# Supplementary material for: Inorganic iron-sulfur clusters enhance electron transport when used for wiring the NAD-glucose dehydrogenase based redox system
Source: Mikrochim Acta. 2018 Jun 26;185(7):337. doi: 10.1007/s00604-018-2871-x (PMC6019433; doi:10.1007/s00604-018-2871-x)
Supplement: Supplementary file 1 — (XLSX 8673 kb) [file 604_2018_2871_MOESM1_ESM.xlsx]

## Sheet: PQQ
	Current/µA	Current/µA	j (uA/cm2)	Current/µA	Current/µA	Current/µA	j (uA/cm2)	Current/µA	Current/µA	j (uA/cm2)	Current/µA	Current/µA	Current/µA	Current/µA	Current/µA	j (uA/cm2)	Current/µA	Current/µA	j (uA/cm2)	Current/µA	Current/µA	j (uA/cm2)	Current/µA	Current/µA	Current/µA	Current/µA	Current/µA	j (uA/cm2)
Potential/V	Bare Au	Bare Au		Bare Au	Cystamine	Cystamine		Cystamine	PQQ		PQQ	PQQ	APB	APB	APB		NAD	NAD		NAD	GDH		GDH	GDH	Glutaraldehyde	Glutaraldehyde	Glutaraldehyde
-0.8	-17.94	-18.48	-596.129	-18.18	-17.71	-17.84	-575.484	-16.95	-18.53	-597.742	-17.77	-16.74	-17.94	-17.77	-17.13	-552.581	-17.64	-18	-580.645	-17.59	-18.96	-611.613	-18.25	-17.01	-17.51	-16.37	-16.32	-526.452
-0.799	-17.77	-18.33	-591.29	-18.01	-17.57	-17.71	-571.29	-16.83	-18.35	-591.935	-17.62	-16.6	-17.76	-17.59	-16.97	-547.419	-17.49	-17.85	-575.806	-17.45	-18.82	-607.097	-18.13	-16.89	-17.4	-16.25	-16.22	-523.226
-0.798	-17.67	-18.24	-588.387	-17.91	-17.49	-17.64	-569.032	-16.75	-18.25	-588.71	-17.54	-16.53	-17.66	-17.48	-16.88	-544.516	-17.41	-17.78	-573.548	-17.38	-18.73	-604.194	-18.06	-16.82	-17.31	-16.16	-16.14	-520.645
-0.797	-17.6	-18.17	-586.129	-17.83	-17.43	-17.58	-567.097	-16.7	-18.18	-586.452	-17.48	-16.47	-17.58	-17.41	-16.81	-542.258	-17.36	-17.72	-571.613	-17.32	-18.67	-602.258	-18	-16.76	-17.25	-16.1	-16.08	-518.71
-0.796	-17.54	-18.11	-584.194	-17.77	-17.38	-17.53	-565.484	-16.65	-18.11	-584.194	-17.43	-16.43	-17.51	-17.34	-16.76	-540.645	-17.31	-17.67	-570	-17.27	-18.61	-600.323	-17.95	-16.71	-17.19	-16.04	-16.03	-517.097
-0.795	-17.48	-18.05	-582.258	-17.7	-17.32	-17.48	-563.871	-16.6	-18.05	-582.258	-17.38	-16.38	-17.45	-17.27	-16.7	-538.71	-17.26	-17.63	-568.71	-17.23	-18.55	-598.387	-17.9	-16.67	-17.13	-15.98	-15.98	-515.484
-0.794	-17.43	-18	-580.645	-17.64	-17.28	-17.44	-562.581	-16.56	-17.99	-580.323	-17.33	-16.33	-17.39	-17.21	-16.65	-537.097	-17.21	-17.58	-567.097	-17.19	-18.49	-596.452	-17.86	-16.62	-17.08	-15.93	-15.94	-514.194
-0.793	-17.37	-17.95	-579.032	-17.59	-17.23	-17.39	-560.968	-16.52	-17.93	-578.387	-17.29	-16.29	-17.33	-17.16	-16.6	-535.484	-17.17	-17.54	-565.806	-17.15	-18.44	-594.839	-17.81	-16.58	-17.03	-15.88	-15.89	-512.581
-0.792	-17.32	-17.9	-577.419	-17.53	-17.18	-17.35	-559.677	-16.48	-17.88	-576.774	-17.25	-16.25	-17.27	-17.1	-16.55	-533.871	-17.12	-17.5	-564.516	-17.11	-18.39	-593.226	-17.77	-16.54	-16.98	-15.83	-15.85	-511.29
-0.791	-17.27	-17.85	-575.806	-17.48	-17.14	-17.31	-558.387	-16.44	-17.83	-575.161	-17.21	-16.21	-17.22	-17.05	-16.51	-532.581	-17.09	-17.47	-563.548	-17.07	-18.34	-591.613	-17.73	-16.5	-16.93	-15.79	-15.81	-510
-0.79	-17.23	-17.8	-574.194	-17.44	-17.1	-17.27	-557.097	-16.4	-17.78	-573.548	-17.17	-16.18	-17.17	-17	-16.46	-530.968	-17.05	-17.43	-562.258	-17.03	-18.29	-590	-17.69	-16.46	-16.89	-15.74	-15.77	-508.71
-0.789	-17.18	-17.76	-572.903	-17.39	-17.06	-17.23	-555.806	-16.36	-17.73	-571.935	-17.13	-16.14	-17.11	-16.95	-16.42	-529.677	-17.01	-17.39	-560.968	-17	-18.25	-588.71	-17.65	-16.42	-16.84	-15.7	-15.73	-507.419
-0.788	-17.14	-17.71	-571.29	-17.34	-17.02	-17.2	-554.839	-16.33	-17.68	-570.323	-17.09	-16.11	-17.07	-16.9	-16.38	-528.387	-16.97	-17.36	-560	-16.96	-18.2	-587.097	-17.61	-16.38	-16.8	-15.66	-15.69	-506.129
-0.787	-17.09	-17.67	-570	-17.3	-16.98	-17.16	-553.548	-16.29	-17.64	-569.032	-17.05	-16.07	-17.02	-16.85	-16.34	-527.097	-16.94	-17.33	-559.032	-16.93	-18.16	-585.806	-17.58	-16.35	-16.76	-15.62	-15.66	-505.161
-0.786	-17.05	-17.63	-568.71	-17.25	-16.94	-17.12	-552.258	-16.26	-17.59	-567.419	-17.02	-16.04	-16.97	-16.81	-16.3	-525.806	-16.9	-17.29	-557.742	-16.9	-18.12	-584.516	-17.54	-16.31	-16.72	-15.58	-15.62	-503.871
-0.785	-17.01	-17.59	-567.419	-17.21	-16.91	-17.09	-551.29	-16.22	-17.55	-566.129	-16.98	-16	-16.93	-16.76	-16.26	-524.516	-16.87	-17.26	-556.774	-16.87	-18.07	-582.903	-17.51	-16.27	-16.68	-15.54	-15.58	-502.581
-0.784	-16.97	-17.55	-566.129	-17.17	-16.87	-17.06	-550.323	-16.19	-17.51	-564.839	-16.95	-15.97	-16.88	-16.72	-16.22	-523.226	-16.84	-17.23	-555.806	-16.84	-18.03	-581.613	-17.47	-16.24	-16.64	-15.5	-15.55	-501.613
-0.783	-16.93	-17.51	-564.839	-17.13	-16.84	-17.02	-549.032	-16.16	-17.47	-563.548	-16.92	-15.94	-16.84	-16.68	-16.18	-521.935	-16.8	-17.2	-554.839	-16.81	-17.99	-580.323	-17.44	-16.21	-16.6	-15.46	-15.52	-500.645
-0.782	-16.89	-17.47	-563.548	-17.09	-16.8	-16.99	-548.065	-16.13	-17.43	-562.258	-16.89	-15.91	-16.8	-16.64	-16.15	-520.968	-16.77	-17.17	-553.871	-16.77	-17.95	-579.032	-17.4	-16.17	-16.56	-15.43	-15.48	-499.355
-0.781	-16.85	-17.44	-562.581	-17.05	-16.77	-16.96	-547.097	-16.1	-17.39	-560.968	-16.86	-15.88	-16.75	-16.6	-16.11	-519.677	-16.74	-17.14	-552.903	-16.75	-17.91	-577.742	-17.37	-16.14	-16.52	-15.39	-15.45	-498.387
-0.78	-16.82	-17.4	-561.29	-17.01	-16.74	-16.93	-546.129	-16.07	-17.36	-560	-16.83	-15.85	-16.71	-16.56	-16.08	-518.71	-16.71	-17.11	-551.935	-16.72	-17.88	-576.774	-17.34	-16.11	-16.48	-15.36	-15.42	-497.419
-0.779	-16.78	-17.36	-560	-16.98	-16.7	-16.9	-545.161	-16.04	-17.32	-558.71	-16.79	-15.82	-16.67	-16.52	-16.04	-517.419	-16.68	-17.08	-550.968	-16.69	-17.84	-575.484	-17.31	-16.08	-16.45	-15.32	-15.39	-496.452
-0.778	-16.74	-17.33	-559.032	-16.94	-16.67	-16.87	-544.194	-16.01	-17.28	-557.419	-16.76	-15.8	-16.63	-16.48	-16.01	-516.452	-16.65	-17.05	-550	-16.66	-17.8	-574.194	-17.28	-16.05	-16.41	-15.29	-15.36	-495.484
-0.777	-16.71	-17.3	-558.065	-16.91	-16.64	-16.84	-543.226	-15.98	-17.25	-556.452	-16.74	-15.77	-16.6	-16.44	-15.98	-515.484	-16.62	-17.02	-549.032	-16.64	-17.77	-573.226	-17.25	-16.02	-16.37	-15.25	-15.33	-494.516
-0.776	-16.67	-17.26	-556.774	-16.87	-16.61	-16.81	-542.258	-15.96	-17.21	-555.161	-16.71	-15.74	-16.56	-16.4	-15.95	-514.516	-16.59	-17	-548.387	-16.61	-17.73	-571.935	-17.22	-15.99	-16.34	-15.22	-15.3	-493.548
-0.775	-16.64	-17.23	-555.806	-16.84	-16.58	-16.78	-541.29	-15.93	-17.18	-554.194	-16.68	-15.72	-16.52	-16.37	-15.92	-513.548	-16.57	-16.97	-547.419	-16.58	-17.69	-570.645	-17.19	-15.96	-16.3	-15.19	-15.27	-492.581
-0.774	-16.61	-17.2	-554.839	-16.8	-16.55	-16.75	-540.323	-15.9	-17.14	-552.903	-16.65	-15.69	-16.48	-16.33	-15.89	-512.581	-16.54	-16.95	-546.774	-16.56	-17.66	-569.677	-17.16	-15.93	-16.27	-15.16	-15.24	-491.613
-0.773	-16.57	-17.16	-553.548	-16.77	-16.52	-16.72	-539.355	-15.87	-17.11	-551.935	-16.62	-15.66	-16.45	-16.3	-15.86	-511.613	-16.51	-16.92	-545.806	-16.53	-17.63	-568.71	-17.13	-15.9	-16.23	-15.13	-15.21	-490.645
-0.772	-16.54	-17.13	-552.581	-16.74	-16.49	-16.69	-538.387	-15.85	-17.08	-550.968	-16.6	-15.64	-16.41	-16.26	-15.83	-510.645	-16.48	-16.89	-544.839	-16.51	-17.59	-567.419	-17.1	-15.87	-16.2	-15.1	-15.18	-489.677
-0.771	-16.51	-17.1	-551.613	-16.71	-16.47	-16.67	-537.742	-15.82	-17.05	-550	-16.57	-15.61	-16.38	-16.23	-15.8	-509.677	-16.46	-16.87	-544.194	-16.48	-17.56	-566.452	-17.07	-15.85	-16.17	-15.06	-15.16	-489.032
-0.77	-16.48	-17.07	-550.645	-16.68	-16.44	-16.64	-536.774	-15.8	-17.02	-549.032	-16.55	-15.59	-16.34	-16.2	-15.77	-508.71	-16.43	-16.85	-543.548	-16.46	-17.53	-565.484	-17.04	-15.82	-16.14	-15.03	-15.13	-488.065
-0.769	-16.45	-17.04	-549.677	-16.65	-16.41	-16.61	-535.806	-15.77	-16.98	-547.742	-16.52	-15.56	-16.31	-16.16	-15.74	-507.742	-16.41	-16.82	-542.581	-16.44	-17.49	-564.194	-17.02	-15.79	-16.1	-15	-15.1	-487.097
-0.768	-16.42	-17.01	-548.71	-16.62	-16.38	-16.59	-535.161	-15.75	-16.95	-546.774	-16.49	-15.54	-16.27	-16.13	-15.71	-506.774	-16.38	-16.8	-541.935	-16.41	-17.46	-563.226	-16.99	-15.77	-16.07	-14.98	-15.07	-486.129
-0.767	-16.39	-16.98	-547.742	-16.59	-16.36	-16.56	-534.194	-15.72	-16.93	-546.129	-16.47	-15.52	-16.24	-16.1	-15.68	-505.806	-16.36	-16.77	-540.968	-16.39	-17.43	-562.258	-16.96	-15.74	-16.04	-14.95	-15.05	-485.484
-0.766	-16.36	-16.95	-546.774	-16.56	-16.33	-16.54	-533.548	-15.7	-16.89	-544.839	-16.44	-15.49	-16.21	-16.07	-15.66	-505.161	-16.33	-16.75	-540.323	-16.37	-17.4	-561.29	-16.94	-15.71	-16.01	-14.92	-15.02	-484.516
-0.765	-16.33	-16.92	-545.806	-16.53	-16.3	-16.51	-532.581	-15.68	-16.87	-544.194	-16.42	-15.47	-16.18	-16.04	-15.63	-504.194	-16.31	-16.73	-539.677	-16.34	-17.37	-560.323	-16.91	-15.69	-15.98	-14.89	-15	-483.871
-0.764	-16.3	-16.89	-544.839	-16.51	-16.28	-16.49	-531.935	-15.65	-16.84	-543.226	-16.4	-15.45	-16.15	-16.01	-15.6	-503.226	-16.29	-16.71	-539.032	-16.32	-17.34	-559.355	-16.89	-15.66	-15.95	-14.86	-14.97	-482.903
-0.763	-16.27	-16.86	-543.871	-16.48	-16.25	-16.46	-530.968	-15.63	-16.81	-542.258	-16.37	-15.42	-16.11	-15.98	-15.58	-502.581	-16.26	-16.68	-538.065	-16.3	-17.31	-558.387	-16.86	-15.64	-15.92	-14.84	-14.94	-481.935
-0.762	-16.24	-16.84	-543.226	-16.45	-16.23	-16.44	-530.323	-15.61	-16.78	-541.29	-16.35	-15.4	-16.08	-15.95	-15.55	-501.613	-16.24	-16.66	-537.419	-16.28	-17.28	-557.419	-16.84	-15.61	-15.89	-14.81	-14.92	-481.29
-0.761	-16.21	-16.81	-542.258	-16.42	-16.2	-16.41	-529.355	-15.58	-16.76	-540.645	-16.33	-15.38	-16.05	-15.92	-15.53	-500.968	-16.22	-16.64	-536.774	-16.26	-17.25	-556.452	-16.81	-15.59	-15.86	-14.78	-14.9	-480.645
-0.76	-16.19	-16.78	-541.29	-16.4	-16.18	-16.39	-528.71	-15.56	-16.74	-540	-16.3	-15.36	-16.02	-15.89	-15.5	-500	-16.19	-16.62	-536.129	-16.24	-17.22	-555.484	-16.79	-15.56	-15.83	-14.75	-14.87	-479.677
-0.759	-16.16	-16.75	-540.323	-16.37	-16.15	-16.37	-528.065	-15.54	-16.71	-539.032	-16.28	-15.34	-15.99	-15.87	-15.48	-499.355	-16.17	-16.6	-535.484	-16.22	-17.19	-554.516	-16.76	-15.54	-15.8	-14.73	-14.85	-479.032
-0.758	-16.13	-16.73	-539.677	-16.35	-16.13	-16.34	-527.097	-15.52	-16.68	-538.065	-16.26	-15.32	-15.96	-15.84	-15.45	-498.387	-16.15	-16.58	-534.839	-16.2	-17.17	-553.871	-16.74	-15.52	-15.77	-14.7	-14.82	-478.065
-0.757	-16.11	-16.7	-538.71	-16.32	-16.1	-16.32	-526.452	-15.49	-16.65	-537.097	-16.24	-15.3	-15.93	-15.81	-15.43	-497.742	-16.13	-16.55	-533.871	-16.18	-17.14	-552.903	-16.71	-15.49	-15.74	-14.68	-14.8	-477.419
-0.756	-16.08	-16.68	-538.065	-16.29	-16.08	-16.3	-525.806	-15.47	-16.63	-536.452	-16.21	-15.27	-15.91	-15.78	-15.4	-496.774	-16.11	-16.53	-533.226	-16.16	-17.11	-551.935	-16.69	-15.47	-15.72	-14.65	-14.78	-476.774
-0.755	-16.05	-16.65	-537.097	-16.27	-16.06	-16.27	-524.839	-15.45	-16.6	-535.484	-16.19	-15.25	-15.88	-15.75	-15.38	-496.129	-16.08	-16.51	-532.581	-16.14	-17.08	-550.968	-16.67	-15.45	-15.69	-14.63	-14.75	-475.806
-0.754	-16.03	-16.63	-536.452	-16.25	-16.04	-16.25	-524.194	-15.43	-16.58	-534.839	-16.17	-15.23	-15.85	-15.73	-15.36	-495.484	-16.06	-16.49	-531.935	-16.12	-17.05	-550	-16.64	-15.42	-15.66	-14.6	-14.73	-475.161
-0.753	-16	-16.6	-535.484	-16.22	-16.01	-16.23	-523.548	-15.41	-16.55	-533.871	-16.15	-15.21	-15.82	-15.7	-15.33	-494.516	-16.04	-16.47	-531.29	-16.1	-17.03	-549.355	-16.62	-15.4	-15.63	-14.58	-14.71	-474.516
-0.752	-15.98	-16.58	-534.839	-16.2	-15.99	-16.21	-522.903	-15.39	-16.53	-533.226	-16.13	-15.19	-15.79	-15.68	-15.31	-493.871	-16.02	-16.46	-530.968	-16.08	-17	-548.387	-16.6	-15.38	-15.61	-14.55	-14.69	-473.871
-0.751	-15.95	-16.55	-533.871	-16.18	-15.97	-16.19	-522.258	-15.37	-16.51	-532.581	-16.11	-15.17	-15.77	-15.65	-15.29	-493.226	-16	-16.44	-530.323	-16.06	-16.98	-547.742	-16.58	-15.36	-15.58	-14.53	-14.66	-472.903
-0.75	-15.93	-16.53	-533.226	-16.15	-15.95	-16.16	-521.29	-15.35	-16.48	-531.613	-16.09	-15.15	-15.74	-15.62	-15.26	-492.258	-15.98	-16.42	-529.677	-16.04	-16.95	-546.774	-16.55	-15.33	-15.55	-14.51	-14.64	-472.258
-0.749	-15.9	-16.5	-532.258	-16.13	-15.93	-16.14	-520.645	-15.33	-16.46	-530.968	-16.07	-15.14	-15.71	-15.6	-15.24	-491.613	-15.96	-16.4	-529.032	-16.02	-16.92	-545.806	-16.53	-15.31	-15.52	-14.48	-14.62	-471.613
-0.748	-15.88	-16.48	-531.613	-16.11	-15.9	-16.12	-520	-15.31	-16.44	-530.323	-16.05	-15.12	-15.69	-15.57	-15.22	-490.968	-15.94	-16.38	-528.387	-16.01	-16.9	-545.161	-16.51	-15.29	-15.5	-14.46	-14.6	-470.968
-0.747	-15.85	-16.45	-530.645	-16.08	-15.88	-16.1	-519.355	-15.29	-16.41	-529.355	-16.03	-15.1	-15.66	-15.55	-15.2	-490.323	-15.92	-16.36	-527.742	-15.99	-16.87	-544.194	-16.49	-15.27	-15.47	-14.44	-14.58	-470.323
-0.746	-15.83	-16.43	-530	-16.06	-15.86	-16.08	-518.71	-15.27	-16.39	-528.71	-16.01	-15.08	-15.64	-15.52	-15.18	-489.677	-15.9	-16.34	-527.097	-15.97	-16.85	-543.548	-16.47	-15.25	-15.45	-14.41	-14.56	-469.677
-0.745	-15.81	-16.41	-529.355	-16.04	-15.84	-16.06	-518.065	-15.25	-16.37	-528.065	-15.99	-15.06	-15.61	-15.5	-15.16	-489.032	-15.88	-16.32	-526.452	-15.95	-16.82	-542.581	-16.45	-15.23	-15.42	-14.39	-14.53	-468.71
-0.744	-15.78	-16.38	-528.387	-16.02	-15.82	-16.04	-517.419	-15.23	-16.34	-527.097	-15.97	-15.04	-15.58	-15.47	-15.13	-488.065	-15.87	-16.3	-525.806	-15.93	-16.8	-541.935	-16.43	-15.21	-15.39	-14.37	-14.51	-468.065
-0.743	-15.76	-16.36	-527.742	-15.99	-15.8	-16.02	-516.774	-15.21	-16.32	-526.452	-15.95	-15.02	-15.56	-15.45	-15.11	-487.419	-15.85	-16.29	-525.484	-15.92	-16.78	-541.29	-16.41	-15.19	-15.37	-14.35	-14.49	-467.419
-0.742	-15.74	-16.34	-527.097	-15.97	-15.78	-16	-516.129	-15.19	-16.3	-525.806	-15.93	-15	-15.53	-15.43	-15.09	-486.774	-15.83	-16.27	-524.839	-15.9	-16.75	-540.323	-16.38	-15.17	-15.34	-14.33	-14.47	-466.774
-0.741	-15.71	-16.32	-526.452	-15.95	-15.76	-15.98	-515.484	-15.17	-16.28	-525.161	-15.91	-14.99	-15.51	-15.4	-15.07	-486.129	-15.81	-16.25	-524.194	-15.88	-16.73	-539.677	-16.36	-15.14	-15.32	-14.3	-14.45	-466.129
-0.74	-15.69	-16.29	-525.484	-15.93	-15.74	-15.96	-514.839	-15.16	-16.26	-524.516	-15.89	-14.97	-15.48	-15.38	-15.05	-485.484	-15.79	-16.23	-523.548	-15.86	-16.7	-538.71	-16.34	-15.12	-15.3	-14.28	-14.43	-465.484
-0.739	-15.67	-16.27	-524.839	-15.91	-15.72	-15.94	-514.194	-15.14	-16.23	-523.548	-15.88	-14.95	-15.46	-15.36	-15.03	-484.839	-15.77	-16.22	-523.226	-15.85	-16.68	-538.065	-16.32	-15.1	-15.27	-14.26	-14.41	-464.839
-0.738	-15.65	-16.25	-524.194	-15.89	-15.7	-15.92	-513.548	-15.12	-16.21	-522.903	-15.86	-14.93	-15.44	-15.34	-15.01	-484.194	-15.76	-16.2	-522.581	-15.83	-16.66	-537.419	-16.3	-15.08	-15.25	-14.24	-14.39	-464.194
-0.737	-15.62	-16.23	-523.548	-15.87	-15.68	-15.9	-512.903	-15.1	-16.19	-522.258	-15.84	-14.92	-15.41	-15.31	-14.99	-483.548	-15.74	-16.18	-521.935	-15.81	-16.63	-536.452	-16.28	-15.06	-15.22	-14.22	-14.37	-463.548
-0.736	-15.6	-16.21	-522.903	-15.85	-15.66	-15.88	-512.258	-15.08	-16.17	-521.613	-15.82	-14.9	-15.39	-15.29	-14.97	-482.903	-15.72	-16.17	-521.613	-15.8	-16.61	-535.806	-16.26	-15.05	-15.2	-14.2	-14.35	-462.903
-0.735	-15.58	-16.19	-522.258	-15.83	-15.64	-15.86	-511.613	-15.07	-16.15	-520.968	-15.8	-14.88	-15.37	-15.27	-14.95	-482.258	-15.7	-16.15	-520.968	-15.78	-16.59	-535.161	-16.24	-15.03	-15.17	-14.18	-14.33	-462.258
-0.734	-15.56	-16.16	-521.29	-15.81	-15.62	-15.84	-510.968	-15.05	-16.13	-520.323	-15.78	-14.86	-15.34	-15.25	-14.93	-481.613	-15.68	-16.13	-520.323	-15.77	-16.57	-534.516	-16.22	-15.01	-15.15	-14.16	-14.31	-461.613
-0.733	-15.54	-16.14	-520.645	-15.79	-15.6	-15.82	-510.323	-15.03	-16.11	-519.677	-15.77	-14.85	-15.32	-15.22	-14.91	-480.968	-15.67	-16.12	-520	-15.75	-16.55	-533.871	-16.21	-14.99	-15.13	-14.14	-14.29	-460.968
-0.732	-15.52	-16.12	-520	-15.77	-15.58	-15.81	-510	-15.01	-16.09	-519.032	-15.75	-14.83	-15.3	-15.2	-14.89	-480.323	-15.65	-16.1	-519.355	-15.74	-16.52	-532.903	-16.19	-14.97	-15.1	-14.12	-14.28	-460.645
-0.731	-15.49	-16.1	-519.355	-15.75	-15.56	-15.79	-509.355	-14.99	-16.07	-518.387	-15.73	-14.81	-15.27	-15.18	-14.87	-479.677	-15.63	-16.08	-518.71	-15.72	-16.5	-532.258	-16.17	-14.95	-15.08	-14.09	-14.26	-460
-0.73	-15.47	-16.08	-518.71	-15.73	-15.54	-15.77	-508.71	-14.98	-16.05	-517.742	-15.71	-14.8	-15.25	-15.16	-14.86	-479.355	-15.62	-16.07	-518.387	-15.7	-16.48	-531.613	-16.15	-14.93	-15.06	-14.08	-14.24	-459.355
-0.729	-15.45	-16.06	-518.065	-15.71	-15.52	-15.75	-508.065	-14.96	-16.03	-517.097	-15.7	-14.78	-15.23	-15.14	-14.84	-478.71	-15.6	-16.05	-517.742	-15.69	-16.46	-530.968	-16.13	-14.91	-15.03	-14.06	-14.22	-458.71
-0.728	-15.43	-16.04	-517.419	-15.69	-15.5	-15.73	-507.419	-14.94	-16.01	-516.452	-15.68	-14.76	-15.21	-15.12	-14.82	-478.065	-15.58	-16.04	-517.419	-15.67	-16.44	-530.323	-16.11	-14.89	-15.01	-14.04	-14.2	-458.065
-0.727	-15.41	-16.02	-516.774	-15.67	-15.49	-15.71	-506.774	-14.93	-15.99	-515.806	-15.66	-14.75	-15.18	-15.1	-14.8	-477.419	-15.57	-16.02	-516.774	-15.66	-16.42	-529.677	-16.09	-14.88	-14.99	-14.02	-14.18	-457.419
-0.726	-15.39	-16	-516.129	-15.65	-15.47	-15.7	-506.452	-14.91	-15.98	-515.484	-15.65	-14.73	-15.16	-15.08	-14.78	-476.774	-15.55	-16	-516.129	-15.64	-16.4	-529.032	-16.07	-14.86	-14.97	-14	-14.16	-456.774
-0.725	-15.37	-15.98	-515.484	-15.63	-15.45	-15.68	-505.806	-14.89	-15.96	-514.839	-15.63	-14.71	-15.14	-15.06	-14.76	-476.129	-15.53	-15.99	-515.806	-15.63	-16.37	-528.065	-16.05	-14.84	-14.94	-13.98	-14.15	-456.452
-0.724	-15.35	-15.96	-514.839	-15.61	-15.43	-15.66	-505.161	-14.87	-15.94	-514.194	-15.61	-14.7	-15.12	-15.04	-14.75	-475.806	-15.52	-15.97	-515.161	-15.61	-16.35	-527.419	-16.04	-14.82	-14.92	-13.96	-14.13	-455.806
-0.723	-15.33	-15.94	-514.194	-15.59	-15.41	-15.64	-504.516	-14.86	-15.92	-513.548	-15.6	-14.68	-15.1	-15.02	-14.73	-475.161	-15.5	-15.96	-514.839	-15.6	-16.33	-526.774	-16.02	-14.8	-14.9	-13.94	-14.11	-455.161
-0.722	-15.31	-15.92	-513.548	-15.57	-15.4	-15.62	-503.871	-14.84	-15.9	-512.903	-15.58	-14.66	-15.08	-15	-14.71	-474.516	-15.48	-15.94	-514.194	-15.58	-16.31	-526.129	-16	-14.79	-14.88	-13.92	-14.09	-454.516
-0.721	-15.29	-15.9	-512.903	-15.56	-15.38	-15.61	-503.548	-14.82	-15.88	-512.258	-15.56	-14.65	-15.05	-14.98	-14.69	-473.871	-15.47	-15.93	-513.871	-15.57	-16.29	-525.484	-15.98	-14.77	-14.85	-13.9	-14.07	-453.871
-0.72	-15.27	-15.88	-512.258	-15.54	-15.36	-15.59	-502.903	-14.81	-15.87	-511.935	-15.54	-14.63	-15.03	-14.96	-14.67	-473.226	-15.45	-15.91	-513.226	-15.55	-16.27	-524.839	-15.97	-14.75	-14.83	-13.88	-14.06	-453.548
-0.719	-15.25	-15.86	-511.613	-15.52	-15.34	-15.57	-502.258	-14.79	-15.85	-511.29	-15.53	-14.62	-15.01	-14.94	-14.66	-472.903	-15.44	-15.9	-512.903	-15.54	-16.25	-524.194	-15.95	-14.73	-14.81	-13.87	-14.04	-452.903
-0.718	-15.23	-15.84	-510.968	-15.5	-15.32	-15.55	-501.613	-14.77	-15.83	-510.645	-15.51	-14.6	-14.99	-14.92	-14.64	-472.258	-15.42	-15.88	-512.258	-15.52	-16.23	-523.548	-15.93	-14.72	-14.79	-13.85	-14.02	-452.258
-0.717	-15.21	-15.82	-510.323	-15.48	-15.31	-15.54	-501.29	-14.76	-15.81	-510	-15.5	-14.59	-14.97	-14.9	-14.62	-471.613	-15.41	-15.87	-511.935	-15.51	-16.21	-522.903	-15.91	-14.7	-14.77	-13.83	-14	-451.613
-0.716	-15.19	-15.8	-509.677	-15.47	-15.29	-15.52	-500.645	-14.74	-15.8	-509.677	-15.48	-14.57	-14.95	-14.88	-14.61	-471.29	-15.39	-15.86	-511.613	-15.5	-16.2	-522.581	-15.9	-14.68	-14.75	-13.81	-13.99	-451.29
-0.715	-15.17	-15.78	-509.032	-15.45	-15.27	-15.5	-500	-14.73	-15.78	-509.032	-15.46	-14.56	-14.93	-14.86	-14.59	-470.645	-15.37	-15.84	-510.968	-15.48	-16.17	-521.613	-15.88	-14.67	-14.73	-13.79	-13.97	-450.645
-0.714	-15.15	-15.77	-508.71	-15.43	-15.26	-15.48	-499.355	-14.71	-15.76	-508.387	-15.45	-14.54	-14.91	-14.84	-14.57	-470	-15.36	-15.83	-510.645	-15.47	-16.16	-521.29	-15.86	-14.65	-14.7	-13.78	-13.95	-450
-0.713	-15.13	-15.75	-508.065	-15.41	-15.24	-15.47	-499.032	-14.7	-15.74	-507.742	-15.43	-14.53	-14.89	-14.82	-14.55	-469.355	-15.35	-15.81	-510	-15.45	-16.14	-520.645	-15.85	-14.63	-14.68	-13.76	-13.94	-449.677
-0.712	-15.11	-15.73	-507.419	-15.39	-15.22	-15.45	-498.387	-14.68	-15.72	-507.097	-15.42	-14.51	-14.87	-14.8	-14.54	-469.032	-15.33	-15.8	-509.677	-15.44	-16.12	-520	-15.83	-14.62	-14.66	-13.74	-13.92	-449.032
-0.711	-15.09	-15.71	-506.774	-15.38	-15.2	-15.43	-497.742	-14.67	-15.71	-506.774	-15.4	-14.5	-14.85	-14.78	-14.52	-468.387	-15.32	-15.78	-509.032	-15.43	-16.1	-519.355	-15.81	-14.6	-14.64	-13.72	-13.9	-448.387
-0.71	-15.08	-15.69	-506.129	-15.36	-15.19	-15.42	-497.419	-14.65	-15.69	-506.129	-15.39	-14.48	-14.83	-14.76	-14.5	-467.742	-15.3	-15.77	-508.71	-15.41	-16.08	-518.71	-15.8	-14.58	-14.62	-13.71	-13.89	-448.065
-0.709	-15.06	-15.67	-505.484	-15.34	-15.17	-15.4	-496.774	-14.63	-15.67	-505.484	-15.37	-14.47	-14.81	-14.75	-14.49	-467.419	-15.29	-15.75	-508.065	-15.4	-16.06	-518.065	-15.78	-14.57	-14.6	-13.69	-13.87	-447.419
-0.708	-15.04	-15.65	-504.839	-15.32	-15.15	-15.38	-496.129	-14.62	-15.66	-505.161	-15.36	-14.45	-14.79	-14.73	-14.47	-466.774	-15.27	-15.74	-507.742	-15.38	-16.04	-517.419	-15.76	-14.55	-14.58	-13.67	-13.85	-446.774
-0.707	-15.02	-15.64	-504.516	-15.31	-15.14	-15.37	-495.806	-14.6	-15.64	-504.516	-15.34	-14.44	-14.77	-14.71	-14.45	-466.129	-15.26	-15.73	-507.419	-15.37	-16.03	-517.097	-15.75	-14.53	-14.56	-13.66	-13.84	-446.452
-0.706	-15	-15.62	-503.871	-15.29	-15.12	-15.35	-495.161	-14.59	-15.62	-503.871	-15.32	-14.42	-14.75	-14.69	-14.44	-465.806	-15.24	-15.71	-506.774	-15.36	-16.01	-516.452	-15.73	-14.52	-14.54	-13.64	-13.82	-445.806
-0.705	-14.98	-15.6	-503.226	-15.27	-15.11	-15.33	-494.516	-14.57	-15.61	-503.548	-15.31	-14.41	-14.73	-14.67	-14.42	-465.161	-15.23	-15.7	-506.452	-15.34	-15.99	-515.806	-15.71	-14.5	-14.52	-13.62	-13.81	-445.484
-0.704	-14.97	-15.58	-502.581	-15.26	-15.09	-15.32	-494.194	-14.56	-15.59	-502.903	-15.29	-14.39	-14.71	-14.66	-14.41	-464.839	-15.21	-15.69	-506.129	-15.33	-15.97	-515.161	-15.7	-14.49	-14.5	-13.61	-13.79	-444.839
-0.703	-14.95	-15.56	-501.935	-15.24	-15.07	-15.3	-493.548	-14.54	-15.57	-502.258	-15.28	-14.38	-14.7	-14.64	-14.39	-464.194	-15.2	-15.67	-505.484	-15.32	-15.96	-514.839	-15.68	-14.47	-14.48	-13.59	-13.77	-444.194
-0.702	-14.93	-15.55	-501.613	-15.22	-15.06	-15.29	-493.226	-14.53	-15.56	-501.935	-15.26	-14.36	-14.68	-14.62	-14.37	-463.548	-15.18	-15.66	-505.161	-15.3	-15.94	-514.194	-15.67	-14.45	-14.46	-13.57	-13.76	-443.871
-0.701	-14.91	-15.53	-500.968	-15.21	-15.04	-15.27	-492.581	-14.51	-15.54	-501.29	-15.25	-14.35	-14.66	-14.6	-14.36	-463.226	-15.17	-15.65	-504.839	-15.29	-15.92	-513.548	-15.65	-14.44	-14.44	-13.56	-13.74	-443.226
-0.7	-14.89	-15.51	-500.323	-15.19	-15.03	-15.25	-491.935	-14.5	-15.53	-500.968	-15.23	-14.34	-14.64	-14.59	-14.34	-462.581	-15.16	-15.63	-504.194	-15.28	-15.9	-512.903	-15.63	-14.42	-14.42	-13.54	-13.73	-442.903
-0.699	-14.87	-15.49	-499.677	-15.17	-15.01	-15.24	-491.613	-14.48	-15.51	-500.323	-15.22	-14.32	-14.62	-14.57	-14.33	-462.258	-15.14	-15.62	-503.871	-15.27	-15.89	-512.581	-15.62	-14.41	-14.4	-13.52	-13.71	-442.258
-0.698	-14.86	-15.48	-499.355	-15.16	-14.99	-15.22	-490.968	-14.47	-15.49	-499.677	-15.2	-14.31	-14.6	-14.55	-14.31	-461.613	-15.13	-15.61	-503.548	-15.25	-15.87	-511.935	-15.6	-14.39	-14.39	-13.51	-13.7	-441.935
-0.697	-14.84	-15.46	-498.71	-15.14	-14.98	-15.21	-490.645	-14.45	-15.48	-499.355	-15.19	-14.29	-14.58	-14.54	-14.3	-461.29	-15.11	-15.59	-502.903	-15.24	-15.85	-511.29	-15.59	-14.38	-14.37	-13.49	-13.68	-441.29
-0.696	-14.82	-15.44	-498.065	-15.12	-14.96	-15.19	-490	-14.44	-15.46	-498.71	-15.17	-14.28	-14.57	-14.52	-14.28	-460.645	-15.1	-15.58	-502.581	-15.23	-15.83	-510.645	-15.57	-14.36	-14.35	-13.48	-13.67	-440.968
-0.695	-14.81	-15.43	-497.742	-15.11	-14.95	-15.18	-489.677	-14.42	-15.45	-498.387	-15.16	-14.26	-14.55	-14.5	-14.27	-460.323	-15.09	-15.57	-502.258	-15.22	-15.82	-510.323	-15.55	-14.35	-14.33	-13.46	-13.65	-440.323
-0.694	-14.79	-15.41	-497.097	-15.09	-14.93	-15.16	-489.032	-14.41	-15.43	-497.742	-15.15	-14.25	-14.53	-14.49	-14.25	-459.677	-15.07	-15.55	-501.613	-15.2	-15.8	-509.677	-15.54	-14.33	-14.31	-13.45	-13.64	-440
-0.693	-14.77	-15.39	-496.452	-15.07	-14.91	-15.14	-488.387	-14.4	-15.42	-497.419	-15.13	-14.24	-14.51	-14.47	-14.23	-459.032	-15.06	-15.54	-501.29	-15.19	-15.78	-509.032	-15.52	-14.32	-14.29	-13.43	-13.62	-439.355
-0.692	-14.75	-15.37	-495.806	-15.06	-14.9	-15.13	-488.065	-14.38	-15.4	-496.774	-15.12	-14.22	-14.49	-14.45	-14.22	-458.71	-15.05	-15.53	-500.968	-15.18	-15.77	-508.71	-15.51	-14.3	-14.27	-13.41	-13.6	-438.71
-0.691	-14.74	-15.36	-495.484	-15.04	-14.88	-15.11	-487.419	-14.37	-15.39	-496.452	-15.1	-14.21	-14.48	-14.44	-14.2	-458.065	-15.03	-15.51	-500.323	-15.16	-15.75	-508.065	-15.49	-14.29	-14.25	-13.4	-13.59	-438.387
-0.69	-14.72	-15.34	-494.839	-15.03	-14.87	-15.1	-487.097	-14.35	-15.37	-495.806	-15.09	-14.2	-14.46	-14.42	-14.19	-457.742	-15.02	-15.5	-500	-15.15	-15.74	-507.742	-15.48	-14.27	-14.24	-13.38	-13.58	-438.065
-0.689	-14.7	-15.32	-494.194	-15.01	-14.85	-15.08	-486.452	-14.34	-15.36	-495.484	-15.07	-14.18	-14.44	-14.4	-14.17	-457.097	-15.01	-15.49	-499.677	-15.14	-15.72	-507.097	-15.46	-14.26	-14.22	-13.37	-13.56	-437.419
-0.688	-14.68	-15.31	-493.871	-14.99	-14.84	-15.07	-486.129	-14.32	-15.34	-494.839	-15.06	-14.17	-14.42	-14.39	-14.16	-456.774	-14.99	-15.48	-499.355	-15.13	-15.7	-506.452	-15.45	-14.24	-14.2	-13.35	-13.55	-437.097
-0.687	-14.67	-15.29	-493.226	-14.98	-14.82	-15.05	-485.484	-14.31	-15.33	-494.516	-15.05	-14.16	-14.41	-14.37	-14.15	-456.452	-14.98	-15.46	-498.71	-15.12	-15.69	-506.129	-15.43	-14.23	-14.18	-13.34	-13.53	-436.452
-0.686	-14.65	-15.27	-492.581	-14.96	-14.81	-15.04	-485.161	-14.29	-15.31	-493.871	-15.03	-14.14	-14.39	-14.36	-14.13	-455.806	-14.97	-15.45	-498.387	-15.1	-15.67	-505.484	-15.42	-14.21	-14.16	-13.32	-13.52	-436.129
-0.685	-14.63	-15.26	-492.258	-14.95	-14.79	-15.02	-484.516	-14.28	-15.3	-493.548	-15.02	-14.13	-14.37	-14.34	-14.12	-455.484	-14.95	-15.44	-498.065	-15.09	-15.65	-504.839	-15.4	-14.2	-14.15	-13.31	-13.5	-435.484
-0.684	-14.62	-15.24	-491.613	-14.93	-14.78	-15.01	-484.194	-14.27	-15.28	-492.903	-15.01	-14.12	-14.36	-14.32	-14.1	-454.839	-14.94	-15.43	-497.742	-15.08	-15.64	-504.516	-15.39	-14.18	-14.13	-13.29	-13.49	-435.161
-0.683	-14.6	-15.23	-491.29	-14.91	-14.76	-14.99	-483.548	-14.25	-15.27	-492.581	-14.99	-14.1	-14.34	-14.31	-14.09	-454.516	-14.93	-15.41	-497.097	-15.07	-15.62	-503.871	-15.37	-14.17	-14.11	-13.28	-13.47	-434.516
-0.682	-14.58	-15.21	-490.645	-14.9	-14.75	-14.98	-483.226	-14.24	-15.25	-491.935	-14.98	-14.09	-14.32	-14.29	-14.07	-453.871	-14.91	-15.4	-496.774	-15.06	-15.61	-503.548	-15.36	-14.15	-14.09	-13.26	-13.46	-434.194
-0.681	-14.57	-15.19	-490	-14.88	-14.73	-14.96	-482.581	-14.22	-15.24	-491.613	-14.96	-14.08	-14.3	-14.28	-14.06	-453.548	-14.9	-15.39	-496.452	-15.04	-15.59	-502.903	-15.34	-14.14	-14.07	-13.25	-13.45	-433.871
-0.68	-14.55	-15.18	-489.677	-14.87	-14.72	-14.95	-482.258	-14.21	-15.22	-490.968	-14.95	-14.06	-14.29	-14.26	-14.04	-452.903	-14.89	-15.38	-496.129	-15.03	-15.57	-502.258	-15.33	-14.12	-14.06	-13.23	-13.43	-433.226
-0.679	-14.53	-15.16	-489.032	-14.85	-14.7	-14.93	-481.613	-14.2	-15.21	-490.645	-14.94	-14.05	-14.27	-14.25	-14.03	-452.581	-14.88	-15.36	-495.484	-15.02	-15.56	-501.935	-15.31	-14.11	-14.04	-13.22	-13.42	-432.903
-0.678	-14.52	-15.14	-488.387	-14.84	-14.69	-14.92	-481.29	-14.18	-15.2	-490.323	-14.92	-14.04	-14.25	-14.23	-14.01	-451.935	-14.86	-15.35	-495.161	-15.01	-15.54	-501.29	-15.3	-14.1	-14.02	-13.21	-13.4	-432.258
-0.677	-14.5	-15.13	-488.065	-14.82	-14.67	-14.9	-480.645	-14.17	-15.18	-489.677	-14.91	-14.02	-14.24	-14.22	-14	-451.613	-14.85	-15.34	-494.839	-15	-15.53	-500.968	-15.29	-14.08	-14	-13.19	-13.39	-431.935
-0.676	-14.49	-15.11	-487.419	-14.81	-14.66	-14.89	-480.323	-14.16	-15.17	-489.355	-14.9	-14.01	-14.22	-14.2	-13.99	-451.29	-14.84	-15.33	-494.516	-14.99	-15.51	-500.323	-15.27	-14.07	-13.99	-13.18	-13.38	-431.613
-0.675	-14.47	-15.1	-487.097	-14.79	-14.64	-14.87	-479.677	-14.14	-15.15	-488.71	-14.88	-14	-14.2	-14.19	-13.97	-450.645	-14.83	-15.32	-494.194	-14.97	-15.5	-500	-15.26	-14.05	-13.97	-13.16	-13.36	-430.968
-0.674	-14.45	-15.08	-486.452	-14.78	-14.63	-14.86	-479.355	-14.13	-15.14	-488.387	-14.87	-13.98	-14.19	-14.17	-13.96	-450.323	-14.81	-15.3	-493.548	-14.96	-15.48	-499.355	-15.24	-14.04	-13.95	-13.15	-13.35	-430.645
-0.673	-14.44	-15.07	-486.129	-14.76	-14.61	-14.84	-478.71	-14.11	-15.12	-487.742	-14.86	-13.97	-14.17	-14.16	-13.94	-449.677	-14.8	-15.29	-493.226	-14.95	-15.47	-499.032	-15.23	-14.02	-13.93	-13.13	-13.33	-430
-0.672	-14.42	-15.05	-485.484	-14.75	-14.6	-14.83	-478.387	-14.1	-15.11	-487.419	-14.84	-13.96	-14.15	-14.14	-13.93	-449.355	-14.79	-15.28	-492.903	-14.94	-15.45	-498.387	-15.21	-14.01	-13.92	-13.12	-13.32	-429.677
-0.671	-14.41	-15.04	-485.161	-14.73	-14.59	-14.81	-477.742	-14.09	-15.1	-487.097	-14.83	-13.95	-14.14	-14.13	-13.92	-449.032	-14.78	-15.27	-492.581	-14.93	-15.44	-498.065	-15.2	-14	-13.9	-13.11	-13.31	-429.355
-0.67	-14.39	-15.02	-484.516	-14.72	-14.57	-14.8	-477.419	-14.07	-15.08	-486.452	-14.82	-13.93	-14.12	-14.11	-13.9	-448.387	-14.76	-15.26	-492.258	-14.92	-15.42	-497.419	-15.19	-13.98	-13.88	-13.09	-13.29	-428.71
-0.669	-14.37	-15.01	-484.194	-14.7	-14.56	-14.78	-476.774	-14.06	-15.07	-486.129	-14.81	-13.92	-14.11	-14.1	-13.89	-448.065	-14.75	-15.25	-491.935	-14.91	-15.41	-497.097	-15.17	-13.97	-13.87	-13.08	-13.28	-428.387
-0.668	-14.36	-14.99	-483.548	-14.69	-14.54	-14.77	-476.452	-14.05	-15.06	-485.806	-14.79	-13.91	-14.09	-14.08	-13.88	-447.742	-14.74	-15.23	-491.29	-14.89	-15.39	-496.452	-15.16	-13.95	-13.85	-13.07	-13.27	-428.065
-0.667	-14.34	-14.97	-482.903	-14.67	-14.53	-14.75	-475.806	-14.03	-15.04	-485.161	-14.78	-13.9	-14.07	-14.07	-13.86	-447.097	-14.73	-15.22	-490.968	-14.88	-15.38	-496.129	-15.14	-13.94	-13.83	-13.05	-13.25	-427.419
-0.666	-14.33	-14.96	-482.581	-14.66	-14.51	-14.74	-475.484	-14.02	-15.03	-484.839	-14.77	-13.88	-14.06	-14.05	-13.85	-446.774	-14.71	-15.21	-490.645	-14.87	-15.36	-495.484	-15.13	-13.93	-13.82	-13.04	-13.24	-427.097
-0.665	-14.31	-14.94	-481.935	-14.64	-14.5	-14.73	-475.161	-14.01	-15.01	-484.194	-14.75	-13.87	-14.04	-14.04	-13.84	-446.452	-14.7	-15.2	-490.323	-14.86	-15.35	-495.161	-15.12	-13.91	-13.8	-13.03	-13.23	-426.774
-0.664	-14.3	-14.93	-481.613	-14.63	-14.48	-14.71	-474.516	-13.99	-15	-483.871	-14.74	-13.86	-14.02	-14.02	-13.82	-445.806	-14.69	-15.19	-490	-14.85	-15.33	-494.516	-15.1	-13.9	-13.78	-13.01	-13.21	-426.129
-0.663	-14.28	-14.91	-480.968	-14.61	-14.47	-14.7	-474.194	-13.98	-14.99	-483.548	-14.73	-13.85	-14.01	-14.01	-13.81	-445.484	-14.68	-15.18	-489.677	-14.84	-15.32	-494.194	-15.09	-13.89	-13.77	-13	-13.2	-425.806
-0.662	-14.27	-14.9	-480.645	-14.6	-14.46	-14.68	-473.548	-13.97	-14.97	-482.903	-14.72	-13.83	-13.99	-13.99	-13.8	-445.161	-14.67	-15.17	-489.355	-14.83	-15.31	-493.871	-15.07	-13.87	-13.75	-12.99	-13.19	-425.484
-0.661	-14.25	-14.88	-480	-14.58	-14.44	-14.67	-473.226	-13.95	-14.96	-482.581	-14.7	-13.82	-13.98	-13.98	-13.78	-444.516	-14.65	-15.15	-488.71	-14.82	-15.29	-493.226	-15.06	-13.86	-13.74	-12.97	-13.17	-424.839
-0.66	-14.23	-14.87	-479.677	-14.57	-14.43	-14.66	-472.903	-13.94	-14.95	-482.258	-14.69	-13.81	-13.96	-13.97	-13.77	-444.194	-14.64	-15.14	-488.387	-14.8	-15.28	-492.903	-15.05	-13.85	-13.72	-12.96	-13.16	-424.516
-0.659	-14.22	-14.85	-479.032	-14.55	-14.42	-14.64	-472.258	-13.92	-14.93	-481.613	-14.68	-13.8	-13.95	-13.95	-13.76	-443.871	-14.63	-15.13	-488.065	-14.79	-15.26	-492.258	-15.03	-13.83	-13.7	-12.95	-13.15	-424.194
-0.658	-14.2	-14.84	-478.71	-14.54	-14.4	-14.63	-471.935	-13.91	-14.92	-481.29	-14.66	-13.79	-13.93	-13.94	-13.74	-443.226	-14.62	-15.12	-487.742	-14.78	-15.25	-491.935	-15.02	-13.82	-13.69	-12.93	-13.14	-423.871
-0.657	-14.19	-14.82	-478.065	-14.53	-14.39	-14.61	-471.29	-13.9	-14.91	-480.968	-14.65	-13.77	-13.92	-13.92	-13.73	-442.903	-14.61	-15.11	-487.419	-14.77	-15.23	-491.29	-15.01	-13.81	-13.67	-12.92	-13.12	-423.226
-0.656	-14.17	-14.81	-477.742	-14.51	-14.37	-14.6	-470.968	-13.89	-14.89	-480.323	-14.64	-13.76	-13.9	-13.91	-13.72	-442.581	-14.6	-15.1	-487.097	-14.76	-15.22	-490.968	-14.99	-13.79	-13.66	-12.91	-13.11	-422.903
-0.655	-14.16	-14.79	-477.097	-14.5	-14.36	-14.58	-470.323	-13.87	-14.88	-480	-14.63	-13.75	-13.89	-13.9	-13.7	-441.935	-14.59	-15.09	-486.774	-14.75	-15.21	-490.645	-14.98	-13.78	-13.64	-12.9	-13.1	-422.581
-0.654	-14.14	-14.78	-476.774	-14.48	-14.35	-14.57	-470	-13.86	-14.87	-479.677	-14.61	-13.74	-13.87	-13.88	-13.69	-441.613	-14.57	-15.08	-486.452	-14.74	-15.19	-490	-14.97	-13.77	-13.62	-12.88	-13.08	-421.935
-0.653	-14.13	-14.77	-476.452	-14.47	-14.33	-14.56	-469.677	-13.85	-14.85	-479.032	-14.6	-13.73	-13.86	-13.87	-13.68	-441.29	-14.56	-15.07	-486.129	-14.73	-15.18	-489.677	-14.95	-13.75	-13.61	-12.87	-13.07	-421.613
-0.652	-14.11	-14.75	-475.806	-14.46	-14.32	-14.54	-469.032	-13.83	-14.84	-478.71	-14.59	-13.72	-13.84	-13.86	-13.67	-440.968	-14.55	-15.05	-485.484	-14.72	-15.17	-489.355	-14.94	-13.74	-13.59	-12.86	-13.06	-421.29
-0.651	-14.1	-14.74	-475.484	-14.44	-14.3	-14.53	-468.71	-13.82	-14.83	-478.387	-14.58	-13.7	-13.83	-13.84	-13.65	-440.323	-14.54	-15.04	-485.161	-14.71	-15.15	-488.71	-14.93	-13.73	-13.58	-12.85	-13.05	-420.968
-0.65	-14.08	-14.72	-474.839	-14.43	-14.29	-14.52	-468.387	-13.81	-14.82	-478.065	-14.57	-13.69	-13.81	-13.83	-13.64	-440	-14.53	-15.03	-484.839	-14.7	-15.14	-488.387	-14.91	-13.71	-13.56	-12.83	-13.04	-420.645
-0.649	-14.07	-14.71	-474.516	-14.41	-14.28	-14.5	-467.742	-13.79	-14.8	-477.419	-14.55	-13.68	-13.8	-13.82	-13.63	-439.677	-14.52	-15.02	-484.516	-14.69	-15.12	-487.742	-14.9	-13.7	-13.55	-12.82	-13.02	-420
-0.648	-14.05	-14.69	-473.871	-14.4	-14.26	-14.49	-467.419	-13.78	-14.79	-477.097	-14.54	-13.67	-13.78	-13.8	-13.61	-439.032	-14.5	-15.01	-484.194	-14.68	-15.11	-487.419	-14.89	-13.69	-13.53	-12.81	-13.01	-419.677
-0.647	-14.04	-14.68	-473.548	-14.39	-14.25	-14.47	-466.774	-13.77	-14.78	-476.774	-14.53	-13.66	-13.77	-13.79	-13.6	-438.71	-14.49	-15	-483.871	-14.67	-15.1	-487.097	-14.87	-13.68	-13.52	-12.8	-13	-419.355
-0.646	-14.02	-14.66	-472.903	-14.37	-14.24	-14.46	-466.452	-13.76	-14.76	-476.129	-14.52	-13.64	-13.75	-13.78	-13.59	-438.387	-14.48	-14.99	-483.548	-14.66	-15.08	-486.452	-14.86	-13.66	-13.5	-12.78	-12.99	-419.032
-0.645	-14.01	-14.65	-472.581	-14.36	-14.22	-14.45	-466.129	-13.74	-14.75	-475.806	-14.51	-13.63	-13.74	-13.76	-13.58	-438.065	-14.47	-14.98	-483.226	-14.64	-15.07	-486.129	-14.85	-13.65	-13.49	-12.77	-12.97	-418.387
-0.644	-13.99	-14.64	-472.258	-14.34	-14.21	-14.43	-465.484	-13.73	-14.74	-475.484	-14.49	-13.62	-13.72	-13.75	-13.56	-437.419	-14.46	-14.97	-482.903	-14.63	-15.06	-485.806	-14.84	-13.64	-13.47	-12.76	-12.96	-418.065
-0.643	-13.98	-14.62	-471.613	-14.33	-14.2	-14.42	-465.161	-13.72	-14.72	-474.839	-14.48	-13.61	-13.71	-13.74	-13.55	-437.097	-14.45	-14.96	-482.581	-14.62	-15.04	-485.161	-14.82	-13.62	-13.46	-12.75	-12.95	-417.742
-0.642	-13.96	-14.61	-471.29	-14.32	-14.18	-14.41	-464.839	-13.7	-14.71	-474.516	-14.47	-13.6	-13.7	-13.72	-13.54	-436.774	-14.44	-14.95	-482.258	-14.61	-15.03	-484.839	-14.81	-13.61	-13.44	-12.74	-12.94	-417.419
-0.641	-13.95	-14.59	-470.645	-14.3	-14.17	-14.39	-464.194	-13.69	-14.7	-474.194	-14.46	-13.59	-13.68	-13.71	-13.53	-436.452	-14.43	-14.94	-481.935	-14.6	-15.02	-484.516	-14.79	-13.6	-13.43	-12.72	-12.93	-417.097
-0.64	-13.94	-14.58	-470.323	-14.29	-14.16	-14.38	-463.871	-13.68	-14.69	-473.871	-14.45	-13.58	-13.67	-13.7	-13.51	-435.806	-14.42	-14.93	-481.613	-14.59	-15	-483.871	-14.78	-13.59	-13.41	-12.71	-12.92	-416.774
-0.639	-13.92	-14.57	-470	-14.28	-14.14	-14.36	-463.226	-13.67	-14.67	-473.226	-14.43	-13.56	-13.65	-13.69	-13.5	-435.484	-14.41	-14.92	-481.29	-14.58	-14.99	-483.548	-14.77	-13.57	-13.4	-12.7	-12.9	-416.129
-0.638	-13.91	-14.55	-469.355	-14.26	-14.13	-14.35	-462.903	-13.65	-14.66	-472.903	-14.42	-13.55	-13.64	-13.67	-13.49	-435.161	-14.39	-14.9	-480.645	-14.57	-14.98	-483.226	-14.76	-13.56	-13.38	-12.69	-12.89	-415.806
-0.637	-13.89	-14.54	-469.032	-14.25	-14.12	-14.34	-462.581	-13.64	-14.65	-472.581	-14.41	-13.54	-13.62	-13.66	-13.48	-434.839	-14.38	-14.89	-480.323	-14.56	-14.96	-482.581	-14.74	-13.55	-13.37	-12.68	-12.88	-415.484
-0.636	-13.88	-14.53	-468.71	-14.24	-14.1	-14.32	-461.935	-13.63	-14.64	-472.258	-14.4	-13.53	-13.61	-13.65	-13.47	-434.516	-14.37	-14.88	-480	-14.55	-14.95	-482.258	-14.73	-13.54	-13.35	-12.66	-12.87	-415.161
-0.635	-13.86	-14.51	-468.065	-14.22	-14.09	-14.31	-461.613	-13.61	-14.62	-471.613	-14.39	-13.52	-13.59	-13.63	-13.45	-433.871	-14.36	-14.87	-479.677	-14.54	-14.94	-481.935	-14.72	-13.52	-13.34	-12.65	-12.86	-414.839
-0.634	-13.85	-14.5	-467.742	-14.21	-14.07	-14.3	-461.29	-13.6	-14.61	-471.29	-14.38	-13.51	-13.58	-13.62	-13.44	-433.548	-14.35	-14.86	-479.355	-14.53	-14.92	-481.29	-14.71	-13.51	-13.33	-12.64	-12.85	-414.516
-0.633	-13.84	-14.48	-467.097	-14.2	-14.06	-14.28	-460.645	-13.59	-14.6	-470.968	-14.36	-13.5	-13.57	-13.61	-13.43	-433.226	-14.34	-14.85	-479.032	-14.52	-14.91	-480.968	-14.69	-13.5	-13.31	-12.63	-12.83	-413.871
-0.632	-13.82	-14.47	-466.774	-14.18	-14.05	-14.27	-460.323	-13.57	-14.59	-470.645	-14.35	-13.48	-13.55	-13.6	-13.42	-432.903	-14.33	-14.84	-478.71	-14.51	-14.9	-480.645	-14.68	-13.49	-13.3	-12.62	-12.82	-413.548
-0.631	-13.81	-14.46	-466.452	-14.17	-14.03	-14.26	-460	-13.56	-14.57	-470	-14.34	-13.47	-13.54	-13.58	-13.41	-432.581	-14.32	-14.83	-478.387	-14.5	-14.89	-480.323	-14.67	-13.47	-13.28	-12.61	-12.81	-413.226
-0.63	-13.79	-14.44	-465.806	-14.16	-14.02	-14.24	-459.355	-13.55	-14.56	-469.677	-14.33	-13.46	-13.52	-13.57	-13.39	-431.935	-14.31	-14.82	-478.065	-14.49	-14.87	-479.677	-14.66	-13.46	-13.27	-12.59	-12.8	-412.903
-0.629	-13.78	-14.43	-465.484	-14.14	-14.01	-14.23	-459.032	-13.54	-14.55	-469.355	-14.32	-13.45	-13.51	-13.56	-13.38	-431.613	-14.3	-14.81	-477.742	-14.48	-14.86	-479.355	-14.64	-13.45	-13.25	-12.58	-12.79	-412.581
-0.628	-13.76	-14.42	-465.161	-14.13	-13.99	-14.22	-458.71	-13.53	-14.54	-469.032	-14.31	-13.44	-13.5	-13.55	-13.37	-431.29	-14.29	-14.8	-477.419	-14.47	-14.85	-479.032	-14.63	-13.44	-13.24	-12.57	-12.78	-412.258
-0.627	-13.75	-14.4	-464.516	-14.12	-13.98	-14.2	-458.065	-13.51	-14.52	-468.387	-14.29	-13.43	-13.48	-13.53	-13.36	-430.968	-14.27	-14.79	-477.097	-14.46	-14.83	-478.387	-14.62	-13.43	-13.22	-12.56	-12.77	-411.935
-0.626	-13.74	-14.39	-464.194	-14.1	-13.97	-14.19	-457.742	-13.5	-14.51	-468.065	-14.28	-13.42	-13.47	-13.52	-13.35	-430.645	-14.26	-14.78	-476.774	-14.45	-14.82	-478.065	-14.6	-13.41	-13.21	-12.55	-12.75	-411.29
-0.625	-13.72	-14.38	-463.871	-14.09	-13.95	-14.18	-457.419	-13.49	-14.5	-467.742	-14.27	-13.4	-13.45	-13.51	-13.33	-430	-14.25	-14.77	-476.452	-14.44	-14.81	-477.742	-14.59	-13.4	-13.2	-12.54	-12.74	-410.968
-0.624	-13.71	-14.36	-463.226	-14.08	-13.94	-14.16	-456.774	-13.48	-14.49	-467.419	-14.26	-13.39	-13.44	-13.5	-13.32	-429.677	-14.24	-14.76	-476.129	-14.43	-14.8	-477.419	-14.58	-13.39	-13.18	-12.53	-12.73	-410.645
-0.623	-13.7	-14.35	-462.903	-14.06	-13.93	-14.15	-456.452	-13.46	-14.47	-466.774	-14.25	-13.38	-13.43	-13.49	-13.31	-429.355	-14.23	-14.75	-475.806	-14.42	-14.78	-476.774	-14.57	-13.38	-13.17	-12.52	-12.72	-410.323
-0.622	-13.68	-14.34	-462.581	-14.05	-13.91	-14.14	-456.129	-13.45	-14.46	-466.452	-14.23	-13.37	-13.41	-13.47	-13.3	-429.032	-14.22	-14.74	-475.484	-14.41	-14.77	-476.452	-14.56	-13.36	-13.15	-12.5	-12.71	-410
-0.621	-13.67	-14.32	-461.935	-14.04	-13.9	-14.12	-455.484	-13.44	-14.45	-466.129	-14.22	-13.36	-13.4	-13.46	-13.29	-428.71	-14.21	-14.73	-475.161	-14.4	-14.76	-476.129	-14.54	-13.35	-13.14	-12.49	-12.7	-409.677
-0.62	-13.65	-14.31	-461.613	-14.02	-13.89	-14.11	-455.161	-13.43	-14.44	-465.806	-14.21	-13.35	-13.39	-13.45	-13.28	-428.387	-14.2	-14.72	-474.839	-14.39	-14.75	-475.806	-14.53	-13.34	-13.13	-12.48	-12.69	-409.355
-0.619	-13.64	-14.3	-461.29	-14.01	-13.88	-14.1	-454.839	-13.41	-14.43	-465.484	-14.2	-13.34	-13.37	-13.44	-13.26	-427.742	-14.19	-14.71	-474.516	-14.38	-14.73	-475.161	-14.52	-13.33	-13.11	-12.47	-12.68	-409.032
-0.618	-13.63	-14.28	-460.645	-14	-13.86	-14.08	-454.194	-13.4	-14.41	-464.839	-14.19	-13.33	-13.36	-13.42	-13.25	-427.419	-14.18	-14.7	-474.194	-14.37	-14.72	-474.839	-14.51	-13.32	-13.1	-12.46	-12.67	-408.71
-0.617	-13.61	-14.27	-460.323	-13.99	-13.85	-14.07	-453.871	-13.39	-14.4	-464.516	-14.18	-13.32	-13.35	-13.41	-13.24	-427.097	-14.17	-14.69	-473.871	-14.36	-14.71	-474.516	-14.49	-13.3	-13.09	-12.45	-12.65	-408.065
-0.616	-13.6	-14.26	-460	-13.97	-13.84	-14.06	-453.548	-13.38	-14.39	-464.194	-14.16	-13.3	-13.33	-13.4	-13.23	-426.774	-14.16	-14.68	-473.548	-14.35	-14.69	-473.871	-14.48	-13.29	-13.07	-12.44	-12.64	-407.742
-0.615	-13.59	-14.25	-459.677	-13.96	-13.82	-14.04	-452.903	-13.36	-14.38	-463.871	-14.15	-13.29	-13.32	-13.39	-13.22	-426.452	-14.15	-14.67	-473.226	-14.34	-14.68	-473.548	-14.47	-13.28	-13.06	-12.43	-12.63	-407.419
-0.614	-13.57	-14.23	-459.032	-13.95	-13.81	-14.03	-452.581	-13.35	-14.37	-463.548	-14.14	-13.28	-13.31	-13.38	-13.2	-425.806	-14.14	-14.66	-472.903	-14.33	-14.67	-473.226	-14.46	-13.27	-13.05	-12.42	-12.62	-407.097
-0.613	-13.56	-14.22	-458.71	-13.93	-13.8	-14.02	-452.258	-13.34	-14.35	-462.903	-14.13	-13.27	-13.29	-13.36	-13.19	-425.484	-14.13	-14.65	-472.581	-14.32	-14.66	-472.903	-14.45	-13.26	-13.03	-12.41	-12.61	-406.774
-0.612	-13.55	-14.21	-458.387	-13.92	-13.78	-14	-451.613	-13.33	-14.34	-462.581	-14.12	-13.26	-13.28	-13.35	-13.18	-425.161	-14.12	-14.64	-472.258	-14.31	-14.65	-472.581	-14.43	-13.24	-13.02	-12.39	-12.6	-406.452
-0.611	-13.53	-14.2	-458.065	-13.91	-13.77	-13.99	-451.29	-13.31	-14.33	-462.258	-14.11	-13.25	-13.26	-13.34	-13.17	-424.839	-14.11	-14.63	-471.935	-14.31	-14.63	-471.935	-14.42	-13.23	-13.01	-12.38	-12.59	-406.129
-0.61	-13.52	-14.18	-457.419	-13.9	-13.76	-13.98	-450.968	-13.3	-14.32	-461.935	-14.1	-13.24	-13.25	-13.33	-13.16	-424.516	-14.09	-14.62	-471.613	-14.29	-14.62	-471.613	-14.41	-13.22	-12.99	-12.37	-12.58	-405.806
-0.609	-13.5	-14.17	-457.097	-13.88	-13.75	-13.96	-450.323	-13.29	-14.3	-461.29	-14.08	-13.23	-13.24	-13.32	-13.15	-424.194	-14.08	-14.61	-471.29	-14.28	-14.61	-471.29	-14.4	-13.21	-12.98	-12.36	-12.57	-405.484
-0.608	-13.49	-14.16	-456.774	-13.87	-13.73	-13.95	-450	-13.28	-14.29	-460.968	-14.07	-13.21	-13.22	-13.3	-13.13	-423.548	-14.07	-14.6	-470.968	-14.28	-14.6	-470.968	-14.39	-13.2	-12.97	-12.35	-12.56	-405.161
-0.607	-13.48	-14.14	-456.129	-13.86	-13.72	-13.94	-449.677	-13.27	-14.28	-460.645	-14.06	-13.2	-13.21	-13.29	-13.12	-423.226	-14.06	-14.59	-470.645	-14.27	-14.58	-470.323	-14.37	-13.19	-12.95	-12.34	-12.55	-404.839
-0.606	-13.46	-14.13	-455.806	-13.85	-13.71	-13.93	-449.355	-13.25	-14.27	-460.323	-14.05	-13.19	-13.2	-13.28	-13.11	-422.903	-14.05	-14.58	-470.323	-14.25	-14.57	-470	-14.36	-13.17	-12.94	-12.33	-12.54	-404.516
-0.605	-13.45	-14.12	-455.484	-13.84	-13.69	-13.91	-448.71	-13.24	-14.26	-460	-14.04	-13.18	-13.18	-13.27	-13.1	-422.581	-14.04	-14.57	-470	-14.25	-14.56	-469.677	-14.35	-13.16	-12.93	-12.32	-12.53	-404.194
-0.604	-13.44	-14.11	-455.161	-13.82	-13.68	-13.9	-448.387	-13.23	-14.24	-459.355	-14.03	-13.17	-13.17	-13.26	-13.09	-422.258	-14.03	-14.56	-469.677	-14.24	-14.55	-469.355	-14.34	-13.15	-12.92	-12.31	-12.52	-403.871
-0.603	-13.42	-14.09	-454.516	-13.81	-13.67	-13.89	-448.065	-13.21	-14.23	-459.032	-14.01	-13.16	-13.16	-13.24	-13.08	-421.935	-14.02	-14.54	-469.032	-14.22	-14.54	-469.032	-14.33	-13.14	-12.9	-12.3	-12.5	-403.226
-0.602	-13.41	-14.08	-454.194	-13.8	-13.66	-13.87	-447.419	-13.2	-14.22	-458.71	-14	-13.15	-13.14	-13.23	-13.07	-421.613	-14.01	-14.54	-469.032	-14.22	-14.52	-468.387	-14.31	-13.13	-12.89	-12.29	-12.49	-402.903
-0.601	-13.4	-14.07	-453.871	-13.79	-13.64	-13.86	-447.097	-13.19	-14.21	-458.387	-13.99	-13.14	-13.13	-13.22	-13.05	-420.968	-14	-14.53	-468.71	-14.21	-14.51	-468.065	-14.3	-13.11	-12.88	-12.28	-12.48	-402.581
-0.6	-13.39	-14.06	-453.548	-13.77	-13.63	-13.85	-446.774	-13.18	-14.19	-457.742	-13.98	-13.12	-13.12	-13.21	-13.04	-420.645	-13.99	-14.51	-468.065	-14.19	-14.5	-467.742	-14.29	-13.1	-12.86	-12.27	-12.47	-402.258
-0.599	-13.37	-14.04	-452.903	-13.76	-13.62	-13.84	-446.452	-13.17	-14.18	-457.419	-13.97	-13.11	-13.1	-13.2	-13.03	-420.323	-13.98	-14.51	-468.065	-14.19	-14.49	-467.419	-14.28	-13.09	-12.85	-12.26	-12.46	-401.935
-0.598	-13.36	-14.03	-452.581	-13.75	-13.61	-13.82	-445.806	-13.16	-14.17	-457.097	-13.95	-13.1	-13.09	-13.19	-13.02	-420	-13.97	-14.5	-467.742	-14.18	-14.48	-467.097	-14.27	-13.08	-12.84	-12.25	-12.45	-401.613
-0.597	-13.35	-14.02	-452.258	-13.74	-13.59	-13.81	-445.484	-13.14	-14.16	-456.774	-13.94	-13.09	-13.08	-13.17	-13.01	-419.677	-13.96	-14.48	-467.097	-14.17	-14.46	-466.452	-14.25	-13.07	-12.83	-12.24	-12.44	-401.29
-0.596	-13.33	-14.01	-451.935	-13.73	-13.58	-13.8	-445.161	-13.13	-14.14	-456.129	-13.93	-13.08	-13.06	-13.16	-13	-419.355	-13.95	-14.47	-466.774	-14.16	-14.45	-466.129	-14.24	-13.06	-12.81	-12.23	-12.43	-400.968
-0.595	-13.32	-13.99	-451.29	-13.71	-13.57	-13.79	-444.839	-13.12	-14.13	-455.806	-13.92	-13.07	-13.05	-13.15	-12.98	-418.71	-13.94	-14.46	-466.452	-14.15	-14.44	-465.806	-14.23	-13.04	-12.8	-12.22	-12.42	-400.645
-0.594	-13.31	-13.98	-450.968	-13.7	-13.55	-13.77	-444.194	-13.11	-14.12	-455.484	-13.91	-13.06	-13.04	-13.14	-12.97	-418.387	-13.93	-14.45	-466.129	-14.14	-14.43	-465.484	-14.22	-13.03	-12.79	-12.21	-12.41	-400.323
-0.593	-13.3	-13.97	-450.645	-13.69	-13.54	-13.76	-443.871	-13.09	-14.11	-455.161	-13.89	-13.05	-13.02	-13.13	-12.96	-418.065	-13.91	-14.44	-465.806	-14.13	-14.42	-465.161	-14.21	-13.02	-12.78	-12.2	-12.4	-400
-0.592	-13.28	-13.96	-450.323	-13.68	-13.53	-13.75	-443.548	-13.08	-14.09	-454.516	-13.88	-13.03	-13.01	-13.11	-12.95	-417.742	-13.9	-14.43	-465.484	-14.12	-14.4	-464.516	-14.19	-13.01	-12.76	-12.19	-12.39	-399.677
-0.591	-13.27	-13.95	-450	-13.67	-13.52	-13.73	-442.903	-13.07	-14.08	-454.194	-13.87	-13.02	-13	-13.1	-12.94	-417.419	-13.89	-14.43	-465.484	-14.11	-14.39	-464.194	-14.18	-13	-12.75	-12.18	-12.38	-399.355
-0.59	-13.26	-13.93	-449.355	-13.65	-13.5	-13.72	-442.581	-13.06	-14.07	-453.871	-13.86	-13.01	-12.98	-13.09	-12.93	-417.097	-13.88	-14.41	-464.839	-14.09	-14.38	-463.871	-14.17	-12.99	-12.74	-12.17	-12.37	-399.032
-0.589	-13.24	-13.92	-449.032	-13.64	-13.49	-13.71	-442.258	-13.05	-14.06	-453.548	-13.85	-13	-12.97	-13.08	-12.92	-416.774	-13.87	-14.4	-464.516	-14.08	-14.37	-463.548	-14.16	-12.97	-12.73	-12.16	-12.36	-398.71
-0.588	-13.23	-13.91	-448.71	-13.63	-13.48	-13.7	-441.935	-13.04	-14.05	-453.226	-13.84	-12.99	-12.96	-13.07	-12.9	-416.129	-13.86	-14.39	-464.194	-14.07	-14.36	-463.226	-14.15	-12.96	-12.71	-12.15	-12.35	-398.387
-0.587	-13.22	-13.9	-448.387	-13.62	-13.47	-13.68	-441.29	-13.02	-14.03	-452.581	-13.82	-12.98	-12.94	-13.06	-12.89	-415.806	-13.85	-14.38	-463.871	-14.06	-14.34	-462.581	-14.13	-12.95	-12.7	-12.14	-12.34	-398.065
-0.586	-13.21	-13.89	-448.065	-13.61	-13.45	-13.67	-440.968	-13.01	-14.02	-452.258	-13.81	-12.97	-12.93	-13.05	-12.88	-415.484	-13.84	-14.37	-463.548	-14.05	-14.33	-462.258	-14.12	-12.94	-12.69	-12.13	-12.33	-397.742
-0.585	-13.19	-13.87	-447.419	-13.6	-13.44	-13.66	-440.645	-13	-14.01	-451.935	-13.8	-12.95	-12.92	-13.03	-12.87	-415.161	-13.83	-14.36	-463.226	-14.04	-14.32	-461.935	-14.11	-12.93	-12.68	-12.12	-12.32	-397.419
-0.584	-13.18	-13.86	-447.097	-13.58	-13.43	-13.64	-440	-12.99	-13.99	-451.29	-13.79	-12.94	-12.9	-13.02	-12.86	-414.839	-13.82	-14.35	-462.903	-14.03	-14.31	-461.613	-14.1	-12.92	-12.67	-12.11	-12.31	-397.097
-0.583	-13.17	-13.85	-446.774	-13.57	-13.42	-13.63	-439.677	-12.98	-13.98	-450.968	-13.77	-12.93	-12.89	-13.01	-12.85	-414.516	-13.81	-14.34	-462.581	-14.02	-14.3	-461.29	-14.09	-12.91	-12.65	-12.1	-12.3	-396.774
-0.582	-13.16	-13.84	-446.452	-13.56	-13.4	-13.62	-439.355	-12.96	-13.97	-450.645	-13.76	-12.92	-12.88	-13	-12.84	-414.194	-13.8	-14.33	-462.258	-14.01	-14.29	-460.968	-14.08	-12.89	-12.64	-12.09	-12.29	-396.452
-0.581	-13.14	-13.83	-446.129	-13.55	-13.39	-13.61	-439.032	-12.95	-13.96	-450.323	-13.75	-12.91	-12.86	-12.99	-12.82	-413.548	-13.79	-14.32	-461.935	-14	-14.27	-460.323	-14.06	-12.88	-12.63	-12.08	-12.28	-396.129
-0.58	-13.13	-13.82	-445.806	-13.54	-13.38	-13.6	-438.71	-12.94	-13.94	-449.677	-13.74	-12.9	-12.85	-12.97	-12.81	-413.226	-13.78	-14.31	-461.613	-13.99	-14.26	-460	-14.05	-12.87	-12.62	-12.07	-12.27	-395.806
-0.579	-13.12	-13.8	-445.161	-13.53	-13.37	-13.58	-438.065	-12.93	-13.93	-449.355	-13.73	-12.88	-12.84	-12.96	-12.8	-412.903	-13.76	-14.3	-461.29	-13.98	-14.25	-459.677	-14.04	-12.86	-12.6	-12.06	-12.26	-395.484
-0.578	-13.11	-13.79	-444.839	-13.52	-13.36	-13.57	-437.742	-12.92	-13.92	-449.032	-13.71	-12.87	-12.82	-12.95	-12.79	-412.581	-13.75	-14.29	-460.968	-13.97	-14.24	-459.355	-14.03	-12.85	-12.59	-12.05	-12.25	-395.161
-0.577	-13.09	-13.78	-444.516	-13.5	-13.34	-13.56	-437.419	-12.91	-13.9	-448.387	-13.7	-12.86	-12.81	-12.94	-12.78	-412.258	-13.74	-14.28	-460.645	-13.96	-14.23	-459.032	-14.02	-12.84	-12.58	-12.04	-12.24	-394.839
-0.576	-13.08	-13.77	-444.194	-13.49	-13.33	-13.55	-437.097	-12.89	-13.89	-448.065	-13.69	-12.85	-12.8	-12.93	-12.77	-411.935	-13.73	-14.27	-460.323	-13.95	-14.21	-458.387	-14	-12.83	-12.57	-12.03	-12.23	-394.516
-0.575	-13.07	-13.76	-443.871	-13.48	-13.32	-13.53	-436.452	-12.88	-13.88	-447.742	-13.68	-12.84	-12.79	-12.92	-12.76	-411.613	-13.72	-14.26	-460	-13.94	-14.2	-458.065	-13.99	-12.82	-12.56	-12.02	-12.22	-394.194
-0.574	-13.06	-13.75	-443.548	-13.47	-13.3	-13.52	-436.129	-12.87	-13.87	-447.419	-13.66	-12.83	-12.77	-12.9	-12.74	-410.968	-13.71	-14.25	-459.677	-13.93	-14.19	-457.742	-13.98	-12.8	-12.54	-12.01	-12.21	-393.871
-0.573	-13.04	-13.74	-443.226	-13.46	-13.29	-13.51	-435.806	-12.86	-13.85	-446.774	-13.65	-12.82	-12.76	-12.89	-12.73	-410.645	-13.7	-14.24	-459.355	-13.92	-14.18	-457.419	-13.97	-12.79	-12.53	-12	-12.2	-393.548
-0.572	-13.03	-13.72	-442.581	-13.45	-13.28	-13.5	-435.484	-12.85	-13.84	-446.452	-13.64	-12.81	-12.75	-12.88	-12.72	-410.323	-13.69	-14.23	-459.032	-13.91	-14.17	-457.097	-13.96	-12.78	-12.52	-11.99	-12.19	-393.226
-0.571	-13.02	-13.71	-442.258	-13.44	-13.27	-13.48	-434.839	-12.84	-13.83	-446.129	-13.63	-12.79	-12.73	-12.87	-12.71	-410	-13.68	-14.21	-458.387	-13.9	-14.15	-456.452	-13.95	-12.77	-12.51	-11.98	-12.18	-392.903
-0.57	-13.01	-13.7	-441.935	-13.43	-13.26	-13.47	-434.516	-12.82	-13.82	-445.806	-13.62	-12.78	-12.72	-12.86	-12.7	-409.677	-13.67	-14.21	-458.387	-13.89	-14.14	-456.129	-13.93	-12.76	-12.5	-11.97	-12.17	-392.581
-0.569	-13	-13.69	-441.613	-13.42	-13.24	-13.46	-434.194	-12.81	-13.8	-445.161	-13.6	-12.77	-12.71	-12.85	-12.69	-409.355	-13.66	-14.19	-457.742	-13.88	-14.13	-455.806	-13.92	-12.75	-12.49	-11.96	-12.16	-392.258
-0.568	-12.98	-13.68	-441.29	-13.4	-13.23	-13.45	-433.871	-12.8	-13.79	-444.839	-13.59	-12.76	-12.69	-12.83	-12.67	-408.71	-13.64	-14.18	-457.419	-13.86	-14.12	-455.484	-13.91	-12.74	-12.47	-11.95	-12.15	-391.935
-0.567	-12.97	-13.67	-440.968	-13.39	-13.22	-13.43	-433.226	-12.79	-13.78	-444.516	-13.58	-12.75	-12.68	-12.82	-12.66	-408.387	-13.63	-14.17	-457.097	-13.85	-14.11	-455.161	-13.9	-12.72	-12.46	-11.94	-12.15	-391.935
-0.566	-12.96	-13.65	-440.323	-13.38	-13.21	-13.42	-432.903	-12.78	-13.76	-443.871	-13.57	-12.73	-12.67	-12.81	-12.65	-408.065	-13.62	-14.16	-456.774	-13.84	-14.1	-454.839	-13.89	-12.71	-12.45	-11.93	-12.14	-391.613
-0.565	-12.95	-13.64	-440	-13.37	-13.19	-13.41	-432.581	-12.77	-13.75	-443.548	-13.55	-12.72	-12.65	-12.8	-12.64	-407.742	-13.61	-14.15	-456.452	-13.83	-14.08	-454.194	-13.88	-12.7	-12.44	-11.92	-12.13	-391.29
-0.564	-12.94	-13.63	-439.677	-13.36	-13.18	-13.4	-432.258	-12.76	-13.74	-443.226	-13.54	-12.71	-12.64	-12.79	-12.63	-407.419	-13.6	-14.14	-456.129	-13.82	-14.07	-453.871	-13.86	-12.69	-12.43	-11.91	-12.12	-390.968
-0.563	-12.92	-13.62	-439.355	-13.35	-13.17	-13.39	-431.935	-12.74	-13.73	-442.903	-13.53	-12.7	-12.63	-12.78	-12.61	-406.774	-13.59	-14.13	-455.806	-13.81	-14.06	-453.548	-13.85	-12.68	-12.42	-11.9	-12.11	-390.645
-0.562	-12.91	-13.61	-439.032	-13.34	-13.16	-13.37	-431.29	-12.73	-13.71	-442.258	-13.52	-12.69	-12.61	-12.76	-12.6	-406.452	-13.58	-14.12	-455.484	-13.8	-14.05	-453.226	-13.84	-12.67	-12.4	-11.89	-12.1	-390.323
-0.561	-12.9	-13.6	-438.71	-13.33	-13.15	-13.36	-430.968	-12.72	-13.7	-441.935	-13.5	-12.67	-12.6	-12.75	-12.59	-406.129	-13.57	-14.11	-455.161	-13.79	-14.04	-452.903	-13.83	-12.66	-12.39	-11.88	-12.09	-390
-0.56	-12.89	-13.59	-438.387	-13.32	-13.13	-13.35	-430.645	-12.71	-13.69	-441.613	-13.49	-12.66	-12.59	-12.74	-12.58	-405.806	-13.56	-14.1	-454.839	-13.78	-14.02	-452.258	-13.82	-12.65	-12.38	-11.88	-12.08	-389.677
-0.559	-12.88	-13.58	-438.065	-13.31	-13.12	-13.34	-430.323	-12.7	-13.67	-440.968	-13.48	-12.65	-12.57	-12.73	-12.57	-405.484	-13.55	-14.09	-454.516	-13.77	-14.01	-451.935	-13.81	-12.63	-12.37	-11.87	-12.07	-389.355
-0.558	-12.86	-13.57	-437.742	-13.3	-13.11	-13.32	-429.677	-12.69	-13.66	-440.645	-13.46	-12.64	-12.56	-12.72	-12.55	-404.839	-13.53	-14.07	-453.871	-13.76	-14	-451.613	-13.79	-12.62	-12.36	-11.86	-12.06	-389.032
-0.557	-12.85	-13.56	-437.419	-13.29	-13.1	-13.31	-429.355	-12.68	-13.65	-440.323	-13.45	-12.63	-12.55	-12.7	-12.54	-404.516	-13.52	-14.06	-453.548	-13.75	-13.99	-451.29	-13.78	-12.61	-12.35	-11.85	-12.05	-388.71
-0.556	-12.84	-13.54	-436.774	-13.28	-13.09	-13.3	-429.032	-12.66	-13.63	-439.677	-13.44	-12.62	-12.53	-12.69	-12.53	-404.194	-13.51	-14.05	-453.226	-13.74	-13.98	-450.968	-13.77	-12.6	-12.34	-11.84	-12.04	-388.387
-0.555	-12.83	-13.53	-436.452	-13.27	-13.07	-13.29	-428.71	-12.65	-13.62	-439.355	-13.43	-12.6	-12.52	-12.68	-12.52	-403.871	-13.5	-14.04	-452.903	-13.72	-13.97	-450.645	-13.76	-12.59	-12.32	-11.83	-12.03	-388.065
-0.554	-12.82	-13.52	-436.129	-13.26	-13.06	-13.28	-428.387	-12.64	-13.61	-439.032	-13.41	-12.59	-12.51	-12.67	-12.51	-403.548	-13.49	-14.03	-452.581	-13.71	-13.95	-450	-13.75	-12.58	-12.31	-11.82	-12.02	-387.742
-0.553	-12.81	-13.51	-435.806	-13.25	-13.05	-13.26	-427.742	-12.63	-13.59	-438.387	-13.4	-12.58	-12.49	-12.66	-12.5	-403.226	-13.48	-14.02	-452.258	-13.7	-13.94	-449.677	-13.74	-12.57	-12.3	-11.81	-12.01	-387.419
-0.552	-12.79	-13.5	-435.484	-13.23	-13.04	-13.25	-427.419	-12.62	-13.58	-438.065	-13.39	-12.57	-12.48	-12.64	-12.48	-402.581	-13.46	-14.01	-451.935	-13.69	-13.93	-449.355	-13.73	-12.55	-12.29	-11.8	-12	-387.097
-0.551	-12.78	-13.49	-435.161	-13.22	-13.03	-13.24	-427.097	-12.61	-13.57	-437.742	-13.38	-12.56	-12.47	-12.63	-12.47	-402.258	-13.45	-14	-451.613	-13.68	-13.92	-449.032	-13.71	-12.54	-12.28	-11.79	-12	-387.097
-0.55	-12.77	-13.48	-434.839	-13.21	-13.01	-13.23	-426.774	-12.6	-13.56	-437.419	-13.36	-12.54	-12.45	-12.62	-12.46	-401.935	-13.44	-13.99	-451.29	-13.67	-13.91	-448.71	-13.7	-12.53	-12.27	-11.78	-11.99	-386.774
-0.549	-12.76	-13.47	-434.516	-13.2	-13	-13.21	-426.129	-12.59	-13.54	-436.774	-13.35	-12.53	-12.44	-12.61	-12.45	-401.613	-13.43	-13.97	-450.645	-13.66	-13.9	-448.387	-13.69	-12.52	-12.26	-11.77	-11.98	-386.452
-0.548	-12.75	-13.46	-434.194	-13.19	-12.99	-13.2	-425.806	-12.57	-13.53	-436.452	-13.34	-12.52	-12.43	-12.6	-12.44	-401.29	-13.42	-13.96	-450.323	-13.65	-13.88	-447.742	-13.68	-12.51	-12.25	-11.76	-11.97	-386.129
-0.547	-12.74	-13.45	-433.871	-13.18	-12.98	-13.19	-425.484	-12.56	-13.51	-435.806	-13.33	-12.51	-12.41	-12.59	-12.43	-400.968	-13.41	-13.95	-450	-13.64	-13.87	-447.419	-13.67	-12.5	-12.24	-11.76	-11.96	-385.806
-0.546	-12.73	-13.44	-433.548	-13.17	-12.97	-13.18	-425.161	-12.55	-13.5	-435.484	-13.31	-12.5	-12.4	-12.57	-12.41	-400.323	-13.4	-13.94	-449.677	-13.62	-13.86	-447.097	-13.66	-12.49	-12.22	-11.75	-11.95	-385.484
-0.545	-12.72	-13.42	-432.903	-13.16	-12.95	-13.17	-424.839	-12.54	-13.49	-435.161	-13.3	-12.48	-12.38	-12.56	-12.4	-400	-13.39	-13.93	-449.355	-13.61	-13.85	-446.774	-13.64	-12.48	-12.21	-11.74	-11.94	-385.161
-0.544	-12.7	-13.41	-432.581	-13.15	-12.94	-13.16	-424.516	-12.53	-13.47	-434.516	-13.29	-12.47	-12.37	-12.55	-12.39	-399.677	-13.37	-13.92	-449.032	-13.6	-13.84	-446.452	-13.63	-12.46	-12.2	-11.73	-11.93	-384.839
-0.543	-12.69	-13.4	-432.258	-13.14	-12.93	-13.14	-423.871	-12.52	-13.46	-434.194	-13.27	-12.46	-12.36	-12.54	-12.38	-399.355	-13.36	-13.91	-448.71	-13.59	-13.83	-446.129	-13.62	-12.45	-12.19	-11.72	-11.92	-384.516
-0.542	-12.68	-13.39	-431.935	-13.13	-12.92	-13.13	-423.548	-12.51	-13.45	-433.871	-13.26	-12.45	-12.35	-12.53	-12.37	-399.032	-13.35	-13.89	-448.065	-13.58	-13.81	-445.484	-13.61	-12.44	-12.18	-11.71	-11.91	-384.194
-0.541	-12.67	-13.38	-431.613	-13.12	-12.91	-13.12	-423.226	-12.5	-13.44	-433.548	-13.25	-12.44	-12.33	-12.51	-12.35	-398.387	-13.34	-13.88	-447.742	-13.57	-13.8	-445.161	-13.6	-12.43	-12.17	-11.7	-11.9	-383.871
-0.54	-12.66	-13.37	-431.29	-13.11	-12.9	-13.11	-422.903	-12.49	-13.42	-432.903	-13.24	-12.42	-12.32	-12.5	-12.34	-398.065	-13.33	-13.87	-447.419	-13.56	-13.79	-444.839	-13.59	-12.42	-12.16	-11.69	-11.9	-383.871
-0.539	-12.65	-13.36	-430.968	-13.1	-12.88	-13.1	-422.581	-12.47	-13.41	-432.581	-13.22	-12.41	-12.31	-12.49	-12.33	-397.742	-13.32	-13.86	-447.097	-13.54	-13.78	-444.516	-13.57	-12.41	-12.15	-11.68	-11.89	-383.548
-0.538	-12.64	-13.35	-430.645	-13.09	-12.87	-13.09	-422.258	-12.46	-13.4	-432.258	-13.21	-12.4	-12.29	-12.48	-12.32	-397.419	-13.31	-13.85	-446.774	-13.53	-13.77	-444.194	-13.56	-12.4	-12.14	-11.67	-11.88	-383.226
-0.537	-12.63	-13.34	-430.323	-13.09	-12.86	-13.07	-421.613	-12.45	-13.38	-431.613	-13.2	-12.39	-12.28	-12.47	-12.31	-397.097	-13.29	-13.84	-446.452	-13.52	-13.76	-443.871	-13.55	-12.39	-12.13	-11.66	-11.87	-382.903
-0.536	-12.61	-13.33	-430	-13.08	-12.85	-13.06	-421.29	-12.44	-13.37	-431.29	-13.18	-12.37	-12.27	-12.45	-12.29	-396.452	-13.28	-13.83	-446.129	-13.51	-13.75	-443.548	-13.54	-12.38	-12.11	-11.66	-11.86	-382.581
-0.535	-12.6	-13.32	-429.677	-13.07	-12.84	-13.05	-420.968	-12.43	-13.35	-430.645	-13.17	-12.36	-12.25	-12.44	-12.28	-396.129	-13.27	-13.82	-445.806	-13.5	-13.73	-442.903	-13.53	-12.37	-12.1	-11.65	-11.85	-382.258
-0.534	-12.59	-13.31	-429.355	-13.06	-12.83	-13.04	-420.645	-12.42	-13.34	-430.323	-13.16	-12.35	-12.24	-12.43	-12.27	-395.806	-13.26	-13.81	-445.484	-13.49	-13.72	-442.581	-13.52	-12.35	-12.09	-11.64	-11.84	-381.935
-0.533	-12.58	-13.3	-429.032	-13.05	-12.82	-13.03	-420.323	-12.41	-13.33	-430	-13.14	-12.34	-12.23	-12.42	-12.26	-395.484	-13.25	-13.79	-444.839	-13.48	-13.71	-442.258	-13.51	-12.34	-12.08	-11.63	-11.83	-381.613
-0.532	-12.57	-13.29	-428.71	-13.04	-12.8	-13.02	-420	-12.4	-13.31	-429.355	-13.13	-12.33	-12.21	-12.41	-12.25	-395.161	-13.24	-13.78	-444.516	-13.47	-13.7	-441.935	-13.5	-12.33	-12.07	-11.62	-11.82	-381.29
-0.531	-12.56	-13.28	-428.387	-13.03	-12.79	-13	-419.355	-12.39	-13.3	-429.032	-13.12	-12.31	-12.2	-12.39	-12.24	-394.839	-13.22	-13.77	-444.194	-13.45	-13.69	-441.613	-13.48	-12.32	-12.06	-11.61	-11.82	-381.29
-0.53	-12.55	-13.27	-428.065	-13.02	-12.78	-12.99	-419.032	-12.38	-13.29	-428.71	-13.11	-12.3	-12.19	-12.38	-12.22	-394.194	-13.21	-13.76	-443.871	-13.44	-13.68	-441.29	-13.47	-12.31	-12.05	-11.6	-11.81	-380.968
-0.529	-12.54	-13.26	-427.742	-13.01	-12.77	-12.98	-418.71	-12.36	-13.27	-428.065	-13.09	-12.29	-12.17	-12.37	-12.21	-393.871	-13.2	-13.75	-443.548	-13.43	-13.66	-440.645	-13.46	-12.3	-12.04	-11.59	-11.8	-380.645
-0.528	-12.53	-13.25	-427.419	-13	-12.76	-12.97	-418.387	-12.35	-13.26	-427.742	-13.08	-12.28	-12.16	-12.36	-12.2	-393.548	-13.19	-13.74	-443.226	-13.42	-13.65	-440.323	-13.45	-12.29	-12.03	-11.59	-11.79	-380.323
-0.527	-12.52	-13.24	-427.097	-12.99	-12.75	-12.96	-418.065	-12.34	-13.25	-427.419	-13.07	-12.27	-12.15	-12.35	-12.19	-393.226	-13.18	-13.73	-442.903	-13.41	-13.64	-440	-13.44	-12.28	-12.02	-11.58	-11.78	-380
-0.526	-12.51	-13.23	-426.774	-12.98	-12.73	-12.95	-417.742	-12.33	-13.23	-426.774	-13.05	-12.25	-12.13	-12.33	-12.18	-392.903	-13.17	-13.71	-442.258	-13.4	-13.63	-439.677	-13.43	-12.27	-12.01	-11.57	-11.77	-379.677
-0.525	-12.5	-13.22	-426.452	-12.97	-12.72	-12.94	-417.419	-12.32	-13.22	-426.452	-13.04	-12.24	-12.12	-12.32	-12.16	-392.258	-13.16	-13.7	-441.935	-13.39	-13.62	-439.355	-13.42	-12.26	-12	-11.56	-11.76	-379.355
-0.524	-12.49	-13.21	-426.129	-12.96	-12.71	-12.92	-416.774	-12.31	-13.21	-426.129	-13.03	-12.23	-12.11	-12.31	-12.15	-391.935	-13.14	-13.69	-441.613	-13.37	-13.61	-439.032	-13.41	-12.25	-11.99	-11.55	-11.76	-379.355
-0.523	-12.47	-13.2	-425.806	-12.95	-12.7	-12.91	-416.452	-12.3	-13.19	-425.484	-13.01	-12.22	-12.09	-12.3	-12.14	-391.613	-13.13	-13.68	-441.29	-13.36	-13.6	-438.71	-13.39	-12.23	-11.98	-11.54	-11.75	-379.032
-0.522	-12.46	-13.19	-425.484	-12.95	-12.69	-12.9	-416.129	-12.29	-13.18	-425.161	-13	-12.21	-12.08	-12.29	-12.13	-391.29	-13.12	-13.67	-440.968	-13.35	-13.59	-438.387	-13.38	-12.22	-11.97	-11.53	-11.74	-378.71
-0.521	-12.45	-13.18	-425.161	-12.94	-12.68	-12.89	-415.806	-12.28	-13.16	-424.516	-12.99	-12.19	-12.07	-12.28	-12.12	-390.968	-13.11	-13.66	-440.645	-13.34	-13.57	-437.742	-13.37	-12.21	-11.96	-11.53	-11.73	-378.387
-0.52	-12.44	-13.17	-424.839	-12.93	-12.67	-12.88	-415.484	-12.27	-13.15	-424.194	-12.98	-12.18	-12.05	-12.26	-12.11	-390.645	-13.1	-13.64	-440	-13.33	-13.56	-437.419	-13.36	-12.2	-11.95	-11.52	-11.72	-378.065
-0.519	-12.43	-13.16	-424.516	-12.92	-12.65	-12.87	-415.161	-12.26	-13.14	-423.871	-12.96	-12.17	-12.04	-12.25	-12.09	-390	-13.09	-13.63	-439.677	-13.32	-13.55	-437.097	-13.35	-12.19	-11.94	-11.51	-11.71	-377.742
-0.518	-12.42	-13.15	-424.194	-12.91	-12.64	-12.86	-414.839	-12.25	-13.12	-423.226	-12.95	-12.16	-12.03	-12.24	-12.08	-389.677	-13.08	-13.62	-439.355	-13.31	-13.54	-436.774	-13.34	-12.18	-11.93	-11.5	-11.7	-377.419
-0.517	-12.41	-13.14	-423.871	-12.9	-12.63	-12.85	-414.516	-12.24	-13.11	-422.903	-12.94	-12.15	-12.01	-12.23	-12.07	-389.355	-13.06	-13.61	-439.032	-13.29	-13.53	-436.452	-13.33	-12.17	-11.92	-11.49	-11.7	-377.419
-0.516	-12.4	-13.13	-423.548	-12.89	-12.62	-12.84	-414.194	-12.23	-13.1	-422.581	-12.92	-12.13	-12	-12.22	-12.06	-389.032	-13.05	-13.6	-438.71	-13.28	-13.52	-436.129	-13.32	-12.16	-11.91	-11.48	-11.69	-377.097
-0.515	-12.39	-13.12	-423.226	-12.88	-12.61	-12.82	-413.548	-12.22	-13.08	-421.935	-12.91	-12.12	-11.99	-12.2	-12.05	-388.71	-13.04	-13.59	-438.387	-13.27	-13.51	-435.806	-13.31	-12.15	-11.9	-11.48	-11.68	-376.774
-0.514	-12.38	-13.11	-422.903	-12.87	-12.6	-12.81	-413.226	-12.21	-13.07	-421.613	-12.9	-12.11	-11.98	-12.19	-12.03	-388.065	-13.03	-13.58	-438.065	-13.26	-13.5	-435.484	-13.29	-12.14	-11.89	-11.47	-11.67	-376.452
-0.513	-12.37	-13.1	-422.581	-12.87	-12.59	-12.8	-412.903	-12.19	-13.06	-421.29	-12.88	-12.1	-11.96	-12.18	-12.02	-387.742	-13.02	-13.56	-437.419	-13.25	-13.48	-434.839	-13.28	-12.13	-11.88	-11.46	-11.66	-376.129
-0.512	-12.36	-13.09	-422.258	-12.86	-12.58	-12.79	-412.581	-12.19	-13.04	-420.645	-12.87	-12.09	-11.95	-12.17	-12.01	-387.419	-13.01	-13.55	-437.097	-13.24	-13.47	-434.516	-13.27	-12.12	-11.87	-11.45	-11.65	-375.806
-0.511	-12.35	-13.08	-421.935	-12.85	-12.57	-12.78	-412.258	-12.18	-13.03	-420.323	-12.86	-12.07	-11.94	-12.16	-12	-387.097	-12.99	-13.54	-436.774	-13.22	-13.46	-434.194	-13.26	-12.11	-11.86	-11.44	-11.65	-375.806
-0.51	-12.34	-13.07	-421.613	-12.84	-12.55	-12.77	-411.935	-12.16	-13.02	-420	-12.85	-12.06	-11.92	-12.14	-11.99	-386.774	-12.98	-13.53	-436.452	-13.21	-13.45	-433.871	-13.25	-12.1	-11.85	-11.43	-11.64	-375.484
-0.509	-12.33	-13.06	-421.29	-12.83	-12.54	-12.76	-411.613	-12.15	-13	-419.355	-12.83	-12.05	-11.91	-12.13	-11.98	-386.452	-12.97	-13.52	-436.129	-13.2	-13.44	-433.548	-13.24	-12.09	-11.84	-11.43	-11.63	-375.161
-0.508	-12.32	-13.05	-420.968	-12.82	-12.53	-12.75	-411.29	-12.14	-12.99	-419.032	-12.82	-12.04	-11.9	-12.12	-11.97	-386.129	-12.96	-13.51	-435.806	-13.19	-13.43	-433.226	-13.23	-12.07	-11.83	-11.42	-11.62	-374.839
-0.507	-12.31	-13.04	-420.645	-12.81	-12.52	-12.73	-410.645	-12.13	-12.98	-418.71	-12.81	-12.02	-11.88	-12.11	-11.95	-385.484	-12.95	-13.5	-435.484	-13.18	-13.42	-432.903	-13.22	-12.06	-11.82	-11.41	-11.61	-374.516
-0.506	-12.3	-13.03	-420.323	-12.81	-12.51	-12.72	-410.323	-12.12	-12.96	-418.065	-12.8	-12.01	-11.87	-12.1	-11.94	-385.161	-12.94	-13.49	-435.161	-13.17	-13.41	-432.581	-13.21	-12.05	-11.81	-11.4	-11.6	-374.194
-0.505	-12.29	-13.02	-420	-12.8	-12.5	-12.71	-410	-12.11	-12.95	-417.742	-12.78	-12	-11.86	-12.09	-11.93	-384.839	-12.93	-13.47	-434.516	-13.16	-13.4	-432.258	-13.2	-12.04	-11.8	-11.39	-11.6	-374.194
-0.504	-12.28	-13.01	-419.677	-12.79	-12.49	-12.7	-409.677	-12.1	-12.94	-417.419	-12.77	-11.99	-11.85	-12.07	-11.92	-384.516	-12.91	-13.46	-434.194	-13.14	-13.38	-431.613	-13.18	-12.03	-11.79	-11.38	-11.59	-373.871
-0.503	-12.27	-13.01	-419.677	-12.78	-12.48	-12.69	-409.355	-12.09	-12.92	-416.774	-12.76	-11.98	-11.83	-12.06	-11.91	-384.194	-12.9	-13.45	-433.871	-13.13	-13.37	-431.29	-13.17	-12.02	-11.78	-11.38	-11.58	-373.548
-0.502	-12.26	-13	-419.355	-12.77	-12.46	-12.68	-409.032	-12.08	-12.91	-416.452	-12.74	-11.97	-11.82	-12.05	-11.89	-383.548	-12.89	-13.44	-433.548	-13.12	-13.36	-430.968	-13.16	-12.01	-11.77	-11.37	-11.57	-373.226
-0.501	-12.25	-12.99	-419.032	-12.76	-12.45	-12.67	-408.71	-12.07	-12.9	-416.129	-12.73	-11.95	-11.81	-12.04	-11.88	-383.226	-12.88	-13.43	-433.226	-13.11	-13.35	-430.645	-13.15	-12	-11.76	-11.36	-11.56	-372.903
-0.5	-12.24	-12.98	-418.71	-12.76	-12.44	-12.66	-408.387	-12.06	-12.88	-415.484	-12.72	-11.94	-11.8	-12.03	-11.87	-382.903	-12.87	-13.42	-432.903	-13.1	-13.34	-430.323	-13.14	-11.99	-11.75	-11.35	-11.56	-372.903
-0.499	-12.23	-12.97	-418.387	-12.75	-12.43	-12.65	-408.065	-12.05	-12.87	-415.161	-12.71	-11.93	-11.78	-12.02	-11.86	-382.581	-12.86	-13.41	-432.581	-13.09	-13.33	-430	-13.13	-11.98	-11.74	-11.34	-11.55	-372.581
-0.498	-12.22	-12.96	-418.065	-12.74	-12.42	-12.64	-407.742	-12.04	-12.86	-414.839	-12.69	-11.92	-11.77	-12.01	-11.85	-382.258	-12.85	-13.4	-432.258	-13.08	-13.32	-429.677	-13.12	-11.97	-11.73	-11.34	-11.54	-372.258
-0.497	-12.21	-12.95	-417.742	-12.73	-12.41	-12.63	-407.419	-12.03	-12.84	-414.194	-12.68	-11.91	-11.76	-11.99	-11.84	-381.935	-12.84	-13.38	-431.613	-13.06	-13.31	-429.355	-13.11	-11.96	-11.72	-11.33	-11.53	-371.935
-0.496	-12.2	-12.94	-417.419	-12.72	-12.4	-12.62	-407.097	-12.02	-12.83	-413.871	-12.67	-11.89	-11.75	-11.98	-11.83	-381.613	-12.82	-13.37	-431.29	-13.05	-13.3	-429.032	-13.1	-11.95	-11.71	-11.32	-11.52	-371.613
-0.495	-12.19	-12.93	-417.097	-12.71	-12.39	-12.61	-406.774	-12.01	-12.82	-413.548	-12.66	-11.88	-11.73	-11.97	-11.82	-381.29	-12.81	-13.36	-430.968	-13.04	-13.29	-428.71	-13.09	-11.94	-11.7	-11.31	-11.52	-371.613
-0.494	-12.18	-12.92	-416.774	-12.71	-12.37	-12.59	-406.129	-12	-12.8	-412.903	-12.64	-11.87	-11.72	-11.96	-11.8	-380.645	-12.8	-13.35	-430.645	-13.03	-13.28	-428.387	-13.08	-11.93	-11.69	-11.31	-11.51	-371.29
-0.493	-12.17	-12.91	-416.452	-12.7	-12.36	-12.58	-405.806	-11.99	-12.79	-412.581	-12.63	-11.86	-11.71	-11.95	-11.79	-380.323	-12.79	-13.34	-430.323	-13.02	-13.27	-428.065	-13.07	-11.92	-11.68	-11.3	-11.5	-370.968
-0.492	-12.16	-12.9	-416.129	-12.69	-12.35	-12.57	-405.484	-11.98	-12.78	-412.258	-12.62	-11.85	-11.7	-11.94	-11.78	-380	-12.78	-13.33	-430	-13.01	-13.26	-427.742	-13.06	-11.91	-11.67	-11.29	-11.49	-370.645
-0.491	-12.15	-12.89	-415.806	-12.68	-12.34	-12.56	-405.161	-11.97	-12.77	-411.935	-12.6	-11.84	-11.68	-11.92	-11.77	-379.677	-12.77	-13.32	-429.677	-13	-13.24	-427.097	-13.05	-11.9	-11.66	-11.28	-11.49	-370.645
-0.49	-12.14	-12.88	-415.484	-12.67	-12.33	-12.55	-404.839	-11.96	-12.75	-411.29	-12.59	-11.83	-11.67	-11.91	-11.76	-379.355	-12.76	-13.31	-429.355	-12.99	-13.23	-426.774	-13.04	-11.89	-11.66	-11.27	-11.48	-370.323
-0.489	-12.13	-12.87	-415.161	-12.67	-12.32	-12.54	-404.516	-11.95	-12.74	-410.968	-12.58	-11.81	-11.66	-11.9	-11.75	-379.032	-12.75	-13.3	-429.032	-12.97	-13.22	-426.452	-13.03	-11.88	-11.65	-11.27	-11.47	-370
-0.488	-12.12	-12.86	-414.839	-12.66	-12.31	-12.53	-404.194	-11.94	-12.73	-410.645	-12.57	-11.8	-11.64	-11.89	-11.73	-378.387	-12.73	-13.28	-428.387	-12.96	-13.21	-426.129	-13.02	-11.87	-11.64	-11.26	-11.46	-369.677
-0.487	-12.11	-12.86	-414.839	-12.65	-12.3	-12.52	-403.871	-11.93	-12.71	-410	-12.56	-11.79	-11.63	-11.88	-11.72	-378.065	-12.72	-13.27	-428.065	-12.95	-13.2	-425.806	-13.01	-11.86	-11.63	-11.25	-11.45	-369.355
-0.486	-12.1	-12.85	-414.516	-12.64	-12.29	-12.51	-403.548	-11.92	-12.7	-409.677	-12.54	-11.78	-11.62	-11.87	-11.71	-377.742	-12.71	-13.26	-427.742	-12.94	-13.19	-425.484	-13	-11.85	-11.63	-11.24	-11.45	-369.355
-0.485	-12.09	-12.84	-414.194	-12.63	-12.28	-12.5	-403.226	-11.91	-12.69	-409.355	-12.53	-11.77	-11.61	-11.86	-11.7	-377.419	-12.7	-13.25	-427.419	-12.93	-13.18	-425.161	-12.98	-11.84	-11.62	-11.24	-11.44	-369.032
-0.484	-12.08	-12.83	-413.871	-12.63	-12.27	-12.49	-402.903	-11.9	-12.68	-409.032	-12.52	-11.76	-11.59	-11.85	-11.69	-377.097	-12.69	-13.24	-427.097	-12.92	-13.17	-424.839	-12.97	-11.83	-11.61	-11.23	-11.43	-368.71
-0.483	-12.07	-12.82	-413.548	-12.62	-12.26	-12.48	-402.581	-11.89	-12.66	-408.387	-12.51	-11.75	-11.58	-11.83	-11.68	-376.774	-12.68	-13.23	-426.774	-12.91	-13.16	-424.516	-12.96	-11.82	-11.6	-11.22	-11.42	-368.387
-0.482	-12.06	-12.81	-413.226	-12.61	-12.25	-12.47	-402.258	-11.88	-12.65	-408.065	-12.49	-11.73	-11.57	-11.82	-11.67	-376.452	-12.67	-13.22	-426.452	-12.9	-13.15	-424.194	-12.95	-11.81	-11.59	-11.21	-11.42	-368.387
-0.481	-12.05	-12.8	-412.903	-12.6	-12.24	-12.46	-401.935	-11.87	-12.64	-407.742	-12.48	-11.72	-11.56	-11.81	-11.66	-376.129	-12.66	-13.21	-426.129	-12.89	-13.14	-423.871	-12.94	-11.8	-11.58	-11.21	-11.41	-368.065
-0.48	-12.04	-12.79	-412.581	-12.59	-12.23	-12.45	-401.613	-11.86	-12.63	-407.419	-12.47	-11.71	-11.55	-11.8	-11.65	-375.806	-12.65	-13.2	-425.806	-12.87	-13.13	-423.548	-12.93	-11.79	-11.57	-11.2	-11.4	-367.742
-0.479	-12.03	-12.78	-412.258	-12.59	-12.22	-12.44	-401.29	-11.85	-12.61	-406.774	-12.46	-11.7	-11.53	-11.79	-11.64	-375.484	-12.64	-13.19	-425.484	-12.86	-13.12	-423.226	-12.92	-11.78	-11.57	-11.19	-11.39	-367.419
-0.478	-12.02	-12.77	-411.935	-12.58	-12.2	-12.43	-400.968	-11.84	-12.6	-406.452	-12.44	-11.69	-11.52	-11.78	-11.62	-374.839	-12.62	-13.17	-424.839	-12.85	-13.11	-422.903	-12.91	-11.77	-11.56	-11.18	-11.39	-367.419
-0.477	-12.02	-12.77	-411.935	-12.57	-12.19	-12.42	-400.645	-11.83	-12.59	-406.129	-12.43	-11.68	-11.51	-11.77	-11.61	-374.516	-12.61	-13.16	-424.516	-12.84	-13.1	-422.581	-12.9	-11.76	-11.55	-11.18	-11.38	-367.097
-0.476	-12.01	-12.76	-411.613	-12.56	-12.18	-12.41	-400.323	-11.83	-12.58	-405.806	-12.42	-11.67	-11.5	-11.76	-11.6	-374.194	-12.6	-13.15	-424.194	-12.83	-13.09	-422.258	-12.89	-11.75	-11.54	-11.17	-11.37	-366.774
-0.475	-12	-12.75	-411.29	-12.55	-12.17	-12.4	-400	-11.81	-12.56	-405.161	-12.41	-11.65	-11.49	-11.74	-11.59	-373.871	-12.59	-13.14	-423.871	-12.82	-13.08	-421.935	-12.88	-11.74	-11.53	-11.16	-11.36	-366.452
-0.474	-11.99	-12.74	-410.968	-12.55	-12.16	-12.39	-399.677	-11.81	-12.55	-404.839	-12.4	-11.64	-11.48	-11.73	-11.58	-373.548	-12.58	-13.13	-423.548	-12.81	-13.07	-421.613	-12.87	-11.73	-11.52	-11.15	-11.36	-366.452
-0.473	-11.98	-12.73	-410.645	-12.54	-12.15	-12.38	-399.355	-11.8	-12.54	-404.516	-12.39	-11.63	-11.46	-11.72	-11.57	-373.226	-12.57	-13.12	-423.226	-12.8	-13.06	-421.29	-12.87	-11.72	-11.51	-11.15	-11.35	-366.129
-0.472	-11.97	-12.72	-410.323	-12.53	-12.14	-12.37	-399.032	-11.79	-12.52	-403.871	-12.37	-11.62	-11.45	-11.71	-11.56	-372.903	-12.56	-13.11	-422.903	-12.79	-13.05	-420.968	-12.85	-11.71	-11.5	-11.14	-11.34	-365.806
-0.471	-11.96	-12.71	-410	-12.53	-12.13	-12.36	-398.71	-11.78	-12.51	-403.548	-12.36	-11.61	-11.44	-11.7	-11.55	-372.581	-12.55	-13.1	-422.581	-12.78	-13.04	-420.645	-12.85	-11.7	-11.49	-11.13	-11.34	-365.806
-0.47	-11.95	-12.7	-409.677	-12.52	-12.12	-12.35	-398.387	-11.77	-12.5	-403.226	-12.35	-11.6	-11.43	-11.69	-11.54	-372.258	-12.54	-13.09	-422.258	-12.77	-13.03	-420.323	-12.83	-11.69	-11.49	-11.12	-11.33	-365.484
-0.469	-11.94	-12.69	-409.355	-12.51	-12.11	-12.34	-398.065	-11.76	-12.49	-402.903	-12.34	-11.59	-11.42	-11.68	-11.53	-371.935	-12.53	-13.08	-421.935	-12.76	-13.02	-420	-12.82	-11.68	-11.48	-11.12	-11.32	-365.161
-0.468	-11.93	-12.69	-409.355	-12.5	-12.1	-12.33	-397.742	-11.75	-12.48	-402.581	-12.33	-11.58	-11.4	-11.67	-11.52	-371.613	-12.52	-13.07	-421.613	-12.75	-13.01	-419.677	-12.82	-11.67	-11.47	-11.11	-11.31	-364.839
-0.467	-11.92	-12.68	-409.032	-12.49	-12.09	-12.32	-397.419	-11.74	-12.46	-401.935	-12.31	-11.57	-11.39	-11.66	-11.51	-371.29	-12.51	-13.06	-421.29	-12.74	-13	-419.355	-12.81	-11.66	-11.46	-11.1	-11.31	-364.839
-0.466	-11.91	-12.67	-408.71	-12.49	-12.08	-12.31	-397.097	-11.73	-12.45	-401.613	-12.3	-11.56	-11.38	-11.65	-11.5	-370.968	-12.5	-13.05	-420.968	-12.73	-12.99	-419.032	-12.8	-11.65	-11.45	-11.1	-11.3	-364.516
-0.465	-11.9	-12.66	-408.387	-12.48	-12.07	-12.3	-396.774	-11.72	-12.44	-401.29	-12.29	-11.55	-11.37	-11.64	-11.49	-370.645	-12.48	-13.04	-420.645	-12.71	-12.98	-418.71	-12.79	-11.64	-11.44	-11.09	-11.29	-364.194
-0.464	-11.89	-12.65	-408.065	-12.47	-12.06	-12.29	-396.452	-11.71	-12.43	-400.968	-12.28	-11.54	-11.36	-11.63	-11.47	-370	-12.47	-13.03	-420.323	-12.7	-12.97	-418.387	-12.78	-11.63	-11.43	-11.08	-11.29	-364.194
-0.463	-11.89	-12.64	-407.742	-12.46	-12.05	-12.28	-396.129	-11.7	-12.42	-400.645	-12.27	-11.53	-11.35	-11.62	-11.46	-369.677	-12.46	-13.02	-420	-12.69	-12.96	-418.065	-12.77	-11.62	-11.43	-11.07	-11.28	-363.871
-0.462	-11.88	-12.63	-407.419	-12.46	-12.04	-12.27	-395.806	-11.69	-12.4	-400	-12.26	-11.51	-11.33	-11.6	-11.45	-369.355	-12.45	-13.01	-419.677	-12.68	-12.95	-417.742	-12.76	-11.61	-11.42	-11.07	-11.27	-363.548
-0.461	-11.87	-12.62	-407.097	-12.45	-12.03	-12.26	-395.484	-11.68	-12.39	-399.677	-12.25	-11.5	-11.32	-11.59	-11.44	-369.032	-12.44	-13	-419.355	-12.67	-12.94	-417.419	-12.75	-11.61	-11.41	-11.06	-11.27	-363.548
-0.46	-11.86	-12.61	-406.774	-12.44	-12.02	-12.25	-395.161	-11.67	-12.38	-399.355	-12.24	-11.49	-11.31	-11.58	-11.43	-368.71	-12.43	-12.99	-419.032	-12.66	-12.93	-417.097	-12.74	-11.6	-11.4	-11.05	-11.26	-363.226
-0.459	-11.85	-12.6	-406.452	-12.43	-12.01	-12.24	-394.839	-11.66	-12.37	-399.032	-12.22	-11.48	-11.3	-11.57	-11.42	-368.387	-12.42	-12.98	-418.71	-12.65	-12.92	-416.774	-12.73	-11.59	-11.39	-11.05	-11.25	-362.903
-0.458	-11.84	-12.6	-406.452	-12.43	-12	-12.23	-394.516	-11.66	-12.36	-398.71	-12.21	-11.47	-11.29	-11.56	-11.41	-368.065	-12.41	-12.97	-418.387	-12.64	-12.91	-416.452	-12.72	-11.58	-11.38	-11.04	-11.24	-362.581
-0.457	-11.83	-12.59	-406.129	-12.42	-11.99	-12.22	-394.194	-11.65	-12.35	-398.387	-12.2	-11.46	-11.28	-11.55	-11.4	-367.742	-12.4	-12.96	-418.065	-12.63	-12.9	-416.129	-12.71	-11.57	-11.38	-11.03	-11.24	-362.581
-0.456	-11.82	-12.58	-405.806	-12.41	-11.98	-12.21	-393.871	-11.64	-12.33	-397.742	-12.19	-11.45	-11.27	-11.54	-11.39	-367.419	-12.39	-12.95	-417.742	-12.62	-12.89	-415.806	-12.7	-11.56	-11.37	-11.02	-11.23	-362.258
-0.455	-11.81	-12.57	-405.484	-12.4	-11.97	-12.2	-393.548	-11.63	-12.32	-397.419	-12.18	-11.44	-11.26	-11.53	-11.38	-367.097	-12.38	-12.94	-417.419	-12.61	-12.88	-415.484	-12.69	-11.55	-11.36	-11.02	-11.22	-361.935
-0.454	-11.8	-12.56	-405.161	-12.4	-11.96	-12.19	-393.226	-11.62	-12.31	-397.097	-12.17	-11.43	-11.25	-11.52	-11.37	-366.774	-12.37	-12.93	-417.097	-12.6	-12.87	-415.161	-12.68	-11.54	-11.35	-11.01	-11.22	-361.935
-0.453	-11.8	-12.55	-404.839	-12.39	-11.95	-12.18	-392.903	-11.61	-12.3	-396.774	-12.16	-11.42	-11.24	-11.51	-11.36	-366.452	-12.36	-12.92	-416.774	-12.59	-12.87	-415.161	-12.67	-11.53	-11.34	-11	-11.21	-361.613
-0.452	-11.79	-12.54	-404.516	-12.38	-11.94	-12.17	-392.581	-11.6	-12.29	-396.452	-12.14	-11.41	-11.22	-11.5	-11.35	-366.129	-12.35	-12.91	-416.452	-12.58	-12.86	-414.839	-12.66	-11.52	-11.33	-11	-11.2	-361.29
-0.451	-11.78	-12.54	-404.516	-12.37	-11.93	-12.16	-392.258	-11.59	-12.28	-396.129	-12.13	-11.4	-11.21	-11.49	-11.34	-365.806	-12.34	-12.9	-416.129	-12.57	-12.85	-414.516	-12.65	-11.51	-11.33	-10.99	-11.2	-361.29
-0.45	-11.77	-12.53	-404.194	-12.37	-11.92	-12.16	-392.258	-11.58	-12.26	-395.484	-12.12	-11.39	-11.2	-11.48	-11.33	-365.484	-12.33	-12.89	-415.806	-12.56	-12.84	-414.194	-12.64	-11.51	-11.32	-10.98	-11.19	-360.968
-0.449	-11.76	-12.52	-403.871	-12.36	-11.91	-12.15	-391.935	-11.58	-12.25	-395.161	-12.11	-11.38	-11.19	-11.47	-11.32	-365.161	-12.32	-12.88	-415.484	-12.55	-12.83	-413.871	-12.63	-11.5	-11.31	-10.98	-11.18	-360.645
-0.448	-11.75	-12.51	-403.548	-12.35	-11.9	-12.14	-391.613	-11.57	-12.24	-394.839	-12.1	-11.37	-11.18	-11.46	-11.31	-364.839	-12.31	-12.87	-415.161	-12.54	-12.82	-413.548	-12.63	-11.49	-11.3	-10.97	-11.18	-360.645
-0.447	-11.74	-12.5	-403.226	-12.35	-11.89	-12.13	-391.29	-11.56	-12.23	-394.516	-12.09	-11.36	-11.17	-11.45	-11.3	-364.516	-12.3	-12.86	-414.839	-12.53	-12.81	-413.226	-12.62	-11.48	-11.3	-10.96	-11.17	-360.323
-0.446	-11.73	-12.49	-402.903	-12.34	-11.88	-12.12	-390.968	-11.55	-12.22	-394.194	-12.08	-11.35	-11.16	-11.44	-11.29	-364.194	-12.29	-12.85	-414.516	-12.52	-12.8	-412.903	-12.61	-11.47	-11.29	-10.96	-11.16	-360
-0.445	-11.73	-12.48	-402.581	-12.33	-11.87	-12.11	-390.645	-11.54	-12.21	-393.871	-12.07	-11.34	-11.15	-11.43	-11.28	-363.871	-12.28	-12.84	-414.194	-12.51	-12.79	-412.581	-12.6	-11.46	-11.28	-10.95	-11.16	-360
-0.444	-11.72	-12.48	-402.581	-12.32	-11.86	-12.1	-390.323	-11.53	-12.2	-393.548	-12.06	-11.33	-11.14	-11.42	-11.28	-363.871	-12.27	-12.83	-413.871	-12.5	-12.78	-412.258	-12.59	-11.45	-11.27	-10.94	-11.15	-359.677
-0.443	-11.71	-12.47	-402.258	-12.31	-11.85	-12.09	-390	-11.52	-12.19	-393.226	-12.05	-11.32	-11.13	-11.41	-11.26	-363.226	-12.26	-12.82	-413.548	-12.49	-12.77	-411.935	-12.58	-11.44	-11.26	-10.94	-11.14	-359.355
-0.442	-11.7	-12.46	-401.935	-12.31	-11.84	-12.08	-389.677	-11.51	-12.18	-392.903	-12.04	-11.31	-11.12	-11.4	-11.26	-363.226	-12.25	-12.81	-413.226	-12.48	-12.77	-411.935	-12.57	-11.43	-11.26	-10.93	-11.14	-359.355
-0.441	-11.69	-12.45	-401.613	-12.3	-11.83	-12.07	-389.355	-11.5	-12.17	-392.581	-12.03	-11.31	-11.11	-11.39	-11.25	-362.903	-12.24	-12.8	-412.903	-12.48	-12.76	-411.613	-12.56	-11.43	-11.25	-10.92	-11.13	-359.032
-0.44	-11.68	-12.44	-401.29	-12.29	-11.82	-12.06	-389.032	-11.5	-12.15	-391.935	-12.02	-11.29	-11.1	-11.38	-11.24	-362.581	-12.23	-12.79	-412.581	-12.46	-12.75	-411.29	-12.55	-11.42	-11.24	-10.92	-11.12	-358.71
-0.439	-11.67	-12.43	-400.968	-12.29	-11.81	-12.05	-388.71	-11.49	-12.14	-391.613	-12.01	-11.29	-11.09	-11.37	-11.23	-362.258	-12.22	-12.79	-412.581	-12.46	-12.74	-410.968	-12.54	-11.41	-11.23	-10.91	-11.12	-358.71
-0.438	-11.66	-12.42	-400.645	-12.28	-11.8	-12.04	-388.387	-11.48	-12.13	-391.29	-11.99	-11.28	-11.08	-11.36	-11.22	-361.935	-12.21	-12.78	-412.258	-12.45	-12.73	-410.645	-12.54	-11.4	-11.23	-10.9	-11.11	-358.387
-0.437	-11.65	-12.41	-400.323	-12.27	-11.79	-12.04	-388.387	-11.47	-12.12	-390.968	-11.98	-11.27	-11.07	-11.35	-11.21	-361.613	-12.2	-12.77	-411.935	-12.44	-12.72	-410.323	-12.53	-11.39	-11.22	-10.9	-11.1	-358.065
-0.436	-11.65	-12.41	-400.323	-12.27	-11.78	-12.03	-388.065	-11.46	-12.11	-390.645	-11.97	-11.26	-11.06	-11.34	-11.2	-361.29	-12.19	-12.76	-411.613	-12.43	-12.71	-410	-12.52	-11.38	-11.21	-10.89	-11.1	-358.065
-0.435	-11.64	-12.4	-400	-12.26	-11.77	-12.02	-387.742	-11.45	-12.1	-390.323	-11.96	-11.25	-11.05	-11.34	-11.19	-360.968	-12.18	-12.75	-411.29	-12.42	-12.7	-409.677	-12.51	-11.37	-11.2	-10.88	-11.09	-357.742
-0.434	-11.63	-12.39	-399.677	-12.25	-11.76	-12.01	-387.419	-11.44	-12.09	-390	-11.95	-11.24	-11.04	-11.33	-11.18	-360.645	-12.18	-12.74	-410.968	-12.41	-12.7	-409.677	-12.5	-11.36	-11.2	-10.88	-11.09	-357.742
-0.433	-11.62	-12.38	-399.355	-12.24	-11.75	-12	-387.097	-11.44	-12.08	-389.677	-11.94	-11.23	-11.03	-11.32	-11.17	-360.323	-12.17	-12.73	-410.645	-12.4	-12.69	-409.355	-12.49	-11.36	-11.19	-10.87	-11.08	-357.419
-0.432	-11.61	-12.37	-399.032	-12.24	-11.74	-11.99	-386.774	-11.43	-12.07	-389.355	-11.93	-11.22	-11.02	-11.31	-11.16	-360	-12.16	-12.72	-410.323	-12.39	-12.68	-409.032	-12.48	-11.35	-11.18	-10.86	-11.07	-357.097
-0.431	-11.6	-12.36	-398.71	-12.23	-11.73	-11.98	-386.452	-11.42	-12.06	-389.032	-11.92	-11.21	-11.01	-11.3	-11.15	-359.677	-12.15	-12.71	-410	-12.38	-12.67	-408.71	-12.47	-11.34	-11.17	-10.86	-11.07	-357.097
-0.43	-11.59	-12.35	-398.387	-12.22	-11.72	-11.97	-386.129	-11.41	-12.05	-388.71	-11.91	-11.2	-10.99	-11.29	-11.14	-359.355	-12.14	-12.7	-409.677	-12.37	-12.66	-408.387	-12.46	-11.33	-11.17	-10.85	-11.06	-356.774
-0.429	-11.59	-12.35	-398.387	-12.21	-11.71	-11.96	-385.806	-11.4	-12.04	-388.387	-11.9	-11.19	-10.99	-11.28	-11.14	-359.355	-12.13	-12.7	-409.677	-12.36	-12.65	-408.065	-12.46	-11.32	-11.16	-10.84	-11.06	-356.774
-0.428	-11.58	-12.34	-398.065	-12.21	-11.7	-11.96	-385.806	-11.39	-12.03	-388.065	-11.89	-11.19	-10.98	-11.27	-11.13	-359.032	-12.12	-12.69	-409.355	-12.36	-12.64	-407.742	-12.45	-11.31	-11.15	-10.84	-11.05	-356.452
-0.427	-11.57	-12.33	-397.742	-12.2	-11.69	-11.95	-385.484	-11.38	-12.02	-387.742	-11.88	-11.18	-10.97	-11.26	-11.12	-358.71	-12.11	-12.68	-409.032	-12.35	-12.63	-407.419	-12.44	-11.31	-11.14	-10.83	-11.04	-356.129
-0.426	-11.56	-12.32	-397.419	-12.19	-11.68	-11.94	-385.161	-11.38	-12.01	-387.419	-11.87	-11.17	-10.96	-11.25	-11.11	-358.387	-12.1	-12.67	-408.71	-12.34	-12.63	-407.419	-12.43	-11.3	-11.14	-10.83	-11.04	-356.129
-0.425	-11.55	-12.31	-397.097	-12.19	-11.67	-11.93	-384.839	-11.37	-12	-387.097	-11.87	-11.16	-10.95	-11.24	-11.1	-358.065	-12.09	-12.66	-408.387	-12.33	-12.62	-407.097	-12.42	-11.29	-11.13	-10.82	-11.03	-355.806
-0.424	-11.54	-12.3	-396.774	-12.18	-11.66	-11.92	-384.516	-11.36	-11.99	-386.774	-11.85	-11.15	-10.94	-11.23	-11.09	-357.742	-12.08	-12.65	-408.065	-12.32	-12.61	-406.774	-12.41	-11.28	-11.12	-10.81	-11.02	-355.484
-0.423	-11.54	-12.3	-396.774	-12.17	-11.66	-11.91	-384.194	-11.35	-11.98	-386.452	-11.85	-11.14	-10.93	-11.23	-11.08	-357.419	-12.07	-12.64	-407.742	-12.31	-12.6	-406.452	-12.4	-11.27	-11.12	-10.81	-11.02	-355.484
-0.422	-11.53	-12.29	-396.452	-12.16	-11.65	-11.9	-383.871	-11.34	-11.97	-386.129	-11.84	-11.13	-10.92	-11.22	-11.07	-357.097	-12.06	-12.64	-407.742	-12.3	-12.59	-406.129	-12.4	-11.27	-11.11	-10.8	-11.01	-355.161
-0.421	-11.52	-12.28	-396.129	-12.16	-11.64	-11.89	-383.548	-11.33	-11.96	-385.806	-11.83	-11.12	-10.91	-11.21	-11.06	-356.774	-12.06	-12.63	-407.419	-12.29	-12.59	-406.129	-12.39	-11.26	-11.1	-10.8	-11.01	-355.161
-0.42	-11.51	-12.27	-395.806	-12.15	-11.63	-11.89	-383.548	-11.32	-11.95	-385.484	-11.82	-11.11	-10.9	-11.2	-11.06	-356.774	-12.05	-12.62	-407.097	-12.29	-12.58	-405.806	-12.38	-11.25	-11.1	-10.79	-11	-354.839
-0.419	-11.5	-12.26	-395.484	-12.14	-11.62	-11.88	-383.226	-11.32	-11.94	-385.161	-11.81	-11.11	-10.89	-11.19	-11.05	-356.452	-12.04	-12.61	-406.774	-12.28	-12.57	-405.484	-12.37	-11.24	-11.09	-10.78	-10.99	-354.516
-0.418	-11.49	-12.25	-395.161	-12.14	-11.61	-11.87	-382.903	-11.31	-11.93	-384.839	-11.8	-11.1	-10.88	-11.18	-11.04	-356.129	-12.03	-12.6	-406.452	-12.27	-12.56	-405.161	-12.36	-11.23	-11.08	-10.78	-10.99	-354.516
-0.417	-11.49	-12.25	-395.161	-12.13	-11.6	-11.86	-382.581	-11.3	-11.92	-384.516	-11.79	-11.09	-10.87	-11.17	-11.03	-355.806	-12.02	-12.59	-406.129	-12.26	-12.55	-404.839	-12.35	-11.22	-11.07	-10.77	-10.98	-354.194
-0.416	-11.48	-12.24	-394.839	-12.12	-11.59	-11.85	-382.258	-11.29	-11.91	-384.194	-11.78	-11.08	-10.86	-11.16	-11.02	-355.484	-12.01	-12.59	-406.129	-12.25	-12.54	-404.516	-12.35	-11.22	-11.07	-10.76	-10.98	-354.194
-0.415	-11.47	-12.23	-394.516	-12.12	-11.58	-11.84	-381.935	-11.28	-11.9	-383.871	-11.77	-11.07	-10.85	-11.15	-11.01	-355.161	-12	-12.58	-405.806	-12.24	-12.54	-404.516	-12.34	-11.21	-11.06	-10.76	-10.97	-353.871
-0.414	-11.46	-12.22	-394.194	-12.11	-11.57	-11.83	-381.613	-11.27	-11.89	-383.548	-11.76	-11.06	-10.84	-11.14	-11	-354.839	-11.99	-12.57	-405.484	-12.24	-12.53	-404.194	-12.33	-11.2	-11.05	-10.75	-10.96	-353.548
-0.413	-11.45	-12.21	-393.871	-12.1	-11.56	-11.83	-381.613	-11.27	-11.89	-383.548	-11.75	-11.06	-10.83	-11.14	-11	-354.839	-11.99	-12.56	-405.161	-12.23	-12.52	-403.871	-12.32	-11.19	-11.05	-10.75	-10.96	-353.548
-0.412	-11.45	-12.2	-393.548	-12.09	-11.55	-11.82	-381.29	-11.26	-11.88	-383.226	-11.74	-11.05	-10.82	-11.13	-10.99	-354.516	-11.98	-12.55	-404.839	-12.22	-12.51	-403.548	-12.31	-11.19	-11.04	-10.74	-10.95	-353.226
-0.411	-11.44	-12.19	-393.226	-12.08	-11.54	-11.81	-380.968	-11.25	-11.87	-382.903	-11.73	-11.04	-10.81	-11.12	-10.98	-354.194	-11.97	-12.55	-404.839	-12.21	-12.5	-403.226	-12.31	-11.18	-11.03	-10.73	-10.95	-353.226
-0.41	-11.43	-12.19	-393.226	-12.08	-11.53	-11.8	-380.645	-11.24	-11.86	-382.581	-11.72	-11.03	-10.81	-11.11	-10.97	-353.871	-11.96	-12.54	-404.516	-12.2	-12.5	-403.226	-12.3	-11.17	-11.03	-10.73	-10.94	-352.903
-0.409	-11.42	-12.18	-392.903	-12.07	-11.52	-11.79	-380.323	-11.23	-11.85	-382.258	-11.72	-11.02	-10.8	-11.1	-10.96	-353.548	-11.95	-12.53	-404.194	-12.2	-12.49	-402.903	-12.29	-11.16	-11.02	-10.72	-10.94	-352.903
-0.408	-11.41	-12.17	-392.581	-12.06	-11.51	-11.78	-380	-11.22	-11.84	-381.935	-11.71	-11.01	-10.79	-11.09	-10.95	-353.226	-11.94	-12.52	-403.871	-12.19	-12.48	-402.581	-12.28	-11.15	-11.01	-10.72	-10.93	-352.581
-0.407	-11.4	-12.16	-392.258	-12.06	-11.51	-11.78	-380	-11.22	-11.83	-381.613	-11.7	-11.01	-10.78	-11.09	-10.95	-353.226	-11.94	-12.51	-403.548	-12.18	-12.47	-402.258	-12.27	-11.15	-11.01	-10.71	-10.92	-352.258
-0.406	-11.4	-12.15	-391.935	-12.05	-11.5	-11.77	-379.677	-11.21	-11.82	-381.29	-11.69	-11	-10.77	-11.08	-10.94	-352.903	-11.93	-12.51	-403.548	-12.17	-12.46	-401.935	-12.27	-11.14	-11	-10.71	-10.92	-352.258
-0.405	-11.39	-12.15	-391.935	-12.04	-11.49	-11.76	-379.355	-11.2	-11.81	-380.968	-11.68	-10.99	-10.76	-11.07	-10.93	-352.581	-11.92	-12.5	-403.226	-12.16	-12.46	-401.935	-12.26	-11.13	-11	-10.7	-10.91	-351.935
-0.404	-11.38	-12.14	-391.613	-12.04	-11.48	-11.75	-379.032	-11.19	-11.8	-380.645	-11.67	-10.98	-10.75	-11.06	-10.92	-352.258	-11.91	-12.49	-402.903	-12.16	-12.45	-401.613	-12.25	-11.12	-10.99	-10.69	-10.91	-351.935
-0.403	-11.37	-12.13	-391.29	-12.03	-11.47	-11.74	-378.71	-11.18	-11.79	-380.323	-11.66	-10.98	-10.74	-11.05	-10.91	-351.935	-11.9	-12.48	-402.581	-12.15	-12.44	-401.29	-12.24	-11.12	-10.98	-10.69	-10.9	-351.613
-0.402	-11.36	-12.12	-390.968	-12.02	-11.46	-11.74	-378.71	-11.18	-11.79	-380.323	-11.65	-10.97	-10.73	-11.04	-10.9	-351.613	-11.89	-12.48	-402.581	-12.14	-12.43	-400.968	-12.23	-11.11	-10.98	-10.68	-10.89	-351.29
-0.401	-11.35	-12.11	-390.645	-12.01	-11.45	-11.73	-378.387	-11.17	-11.78	-380	-11.64	-10.96	-10.73	-11.04	-10.9	-351.613	-11.89	-12.47	-402.258	-12.13	-12.43	-400.968	-12.23	-11.1	-10.97	-10.68	-10.89	-351.29
-0.4	-11.35	-12.11	-390.645	-12.01	-11.44	-11.72	-378.065	-11.16	-11.77	-379.677	-11.64	-10.95	-10.72	-11.03	-10.89	-351.29	-11.88	-12.46	-401.935	-12.13	-12.42	-400.645	-12.22	-11.09	-10.96	-10.67	-10.88	-350.968
-0.399	-11.34	-12.1	-390.323	-12	-11.43	-11.71	-377.742	-11.15	-11.76	-379.355	-11.63	-10.95	-10.71	-11.02	-10.88	-350.968	-11.87	-12.45	-401.613	-12.12	-12.41	-400.323	-12.21	-11.09	-10.96	-10.67	-10.88	-350.968
-0.398	-11.33	-12.09	-390	-11.99	-11.42	-11.7	-377.419	-11.15	-11.75	-379.032	-11.62	-10.94	-10.7	-11.01	-10.87	-350.645	-11.86	-12.45	-401.613	-12.11	-12.4	-400	-12.2	-11.08	-10.95	-10.66	-10.87	-350.645
-0.397	-11.32	-12.08	-389.677	-11.99	-11.42	-11.7	-377.419	-11.14	-11.74	-378.71	-11.61	-10.93	-10.69	-11	-10.87	-350.645	-11.85	-12.44	-401.29	-12.1	-12.4	-400	-12.2	-11.07	-10.94	-10.65	-10.87	-350.645
-0.396	-11.32	-12.07	-389.355	-11.98	-11.41	-11.69	-377.097	-11.13	-11.73	-378.387	-11.6	-10.92	-10.68	-11	-10.86	-350.323	-11.85	-12.43	-400.968	-12.1	-12.39	-399.677	-12.19	-11.06	-10.94	-10.65	-10.86	-350.323
-0.395	-11.31	-12.06	-389.032	-11.97	-11.4	-11.68	-376.774	-11.12	-11.72	-378.065	-11.59	-10.91	-10.67	-10.99	-10.85	-350	-11.84	-12.42	-400.645	-12.09	-12.38	-399.355	-12.18	-11.06	-10.93	-10.64	-10.86	-350.323
-0.394	-11.3	-12.05	-388.71	-11.96	-11.39	-11.67	-376.452	-11.11	-11.72	-378.065	-11.59	-10.91	-10.67	-10.98	-10.84	-349.677	-11.83	-12.42	-400.645	-12.08	-12.37	-399.032	-12.17	-11.05	-10.93	-10.64	-10.85	-350
-0.393	-11.29	-12.05	-388.71	-11.96	-11.38	-11.66	-376.129	-11.11	-11.71	-377.742	-11.58	-10.9	-10.66	-10.97	-10.83	-349.355	-11.82	-12.41	-400.323	-12.07	-12.37	-399.032	-12.17	-11.04	-10.92	-10.63	-10.85	-350
-0.392	-11.28	-12.04	-388.387	-11.95	-11.37	-11.66	-376.129	-11.1	-11.7	-377.419	-11.57	-10.89	-10.65	-10.96	-10.83	-349.355	-11.82	-12.4	-400	-12.06	-12.36	-398.71	-12.16	-11.03	-10.91	-10.63	-10.84	-349.677
-0.391	-11.28	-12.03	-388.065	-11.94	-11.36	-11.65	-375.806	-11.09	-11.69	-377.097	-11.56	-10.89	-10.64	-10.96	-10.82	-349.032	-11.81	-12.4	-400	-12.06	-12.35	-398.387	-12.15	-11.03	-10.91	-10.62	-10.83	-349.355
-0.39	-11.27	-12.02	-387.742	-11.94	-11.35	-11.64	-375.484	-11.08	-11.68	-376.774	-11.55	-10.88	-10.63	-10.95	-10.81	-348.71	-11.8	-12.39	-399.677	-12.05	-12.34	-398.065	-12.14	-11.02	-10.9	-10.61	-10.83	-349.355
-0.389	-11.26	-12.01	-387.419	-11.93	-11.35	-11.63	-375.161	-11.08	-11.67	-376.452	-11.55	-10.87	-10.63	-10.94	-10.8	-348.387	-11.79	-12.38	-399.355	-12.04	-12.34	-398.065	-12.14	-11.01	-10.89	-10.61	-10.82	-349.032
-0.388	-11.25	-12.01	-387.419	-11.92	-11.34	-11.63	-375.161	-11.07	-11.67	-376.452	-11.54	-10.86	-10.62	-10.93	-10.8	-348.387	-11.79	-12.37	-399.032	-12.04	-12.33	-397.742	-12.13	-11.01	-10.89	-10.6	-10.82	-349.032
-0.387	-11.25	-12	-387.097	-11.91	-11.33	-11.62	-374.839	-11.06	-11.66	-376.129	-11.53	-10.86	-10.61	-10.92	-10.79	-348.065	-11.78	-12.37	-399.032	-12.03	-12.32	-397.419	-12.12	-11	-10.88	-10.6	-10.81	-348.71
-0.386	-11.24	-11.99	-386.774	-11.91	-11.32	-11.61	-374.516	-11.05	-11.65	-375.806	-11.52	-10.85	-10.6	-10.92	-10.78	-347.742	-11.77	-12.36	-398.71	-12.02	-12.31	-397.097	-12.11	-10.99	-10.88	-10.59	-10.81	-348.71
-0.385	-11.23	-11.98	-386.452	-11.9	-11.31	-11.6	-374.194	-11.04	-11.64	-375.484	-11.51	-10.84	-10.59	-10.91	-10.77	-347.419	-11.76	-12.35	-398.387	-12.02	-12.31	-397.097	-12.11	-10.98	-10.87	-10.59	-10.8	-348.387
-0.384	-11.22	-11.97	-386.129	-11.89	-11.3	-11.6	-374.194	-11.04	-11.63	-375.161	-11.51	-10.83	-10.59	-10.9	-10.77	-347.419	-11.76	-12.35	-398.387	-12.01	-12.3	-396.774	-12.1	-10.98	-10.86	-10.58	-10.8	-348.387
-0.383	-11.22	-11.96	-385.806	-11.89	-11.29	-11.59	-373.871	-11.03	-11.63	-375.161	-11.5	-10.83	-10.58	-10.89	-10.76	-347.097	-11.75	-12.34	-398.065	-12	-12.29	-396.452	-12.09	-10.97	-10.86	-10.58	-10.79	-348.065
-0.382	-11.21	-11.96	-385.806	-11.88	-11.29	-11.58	-373.548	-11.02	-11.62	-374.839	-11.49	-10.82	-10.57	-10.89	-10.75	-346.774	-11.74	-12.33	-397.742	-11.99	-12.29	-396.452	-12.08	-10.96	-10.85	-10.57	-10.79	-348.065
-0.381	-11.2	-11.95	-385.484	-11.87	-11.28	-11.57	-373.226	-11.02	-11.61	-374.516	-11.48	-10.81	-10.56	-10.88	-10.75	-346.774	-11.73	-12.33	-397.742	-11.99	-12.28	-396.129	-12.08	-10.96	-10.85	-10.57	-10.78	-347.742
-0.38	-11.19	-11.94	-385.161	-11.86	-11.27	-11.57	-373.226	-11.01	-11.6	-374.194	-11.48	-10.81	-10.56	-10.87	-10.74	-346.452	-11.73	-12.32	-397.419	-11.98	-12.27	-395.806	-12.07	-10.95	-10.84	-10.56	-10.78	-347.742
-0.379	-11.18	-11.93	-384.839	-11.86	-11.26	-11.56	-372.903	-11	-11.59	-373.871	-11.47	-10.8	-10.55	-10.86	-10.73	-346.129	-11.72	-12.31	-397.097	-11.97	-12.26	-395.484	-12.06	-10.94	-10.83	-10.55	-10.77	-347.419
-0.378	-11.18	-11.92	-384.516	-11.85	-11.25	-11.55	-372.581	-10.99	-11.59	-373.871	-11.46	-10.79	-10.54	-10.86	-10.73	-346.129	-11.71	-12.31	-397.097	-11.97	-12.26	-395.484	-12.06	-10.93	-10.83	-10.55	-10.77	-347.419
-0.377	-11.17	-11.92	-384.516	-11.84	-11.24	-11.55	-372.581	-10.99	-11.58	-373.548	-11.45	-10.79	-10.53	-10.85	-10.72	-345.806	-11.7	-12.3	-396.774	-11.96	-12.25	-395.161	-12.05	-10.93	-10.82	-10.54	-10.76	-347.097
-0.376	-11.16	-11.91	-384.194	-11.83	-11.24	-11.54	-372.258	-10.98	-11.57	-373.226	-11.44	-10.78	-10.52	-10.84	-10.71	-345.484	-11.7	-12.29	-396.452	-11.95	-12.24	-394.839	-12.04	-10.92	-10.82	-10.54	-10.76	-347.097
-0.375	-11.15	-11.9	-383.871	-11.83	-11.23	-11.53	-371.935	-10.97	-11.56	-372.903	-11.44	-10.77	-10.52	-10.83	-10.7	-345.161	-11.69	-12.29	-396.452	-11.95	-12.24	-394.839	-12.03	-10.91	-10.81	-10.53	-10.75	-346.774
-0.374	-11.15	-11.89	-383.548	-11.82	-11.22	-11.52	-371.613	-10.96	-11.55	-372.581	-11.43	-10.77	-10.51	-10.83	-10.7	-345.161	-11.68	-12.28	-396.129	-11.94	-12.23	-394.516	-12.03	-10.91	-10.81	-10.53	-10.75	-346.774
-0.373	-11.14	-11.88	-383.226	-11.81	-11.21	-11.52	-371.613	-10.96	-11.55	-372.581	-11.42	-10.76	-10.5	-10.82	-10.69	-344.839	-11.68	-12.28	-396.129	-11.93	-12.22	-394.194	-12.02	-10.9	-10.8	-10.52	-10.74	-346.452
-0.372	-11.13	-11.87	-382.903	-11.81	-11.2	-11.51	-371.29	-10.95	-11.54	-372.258	-11.41	-10.75	-10.49	-10.81	-10.68	-344.516	-11.67	-12.27	-395.806	-11.93	-12.21	-393.871	-12.01	-10.89	-10.8	-10.52	-10.74	-346.452
-0.371	-11.12	-11.87	-382.903	-11.8	-11.19	-11.5	-370.968	-10.94	-11.53	-371.935	-11.41	-10.75	-10.49	-10.81	-10.68	-344.516	-11.66	-12.26	-395.484	-11.92	-12.21	-393.871	-12.01	-10.89	-10.79	-10.51	-10.73	-346.129
-0.37	-11.12	-11.86	-382.581	-11.79	-11.19	-11.5	-370.968	-10.94	-11.52	-371.613	-11.4	-10.74	-10.48	-10.8	-10.67	-344.194	-11.66	-12.26	-395.484	-11.91	-12.2	-393.548	-12	-10.88	-10.78	-10.51	-10.73	-346.129
-0.369	-11.11	-11.85	-382.258	-11.78	-11.18	-11.49	-370.645	-10.93	-11.52	-371.613	-11.39	-10.73	-10.47	-10.79	-10.66	-343.871	-11.65	-12.25	-395.161	-11.91	-12.19	-393.226	-11.99	-10.87	-10.78	-10.5	-10.72	-345.806
-0.368	-11.1	-11.84	-381.935	-11.78	-11.17	-11.48	-370.323	-10.92	-11.51	-371.29	-11.38	-10.73	-10.47	-10.78	-10.66	-343.871	-11.64	-12.24	-394.839	-11.9	-12.19	-393.226	-11.99	-10.86	-10.77	-10.5	-10.72	-345.806
-0.367	-11.1	-11.83	-381.613	-11.77	-11.16	-11.48	-370.323	-10.92	-11.5	-370.968	-11.38	-10.72	-10.46	-10.78	-10.65	-343.548	-11.63	-12.24	-394.839	-11.9	-12.18	-392.903	-11.98	-10.86	-10.77	-10.49	-10.71	-345.484
-0.366	-11.09	-11.83	-381.613	-11.76	-11.15	-11.47	-370	-10.91	-11.49	-370.645	-11.37	-10.71	-10.45	-10.77	-10.64	-343.226	-11.63	-12.23	-394.516	-11.89	-12.17	-392.581	-11.97	-10.85	-10.76	-10.49	-10.71	-345.484
-0.365	-11.08	-11.82	-381.29	-11.75	-11.15	-11.46	-369.677	-10.9	-11.49	-370.645	-11.36	-10.71	-10.44	-10.76	-10.64	-343.226	-11.62	-12.23	-394.516	-11.88	-12.17	-392.581	-11.96	-10.84	-10.76	-10.48	-10.7	-345.161
-0.364	-11.07	-11.81	-380.968	-11.75	-11.14	-11.45	-369.355	-10.89	-11.48	-370.323	-11.36	-10.7	-10.44	-10.76	-10.63	-342.903	-11.61	-12.22	-394.194	-11.88	-12.16	-392.258	-11.96	-10.84	-10.75	-10.48	-10.7	-345.161
-0.363	-11.06	-11.8	-380.645	-11.74	-11.13	-11.45	-369.355	-10.89	-11.47	-370	-11.35	-10.69	-10.43	-10.75	-10.62	-342.581	-11.61	-12.21	-393.871	-11.87	-12.15	-391.935	-11.95	-10.83	-10.74	-10.47	-10.69	-344.839
-0.362	-11.06	-11.79	-380.323	-11.73	-11.12	-11.44	-369.032	-10.88	-11.46	-369.677	-11.34	-10.69	-10.42	-10.74	-10.62	-342.581	-11.6	-12.21	-393.871	-11.87	-12.15	-391.935	-11.94	-10.82	-10.74	-10.47	-10.69	-344.839
-0.361	-11.05	-11.79	-380.323	-11.73	-11.12	-11.44	-369.032	-10.87	-11.46	-369.677	-11.33	-10.68	-10.42	-10.73	-10.61	-342.258	-11.59	-12.2	-393.548	-11.86	-12.14	-391.613	-11.94	-10.82	-10.73	-10.46	-10.68	-344.516
-0.36	-11.04	-11.78	-380	-11.72	-11.11	-11.43	-368.71	-10.87	-11.45	-369.355	-11.33	-10.67	-10.41	-10.73	-10.6	-341.935	-11.59	-12.2	-393.548	-11.85	-12.13	-391.29	-11.93	-10.81	-10.73	-10.45	-10.68	-344.516
-0.359	-11.04	-11.77	-379.677	-11.71	-11.1	-11.42	-368.387	-10.86	-11.44	-369.032	-11.32	-10.67	-10.4	-10.72	-10.6	-341.935	-11.58	-12.19	-393.226	-11.85	-12.12	-390.968	-11.92	-10.8	-10.72	-10.45	-10.67	-344.194
-0.358	-11.03	-11.76	-379.355	-11.7	-11.09	-11.41	-368.065	-10.85	-11.43	-368.71	-11.31	-10.66	-10.39	-10.71	-10.59	-341.613	-11.57	-12.18	-392.903	-11.84	-12.12	-390.968	-11.92	-10.8	-10.72	-10.45	-10.67	-344.194
-0.357	-11.02	-11.75	-379.032	-11.7	-11.08	-11.41	-368.065	-10.85	-11.43	-368.71	-11.31	-10.66	-10.39	-10.71	-10.58	-341.29	-11.57	-12.18	-392.903	-11.83	-12.11	-390.645	-11.91	-10.79	-10.71	-10.44	-10.66	-343.871
-0.356	-11.02	-11.75	-379.032	-11.69	-11.08	-11.4	-367.742	-10.84	-11.42	-368.387	-11.3	-10.65	-10.38	-10.7	-10.58	-341.29	-11.56	-12.17	-392.581	-11.83	-12.1	-390.323	-11.9	-10.79	-10.71	-10.44	-10.66	-343.871
-0.355	-11.01	-11.74	-378.71	-11.68	-11.07	-11.4	-367.742	-10.83	-11.41	-368.065	-11.29	-10.64	-10.37	-10.69	-10.57	-340.968	-11.55	-12.17	-392.581	-11.82	-12.1	-390.323	-11.9	-10.78	-10.7	-10.43	-10.65	-343.548
-0.354	-11	-11.73	-378.387	-11.67	-11.06	-11.39	-367.419	-10.83	-11.4	-367.742	-11.28	-10.64	-10.37	-10.69	-10.57	-340.968	-11.55	-12.16	-392.258	-11.82	-12.09	-390	-11.89	-10.77	-10.7	-10.43	-10.65	-343.548
-0.353	-10.99	-11.72	-378.065	-11.67	-11.05	-11.38	-367.097	-10.82	-11.4	-367.742	-11.28	-10.63	-10.36	-10.68	-10.56	-340.645	-11.54	-12.15	-391.935	-11.81	-12.08	-389.677	-11.88	-10.76	-10.69	-10.42	-10.64	-343.226
-0.352	-10.99	-11.71	-377.742	-11.66	-11.05	-11.38	-367.097	-10.81	-11.39	-367.419	-11.27	-10.62	-10.35	-10.67	-10.55	-340.323	-11.54	-12.15	-391.935	-11.8	-12.08	-389.677	-11.88	-10.76	-10.69	-10.42	-10.64	-343.226
-0.351	-10.98	-11.71	-377.742	-11.65	-11.04	-11.37	-366.774	-10.81	-11.38	-367.097	-11.26	-10.62	-10.35	-10.67	-10.55	-340.323	-11.53	-12.14	-391.613	-11.8	-12.07	-389.355	-11.87	-10.75	-10.68	-10.41	-10.63	-342.903
-0.35	-10.97	-11.7	-377.419	-11.64	-11.03	-11.36	-366.452	-10.8	-11.37	-366.774	-11.26	-10.61	-10.34	-10.66	-10.54	-340	-11.52	-12.14	-391.613	-11.79	-12.06	-389.032	-11.86	-10.75	-10.68	-10.4	-10.63	-342.903
-0.349	-10.97	-11.69	-377.097	-11.64	-11.02	-11.36	-366.452	-10.79	-11.37	-366.774	-11.25	-10.61	-10.33	-10.65	-10.53	-339.677	-11.52	-12.13	-391.29	-11.79	-12.06	-389.032	-11.86	-10.74	-10.67	-10.4	-10.62	-342.581
-0.348	-10.96	-11.68	-376.774	-11.63	-11.02	-11.35	-366.129	-10.79	-11.36	-366.452	-11.24	-10.6	-10.33	-10.65	-10.53	-339.677	-11.51	-12.13	-391.29	-11.78	-12.05	-388.71	-11.85	-10.73	-10.67	-10.4	-10.62	-342.581
-0.347	-10.95	-11.67	-376.452	-11.62	-11.01	-11.34	-365.806	-10.78	-11.35	-366.129	-11.23	-10.59	-10.32	-10.64	-10.52	-339.355	-11.5	-12.12	-390.968	-11.77	-12.04	-388.387	-11.84	-10.73	-10.66	-10.39	-10.61	-342.258
-0.346	-10.94	-11.67	-376.452	-11.61	-11	-11.34	-365.806	-10.78	-11.35	-366.129	-11.23	-10.59	-10.31	-10.63	-10.51	-339.032	-11.5	-12.12	-390.968	-11.77	-12.04	-388.387	-11.84	-10.72	-10.65	-10.39	-10.61	-342.258
-0.345	-10.94	-11.66	-376.129	-11.61	-10.99	-11.33	-365.484	-10.77	-11.34	-365.806	-11.22	-10.58	-10.31	-10.63	-10.51	-339.032	-11.49	-12.11	-390.645	-11.76	-12.03	-388.065	-11.83	-10.71	-10.65	-10.38	-10.6	-341.935
-0.344	-10.93	-11.65	-375.806	-11.6	-10.99	-11.33	-365.484	-10.76	-11.33	-365.484	-11.21	-10.57	-10.3	-10.62	-10.5	-338.71	-11.48	-12.1	-390.323	-11.76	-12.02	-387.742	-11.82	-10.71	-10.64	-10.38	-10.6	-341.935
-0.343	-10.92	-11.64	-375.484	-11.59	-10.98	-11.32	-365.161	-10.76	-11.32	-365.161	-11.21	-10.57	-10.29	-10.61	-10.5	-338.71	-11.48	-12.1	-390.323	-11.75	-12.02	-387.742	-11.82	-10.7	-10.64	-10.37	-10.59	-341.613
-0.342	-10.92	-11.63	-375.161	-11.58	-10.97	-11.31	-364.839	-10.75	-11.32	-365.161	-11.2	-10.56	-10.29	-10.61	-10.49	-338.387	-11.47	-12.09	-390	-11.75	-12.01	-387.419	-11.81	-10.69	-10.63	-10.37	-10.59	-341.613
-0.341	-10.91	-11.63	-375.161	-11.58	-10.96	-11.31	-364.839	-10.74	-11.31	-364.839	-11.19	-10.56	-10.28	-10.6	-10.48	-338.065	-11.47	-12.09	-390	-11.74	-12	-387.097	-11.8	-10.69	-10.63	-10.36	-10.58	-341.29
-0.34	-10.9	-11.62	-374.839	-11.57	-10.96	-11.3	-364.516	-10.74	-11.3	-364.516	-11.19	-10.55	-10.27	-10.59	-10.48	-338.065	-11.46	-12.08	-389.677	-11.73	-12	-387.097	-11.8	-10.68	-10.62	-10.36	-10.58	-341.29
-0.339	-10.9	-11.61	-374.516	-11.56	-10.95	-11.3	-364.516	-10.73	-11.3	-364.516	-11.18	-10.54	-10.27	-10.59	-10.47	-337.742	-11.45	-12.08	-389.677	-11.73	-11.99	-386.774	-11.79	-10.67	-10.62	-10.35	-10.57	-340.968
-0.338	-10.89	-11.6	-374.194	-11.55	-10.94	-11.29	-364.194	-10.73	-11.29	-364.194	-11.17	-10.54	-10.26	-10.58	-10.47	-337.742	-11.45	-12.07	-389.355	-11.72	-11.98	-386.452	-11.79	-10.67	-10.61	-10.35	-10.57	-340.968
-0.337	-10.88	-11.6	-374.194	-11.55	-10.94	-11.28	-363.871	-10.72	-11.28	-363.871	-11.16	-10.53	-10.26	-10.57	-10.46	-337.419	-11.44	-12.07	-389.355	-11.72	-11.98	-386.452	-11.78	-10.66	-10.61	-10.34	-10.56	-340.645
-0.336	-10.88	-11.59	-373.871	-11.54	-10.93	-11.28	-363.871	-10.72	-11.28	-363.871	-11.16	-10.53	-10.25	-10.57	-10.45	-337.097	-11.44	-12.06	-389.032	-11.71	-11.97	-386.129	-11.77	-10.66	-10.6	-10.34	-10.56	-340.645
-0.335	-10.87	-11.58	-373.548	-11.53	-10.92	-11.27	-363.548	-10.71	-11.27	-363.548	-11.15	-10.52	-10.24	-10.56	-10.45	-337.097	-11.43	-12.06	-389.032	-11.71	-11.96	-385.806	-11.77	-10.65	-10.6	-10.33	-10.56	-340.645
-0.334	-10.86	-11.57	-373.226	-11.52	-10.91	-11.27	-363.548	-10.7	-11.26	-363.226	-11.14	-10.51	-10.24	-10.56	-10.44	-336.774	-11.42	-12.05	-388.71	-11.7	-11.96	-385.806	-11.76	-10.64	-10.59	-10.33	-10.55	-340.323
-0.333	-10.86	-11.56	-372.903	-11.52	-10.91	-11.26	-363.226	-10.7	-11.25	-362.903	-11.14	-10.51	-10.23	-10.55	-10.44	-336.774	-11.42	-12.04	-388.387	-11.69	-11.95	-385.484	-11.75	-10.64	-10.59	-10.32	-10.55	-340.323
-0.332	-10.85	-11.56	-372.903	-11.51	-10.9	-11.26	-363.226	-10.69	-11.25	-362.903	-11.13	-10.5	-10.22	-10.54	-10.43	-336.452	-11.41	-12.04	-388.387	-11.69	-11.94	-385.161	-11.75	-10.63	-10.58	-10.32	-10.54	-340
-0.331	-10.84	-11.55	-372.581	-11.5	-10.89	-11.25	-362.903	-10.68	-11.24	-362.581	-11.12	-10.5	-10.22	-10.54	-10.43	-336.452	-11.41	-12.03	-388.065	-11.68	-11.94	-385.161	-11.74	-10.62	-10.58	-10.31	-10.54	-340
-0.33	-10.84	-11.54	-372.258	-11.5	-10.89	-11.25	-362.903	-10.68	-11.23	-362.258	-11.12	-10.49	-10.21	-10.53	-10.42	-336.129	-11.4	-12.03	-388.065	-11.68	-11.93	-384.839	-11.73	-10.62	-10.57	-10.31	-10.53	-339.677
-0.329	-10.83	-11.53	-371.935	-11.49	-10.88	-11.24	-362.581	-10.67	-11.23	-362.258	-11.11	-10.48	-10.21	-10.53	-10.41	-335.806	-11.39	-12.02	-387.742	-11.67	-11.92	-384.516	-11.73	-10.61	-10.57	-10.3	-10.53	-339.677
-0.328	-10.82	-11.52	-371.613	-11.48	-10.87	-11.23	-362.258	-10.67	-11.22	-361.935	-11.1	-10.48	-10.2	-10.52	-10.41	-335.806	-11.39	-12.02	-387.742	-11.67	-11.92	-384.516	-11.72	-10.6	-10.56	-10.3	-10.52	-339.355
-0.327	-10.82	-11.52	-371.613	-11.47	-10.86	-11.23	-362.258	-10.66	-11.21	-361.613	-11.1	-10.47	-10.19	-10.51	-10.4	-335.484	-11.38	-12.01	-387.419	-11.66	-11.91	-384.194	-11.71	-10.6	-10.56	-10.29	-10.52	-339.355
-0.326	-10.81	-11.51	-371.29	-11.47	-10.86	-11.22	-361.935	-10.66	-11.21	-361.613	-11.09	-10.47	-10.19	-10.51	-10.4	-335.484	-11.38	-12.01	-387.419	-11.65	-11.9	-383.871	-11.71	-10.59	-10.55	-10.29	-10.51	-339.032
-0.325	-10.8	-11.5	-370.968	-11.46	-10.85	-11.22	-361.935	-10.65	-11.2	-361.29	-11.08	-10.46	-10.18	-10.5	-10.39	-335.161	-11.37	-12	-387.097	-11.65	-11.9	-383.871	-11.7	-10.58	-10.55	-10.28	-10.51	-339.032
-0.324	-10.8	-11.49	-370.645	-11.45	-10.84	-11.21	-361.613	-10.65	-11.19	-360.968	-11.07	-10.45	-10.17	-10.49	-10.39	-335.161	-11.36	-12	-387.097	-11.64	-11.89	-383.548	-11.69	-10.58	-10.55	-10.28	-10.5	-338.71
-0.323	-10.79	-11.49	-370.645	-11.44	-10.84	-11.21	-361.613	-10.64	-11.18	-360.645	-11.07	-10.45	-10.17	-10.49	-10.38	-334.839	-11.36	-11.99	-386.774	-11.64	-11.88	-383.226	-11.69	-10.57	-10.54	-10.27	-10.5	-338.71
-0.322	-10.78	-11.48	-370.323	-11.43	-10.83	-11.2	-361.29	-10.63	-11.18	-360.645	-11.06	-10.44	-10.16	-10.48	-10.37	-334.516	-11.35	-11.99	-386.774	-11.63	-11.88	-383.226	-11.68	-10.57	-10.54	-10.27	-10.49	-338.387
-0.321	-10.78	-11.47	-370	-11.43	-10.82	-11.19	-360.968	-10.63	-11.17	-360.323	-11.05	-10.44	-10.16	-10.47	-10.37	-334.516	-11.35	-11.98	-386.452	-11.63	-11.87	-382.903	-11.67	-10.56	-10.53	-10.26	-10.49	-338.387
-0.32	-10.77	-11.46	-369.677	-11.42	-10.82	-11.19	-360.968	-10.62	-11.16	-360	-11.05	-10.43	-10.15	-10.47	-10.36	-334.194	-11.34	-11.98	-386.452	-11.62	-11.86	-382.581	-11.67	-10.55	-10.53	-10.26	-10.49	-338.387
-0.319	-10.76	-11.46	-369.677	-11.41	-10.81	-11.18	-360.645	-10.62	-11.16	-360	-11.04	-10.42	-10.14	-10.46	-10.36	-334.194	-11.34	-11.97	-386.129	-11.62	-11.86	-382.581	-11.66	-10.55	-10.52	-10.25	-10.48	-338.065
-0.318	-10.76	-11.45	-369.355	-11.4	-10.8	-11.18	-360.645	-10.61	-11.15	-359.677	-11.03	-10.42	-10.14	-10.46	-10.35	-333.871	-11.33	-11.96	-385.806	-11.61	-11.85	-382.258	-11.65	-10.54	-10.52	-10.25	-10.48	-338.065
-0.317	-10.75	-11.44	-369.032	-11.4	-10.8	-11.17	-360.323	-10.61	-11.14	-359.355	-11.03	-10.41	-10.13	-10.45	-10.35	-333.871	-11.32	-11.96	-385.806	-11.6	-11.84	-381.935	-11.65	-10.53	-10.51	-10.24	-10.47	-337.742
-0.316	-10.75	-11.43	-368.71	-11.39	-10.79	-11.17	-360.323	-10.6	-11.14	-359.355	-11.02	-10.41	-10.13	-10.45	-10.34	-333.548	-11.32	-11.95	-385.484	-11.6	-11.84	-381.935	-11.64	-10.53	-10.51	-10.24	-10.47	-337.742
-0.315	-10.74	-11.43	-368.71	-11.38	-10.78	-11.16	-360	-10.59	-11.13	-359.032	-11.01	-10.4	-10.12	-10.44	-10.33	-333.226	-11.31	-11.95	-385.484	-11.59	-11.83	-381.613	-11.63	-10.52	-10.5	-10.23	-10.46	-337.419
-0.314	-10.73	-11.42	-368.387	-11.37	-10.78	-11.16	-360	-10.59	-11.12	-358.71	-11.01	-10.39	-10.11	-10.43	-10.33	-333.226	-11.31	-11.94	-385.161	-11.59	-11.82	-381.29	-11.63	-10.51	-10.5	-10.23	-10.46	-337.419
-0.313	-10.73	-11.41	-368.065	-11.37	-10.77	-11.15	-359.677	-10.58	-11.11	-358.387	-11	-10.39	-10.11	-10.43	-10.32	-332.903	-11.3	-11.94	-385.161	-11.58	-11.82	-381.29	-11.62	-10.51	-10.49	-10.23	-10.45	-337.097
-0.312	-10.72	-11.4	-367.742	-11.36	-10.76	-11.15	-359.677	-10.58	-11.11	-358.387	-10.99	-10.38	-10.1	-10.42	-10.32	-332.903	-11.29	-11.93	-384.839	-11.58	-11.81	-380.968	-11.61	-10.5	-10.49	-10.22	-10.45	-337.097
-0.311	-10.71	-11.4	-367.742	-11.35	-10.76	-11.14	-359.355	-10.57	-11.1	-358.065	-10.99	-10.38	-10.09	-10.42	-10.31	-332.581	-11.29	-11.93	-384.839	-11.57	-11.8	-380.645	-11.61	-10.49	-10.48	-10.22	-10.44	-336.774
-0.31	-10.71	-11.39	-367.419	-11.34	-10.75	-11.14	-359.355	-10.57	-11.09	-357.742	-10.98	-10.37	-10.09	-10.41	-10.31	-332.581	-11.28	-11.92	-384.516	-11.57	-11.8	-380.645	-11.6	-10.49	-10.48	-10.21	-10.44	-336.774
-0.309	-10.7	-11.38	-367.097	-11.34	-10.75	-11.13	-359.032	-10.56	-11.09	-357.742	-10.97	-10.36	-10.08	-10.4	-10.3	-332.258	-11.28	-11.92	-384.516	-11.56	-11.79	-380.323	-11.59	-10.48	-10.47	-10.21	-10.43	-336.452
-0.308	-10.69	-11.37	-366.774	-11.33	-10.74	-11.13	-359.032	-10.56	-11.08	-357.419	-10.97	-10.36	-10.08	-10.4	-10.3	-332.258	-11.27	-11.91	-384.194	-11.56	-11.78	-380	-11.59	-10.47	-10.47	-10.2	-10.43	-336.452
-0.307	-10.69	-11.37	-366.774	-11.32	-10.73	-11.12	-358.71	-10.55	-11.07	-357.097	-10.96	-10.35	-10.07	-10.39	-10.29	-331.935	-11.27	-11.91	-384.194	-11.55	-11.78	-380	-11.58	-10.47	-10.46	-10.2	-10.43	-336.452
-0.306	-10.68	-11.36	-366.452	-11.31	-10.73	-11.12	-358.71	-10.55	-11.07	-357.097	-10.95	-10.35	-10.07	-10.39	-10.29	-331.935	-11.26	-11.9	-383.871	-11.55	-11.77	-379.677	-11.57	-10.46	-10.46	-10.19	-10.42	-336.129
-0.305	-10.68	-11.35	-366.129	-11.31	-10.72	-11.11	-358.387	-10.54	-11.06	-356.774	-10.95	-10.34	-10.06	-10.38	-10.28	-331.613	-11.25	-11.9	-383.871	-11.54	-11.76	-379.355	-11.57	-10.46	-10.45	-10.19	-10.42	-336.129
-0.304	-10.67	-11.34	-365.806	-11.3	-10.71	-11.11	-358.387	-10.54	-11.05	-356.452	-10.94	-10.34	-10.05	-10.38	-10.28	-331.613	-11.25	-11.89	-383.548	-11.53	-11.76	-379.355	-11.56	-10.45	-10.45	-10.18	-10.41	-335.806
-0.303	-10.66	-11.34	-365.806	-11.29	-10.71	-11.1	-358.065	-10.53	-11.05	-356.452	-10.93	-10.33	-10.05	-10.37	-10.27	-331.29	-11.24	-11.89	-383.548	-11.53	-11.75	-379.032	-11.55	-10.44	-10.45	-10.18	-10.41	-335.806
-0.302	-10.66	-11.33	-365.484	-11.28	-10.7	-11.1	-358.065	-10.53	-11.04	-356.129	-10.92	-10.32	-10.04	-10.36	-10.26	-330.968	-11.24	-11.88	-383.226	-11.52	-11.74	-378.71	-11.55	-10.44	-10.44	-10.17	-10.4	-335.484
-0.301	-10.65	-11.32	-365.161	-11.28	-10.7	-11.09	-357.742	-10.52	-11.03	-355.806	-10.92	-10.32	-10.04	-10.36	-10.26	-330.968	-11.23	-11.88	-383.226	-11.52	-11.74	-378.71	-11.54	-10.43	-10.44	-10.17	-10.4	-335.484
-0.3	-10.65	-11.31	-364.839	-11.27	-10.69	-11.09	-357.742	-10.52	-11.03	-355.806	-10.91	-10.31	-10.03	-10.35	-10.26	-330.968	-11.23	-11.87	-382.903	-11.51	-11.73	-378.387	-11.53	-10.42	-10.43	-10.16	-10.39	-335.161
-0.299	-10.64	-11.31	-364.839	-11.26	-10.68	-11.08	-357.419	-10.51	-11.02	-355.484	-10.9	-10.31	-10.02	-10.35	-10.25	-330.645	-11.22	-11.87	-382.903	-11.51	-11.72	-378.065	-11.53	-10.42	-10.43	-10.16	-10.39	-335.161
-0.298	-10.63	-11.3	-364.516	-11.25	-10.68	-11.08	-357.419	-10.51	-11.01	-355.161	-10.9	-10.3	-10.02	-10.34	-10.24	-330.323	-11.22	-11.86	-382.581	-11.5	-11.72	-378.065	-11.52	-10.41	-10.42	-10.15	-10.38	-334.839
-0.297	-10.63	-11.29	-364.194	-11.24	-10.67	-11.07	-357.097	-10.5	-11.01	-355.161	-10.89	-10.3	-10.01	-10.33	-10.24	-330.323	-11.21	-11.86	-382.581	-11.5	-11.71	-377.742	-11.52	-10.4	-10.42	-10.15	-10.38	-334.839
-0.296	-10.62	-11.29	-364.194	-11.24	-10.67	-11.07	-357.097	-10.5	-11	-354.839	-10.88	-10.29	-10.01	-10.33	-10.23	-330	-11.2	-11.85	-382.258	-11.49	-11.7	-377.419	-11.51	-10.4	-10.41	-10.14	-10.37	-334.516
-0.295	-10.61	-11.28	-363.871	-11.23	-10.66	-11.06	-356.774	-10.49	-10.99	-354.516	-10.88	-10.28	-10	-10.32	-10.23	-330	-11.2	-11.85	-382.258	-11.49	-11.7	-377.419	-11.5	-10.39	-10.41	-10.14	-10.37	-334.516
-0.294	-10.61	-11.27	-363.548	-11.22	-10.65	-11.06	-356.774	-10.49	-10.99	-354.516	-10.87	-10.28	-9.998	-10.32	-10.22	-329.677	-11.19	-11.84	-381.935	-11.48	-11.69	-377.097	-11.5	-10.38	-10.4	-10.13	-10.37	-334.516
-0.293	-10.6	-11.26	-363.226	-11.21	-10.65	-11.05	-356.452	-10.48	-10.98	-354.194	-10.87	-10.27	-9.992	-10.31	-10.22	-329.677	-11.19	-11.84	-381.935	-11.48	-11.68	-376.774	-11.49	-10.38	-10.4	-10.13	-10.36	-334.194
-0.292	-10.6	-11.26	-363.226	-11.21	-10.64	-11.05	-356.452	-10.48	-10.97	-353.871	-10.86	-10.27	-9.987	-10.31	-10.21	-329.355	-11.18	-11.83	-381.613	-11.47	-11.68	-376.774	-11.48	-10.37	-10.39	-10.12	-10.36	-334.194
-0.291	-10.59	-11.25	-362.903	-11.2	-10.64	-11.04	-356.129	-10.47	-10.97	-353.871	-10.85	-10.26	-9.981	-10.3	-10.21	-329.355	-11.18	-11.83	-381.613	-11.47	-11.67	-376.452	-11.48	-10.36	-10.39	-10.12	-10.35	-333.871
-0.29	-10.59	-11.24	-362.581	-11.19	-10.63	-11.04	-356.129	-10.47	-10.96	-353.548	-10.85	-10.26	-9.976	-10.3	-10.2	-329.032	-11.17	-11.82	-381.29	-11.46	-11.66	-376.129	-11.47	-10.36	-10.39	-10.11	-10.35	-333.871
-0.289	-10.58	-11.23	-362.258	-11.18	-10.62	-11.04	-356.129	-10.46	-10.95	-353.226	-10.84	-10.25	-9.97	-10.29	-10.2	-329.032	-11.17	-11.82	-381.29	-11.46	-11.66	-376.129	-11.46	-10.35	-10.38	-10.11	-10.34	-333.548
-0.288	-10.57	-11.23	-362.258	-11.18	-10.62	-11.03	-355.806	-10.46	-10.95	-353.226	-10.83	-10.25	-9.965	-10.29	-10.19	-328.71	-11.16	-11.81	-380.968	-11.45	-11.65	-375.806	-11.46	-10.34	-10.38	-10.11	-10.34	-333.548
-0.287	-10.57	-11.22	-361.935	-11.17	-10.61	-11.03	-355.806	-10.45	-10.94	-352.903	-10.83	-10.24	-9.96	-10.28	-10.19	-328.71	-11.16	-11.81	-380.968	-11.45	-11.64	-375.484	-11.45	-10.34	-10.37	-10.1	-10.33	-333.226
-0.286	-10.56	-11.21	-361.613	-11.16	-10.61	-11.02	-355.484	-10.45	-10.93	-352.581	-10.82	-10.23	-9.953	-10.27	-10.18	-328.387	-11.15	-11.8	-380.645	-11.44	-11.64	-375.484	-11.44	-10.33	-10.37	-10.1	-10.33	-333.226
-0.285	-10.56	-11.21	-361.613	-11.15	-10.6	-11.02	-355.484	-10.44	-10.93	-352.581	-10.82	-10.23	-9.949	-10.27	-10.18	-328.387	-11.15	-11.8	-380.645	-11.44	-11.63	-375.161	-11.44	-10.33	-10.36	-10.09	-10.32	-332.903
-0.284	-10.55	-11.2	-361.29	-11.15	-10.6	-11.01	-355.161	-10.44	-10.92	-352.258	-10.81	-10.22	-9.944	-10.26	-10.17	-328.065	-11.14	-11.8	-380.645	-11.43	-11.62	-374.839	-11.43	-10.32	-10.36	-10.09	-10.32	-332.903
-0.283	-10.54	-11.19	-360.968	-11.14	-10.59	-11.01	-355.161	-10.43	-10.92	-352.258	-10.8	-10.22	-9.937	-10.26	-10.17	-328.065	-11.14	-11.79	-380.323	-11.43	-11.62	-374.839	-11.42	-10.31	-10.35	-10.08	-10.32	-332.903
-0.282	-10.54	-11.19	-360.968	-11.13	-10.58	-11	-354.839	-10.43	-10.91	-351.935	-10.8	-10.21	-9.933	-10.25	-10.16	-327.742	-11.13	-11.79	-380.323	-11.42	-11.61	-374.516	-11.42	-10.31	-10.35	-10.08	-10.31	-332.581
-0.281	-10.53	-11.18	-360.645	-11.12	-10.58	-11	-354.839	-10.43	-10.9	-351.613	-10.79	-10.21	-9.928	-10.25	-10.16	-327.742	-11.13	-11.78	-380	-11.42	-11.6	-374.194	-11.41	-10.3	-10.34	-10.07	-10.31	-332.581
-0.28	-10.53	-11.17	-360.323	-11.11	-10.57	-10.99	-354.516	-10.42	-10.9	-351.613	-10.79	-10.2	-9.922	-10.24	-10.15	-327.419	-11.12	-11.78	-380	-11.41	-11.6	-374.194	-11.4	-10.29	-10.34	-10.07	-10.3	-332.258
-0.279	-10.52	-11.16	-360	-11.11	-10.57	-10.99	-354.516	-10.42	-10.89	-351.29	-10.78	-10.2	-9.918	-10.24	-10.15	-327.419	-11.12	-11.77	-379.677	-11.41	-11.59	-373.871	-11.4	-10.29	-10.34	-10.06	-10.3	-332.258
-0.278	-10.52	-11.16	-360	-11.1	-10.56	-10.99	-354.516	-10.41	-10.88	-350.968	-10.77	-10.19	-9.912	-10.23	-10.14	-327.097	-11.11	-11.77	-379.677	-11.4	-11.58	-373.548	-11.39	-10.28	-10.33	-10.06	-10.29	-331.935
-0.277	-10.51	-11.15	-359.677	-11.09	-10.56	-10.98	-354.194	-10.41	-10.88	-350.968	-10.77	-10.19	-9.907	-10.23	-10.14	-327.097	-11.11	-11.76	-379.355	-11.4	-11.58	-373.548	-11.38	-10.27	-10.33	-10.06	-10.29	-331.935
-0.276	-10.51	-11.14	-359.355	-11.08	-10.55	-10.98	-354.194	-10.4	-10.87	-350.645	-10.76	-10.18	-9.902	-10.22	-10.13	-326.774	-11.1	-11.76	-379.355	-11.39	-11.57	-373.226	-11.38	-10.27	-10.32	-10.05	-10.28	-331.613
-0.275	-10.5	-11.14	-359.355	-11.08	-10.55	-10.97	-353.871	-10.4	-10.87	-350.645	-10.76	-10.18	-9.896	-10.22	-10.13	-326.774	-11.1	-11.75	-379.032	-11.39	-11.56	-372.903	-11.37	-10.26	-10.32	-10.05	-10.28	-331.613
-0.274	-10.49	-11.13	-359.032	-11.07	-10.54	-10.97	-353.871	-10.39	-10.86	-350.323	-10.75	-10.17	-9.891	-10.21	-10.12	-326.452	-11.09	-11.75	-379.032	-11.39	-11.56	-372.903	-11.36	-10.26	-10.31	-10.04	-10.28	-331.613
-0.273	-10.49	-11.12	-358.71	-11.06	-10.53	-10.96	-353.548	-10.39	-10.85	-350	-10.75	-10.17	-9.886	-10.2	-10.12	-326.452	-11.09	-11.75	-379.032	-11.38	-11.55	-372.581	-11.36	-10.25	-10.31	-10.04	-10.27	-331.29
-0.272	-10.48	-11.12	-358.71	-11.05	-10.53	-10.96	-353.548	-10.39	-10.85	-350	-10.74	-10.16	-9.881	-10.2	-10.12	-326.452	-11.08	-11.74	-378.71	-11.38	-11.54	-372.258	-11.35	-10.24	-10.31	-10.03	-10.27	-331.29
-0.271	-10.48	-11.11	-358.387	-11.05	-10.52	-10.96	-353.548	-10.38	-10.84	-349.677	-10.73	-10.16	-9.877	-10.2	-10.11	-326.129	-11.08	-11.74	-378.71	-11.37	-11.54	-372.258	-11.35	-10.24	-10.3	-10.03	-10.26	-330.968
-0.27	-10.47	-11.1	-358.065	-11.04	-10.52	-10.95	-353.226	-10.38	-10.84	-349.677	-10.73	-10.15	-9.87	-10.19	-10.11	-326.129	-11.07	-11.73	-378.387	-11.37	-11.53	-371.935	-11.34	-10.23	-10.3	-10.02	-10.26	-330.968
-0.269	-10.47	-11.1	-358.065	-11.03	-10.51	-10.95	-353.226	-10.37	-10.83	-349.355	-10.72	-10.15	-9.866	-10.18	-10.1	-325.806	-11.07	-11.73	-378.387	-11.36	-11.52	-371.613	-11.33	-10.22	-10.29	-10.02	-10.25	-330.645
-0.268	-10.46	-11.09	-357.742	-11.02	-10.51	-10.94	-352.903	-10.37	-10.83	-349.355	-10.72	-10.14	-9.862	-10.18	-10.1	-325.806	-11.06	-11.72	-378.065	-11.36	-11.52	-371.613	-11.33	-10.22	-10.29	-10.01	-10.25	-330.645
-0.267	-10.46	-11.08	-357.419	-11.02	-10.5	-10.94	-352.903	-10.36	-10.82	-349.032	-10.71	-10.14	-9.855	-10.17	-10.09	-325.484	-11.06	-11.72	-378.065	-11.35	-11.51	-371.29	-11.32	-10.21	-10.28	-10.01	-10.24	-330.323
-0.266	-10.45	-11.07	-357.097	-11.01	-10.5	-10.93	-352.581	-10.36	-10.81	-348.71	-10.71	-10.13	-9.851	-10.17	-10.09	-325.484	-11.05	-11.72	-378.065	-11.35	-11.5	-370.968	-11.31	-10.2	-10.28	-10	-10.24	-330.323
-0.265	-10.45	-11.07	-357.097	-11	-10.49	-10.93	-352.581	-10.36	-10.81	-348.71	-10.7	-10.13	-9.847	-10.16	-10.08	-325.161	-11.05	-11.71	-377.742	-11.35	-11.5	-370.968	-11.31	-10.2	-10.28	-9.999	-10.24	-330.323
-0.264	-10.44	-11.06	-356.774	-10.99	-10.49	-10.93	-352.581	-10.35	-10.8	-348.387	-10.7	-10.12	-9.841	-10.16	-10.08	-325.161	-11.04	-11.71	-377.742	-11.34	-11.49	-370.645	-11.3	-10.19	-10.27	-9.994	-10.23	-330
-0.263	-10.44	-11.05	-356.452	-10.99	-10.48	-10.92	-352.258	-10.35	-10.8	-348.387	-10.69	-10.12	-9.837	-10.15	-10.07	-324.839	-11.04	-11.7	-377.419	-11.34	-11.48	-370.323	-11.29	-10.18	-10.27	-9.99	-10.23	-330
-0.262	-10.43	-11.05	-356.452	-10.98	-10.48	-10.92	-352.258	-10.34	-10.79	-348.065	-10.69	-10.11	-9.832	-10.15	-10.07	-324.839	-11.03	-11.7	-377.419	-11.33	-11.48	-370.323	-11.29	-10.18	-10.26	-9.985	-10.22	-329.677
-0.261	-10.42	-11.04	-356.129	-10.97	-10.47	-10.91	-351.935	-10.34	-10.78	-347.742	-10.68	-10.11	-9.826	-10.14	-10.06	-324.516	-11.03	-11.69	-377.097	-11.33	-11.47	-370	-11.28	-10.17	-10.26	-9.98	-10.22	-329.677
-0.26	-10.42	-11.03	-355.806	-10.96	-10.47	-10.91	-351.935	-10.33	-10.78	-347.742	-10.67	-10.1	-9.822	-10.14	-10.06	-324.516	-11.02	-11.69	-377.097	-11.32	-11.46	-369.677	-11.27	-10.16	-10.25	-9.976	-10.21	-329.355
-0.259	-10.41	-11.03	-355.806	-10.96	-10.46	-10.9	-351.613	-10.33	-10.77	-347.419	-10.67	-10.1	-9.817	-10.13	-10.06	-324.516	-11.02	-11.69	-377.097	-11.32	-11.46	-369.677	-11.27	-10.16	-10.25	-9.971	-10.21	-329.355
-0.258	-10.41	-11.02	-355.484	-10.95	-10.46	-10.9	-351.613	-10.33	-10.77	-347.419	-10.66	-10.09	-9.812	-10.13	-10.05	-324.194	-11.02	-11.68	-376.774	-11.32	-11.45	-369.355	-11.26	-10.15	-10.24	-9.967	-10.2	-329.032
-0.257	-10.4	-11.01	-355.161	-10.94	-10.45	-10.9	-351.613	-10.32	-10.76	-347.097	-10.66	-10.09	-9.807	-10.12	-10.05	-324.194	-11.01	-11.68	-376.774	-11.31	-11.44	-369.032	-11.25	-10.14	-10.24	-9.962	-10.2	-329.032
-0.256	-10.4	-11.01	-355.161	-10.94	-10.45	-10.89	-351.29	-10.32	-10.76	-347.097	-10.65	-10.09	-9.803	-10.12	-10.04	-323.871	-11.01	-11.67	-376.452	-11.31	-11.44	-369.032	-11.25	-10.14	-10.24	-9.958	-10.19	-328.71
-0.255	-10.39	-11	-354.839	-10.93	-10.44	-10.89	-351.29	-10.31	-10.75	-346.774	-10.65	-10.08	-9.798	-10.11	-10.04	-323.871	-11	-11.67	-376.452	-11.3	-11.43	-368.71	-11.24	-10.13	-10.23	-9.953	-10.19	-328.71
-0.254	-10.39	-10.99	-354.516	-10.92	-10.43	-10.88	-350.968	-10.31	-10.75	-346.774	-10.64	-10.08	-9.793	-10.11	-10.03	-323.548	-11	-11.66	-376.129	-11.3	-11.42	-368.387	-11.23	-10.12	-10.23	-9.948	-10.19	-328.71
-0.253	-10.38	-10.99	-354.516	-10.91	-10.43	-10.88	-350.968	-10.31	-10.74	-346.452	-10.64	-10.07	-9.789	-10.1	-10.03	-323.548	-10.99	-11.66	-376.129	-11.3	-11.42	-368.387	-11.23	-10.12	-10.22	-9.944	-10.18	-328.387
-0.252	-10.38	-10.98	-354.194	-10.91	-10.43	-10.88	-350.968	-10.3	-10.74	-346.452	-10.63	-10.07	-9.784	-10.1	-10.03	-323.548	-10.99	-11.66	-376.129	-11.29	-11.41	-368.065	-11.22	-10.11	-10.22	-9.94	-10.18	-328.387
-0.251	-10.37	-10.97	-353.871	-10.9	-10.42	-10.87	-350.645	-10.3	-10.73	-346.129	-10.63	-10.06	-9.778	-10.09	-10.02	-323.226	-10.98	-11.65	-375.806	-11.29	-11.4	-367.742	-11.21	-10.1	-10.21	-9.935	-10.17	-328.065
-0.25	-10.37	-10.97	-353.871	-10.89	-10.42	-10.87	-350.645	-10.29	-10.72	-345.806	-10.62	-10.06	-9.775	-10.09	-10.02	-323.226	-10.98	-11.65	-375.806	-11.28	-11.39	-367.419	-11.21	-10.1	-10.21	-9.931	-10.17	-328.065
-0.249	-10.36	-10.96	-353.548	-10.89	-10.41	-10.86	-350.323	-10.29	-10.72	-345.806	-10.62	-10.05	-9.77	-10.09	-10.01	-322.903	-10.97	-11.65	-375.806	-11.28	-11.39	-367.419	-11.2	-10.09	-10.21	-9.927	-10.16	-327.742
-0.248	-10.36	-10.96	-353.548	-10.88	-10.4	-10.86	-350.323	-10.29	-10.71	-345.484	-10.61	-10.05	-9.765	-10.08	-10.01	-322.903	-10.97	-11.64	-375.484	-11.27	-11.38	-367.097	-11.19	-10.08	-10.2	-9.922	-10.16	-327.742
-0.247	-10.35	-10.95	-353.226	-10.87	-10.4	-10.86	-350.323	-10.28	-10.71	-345.484	-10.61	-10.04	-9.761	-10.08	-10	-322.581	-10.97	-11.64	-375.484	-11.27	-11.37	-366.774	-11.19	-10.08	-10.2	-9.917	-10.15	-327.419
-0.246	-10.35	-10.94	-352.903	-10.86	-10.4	-10.85	-350	-10.28	-10.7	-345.161	-10.6	-10.04	-9.756	-10.07	-10	-322.581	-10.96	-11.63	-375.161	-11.27	-11.37	-366.774	-11.18	-10.07	-10.19	-9.913	-10.15	-327.419
-0.245	-10.34	-10.94	-352.903	-10.86	-10.39	-10.85	-350	-10.27	-10.7	-345.161	-10.6	-10.03	-9.752	-10.07	-9.995	-322.419	-10.96	-11.63	-375.161	-11.26	-11.36	-366.452	-11.17	-10.06	-10.19	-9.908	-10.15	-327.419
-0.244	-10.34	-10.93	-352.581	-10.85	-10.39	-10.84	-349.677	-10.27	-10.69	-344.839	-10.59	-10.03	-9.748	-10.06	-9.991	-322.29	-10.95	-11.63	-375.161	-11.26	-11.35	-366.129	-11.17	-10.06	-10.19	-9.903	-10.14	-327.097
-0.243	-10.33	-10.93	-352.581	-10.84	-10.38	-10.84	-349.677	-10.27	-10.69	-344.839	-10.59	-10.03	-9.744	-10.06	-9.987	-322.161	-10.95	-11.62	-374.839	-11.25	-11.35	-366.129	-11.16	-10.05	-10.18	-9.899	-10.14	-327.097
-0.242	-10.33	-10.92	-352.258	-10.84	-10.38	-10.84	-349.677	-10.26	-10.68	-344.516	-10.58	-10.02	-9.739	-10.05	-9.983	-322.032	-10.94	-11.62	-374.839	-11.25	-11.34	-365.806	-11.15	-10.04	-10.18	-9.894	-10.13	-326.774
-0.241	-10.32	-10.91	-351.935	-10.83	-10.37	-10.83	-349.355	-10.26	-10.68	-344.516	-10.58	-10.02	-9.734	-10.05	-9.978	-321.871	-10.94	-11.61	-374.516	-11.25	-11.33	-365.484	-11.15	-10.04	-10.17	-9.889	-10.13	-326.774
-0.24	-10.32	-10.91	-351.935	-10.82	-10.37	-10.83	-349.355	-10.26	-10.67	-344.194	-10.57	-10.01	-9.73	-10.04	-9.975	-321.774	-10.94	-11.61	-374.516	-11.24	-11.33	-365.484	-11.14	-10.03	-10.17	-9.885	-10.12	-326.452
-0.239	-10.31	-10.9	-351.613	-10.82	-10.36	-10.83	-349.355	-10.25	-10.67	-344.194	-10.57	-10.01	-9.726	-10.04	-9.971	-321.645	-10.93	-11.61	-374.516	-11.24	-11.32	-365.161	-11.13	-10.03	-10.17	-9.881	-10.12	-326.452
-0.238	-10.31	-10.89	-351.29	-10.81	-10.36	-10.82	-349.032	-10.25	-10.66	-343.871	-10.56	-10	-9.721	-10.03	-9.965	-321.452	-10.93	-11.6	-374.194	-11.23	-11.31	-364.839	-11.13	-10.02	-10.16	-9.876	-10.11	-326.129
-0.237	-10.3	-10.89	-351.29	-10.8	-10.35	-10.82	-349.032	-10.24	-10.66	-343.871	-10.56	-10	-9.717	-10.03	-9.962	-321.355	-10.92	-11.6	-374.194	-11.23	-11.31	-364.839	-11.12	-10.01	-10.16	-9.872	-10.11	-326.129
-0.236	-10.3	-10.88	-350.968	-10.8	-10.35	-10.81	-348.71	-10.24	-10.65	-343.548	-10.56	-9.997	-9.713	-10.03	-9.959	-321.258	-10.92	-11.6	-374.194	-11.23	-11.3	-364.516	-11.11	-10.01	-10.15	-9.867	-10.1	-325.806
-0.235	-10.29	-10.87	-350.645	-10.79	-10.34	-10.81	-348.71	-10.24	-10.64	-343.226	-10.55	-9.992	-9.707	-10.02	-9.953	-321.065	-10.91	-11.59	-373.871	-11.22	-11.29	-364.194	-11.11	-9.997	-10.15	-9.862	-10.1	-325.806
-0.234	-10.29	-10.87	-350.645	-10.78	-10.34	-10.81	-348.71	-10.23	-10.64	-343.226	-10.55	-9.988	-9.704	-10.02	-9.95	-320.968	-10.91	-11.59	-373.871	-11.22	-11.28	-363.871	-11.1	-9.991	-10.14	-9.858	-10.1	-325.806
-0.233	-10.28	-10.86	-350.323	-10.78	-10.33	-10.8	-348.387	-10.23	-10.64	-343.226	-10.54	-9.984	-9.699	-10.01	-9.946	-320.839	-10.9	-11.58	-373.548	-11.22	-11.28	-363.871	-11.09	-9.984	-10.14	-9.854	-10.09	-325.484
-0.232	-10.28	-10.86	-350.323	-10.77	-10.33	-10.8	-348.387	-10.23	-10.63	-342.903	-10.53	-9.979	-9.694	-10.01	-9.941	-320.677	-10.9	-11.58	-373.548	-11.21	-11.27	-363.548	-11.09	-9.977	-10.14	-9.849	-10.09	-325.484
-0.231	-10.28	-10.85	-350	-10.77	-10.33	-10.79	-348.065	-10.22	-10.62	-342.581	-10.53	-9.975	-9.69	-10	-9.938	-320.581	-10.9	-11.58	-373.548	-11.21	-11.26	-363.226	-11.08	-9.971	-10.13	-9.844	-10.08	-325.161
-0.23	-10.27	-10.85	-350	-10.76	-10.32	-10.79	-348.065	-10.22	-10.62	-342.581	-10.53	-9.971	-9.686	-9.998	-9.934	-320.452	-10.89	-11.57	-373.226	-11.2	-11.26	-363.226	-11.07	-9.964	-10.13	-9.84	-10.08	-325.161
-0.229	-10.27	-10.84	-349.677	-10.75	-10.32	-10.79	-348.065	-10.21	-10.61	-342.258	-10.52	-9.967	-9.681	-9.993	-9.93	-320.323	-10.89	-11.57	-373.226	-11.2	-11.25	-362.903	-11.07	-9.956	-10.12	-9.835	-10.07	-324.839
-0.228	-10.26	-10.83	-349.355	-10.75	-10.31	-10.78	-347.742	-10.21	-10.61	-342.258	-10.52	-9.963	-9.677	-9.989	-9.926	-320.194	-10.88	-11.57	-373.226	-11.2	-11.24	-362.581	-11.06	-9.95	-10.12	-9.831	-10.07	-324.839
-0.227	-10.26	-10.83	-349.355	-10.74	-10.31	-10.78	-347.742	-10.21	-10.61	-342.258	-10.51	-9.959	-9.673	-9.984	-9.922	-320.065	-10.88	-11.56	-372.903	-11.19	-11.23	-362.258	-11.05	-9.943	-10.11	-9.827	-10.06	-324.516
-0.226	-10.25	-10.82	-349.032	-10.73	-10.3	-10.78	-347.742	-10.2	-10.6	-341.935	-10.51	-9.954	-9.668	-9.98	-9.917	-319.903	-10.87	-11.56	-372.903	-11.19	-11.23	-362.258	-11.04	-9.936	-10.11	-9.822	-10.06	-324.516
-0.225	-10.25	-10.82	-349.032	-10.73	-10.3	-10.77	-347.419	-10.2	-10.59	-341.613	-10.5	-9.95	-9.663	-9.975	-9.913	-319.774	-10.87	-11.56	-372.903	-11.18	-11.22	-361.935	-11.04	-9.929	-10.11	-9.817	-10.05	-324.194
-0.224	-10.24	-10.81	-348.71	-10.72	-10.29	-10.77	-347.419	-10.2	-10.59	-341.613	-10.5	-9.946	-9.66	-9.971	-9.909	-319.645	-10.87	-11.55	-372.581	-11.18	-11.21	-361.613	-11.03	-9.923	-10.1	-9.812	-10.05	-324.194
-0.223	-10.24	-10.81	-348.71	-10.72	-10.29	-10.77	-347.419	-10.19	-10.59	-341.613	-10.49	-9.942	-9.656	-9.967	-9.906	-319.548	-10.86	-11.55	-372.581	-11.18	-11.21	-361.613	-11.02	-9.916	-10.1	-9.808	-10.05	-324.194
-0.222	-10.23	-10.8	-348.387	-10.71	-10.28	-10.76	-347.097	-10.19	-10.58	-341.29	-10.49	-9.937	-9.65	-9.961	-9.901	-319.387	-10.86	-11.54	-372.258	-11.17	-11.2	-361.29	-11.02	-9.908	-10.09	-9.803	-10.04	-323.871
-0.221	-10.23	-10.8	-348.387	-10.7	-10.28	-10.76	-347.097	-10.19	-10.58	-341.29	-10.48	-9.934	-9.647	-9.958	-9.898	-319.29	-10.85	-11.54	-372.258	-11.17	-11.19	-360.968	-11.01	-9.902	-10.09	-9.799	-10.04	-323.871
-0.22	-10.22	-10.79	-348.065	-10.7	-10.28	-10.75	-346.774	-10.18	-10.57	-340.968	-10.48	-9.93	-9.643	-9.954	-9.894	-319.161	-10.85	-11.54	-372.258	-11.17	-11.18	-360.645	-11	-9.895	-10.09	-9.794	-10.03	-323.548
-0.219	-10.22	-10.78	-347.742	-10.69	-10.27	-10.75	-346.774	-10.18	-10.56	-340.645	-10.47	-9.925	-9.637	-9.948	-9.888	-318.968	-10.85	-11.53	-371.935	-11.16	-11.17	-360.323	-10.99	-9.886	-10.08	-9.789	-10.03	-323.548
-0.218	-10.21	-10.78	-347.742	-10.69	-10.27	-10.75	-346.774	-10.18	-10.56	-340.645	-10.47	-9.922	-9.634	-9.945	-9.886	-318.903	-10.84	-11.53	-371.935	-11.16	-11.17	-360.323	-10.99	-9.88	-10.08	-9.785	-10.02	-323.226
-0.217	-10.21	-10.77	-347.419	-10.68	-10.26	-10.74	-346.452	-10.17	-10.56	-340.645	-10.47	-9.917	-9.63	-9.94	-9.882	-318.774	-10.84	-11.53	-371.935	-11.15	-11.16	-360	-10.98	-9.873	-10.07	-9.781	-10.02	-323.226
-0.216	-10.2	-10.77	-347.419	-10.67	-10.26	-10.74	-346.452	-10.17	-10.55	-340.323	-10.46	-9.913	-9.625	-9.935	-9.877	-318.613	-10.83	-11.52	-371.613	-11.15	-11.15	-359.677	-10.97	-9.865	-10.07	-9.776	-10.01	-322.903
-0.215	-10.2	-10.76	-347.097	-10.67	-10.25	-10.74	-346.452	-10.16	-10.55	-340.323	-10.46	-9.909	-9.621	-9.932	-9.874	-318.516	-10.83	-11.52	-371.613	-11.15	-11.15	-359.677	-10.97	-9.859	-10.06	-9.771	-10.01	-322.903
-0.214	-10.2	-10.76	-347.097	-10.66	-10.25	-10.73	-346.129	-10.16	-10.54	-340	-10.45	-9.905	-9.617	-9.928	-9.87	-318.387	-10.83	-11.52	-371.613	-11.14	-11.14	-359.355	-10.96	-9.851	-10.06	-9.767	-10.01	-322.903
-0.213	-10.19	-10.75	-346.774	-10.66	-10.24	-10.73	-346.129	-10.16	-10.54	-340	-10.45	-9.901	-9.612	-9.923	-9.866	-318.258	-10.82	-11.51	-371.29	-11.14	-11.13	-359.032	-10.95	-9.843	-10.06	-9.763	-10	-322.581
-0.212	-10.19	-10.75	-346.774	-10.65	-10.24	-10.73	-346.129	-10.15	-10.53	-339.677	-10.44	-9.897	-9.608	-9.919	-9.862	-318.129	-10.82	-11.51	-371.29	-11.13	-11.12	-358.71	-10.94	-9.836	-10.05	-9.759	-9.996	-322.452
-0.211	-10.18	-10.74	-346.452	-10.65	-10.24	-10.72	-345.806	-10.15	-10.53	-339.677	-10.44	-9.893	-9.604	-9.914	-9.858	-318	-10.81	-11.5	-370.968	-11.13	-11.12	-358.71	-10.94	-9.829	-10.05	-9.754	-9.991	-322.29
-0.21	-10.18	-10.74	-346.452	-10.64	-10.23	-10.72	-345.806	-10.15	-10.52	-339.355	-10.44	-9.888	-9.6	-9.91	-9.854	-317.871	-10.81	-11.5	-370.968	-11.13	-11.11	-358.387	-10.93	-9.822	-10.04	-9.75	-9.987	-322.161
-0.209	-10.17	-10.73	-346.129	-10.64	-10.23	-10.71	-345.484	-10.14	-10.52	-339.355	-10.43	-9.884	-9.595	-9.905	-9.85	-317.742	-10.81	-11.5	-370.968	-11.12	-11.1	-358.065	-10.92	-9.814	-10.04	-9.745	-9.982	-322
-0.208	-10.17	-10.72	-345.806	-10.63	-10.22	-10.71	-345.484	-10.14	-10.51	-339.032	-10.43	-9.88	-9.591	-9.901	-9.846	-317.613	-10.8	-11.49	-370.645	-11.12	-11.09	-357.742	-10.91	-9.807	-10.04	-9.74	-9.977	-321.839
-0.207	-10.17	-10.72	-345.806	-10.63	-10.22	-10.71	-345.484	-10.14	-10.51	-339.032	-10.42	-9.877	-9.587	-9.897	-9.843	-317.516	-10.8	-11.49	-370.645	-11.12	-11.09	-357.742	-10.91	-9.8	-10.03	-9.736	-9.973	-321.71
-0.206	-10.16	-10.71	-345.484	-10.62	-10.21	-10.7	-345.161	-10.13	-10.5	-338.71	-10.42	-9.871	-9.582	-9.892	-9.838	-317.355	-10.79	-11.49	-370.645	-11.11	-11.08	-357.419	-10.9	-9.791	-10.03	-9.731	-9.967	-321.516
-0.205	-10.16	-10.71	-345.484	-10.61	-10.21	-10.7	-345.161	-10.13	-10.5	-338.71	-10.41	-9.868	-9.579	-9.888	-9.835	-317.258	-10.79	-11.48	-370.323	-11.11	-11.07	-357.097	-10.89	-9.784	-10.02	-9.726	-9.963	-321.387
-0.204	-10.15	-10.71	-345.484	-10.61	-10.21	-10.7	-345.161	-10.13	-10.49	-338.387	-10.41	-9.864	-9.575	-9.885	-9.831	-317.129	-10.79	-11.48	-370.323	-11.11	-11.06	-356.774	-10.88	-9.777	-10.02	-9.722	-9.959	-321.258
-0.203	-10.15	-10.7	-345.161	-10.6	-10.2	-10.69	-344.839	-10.12	-10.49	-338.387	-10.4	-9.859	-9.57	-9.879	-9.826	-316.968	-10.78	-11.48	-370.323	-11.1	-11.05	-356.452	-10.87	-9.768	-10.01	-9.717	-9.953	-321.065
-0.202	-10.14	-10.7	-345.161	-10.6	-10.2	-10.69	-344.839	-10.12	-10.48	-338.065	-10.4	-9.856	-9.567	-9.876	-9.823	-316.871	-10.78	-11.47	-370	-11.1	-11.05	-356.452	-10.87	-9.762	-10.01	-9.713	-9.949	-320.935
-0.201	-10.14	-10.69	-344.839	-10.59	-10.19	-10.69	-344.839	-10.11	-10.48	-338.065	-10.4	-9.852	-9.563	-9.871	-9.819	-316.742	-10.77	-11.47	-370	-11.09	-11.04	-356.129	-10.86	-9.755	-10.01	-9.708	-9.944	-320.774
-0.2	-10.13	-10.69	-344.839	-10.59	-10.19	-10.68	-344.516	-10.11	-10.47	-337.742	-10.39	-9.847	-9.558	-9.866	-9.814	-316.581	-10.77	-11.47	-370	-11.09	-11.03	-355.806	-10.85	-9.747	-10	-9.703	-9.939	-320.613
-0.199	-10.13	-10.68	-344.516	-10.58	-10.19	-10.68	-344.516	-10.11	-10.47	-337.742	-10.39	-9.844	-9.554	-9.863	-9.811	-316.484	-10.77	-11.46	-369.677	-11.09	-11.02	-355.484	-10.84	-9.739	-9.998	-9.699	-9.935	-320.484
-0.198	-10.13	-10.68	-344.516	-10.58	-10.18	-10.68	-344.516	-10.1	-10.46	-337.419	-10.38	-9.839	-9.55	-9.859	-9.807	-316.355	-10.76	-11.46	-369.677	-11.08	-11.01	-355.161	-10.84	-9.732	-9.994	-9.694	-9.931	-320.355
-0.197	-10.12	-10.67	-344.194	-10.57	-10.18	-10.67	-344.194	-10.1	-10.46	-337.419	-10.38	-9.835	-9.546	-9.854	-9.803	-316.226	-10.76	-11.45	-369.355	-11.08	-11.01	-355.161	-10.83	-9.724	-9.989	-9.689	-9.926	-320.194
-0.196	-10.12	-10.67	-344.194	-10.57	-10.17	-10.67	-344.194	-10.1	-10.45	-337.097	-10.37	-9.832	-9.542	-9.85	-9.799	-316.097	-10.75	-11.45	-369.355	-11.08	-11	-354.839	-10.82	-9.716	-9.985	-9.685	-9.921	-320.032
-0.195	-10.11	-10.66	-343.871	-10.56	-10.17	-10.67	-344.194	-10.09	-10.45	-337.097	-10.37	-9.828	-9.538	-9.846	-9.796	-316	-10.75	-11.45	-369.355	-11.07	-10.99	-354.516	-10.81	-9.709	-9.981	-9.68	-9.916	-319.871
-0.194	-10.11	-10.66	-343.871	-10.56	-10.17	-10.66	-343.871	-10.09	-10.44	-336.774	-10.37	-9.824	-9.534	-9.842	-9.792	-315.871	-10.75	-11.44	-369.032	-11.07	-10.98	-354.194	-10.8	-9.701	-9.977	-9.675	-9.912	-319.742
-0.193	-10.1	-10.65	-343.548	-10.55	-10.16	-10.66	-343.871	-10.09	-10.44	-336.774	-10.36	-9.819	-9.529	-9.837	-9.787	-315.71	-10.74	-11.44	-369.032	-11.06	-10.97	-353.871	-10.8	-9.692	-9.972	-9.67	-9.906	-319.548
-0.192	-10.1	-10.65	-343.548	-10.55	-10.16	-10.65	-343.548	-10.08	-10.43	-336.452	-10.36	-9.816	-9.525	-9.833	-9.784	-315.613	-10.74	-11.44	-369.032	-11.06	-10.96	-353.548	-10.79	-9.685	-9.968	-9.666	-9.902	-319.419
-0.191	-10.1	-10.64	-343.226	-10.55	-10.15	-10.65	-343.548	-10.08	-10.43	-336.452	-10.35	-9.812	-9.521	-9.829	-9.78	-315.484	-10.73	-11.43	-368.71	-11.06	-10.96	-353.548	-10.78	-9.677	-9.964	-9.661	-9.897	-319.258
-0.19	-10.09	-10.64	-343.226	-10.54	-10.15	-10.65	-343.548	-10.08	-10.42	-336.129	-10.35	-9.807	-9.516	-9.824	-9.776	-315.355	-10.73	-11.43	-368.71	-11.05	-10.95	-353.226	-10.77	-9.668	-9.96	-9.656	-9.892	-319.097
-0.189	-10.09	-10.63	-342.903	-10.54	-10.15	-10.64	-343.226	-10.07	-10.42	-336.129	-10.34	-9.804	-9.513	-9.82	-9.773	-315.258	-10.73	-11.43	-368.71	-11.05	-10.94	-352.903	-10.76	-9.661	-9.956	-9.652	-9.888	-318.968
-0.188	-10.08	-10.63	-342.903	-10.53	-10.14	-10.64	-343.226	-10.07	-10.42	-336.129	-10.34	-9.8	-9.509	-9.817	-9.769	-315.129	-10.72	-11.42	-368.387	-11.05	-10.93	-352.581	-10.76	-9.653	-9.952	-9.647	-9.883	-318.806
-0.187	-10.08	-10.62	-342.581	-10.53	-10.14	-10.64	-343.226	-10.07	-10.41	-335.806	-10.33	-9.794	-9.503	-9.811	-9.764	-314.968	-10.72	-11.42	-368.387	-11.04	-10.92	-352.258	-10.75	-9.644	-9.947	-9.641	-9.877	-318.613
-0.186	-10.07	-10.62	-342.581	-10.52	-10.13	-10.63	-342.903	-10.06	-10.41	-335.806	-10.33	-9.791	-9.5	-9.808	-9.761	-314.871	-10.71	-11.42	-368.387	-11.04	-10.91	-351.935	-10.74	-9.636	-9.943	-9.637	-9.873	-318.484
-0.185	-10.07	-10.62	-342.581	-10.52	-10.13	-10.63	-342.903	-10.06	-10.4	-335.484	-10.33	-9.787	-9.496	-9.804	-9.757	-314.742	-10.71	-11.41	-368.065	-11.03	-10.91	-351.935	-10.73	-9.628	-9.939	-9.632	-9.869	-318.355
-0.184	-10.07	-10.61	-342.258	-10.51	-10.12	-10.63	-342.903	-10.06	-10.4	-335.484	-10.32	-9.783	-9.491	-9.799	-9.752	-314.581	-10.71	-11.41	-368.065	-11.03	-10.9	-351.613	-10.72	-9.619	-9.934	-9.627	-9.863	-318.161
-0.183	-10.06	-10.61	-342.258	-10.51	-10.12	-10.62	-342.581	-10.05	-10.39	-335.161	-10.32	-9.779	-9.488	-9.795	-9.75	-314.516	-10.7	-11.4	-367.742	-11.03	-10.89	-351.29	-10.72	-9.611	-9.931	-9.623	-9.858	-318
-0.182	-10.06	-10.6	-341.935	-10.51	-10.12	-10.62	-342.581	-10.05	-10.39	-335.161	-10.31	-9.775	-9.484	-9.791	-9.746	-314.387	-10.7	-11.4	-367.742	-11.02	-10.88	-350.968	-10.71	-9.603	-9.926	-9.618	-9.853	-317.839
-0.181	-10.05	-10.6	-341.935	-10.5	-10.11	-10.62	-342.581	-10.05	-10.38	-334.839	-10.31	-9.77	-9.479	-9.786	-9.741	-314.226	-10.69	-11.4	-367.742	-11.02	-10.87	-350.645	-10.7	-9.594	-9.922	-9.613	-9.848	-317.677
-0.18	-10.05	-10.59	-341.613	-10.5	-10.11	-10.61	-342.258	-10.04	-10.38	-334.839	-10.3	-9.766	-9.475	-9.782	-9.738	-314.129	-10.69	-11.39	-367.419	-11.01	-10.86	-350.323	-10.69	-9.586	-9.917	-9.608	-9.844	-317.548
-0.179	-10.05	-10.59	-341.613	-10.49	-10.11	-10.61	-342.258	-10.04	-10.37	-334.516	-10.3	-9.762	-9.471	-9.778	-9.734	-314	-10.69	-11.39	-367.419	-11.01	-10.85	-350	-10.68	-9.577	-9.913	-9.603	-9.839	-317.387
-0.178	-10.04	-10.58	-341.29	-10.49	-10.1	-10.61	-342.258	-10.04	-10.37	-334.516	-10.3	-9.758	-9.467	-9.774	-9.73	-313.871	-10.68	-11.39	-367.419	-11.01	-10.84	-349.677	-10.67	-9.569	-9.909	-9.599	-9.834	-317.226
-0.177	-10.04	-10.58	-341.29	-10.49	-10.1	-10.6	-341.935	-10.03	-10.36	-334.194	-10.29	-9.754	-9.462	-9.769	-9.726	-313.742	-10.68	-11.38	-367.097	-11	-10.83	-349.355	-10.66	-9.56	-9.904	-9.593	-9.828	-317.032
-0.176	-10.03	-10.58	-341.29	-10.48	-10.09	-10.6	-341.935	-10.03	-10.36	-334.194	-10.29	-9.751	-9.459	-9.765	-9.722	-313.613	-10.68	-11.38	-367.097	-11	-10.83	-349.355	-10.66	-9.552	-9.9	-9.589	-9.824	-316.903
-0.175	-10.03	-10.57	-340.968	-10.48	-10.09	-10.6	-341.935	-10.03	-10.35	-333.871	-10.28	-9.747	-9.455	-9.761	-9.719	-313.516	-10.67	-11.38	-367.097	-11	-10.82	-349.032	-10.65	-9.543	-9.896	-9.584	-9.819	-316.742
-0.174	-10.02	-10.57	-340.968	-10.47	-10.09	-10.59	-341.613	-10.02	-10.35	-333.871	-10.28	-9.742	-9.449	-9.756	-9.714	-313.355	-10.67	-11.37	-366.774	-10.99	-10.81	-348.71	-10.64	-9.533	-9.891	-9.578	-9.813	-316.548
-0.173	-10.02	-10.56	-340.645	-10.47	-10.08	-10.59	-341.613	-10.02	-10.34	-333.548	-10.27	-9.738	-9.446	-9.753	-9.71	-313.226	-10.66	-11.37	-366.774	-10.99	-10.8	-348.387	-10.63	-9.525	-9.887	-9.574	-9.808	-316.387
-0.172	-10.02	-10.56	-340.645	-10.47	-10.08	-10.59	-341.613	-10.02	-10.34	-333.548	-10.27	-9.735	-9.442	-9.749	-9.707	-313.129	-10.66	-11.36	-366.452	-10.99	-10.79	-348.065	-10.62	-9.517	-9.883	-9.569	-9.803	-316.226
-0.171	-10.01	-10.56	-340.645	-10.46	-10.07	-10.58	-341.29	-10.01	-10.33	-333.226	-10.26	-9.729	-9.436	-9.744	-9.701	-312.935	-10.65	-11.36	-366.452	-10.98	-10.78	-347.742	-10.61	-9.507	-9.878	-9.563	-9.798	-316.065
-0.17	-10.01	-10.55	-340.323	-10.46	-10.07	-10.58	-341.29	-10.01	-10.33	-333.226	-10.26	-9.726	-9.433	-9.741	-9.698	-312.839	-10.65	-11.36	-366.452	-10.98	-10.77	-347.419	-10.6	-9.499	-9.874	-9.559	-9.794	-315.935
-0.169	-10	-10.55	-340.323	-10.45	-10.07	-10.58	-341.29	-10.01	-10.32	-332.903	-10.26	-9.722	-9.429	-9.737	-9.695	-312.742	-10.65	-11.35	-366.129	-10.97	-10.76	-347.097	-10.59	-9.49	-9.87	-9.554	-9.788	-315.742
-0.168	-10	-10.54	-340	-10.45	-10.06	-10.57	-340.968	-10	-10.32	-332.903	-10.25	-9.717	-9.424	-9.731	-9.69	-312.581	-10.64	-11.35	-366.129	-10.97	-10.75	-346.774	-10.58	-9.48	-9.865	-9.549	-9.783	-315.581
-0.167	-9.997	-10.54	-340	-10.45	-10.06	-10.57	-340.968	-10	-10.32	-332.903	-10.25	-9.713	-9.42	-9.728	-9.687	-312.484	-10.64	-11.35	-366.129	-10.97	-10.74	-346.452	-10.57	-9.472	-9.861	-9.544	-9.778	-315.419
-0.166	-9.992	-10.54	-340	-10.44	-10.06	-10.57	-340.968	-9.997	-10.31	-332.581	-10.24	-9.709	-9.416	-9.723	-9.683	-312.355	-10.64	-11.34	-365.806	-10.96	-10.73	-346.129	-10.57	-9.463	-9.856	-9.539	-9.773	-315.258
-0.165	-9.988	-10.53	-339.677	-10.44	-10.05	-10.56	-340.645	-9.994	-10.31	-332.581	-10.24	-9.705	-9.411	-9.719	-9.678	-312.194	-10.63	-11.34	-365.806	-10.96	-10.73	-346.129	-10.56	-9.453	-9.852	-9.534	-9.768	-315.097
-0.164	-9.984	-10.53	-339.677	-10.44	-10.05	-10.56	-340.645	-9.99	-10.3	-332.258	-10.23	-9.701	-9.408	-9.715	-9.674	-312.065	-10.63	-11.33	-365.484	-10.95	-10.72	-345.806	-10.55	-9.444	-9.847	-9.529	-9.763	-314.935
-0.163	-9.98	-10.52	-339.355	-10.43	-10.05	-10.56	-340.645	-9.987	-10.3	-332.258	-10.23	-9.696	-9.403	-9.71	-9.67	-311.935	-10.62	-11.33	-365.484	-10.95	-10.71	-345.484	-10.54	-9.435	-9.842	-9.524	-9.757	-314.742
-0.162	-9.976	-10.52	-339.355	-10.43	-10.04	-10.55	-340.323	-9.984	-10.29	-331.935	-10.22	-9.692	-9.399	-9.706	-9.666	-311.806	-10.62	-11.33	-365.484	-10.95	-10.7	-345.161	-10.53	-9.426	-9.838	-9.519	-9.753	-314.613
-0.161	-9.972	-10.52	-339.355	-10.42	-10.04	-10.55	-340.323	-9.981	-10.29	-331.935	-10.22	-9.687	-9.394	-9.701	-9.662	-311.677	-10.62	-11.32	-365.161	-10.94	-10.69	-344.839	-10.52	-9.416	-9.833	-9.513	-9.748	-314.452
-0.16	-9.968	-10.51	-339.032	-10.42	-10.03	-10.55	-340.323	-9.978	-10.28	-331.613	-10.21	-9.683	-9.391	-9.697	-9.658	-311.548	-10.61	-11.32	-365.161	-10.94	-10.68	-344.516	-10.51	-9.407	-9.829	-9.508	-9.743	-314.29
-0.159	-9.965	-10.51	-339.032	-10.42	-10.03	-10.54	-340	-9.975	-10.28	-331.613	-10.21	-9.679	-9.387	-9.693	-9.654	-311.419	-10.61	-11.32	-365.161	-10.93	-10.67	-344.194	-10.5	-9.397	-9.825	-9.504	-9.738	-314.129
-0.158	-9.959	-10.5	-338.71	-10.41	-10.03	-10.54	-340	-9.971	-10.27	-331.29	-10.2	-9.674	-9.381	-9.687	-9.649	-311.258	-10.6	-11.31	-364.839	-10.93	-10.66	-343.871	-10.49	-9.387	-9.82	-9.498	-9.732	-313.935
-0.157	-9.956	-10.5	-338.71	-10.41	-10.02	-10.54	-340	-9.968	-10.27	-331.29	-10.2	-9.67	-9.378	-9.684	-9.646	-311.161	-10.6	-11.31	-364.839	-10.93	-10.65	-343.548	-10.48	-9.378	-9.815	-9.493	-9.727	-313.774
-0.156	-9.953	-10.5	-338.71	-10.41	-10.02	-10.53	-339.677	-9.965	-10.26	-330.968	-10.2	-9.666	-9.374	-9.68	-9.642	-311.032	-10.6	-11.31	-364.839	-10.92	-10.64	-343.226	-10.47	-9.369	-9.811	-9.488	-9.722	-313.613
-0.155	-9.947	-10.49	-338.387	-10.4	-10.02	-10.53	-339.677	-9.961	-10.26	-330.968	-10.19	-9.661	-9.368	-9.674	-9.637	-310.871	-10.59	-11.3	-364.516	-10.92	-10.63	-342.903	-10.46	-9.358	-9.806	-9.482	-9.716	-313.419
-0.154	-9.945	-10.49	-338.387	-10.4	-10.01	-10.53	-339.677	-9.958	-10.25	-330.645	-10.19	-9.657	-9.365	-9.671	-9.634	-310.774	-10.59	-11.3	-364.516	-10.91	-10.62	-342.581	-10.45	-9.348	-9.802	-9.478	-9.711	-313.258
-0.153	-9.941	-10.49	-338.387	-10.4	-10.01	-10.52	-339.355	-9.955	-10.25	-330.645	-10.18	-9.653	-9.36	-9.666	-9.63	-310.645	-10.58	-11.29	-364.194	-10.91	-10.61	-342.258	-10.44	-9.338	-9.797	-9.473	-9.706	-313.097
-0.152	-9.936	-10.48	-338.065	-10.39	-10	-10.52	-339.355	-9.951	-10.24	-330.323	-10.18	-9.648	-9.355	-9.661	-9.624	-310.452	-10.58	-11.29	-364.194	-10.91	-10.6	-341.935	-10.43	-9.327	-9.792	-9.467	-9.7	-312.903
-0.151	-9.933	-10.48	-338.065	-10.39	-10	-10.52	-339.355	-9.948	-10.24	-330.323	-10.17	-9.644	-9.351	-9.658	-9.621	-310.355	-10.58	-11.28	-363.871	-10.9	-10.59	-341.613	-10.42	-9.318	-9.788	-9.462	-9.695	-312.742
-0.15	-9.929	-10.47	-337.742	-10.39	-9.998	-10.51	-339.032	-9.945	-10.23	-330	-10.17	-9.64	-9.347	-9.653	-9.617	-310.226	-10.57	-11.28	-363.871	-10.9	-10.58	-341.29	-10.41	-9.308	-9.783	-9.457	-9.69	-312.581
-0.149	-9.925	-10.47	-337.742	-10.38	-9.994	-10.51	-339.032	-9.941	-10.23	-330	-10.16	-9.635	-9.342	-9.648	-9.612	-310.065	-10.57	-11.28	-363.871	-10.89	-10.57	-340.968	-10.4	-9.297	-9.779	-9.451	-9.684	-312.387
-0.148	-9.921	-10.47	-337.742	-10.38	-9.991	-10.51	-339.032	-9.938	-10.22	-329.677	-10.16	-9.631	-9.337	-9.644	-9.608	-309.935	-10.56	-11.27	-363.548	-10.89	-10.56	-340.645	-10.39	-9.287	-9.774	-9.446	-9.679	-312.226
-0.147	-9.917	-10.46	-337.419	-10.38	-9.987	-10.5	-338.71	-9.935	-10.22	-329.677	-10.15	-9.626	-9.333	-9.64	-9.604	-309.806	-10.56	-11.27	-363.548	-10.89	-10.55	-340.323	-10.38	-9.277	-9.769	-9.441	-9.673	-312.032
-0.146	-9.914	-10.46	-337.419	-10.37	-9.984	-10.5	-338.71	-9.932	-10.21	-329.355	-10.15	-9.622	-9.329	-9.636	-9.599	-309.645	-10.55	-11.27	-363.548	-10.88	-10.54	-340	-10.37	-9.268	-9.765	-9.436	-9.668	-311.871
-0.145	-9.909	-10.46	-337.419	-10.37	-9.98	-10.49	-338.387	-9.928	-10.21	-329.355	-10.14	-9.617	-9.324	-9.631	-9.595	-309.516	-10.55	-11.26	-363.226	-10.88	-10.53	-339.677	-10.36	-9.257	-9.76	-9.43	-9.662	-311.677
-0.144	-9.906	-10.45	-337.097	-10.37	-9.977	-10.49	-338.387	-9.925	-10.2	-329.032	-10.14	-9.613	-9.32	-9.627	-9.591	-309.387	-10.55	-11.26	-363.226	-10.87	-10.51	-339.032	-10.35	-9.247	-9.756	-9.425	-9.657	-311.516
-0.143	-9.902	-10.45	-337.097	-10.37	-9.973	-10.49	-338.387	-9.923	-10.2	-329.032	-10.14	-9.608	-9.316	-9.622	-9.587	-309.258	-10.54	-11.25	-362.903	-10.87	-10.5	-338.71	-10.34	-9.237	-9.752	-9.42	-9.652	-311.355
-0.142	-9.897	-10.44	-336.774	-10.36	-9.969	-10.48	-338.065	-9.918	-10.19	-328.71	-10.13	-9.603	-9.31	-9.616	-9.582	-309.097	-10.54	-11.25	-362.903	-10.86	-10.49	-338.387	-10.33	-9.225	-9.746	-9.414	-9.645	-311.129
-0.141	-9.894	-10.44	-336.774	-10.36	-9.966	-10.48	-338.065	-9.916	-10.19	-328.71	-10.12	-9.599	-9.306	-9.613	-9.578	-308.968	-10.53	-11.24	-362.581	-10.86	-10.48	-338.065	-10.32	-9.216	-9.742	-9.409	-9.64	-310.968
-0.14	-9.89	-10.44	-336.774	-10.36	-9.963	-10.48	-338.065	-9.912	-10.18	-328.387	-10.12	-9.594	-9.302	-9.609	-9.574	-308.839	-10.53	-11.24	-362.581	-10.86	-10.47	-337.742	-10.31	-9.205	-9.738	-9.404	-9.635	-310.806
-0.139	-9.885	-10.43	-336.452	-10.35	-9.958	-10.47	-337.742	-9.908	-10.18	-328.387	-10.11	-9.589	-9.296	-9.603	-9.569	-308.677	-10.53	-11.24	-362.581	-10.85	-10.46	-337.419	-10.29	-9.193	-9.732	-9.398	-9.628	-310.581
-0.138	-9.883	-10.43	-336.452	-10.35	-9.955	-10.47	-337.742	-9.905	-10.17	-328.065	-10.11	-9.585	-9.293	-9.599	-9.565	-308.548	-10.52	-11.23	-362.258	-10.85	-10.45	-337.097	-10.28	-9.183	-9.728	-9.393	-9.623	-310.419
-0.137	-9.879	-10.43	-336.452	-10.35	-9.952	-10.47	-337.742	-9.902	-10.17	-328.065	-10.11	-9.581	-9.289	-9.595	-9.561	-308.419	-10.52	-11.23	-362.258	-10.84	-10.44	-336.774	-10.27	-9.173	-9.723	-9.388	-9.618	-310.258
-0.136	-9.874	-10.42	-336.129	-10.34	-9.948	-10.46	-337.419	-9.898	-10.16	-327.742	-10.1	-9.575	-9.283	-9.59	-9.556	-308.258	-10.51	-11.22	-361.935	-10.84	-10.43	-336.452	-10.26	-9.161	-9.718	-9.382	-9.611	-310.032
-0.135	-9.871	-10.42	-336.129	-10.34	-9.945	-10.46	-337.419	-9.896	-10.16	-327.742	-10.1	-9.571	-9.279	-9.586	-9.552	-308.129	-10.51	-11.22	-361.935	-10.84	-10.42	-336.129	-10.25	-9.151	-9.713	-9.376	-9.606	-309.871
-0.134	-9.867	-10.42	-336.129	-10.34	-9.941	-10.46	-337.419	-9.893	-10.15	-327.419	-10.09	-9.566	-9.274	-9.581	-9.547	-307.968	-10.5	-11.22	-361.935	-10.83	-10.41	-335.806	-10.24	-9.14	-9.709	-9.371	-9.6	-309.677
-0.133	-9.863	-10.41	-335.806	-10.33	-9.937	-10.45	-337.097	-9.889	-10.15	-327.419	-10.09	-9.561	-9.27	-9.576	-9.543	-307.839	-10.5	-11.21	-361.613	-10.83	-10.39	-335.161	-10.23	-9.128	-9.703	-9.366	-9.594	-309.484
-0.132	-9.859	-10.41	-335.806	-10.33	-9.934	-10.45	-337.097	-9.886	-10.14	-327.097	-10.08	-9.557	-9.266	-9.571	-9.539	-307.71	-10.5	-11.21	-361.613	-10.82	-10.38	-334.839	-10.22	-9.117	-9.698	-9.36	-9.589	-309.323
-0.131	-9.855	-10.41	-335.806	-10.33	-9.931	-10.45	-337.097	-9.882	-10.13	-326.774	-10.08	-9.552	-9.261	-9.567	-9.534	-307.548	-10.49	-11.2	-361.29	-10.82	-10.37	-334.516	-10.21	-9.106	-9.693	-9.354	-9.583	-309.129
-0.13	-9.852	-10.4	-335.484	-10.32	-9.928	-10.44	-336.774	-9.879	-10.13	-326.774	-10.07	-9.547	-9.256	-9.562	-9.53	-307.419	-10.49	-11.2	-361.29	-10.81	-10.36	-334.194	-10.19	-9.095	-9.689	-9.348	-9.577	-308.935
-0.129	-9.848	-10.4	-335.484	-10.32	-9.924	-10.44	-336.774	-9.875	-10.12	-326.452	-10.07	-9.542	-9.251	-9.557	-9.524	-307.226	-10.48	-11.19	-360.968	-10.81	-10.35	-333.871	-10.18	-9.083	-9.684	-9.342	-9.571	-308.742
-0.128	-9.844	-10.4	-335.484	-10.32	-9.921	-10.44	-336.774	-9.872	-10.12	-326.452	-10.06	-9.538	-9.247	-9.553	-9.52	-307.097	-10.48	-11.19	-360.968	-10.81	-10.34	-333.548	-10.17	-9.072	-9.679	-9.336	-9.565	-308.548
-0.127	-9.841	-10.39	-335.161	-10.32	-9.917	-10.43	-336.452	-9.869	-10.11	-326.129	-10.06	-9.534	-9.243	-9.549	-9.516	-306.968	-10.47	-11.19	-360.968	-10.8	-10.33	-333.226	-10.16	-9.061	-9.674	-9.331	-9.56	-308.387
-0.126	-9.836	-10.39	-335.161	-10.31	-9.913	-10.43	-336.452	-9.865	-10.11	-326.129	-10.05	-9.528	-9.237	-9.543	-9.511	-306.806	-10.47	-11.18	-360.645	-10.8	-10.31	-332.581	-10.15	-9.049	-9.668	-9.325	-9.553	-308.161
-0.125	-9.833	-10.39	-335.161	-10.31	-9.91	-10.43	-336.452	-9.863	-10.1	-325.806	-10.05	-9.524	-9.233	-9.539	-9.507	-306.677	-10.47	-11.18	-360.645	-10.79	-10.3	-332.258	-10.14	-9.038	-9.664	-9.32	-9.548	-308
-0.124	-9.83	-10.39	-335.161	-10.31	-9.907	-10.43	-336.452	-9.859	-10.1	-325.806	-10.04	-9.519	-9.228	-9.535	-9.503	-306.548	-10.46	-11.17	-360.323	-10.79	-10.29	-331.935	-10.12	-9.026	-9.659	-9.314	-9.542	-307.806
-0.123	-9.824	-10.38	-334.839	-10.3	-9.903	-10.42	-336.129	-9.855	-10.09	-325.484	-10.03	-9.513	-9.222	-9.528	-9.496	-306.323	-10.46	-11.17	-360.323	-10.78	-10.28	-331.613	-10.11	-9.013	-9.653	-9.308	-9.536	-307.613
-0.122	-9.822	-10.38	-334.839	-10.3	-9.9	-10.42	-336.129	-9.852	-10.09	-325.484	-10.03	-9.509	-9.218	-9.524	-9.493	-306.226	-10.45	-11.16	-360	-10.78	-10.27	-331.29	-10.1	-9.002	-9.649	-9.303	-9.53	-307.419
-0.121	-9.818	-10.38	-334.839	-10.3	-9.897	-10.41	-335.806	-9.849	-10.08	-325.161	-10.03	-9.504	-9.214	-9.52	-9.489	-306.097	-10.45	-11.16	-360	-10.78	-10.25	-330.645	-10.09	-8.99	-9.644	-9.297	-9.524	-307.226
-0.12	-9.813	-10.37	-334.516	-10.29	-9.892	-10.41	-335.806	-9.845	-10.07	-324.839	-10.02	-9.498	-9.208	-9.514	-9.483	-305.903	-10.44	-11.16	-360	-10.77	-10.24	-330.323	-10.07	-8.978	-9.638	-9.291	-9.518	-307.032
-0.119	-9.81	-10.37	-334.516	-10.29	-9.889	-10.41	-335.806	-9.843	-10.07	-324.839	-10.01	-9.494	-9.204	-9.51	-9.479	-305.774	-10.44	-11.15	-359.677	-10.77	-10.23	-330	-10.06	-8.966	-9.634	-9.286	-9.512	-306.839
-0.118	-9.806	-10.37	-334.516	-10.29	-9.886	-10.4	-335.484	-9.839	-10.06	-324.516	-10.01	-9.489	-9.199	-9.505	-9.474	-305.613	-10.44	-11.15	-359.677	-10.76	-10.22	-329.677	-10.05	-8.953	-9.628	-9.28	-9.505	-306.613
-0.117	-9.802	-10.36	-334.194	-10.28	-9.882	-10.4	-335.484	-9.836	-10.06	-324.516	-10	-9.484	-9.194	-9.5	-9.468	-305.419	-10.43	-11.14	-359.355	-10.76	-10.21	-329.355	-10.04	-8.941	-9.623	-9.274	-9.499	-306.419
-0.116	-9.799	-10.36	-334.194	-10.28	-9.879	-10.4	-335.484	-9.833	-10.05	-324.194	-9.999	-9.479	-9.189	-9.495	-9.464	-305.29	-10.43	-11.14	-359.355	-10.75	-10.19	-328.71	-10.03	-8.929	-9.618	-9.268	-9.493	-306.226
-0.115	-9.795	-10.36	-334.194	-10.28	-9.876	-10.39	-335.161	-9.829	-10.05	-324.194	-9.994	-9.474	-9.184	-9.491	-9.459	-305.129	-10.42	-11.13	-359.032	-10.75	-10.18	-328.387	-10.01	-8.916	-9.613	-9.262	-9.487	-306.032
-0.114	-9.791	-10.35	-333.871	-10.28	-9.872	-10.39	-335.161	-9.826	-10.04	-323.871	-9.988	-9.469	-9.18	-9.486	-9.455	-305	-10.42	-11.13	-359.032	-10.74	-10.17	-328.065	-10	-8.904	-9.608	-9.256	-9.481	-305.839
-0.113	-9.787	-10.35	-333.871	-10.27	-9.868	-10.39	-335.161	-9.822	-10.04	-323.871	-9.983	-9.463	-9.174	-9.48	-9.449	-304.806	-10.41	-11.12	-358.71	-10.74	-10.16	-327.742	-9.987	-8.891	-9.602	-9.25	-9.474	-305.613
-0.112	-9.783	-10.35	-333.871	-10.27	-9.865	-10.38	-334.839	-9.819	-10.03	-323.548	-9.978	-9.458	-9.17	-9.475	-9.445	-304.677	-10.41	-11.12	-358.71	-10.73	-10.14	-327.097	-9.975	-8.879	-9.597	-9.245	-9.468	-305.419
-0.111	-9.78	-10.34	-333.548	-10.27	-9.862	-10.38	-334.839	-9.816	-10.03	-323.548	-9.973	-9.453	-9.165	-9.471	-9.44	-304.516	-10.4	-11.12	-358.71	-10.73	-10.13	-326.774	-9.962	-8.867	-9.592	-9.239	-9.462	-305.226
-0.11	-9.775	-10.34	-333.548	-10.26	-9.858	-10.38	-334.839	-9.812	-10.02	-323.226	-9.966	-9.447	-9.159	-9.465	-9.434	-304.323	-10.4	-11.11	-358.387	-10.72	-10.12	-326.452	-9.948	-8.853	-9.586	-9.232	-9.455	-305
-0.109	-9.772	-10.34	-333.548	-10.26	-9.855	-10.37	-334.516	-9.809	-10.02	-323.226	-9.961	-9.443	-9.155	-9.461	-9.43	-304.194	-10.4	-11.11	-358.387	-10.72	-10.1	-325.806	-9.936	-8.84	-9.581	-9.226	-9.449	-304.806
-0.108	-9.769	-10.33	-333.226	-10.26	-9.852	-10.37	-334.516	-9.806	-10.01	-322.903	-9.956	-9.438	-9.15	-9.456	-9.425	-304.032	-10.39	-11.1	-358.065	-10.72	-10.09	-325.484	-9.924	-8.828	-9.576	-9.221	-9.443	-304.613
-0.107	-9.764	-10.33	-333.226	-10.25	-9.848	-10.37	-334.516	-9.802	-10	-322.581	-9.949	-9.431	-9.144	-9.45	-9.419	-303.839	-10.39	-11.1	-358.065	-10.71	-10.08	-325.161	-9.91	-8.814	-9.57	-9.214	-9.436	-304.387
-0.106	-9.761	-10.33	-333.226	-10.25	-9.845	-10.36	-334.194	-9.8	-9.998	-322.516	-9.945	-9.427	-9.14	-9.446	-9.415	-303.71	-10.38	-11.09	-357.742	-10.71	-10.06	-324.516	-9.897	-8.802	-9.565	-9.208	-9.43	-304.194
-0.105	-9.757	-10.32	-332.903	-10.25	-9.841	-10.36	-334.194	-9.797	-9.993	-322.355	-9.939	-9.421	-9.135	-9.441	-9.41	-303.548	-10.38	-11.09	-357.742	-10.7	-10.05	-324.194	-9.883	-8.788	-9.56	-9.202	-9.424	-304
-0.104	-9.753	-10.32	-332.903	-10.25	-9.837	-10.36	-334.194	-9.792	-9.986	-322.129	-9.933	-9.415	-9.129	-9.434	-9.404	-303.355	-10.37	-11.08	-357.419	-10.7	-10.04	-323.871	-9.869	-8.774	-9.554	-9.195	-9.417	-303.774
-0.103	-9.751	-10.32	-332.903	-10.24	-9.835	-10.35	-333.871	-9.79	-9.981	-321.968	-9.928	-9.41	-9.125	-9.43	-9.4	-303.226	-10.37	-11.08	-357.419	-10.69	-10.02	-323.226	-9.856	-8.761	-9.549	-9.19	-9.41	-303.548
-0.102	-9.747	-10.31	-332.581	-10.24	-9.832	-10.35	-333.871	-9.786	-9.976	-321.806	-9.923	-9.405	-9.12	-9.425	-9.395	-303.065	-10.36	-11.07	-357.097	-10.69	-10.01	-322.903	-9.843	-8.749	-9.543	-9.184	-9.404	-303.355
-0.101	-9.743	-10.31	-332.581	-10.24	-9.828	-10.35	-333.871	-9.783	-9.969	-321.581	-9.917	-9.399	-9.114	-9.419	-9.389	-302.871	-10.36	-11.07	-357.097	-10.68	-9.997	-322.484	-9.829	-8.735	-9.538	-9.177	-9.397	-303.129
-0.1	-9.739	-10.31	-332.581	-10.23	-9.825	-10.34	-333.548	-9.78	-9.964	-321.419	-9.911	-9.394	-9.109	-9.414	-9.384	-302.71	-10.35	-11.06	-356.774	-10.68	-9.983	-322.032	-9.815	-8.721	-9.532	-9.171	-9.391	-302.935
-0.099	-9.736	-10.31	-332.581	-10.23	-9.821	-10.34	-333.548	-9.777	-9.958	-321.226	-9.906	-9.388	-9.104	-9.409	-9.379	-302.548	-10.35	-11.06	-356.774	-10.67	-9.97	-321.613	-9.801	-8.708	-9.527	-9.165	-9.384	-302.71
-0.098	-9.732	-10.3	-332.258	-10.23	-9.818	-10.34	-333.548	-9.773	-9.952	-321.032	-9.9	-9.383	-9.098	-9.404	-9.373	-302.355	-10.35	-11.05	-356.452	-10.67	-9.956	-321.161	-9.788	-8.694	-9.522	-9.159	-9.377	-302.484
-0.097	-9.728	-10.3	-332.258	-10.23	-9.814	-10.33	-333.226	-9.77	-9.946	-320.839	-9.894	-9.377	-9.093	-9.398	-9.368	-302.194	-10.34	-11.05	-356.452	-10.66	-9.941	-320.677	-9.773	-8.68	-9.516	-9.152	-9.37	-302.258
-0.096	-9.724	-10.3	-332.258	-10.22	-9.811	-10.33	-333.226	-9.767	-9.94	-320.645	-9.888	-9.372	-9.088	-9.393	-9.364	-302.065	-10.34	-11.04	-356.129	-10.66	-9.928	-320.258	-9.759	-8.666	-9.51	-9.146	-9.364	-302.065
-0.095	-9.721	-10.29	-331.935	-10.22	-9.808	-10.33	-333.226	-9.763	-9.935	-320.484	-9.883	-9.366	-9.083	-9.388	-9.359	-301.903	-10.33	-11.04	-356.129	-10.66	-9.915	-319.839	-9.746	-8.653	-9.505	-9.14	-9.358	-301.871
-0.094	-9.716	-10.29	-331.935	-10.22	-9.804	-10.32	-332.903	-9.759	-9.928	-320.258	-9.876	-9.36	-9.076	-9.382	-9.352	-301.677	-10.33	-11.03	-355.806	-10.65	-9.9	-319.355	-9.731	-8.637	-9.499	-9.133	-9.35	-301.613
-0.093	-9.713	-10.29	-331.935	-10.21	-9.801	-10.32	-332.903	-9.757	-9.923	-320.097	-9.871	-9.355	-9.072	-9.377	-9.347	-301.516	-10.32	-11.03	-355.806	-10.64	-9.886	-318.903	-9.717	-8.624	-9.493	-9.127	-9.343	-301.387
-0.092	-9.71	-10.28	-331.613	-10.21	-9.798	-10.32	-332.903	-9.754	-9.918	-319.935	-9.865	-9.349	-9.067	-9.372	-9.342	-301.355	-10.32	-11.02	-355.484	-10.64	-9.872	-318.452	-9.703	-8.61	-9.488	-9.121	-9.336	-301.161
-0.091	-9.704	-10.28	-331.613	-10.21	-9.793	-10.31	-332.581	-9.75	-9.91	-319.677	-9.858	-9.341	-9.06	-9.365	-9.334	-301.097	-10.31	-11.02	-355.484	-10.63	-9.857	-317.968	-9.687	-8.595	-9.481	-9.113	-9.329	-300.935
-0.09	-9.702	-10.28	-331.613	-10.21	-9.79	-10.31	-332.581	-9.748	-9.905	-319.516	-9.853	-9.337	-9.055	-9.361	-9.33	-300.968	-10.31	-11.01	-355.161	-10.63	-9.843	-317.516	-9.673	-8.582	-9.476	-9.107	-9.322	-300.71
-0.089	-9.698	-10.27	-331.29	-10.2	-9.787	-10.31	-332.581	-9.745	-9.899	-319.323	-9.847	-9.331	-9.05	-9.356	-9.324	-300.774	-10.3	-11.01	-355.161	-10.62	-9.828	-317.032	-9.659	-8.566	-9.47	-9.101	-9.316	-300.516
-0.088	-9.693	-10.27	-331.29	-10.2	-9.783	-10.3	-332.258	-9.741	-9.892	-319.097	-9.84	-9.324	-9.044	-9.349	-9.318	-300.581	-10.3	-11	-354.839	-10.62	-9.813	-316.548	-9.644	-8.55	-9.464	-9.094	-9.308	-300.258
-0.087	-9.691	-10.27	-331.29	-10.2	-9.78	-10.3	-332.258	-9.738	-9.887	-318.935	-9.835	-9.318	-9.039	-9.344	-9.314	-300.452	-10.29	-11	-354.839	-10.61	-9.799	-316.097	-9.629	-8.536	-9.458	-9.088	-9.301	-300.032
-0.086	-9.687	-10.26	-330.968	-10.19	-9.777	-10.3	-332.258	-9.735	-9.881	-318.742	-9.829	-9.313	-9.034	-9.338	-9.308	-300.258	-10.29	-10.99	-354.516	-10.61	-9.784	-315.613	-9.614	-8.522	-9.453	-9.081	-9.294	-299.806
-0.085	-9.683	-10.26	-330.968	-10.19	-9.773	-10.29	-331.935	-9.731	-9.875	-318.548	-9.822	-9.306	-9.028	-9.332	-9.302	-300.065	-10.28	-10.99	-354.516	-10.6	-9.769	-315.129	-9.598	-8.507	-9.446	-9.074	-9.287	-299.581
-0.084	-9.679	-10.26	-330.968	-10.19	-9.77	-10.29	-331.935	-9.728	-9.868	-318.323	-9.816	-9.3	-9.022	-9.326	-9.296	-299.871	-10.28	-10.98	-354.194	-10.6	-9.755	-314.677	-9.583	-8.492	-9.441	-9.067	-9.28	-299.355
-0.083	-9.676	-10.26	-330.968	-10.18	-9.767	-10.29	-331.935	-9.725	-9.862	-318.129	-9.81	-9.294	-9.017	-9.321	-9.291	-299.71	-10.27	-10.98	-354.194	-10.59	-9.74	-314.194	-9.568	-8.477	-9.435	-9.06	-9.273	-299.129
-0.082	-9.672	-10.25	-330.645	-10.18	-9.763	-10.28	-331.613	-9.722	-9.856	-317.935	-9.804	-9.288	-9.011	-9.315	-9.285	-299.516	-10.27	-10.97	-353.871	-10.59	-9.726	-313.742	-9.553	-8.462	-9.428	-9.054	-9.266	-298.903
-0.081	-9.668	-10.25	-330.645	-10.18	-9.759	-10.28	-331.613	-9.718	-9.85	-317.742	-9.797	-9.282	-9.005	-9.309	-9.279	-299.323	-10.26	-10.97	-353.871	-10.58	-9.71	-313.226	-9.537	-8.446	-9.422	-9.047	-9.258	-298.645
-0.08	-9.664	-10.25	-330.645	-10.18	-9.756	-10.28	-331.613	-9.715	-9.844	-317.548	-9.791	-9.276	-9	-9.303	-9.273	-299.129	-10.26	-10.96	-353.548	-10.58	-9.695	-312.742	-9.521	-8.431	-9.417	-9.04	-9.251	-298.419
-0.079	-9.661	-10.24	-330.323	-10.17	-9.753	-10.27	-331.29	-9.712	-9.838	-317.355	-9.785	-9.27	-8.994	-9.298	-9.268	-298.968	-10.25	-10.96	-353.548	-10.57	-9.68	-312.258	-9.506	-8.416	-9.411	-9.033	-9.244	-298.194
-0.078	-9.656	-10.24	-330.323	-10.17	-9.749	-10.27	-331.29	-9.708	-9.83	-317.097	-9.778	-9.263	-8.987	-9.291	-9.261	-298.742	-10.25	-10.95	-353.226	-10.57	-9.663	-311.71	-9.49	-8.399	-9.404	-9.026	-9.236	-297.935
-0.077	-9.653	-10.24	-330.323	-10.17	-9.747	-10.27	-331.29	-9.705	-9.825	-316.935	-9.772	-9.257	-8.982	-9.286	-9.256	-298.581	-10.24	-10.95	-353.226	-10.56	-9.648	-311.226	-9.474	-8.385	-9.398	-9.019	-9.229	-297.71
-0.076	-9.65	-10.23	-330	-10.16	-9.744	-10.26	-330.968	-9.702	-9.819	-316.742	-9.766	-9.251	-8.977	-9.28	-9.251	-298.419	-10.24	-10.94	-352.903	-10.56	-9.633	-310.742	-9.458	-8.37	-9.392	-9.012	-9.222	-297.484
-0.075	-9.645	-10.23	-330	-10.16	-9.739	-10.26	-330.968	-9.698	-9.811	-316.484	-9.759	-9.244	-8.97	-9.273	-9.244	-298.194	-10.23	-10.93	-352.581	-10.55	-9.616	-310.194	-9.441	-8.353	-9.386	-9.004	-9.214	-297.226
-0.074	-9.642	-10.23	-330	-10.16	-9.737	-10.26	-330.968	-9.695	-9.806	-316.323	-9.753	-9.239	-8.964	-9.268	-9.239	-298.032	-10.23	-10.93	-352.581	-10.55	-9.601	-309.71	-9.426	-8.338	-9.38	-8.998	-9.207	-297
-0.073	-9.639	-10.23	-330	-10.16	-9.733	-10.25	-330.645	-9.692	-9.799	-316.097	-9.748	-9.232	-8.958	-9.262	-9.233	-297.839	-10.22	-10.92	-352.258	-10.54	-9.585	-309.194	-9.41	-8.322	-9.374	-8.991	-9.199	-296.742
-0.072	-9.634	-10.22	-329.677	-10.15	-9.729	-10.25	-330.645	-9.688	-9.792	-315.871	-9.74	-9.225	-8.952	-9.255	-9.226	-297.613	-10.22	-10.92	-352.258	-10.53	-9.569	-308.677	-9.393	-8.305	-9.367	-8.984	-9.191	-296.484
-0.071	-9.631	-10.22	-329.677	-10.15	-9.726	-10.24	-330.323	-9.685	-9.786	-315.677	-9.734	-9.219	-8.946	-9.25	-9.22	-297.419	-10.21	-10.91	-351.935	-10.53	-9.553	-308.161	-9.377	-8.29	-9.361	-8.977	-9.184	-296.258
-0.07	-9.627	-10.22	-329.677	-10.15	-9.722	-10.24	-330.323	-9.682	-9.779	-315.452	-9.728	-9.212	-8.94	-9.244	-9.214	-297.226	-10.21	-10.91	-351.935	-10.52	-9.537	-307.645	-9.36	-8.273	-9.354	-8.969	-9.176	-296
-0.069	-9.623	-10.21	-329.355	-10.14	-9.719	-10.24	-330.323	-9.678	-9.772	-315.226	-9.721	-9.205	-8.933	-9.238	-9.207	-297	-10.2	-10.9	-351.613	-10.52	-9.52	-307.097	-9.342	-8.257	-9.348	-8.962	-9.169	-295.774
-0.068	-9.619	-10.21	-329.355	-10.14	-9.716	-10.23	-330	-9.675	-9.766	-315.032	-9.714	-9.199	-8.927	-9.231	-9.201	-296.806	-10.2	-10.89	-351.29	-10.51	-9.504	-306.581	-9.326	-8.24	-9.341	-8.955	-9.16	-295.484
-0.067	-9.615	-10.21	-329.355	-10.14	-9.712	-10.23	-330	-9.671	-9.759	-314.806	-9.707	-9.192	-8.921	-9.225	-9.195	-296.613	-10.19	-10.89	-351.29	-10.51	-9.488	-306.065	-9.309	-8.224	-9.334	-8.947	-9.152	-295.226
-0.066	-9.612	-10.2	-329.032	-10.13	-9.709	-10.23	-330	-9.668	-9.753	-314.613	-9.701	-9.185	-8.915	-9.219	-9.188	-296.387	-10.19	-10.88	-350.968	-10.5	-9.471	-305.516	-9.292	-8.208	-9.328	-8.94	-9.145	-295
-0.065	-9.607	-10.2	-329.032	-10.13	-9.705	-10.22	-329.677	-9.664	-9.746	-314.387	-9.693	-9.178	-8.908	-9.212	-9.181	-296.161	-10.18	-10.88	-350.968	-10.5	-9.454	-304.968	-9.274	-8.191	-9.321	-8.932	-9.137	-294.742
-0.064	-9.604	-10.2	-329.032	-10.13	-9.702	-10.22	-329.677	-9.661	-9.74	-314.194	-9.687	-9.172	-8.902	-9.206	-9.175	-295.968	-10.18	-10.87	-350.645	-10.49	-9.438	-304.452	-9.258	-8.174	-9.315	-8.925	-9.129	-294.484
-0.063	-9.6	-10.19	-328.71	-10.12	-9.699	-10.22	-329.677	-9.658	-9.734	-314	-9.68	-9.165	-8.896	-9.2	-9.169	-295.774	-10.17	-10.87	-350.645	-10.48	-9.421	-303.903	-9.241	-8.158	-9.308	-8.918	-9.121	-294.226
-0.062	-9.595	-10.19	-328.71	-10.12	-9.694	-10.21	-329.355	-9.654	-9.725	-313.71	-9.672	-9.157	-8.889	-9.193	-9.162	-295.548	-10.16	-10.86	-350.323	-10.48	-9.403	-303.323	-9.223	-8.14	-9.3	-8.91	-9.113	-293.968
-0.061	-9.593	-10.19	-328.71	-10.12	-9.691	-10.21	-329.355	-9.652	-9.719	-313.516	-9.666	-9.15	-8.883	-9.187	-9.156	-295.355	-10.16	-10.85	-350	-10.47	-9.387	-302.806	-9.206	-8.123	-9.294	-8.903	-9.105	-293.71
-0.06	-9.589	-10.19	-328.71	-10.12	-9.688	-10.21	-329.355	-9.648	-9.713	-313.323	-9.659	-9.144	-8.877	-9.181	-9.15	-295.161	-10.15	-10.85	-350	-10.47	-9.37	-302.258	-9.188	-8.107	-9.288	-8.895	-9.097	-293.452
-0.059	-9.584	-10.18	-328.387	-10.11	-9.683	-10.2	-329.032	-9.644	-9.705	-313.065	-9.651	-9.135	-8.869	-9.173	-9.142	-294.903	-10.15	-10.84	-349.677	-10.46	-9.352	-301.677	-9.17	-8.088	-9.28	-8.886	-9.088	-293.161
-0.058	-9.581	-10.18	-328.387	-10.11	-9.68	-10.2	-329.032	-9.641	-9.699	-312.871	-9.645	-9.129	-8.864	-9.167	-9.136	-294.71	-10.14	-10.83	-349.355	-10.45	-9.334	-301.097	-9.153	-8.071	-9.274	-8.88	-9.08	-292.903
-0.057	-9.577	-10.18	-328.387	-10.11	-9.677	-10.19	-328.71	-9.637	-9.692	-312.645	-9.638	-9.122	-8.857	-9.161	-9.13	-294.516	-10.14	-10.83	-349.355	-10.45	-9.317	-300.548	-9.135	-8.054	-9.267	-8.872	-9.072	-292.645
-0.056	-9.572	-10.17	-328.065	-10.1	-9.672	-10.19	-328.71	-9.633	-9.684	-312.387	-9.63	-9.114	-8.849	-9.153	-9.122	-294.258	-10.13	-10.82	-349.032	-10.44	-9.299	-299.968	-9.116	-8.036	-9.26	-8.864	-9.063	-292.355
-0.055	-9.569	-10.17	-328.065	-10.1	-9.669	-10.19	-328.71	-9.631	-9.678	-312.194	-9.623	-9.107	-8.843	-9.148	-9.116	-294.065	-10.13	-10.82	-349.032	-10.44	-9.281	-299.387	-9.098	-8.019	-9.254	-8.856	-9.056	-292.129
-0.054	-9.565	-10.17	-328.065	-10.1	-9.666	-10.18	-328.387	-9.627	-9.67	-311.935	-9.616	-9.1	-8.836	-9.141	-9.109	-293.839	-10.12	-10.81	-348.71	-10.43	-9.264	-298.839	-9.08	-8.001	-9.247	-8.848	-9.047	-291.839
-0.053	-9.561	-10.16	-327.742	-10.09	-9.661	-10.18	-328.387	-9.623	-9.663	-311.71	-9.608	-9.092	-8.829	-9.133	-9.101	-293.581	-10.11	-10.8	-348.387	-10.42	-9.246	-298.258	-9.062	-7.983	-9.239	-8.84	-9.038	-291.548
-0.052	-9.557	-10.16	-327.742	-10.09	-9.658	-10.17	-328.065	-9.62	-9.656	-311.484	-9.6	-9.084	-8.823	-9.127	-9.095	-293.387	-10.11	-10.8	-348.387	-10.42	-9.228	-297.677	-9.044	-7.965	-9.232	-8.832	-9.029	-291.258
-0.051	-9.553	-10.16	-327.742	-10.09	-9.654	-10.17	-328.065	-9.617	-9.648	-311.226	-9.593	-9.077	-8.815	-9.12	-9.088	-293.161	-10.1	-10.79	-348.065	-10.41	-9.21	-297.097	-9.025	-7.947	-9.225	-8.824	-9.021	-291
-0.05	-9.549	-10.15	-327.419	-10.08	-9.651	-10.17	-328.065	-9.613	-9.641	-311	-9.586	-9.069	-8.809	-9.113	-9.081	-292.935	-10.1	-10.79	-348.065	-10.41	-9.192	-296.516	-9.006	-7.929	-9.218	-8.816	-9.013	-290.742
-0.049	-9.545	-10.15	-327.419	-10.08	-9.647	-10.16	-327.742	-9.609	-9.633	-310.742	-9.577	-9.061	-8.802	-9.105	-9.073	-292.677	-10.09	-10.78	-347.742	-10.4	-9.173	-295.903	-8.987	-7.91	-9.211	-8.807	-9.004	-290.452
-0.048	-9.542	-10.15	-327.419	-10.08	-9.643	-10.16	-327.742	-9.606	-9.627	-310.548	-9.57	-9.054	-8.795	-9.099	-9.067	-292.484	-10.09	-10.77	-347.419	-10.39	-9.156	-295.355	-8.969	-7.892	-9.204	-8.8	-8.995	-290.161
-0.047	-9.538	-10.14	-327.097	-10.07	-9.639	-10.16	-327.742	-9.602	-9.619	-310.29	-9.563	-9.046	-8.788	-9.092	-9.06	-292.258	-10.08	-10.77	-347.419	-10.39	-9.138	-294.774	-8.95	-7.874	-9.196	-8.792	-8.986	-289.871
-0.046	-9.533	-10.14	-327.097	-10.07	-9.635	-10.15	-327.419	-9.598	-9.611	-310.032	-9.554	-9.037	-8.78	-9.084	-9.051	-291.968	-10.07	-10.76	-347.097	-10.38	-9.118	-294.129	-8.93	-7.855	-9.188	-8.783	-8.977	-289.581
-0.045	-9.53	-10.14	-327.097	-10.07	-9.631	-10.15	-327.419	-9.595	-9.604	-309.806	-9.547	-9.03	-8.774	-9.078	-9.045	-291.774	-10.07	-10.75	-346.774	-10.37	-9.1	-293.548	-8.911	-7.837	-9.181	-8.775	-8.969	-289.323
-0.044	-9.526	-10.13	-326.774	-10.06	-9.628	-10.14	-327.097	-9.592	-9.597	-309.581	-9.54	-9.023	-8.767	-9.071	-9.038	-291.548	-10.06	-10.75	-346.774	-10.37	-9.082	-292.968	-8.892	-7.818	-9.174	-8.767	-8.96	-289.032
-0.043	-9.521	-10.13	-326.774	-10.06	-9.623	-10.14	-327.097	-9.587	-9.588	-309.29	-9.53	-9.014	-8.758	-9.062	-9.029	-291.258	-10.06	-10.74	-346.452	-10.36	-9.062	-292.323	-8.873	-7.798	-9.166	-8.758	-8.95	-288.71
-0.042	-9.518	-10.13	-326.774	-10.06	-9.62	-10.14	-327.097	-9.584	-9.581	-309.065	-9.523	-9.006	-8.752	-9.055	-9.023	-291.065	-10.05	-10.73	-346.129	-10.36	-9.044	-291.742	-8.854	-7.779	-9.159	-8.75	-8.941	-288.419
-0.041	-9.514	-10.12	-326.452	-10.05	-9.616	-10.13	-326.774	-9.581	-9.574	-308.839	-9.515	-8.998	-8.744	-9.048	-9.015	-290.806	-10.05	-10.73	-346.129	-10.35	-9.025	-291.129	-8.834	-7.761	-9.151	-8.741	-8.932	-288.129
-0.04	-9.509	-10.12	-326.452	-10.05	-9.611	-10.13	-326.774	-9.576	-9.565	-308.548	-9.506	-8.989	-8.736	-9.04	-9.007	-290.548	-10.04	-10.72	-345.806	-10.34	-9.005	-290.484	-8.814	-7.741	-9.143	-8.732	-8.923	-287.839
-0.039	-9.506	-10.11	-326.129	-10.05	-9.608	-10.12	-326.452	-9.573	-9.558	-308.323	-9.499	-8.981	-8.729	-9.033	-9	-290.323	-10.03	-10.71	-345.484	-10.34	-8.986	-289.871	-8.794	-7.722	-9.136	-8.724	-8.914	-287.548
-0.038	-9.501	-10.11	-326.129	-10.04	-9.604	-10.12	-326.452	-9.569	-9.55	-308.065	-9.49	-8.973	-8.721	-9.026	-8.992	-290.065	-10.03	-10.71	-345.484	-10.33	-8.967	-289.258	-8.775	-7.702	-9.128	-8.715	-8.904	-287.226
-0.037	-9.497	-10.11	-326.129	-10.04	-9.599	-10.11	-326.129	-9.565	-9.542	-307.806	-9.482	-8.964	-8.713	-9.018	-8.984	-289.806	-10.02	-10.7	-345.161	-10.32	-8.947	-288.613	-8.755	-7.683	-9.12	-8.706	-8.894	-286.903
-0.036	-9.493	-10.1	-325.806	-10.04	-9.595	-10.11	-326.129	-9.561	-9.534	-307.548	-9.474	-8.955	-8.706	-9.01	-8.976	-289.548	-10.01	-10.69	-344.839	-10.32	-8.928	-288	-8.735	-7.664	-9.112	-8.697	-8.885	-286.613
-0.035	-9.489	-10.1	-325.806	-10.03	-9.591	-10.11	-326.129	-9.557	-9.526	-307.29	-9.465	-8.947	-8.698	-9.002	-8.968	-289.29	-10.01	-10.69	-344.839	-10.31	-8.908	-287.355	-8.714	-7.644	-9.104	-8.688	-8.876	-286.323
-0.034	-9.485	-10.1	-325.806	-10.03	-9.587	-10.1	-325.806	-9.553	-9.519	-307.065	-9.457	-8.939	-8.69	-8.994	-8.96	-289.032	-10	-10.68	-344.516	-10.3	-8.889	-286.742	-8.694	-7.624	-9.097	-8.679	-8.866	-286
-0.033	-9.48	-10.09	-325.484	-10.03	-9.583	-10.1	-325.806	-9.549	-9.51	-306.774	-9.448	-8.929	-8.682	-8.986	-8.952	-288.774	-9.996	-10.67	-344.194	-10.29	-8.868	-286.065	-8.674	-7.604	-9.088	-8.67	-8.856	-285.677
-0.032	-9.476	-10.09	-325.484	-10.02	-9.579	-10.09	-325.484	-9.545	-9.502	-306.516	-9.44	-8.92	-8.674	-8.979	-8.944	-288.516	-9.989	-10.66	-343.871	-10.29	-8.849	-285.452	-8.654	-7.585	-9.08	-8.661	-8.846	-285.355
-0.031	-9.472	-10.09	-325.484	-10.02	-9.575	-10.09	-325.484	-9.542	-9.494	-306.258	-9.431	-8.912	-8.666	-8.971	-8.936	-288.258	-9.983	-10.66	-343.871	-10.28	-8.829	-284.806	-8.633	-7.565	-9.072	-8.652	-8.837	-285.065
-0.03	-9.467	-10.08	-325.161	-10.01	-9.57	-10.08	-325.161	-9.537	-9.485	-305.968	-9.421	-8.902	-8.657	-8.962	-8.927	-287.968	-9.976	-10.65	-343.548	-10.27	-8.808	-284.129	-8.611	-7.544	-9.063	-8.642	-8.826	-284.71
-0.029	-9.463	-10.08	-325.161	-10.01	-9.566	-10.08	-325.161	-9.534	-9.477	-305.71	-9.413	-8.894	-8.65	-8.954	-8.919	-287.71	-9.97	-10.64	-343.226	-10.27	-8.788	-283.484	-8.591	-7.524	-9.055	-8.633	-8.817	-284.419
-0.028	-9.459	-10.08	-325.161	-10.01	-9.562	-10.08	-325.161	-9.53	-9.469	-305.452	-9.405	-8.885	-8.642	-8.947	-8.911	-287.452	-9.964	-10.63	-342.903	-10.26	-8.768	-282.839	-8.57	-7.504	-9.047	-8.624	-8.807	-284.097
-0.027	-9.453	-10.07	-324.839	-10	-9.557	-10.07	-324.839	-9.524	-9.459	-305.129	-9.395	-8.875	-8.632	-8.937	-8.902	-287.161	-9.956	-10.63	-342.903	-10.25	-8.747	-282.161	-8.547	-7.483	-9.037	-8.613	-8.796	-283.742
-0.026	-9.45	-10.07	-324.839	-10	-9.553	-10.07	-324.839	-9.521	-9.452	-304.903	-9.387	-8.866	-8.624	-8.93	-8.894	-286.903	-9.95	-10.62	-342.581	-10.24	-8.727	-281.516	-8.527	-7.463	-9.029	-8.604	-8.786	-283.419
-0.025	-9.446	-10.06	-324.516	-9.996	-9.549	-10.06	-324.516	-9.517	-9.443	-304.613	-9.378	-8.857	-8.616	-8.921	-8.886	-286.645	-9.943	-10.61	-342.258	-10.24	-8.707	-280.871	-8.505	-7.442	-9.021	-8.594	-8.776	-283.097
-0.024	-9.44	-10.06	-324.516	-9.991	-9.544	-10.06	-324.516	-9.512	-9.434	-304.323	-9.368	-8.847	-8.607	-8.912	-8.876	-286.323	-9.936	-10.6	-341.935	-10.23	-8.686	-280.194	-8.484	-7.421	-9.011	-8.584	-8.765	-282.742
-0.023	-9.437	-10.06	-324.516	-9.988	-9.54	-10.05	-324.194	-9.508	-9.425	-304.032	-9.359	-8.837	-8.599	-8.904	-8.868	-286.065	-9.93	-10.6	-341.935	-10.22	-8.665	-279.516	-8.463	-7.4	-9.003	-8.575	-8.755	-282.419
-0.022	-9.432	-10.05	-324.194	-9.984	-9.535	-10.05	-324.194	-9.504	-9.417	-303.774	-9.35	-8.828	-8.59	-8.896	-8.859	-285.774	-9.923	-10.59	-341.613	-10.22	-8.644	-278.839	-8.441	-7.38	-8.994	-8.564	-8.745	-282.097
-0.021	-9.427	-10.05	-324.194	-9.979	-9.53	-10.04	-323.871	-9.499	-9.408	-303.484	-9.34	-8.818	-8.581	-8.887	-8.85	-285.484	-9.916	-10.58	-341.29	-10.21	-8.623	-278.161	-8.419	-7.358	-8.985	-8.554	-8.734	-281.742
-0.02	-9.422	-10.04	-323.871	-9.975	-9.525	-10.04	-323.871	-9.495	-9.399	-303.194	-9.33	-8.808	-8.572	-8.878	-8.841	-285.194	-9.909	-10.57	-340.968	-10.2	-8.601	-277.452	-8.397	-7.337	-8.976	-8.544	-8.723	-281.387
-0.019	-9.418	-10.04	-323.871	-9.971	-9.521	-10.03	-323.548	-9.49	-9.39	-302.903	-9.321	-8.798	-8.562	-8.869	-8.832	-284.903	-9.903	-10.56	-340.645	-10.19	-8.58	-276.774	-8.376	-7.316	-8.967	-8.534	-8.713	-281.065
-0.018	-9.413	-10.03	-323.548	-9.967	-9.516	-10.03	-323.548	-9.486	-9.381	-302.613	-9.311	-8.788	-8.553	-8.86	-8.823	-284.613	-9.896	-10.56	-340.645	-10.18	-8.558	-276.065	-8.354	-7.294	-8.957	-8.524	-8.702	-280.71
-0.017	-9.408	-10.03	-323.548	-9.962	-9.511	-10.02	-323.226	-9.48	-9.371	-302.29	-9.301	-8.777	-8.544	-8.851	-8.813	-284.29	-9.888	-10.55	-340.323	-10.18	-8.536	-275.355	-8.332	-7.273	-8.947	-8.513	-8.69	-280.323
-0.016	-9.403	-10.03	-323.548	-9.959	-9.507	-10.02	-323.226	-9.476	-9.363	-302.032	-9.292	-8.768	-8.535	-8.842	-8.805	-284.032	-9.881	-10.54	-340	-10.17	-8.514	-274.645	-8.31	-7.252	-8.938	-8.503	-8.68	-280
-0.015	-9.399	-10.02	-323.226	-9.955	-9.502	-10.01	-322.903	-9.471	-9.354	-301.742	-9.282	-8.758	-8.526	-8.834	-8.796	-283.742	-9.874	-10.53	-339.677	-10.16	-8.493	-273.968	-8.287	-7.23	-8.929	-8.492	-8.669	-279.645
-0.014	-9.392	-10.02	-323.226	-9.949	-9.496	-10.01	-322.903	-9.466	-9.342	-301.355	-9.271	-8.746	-8.515	-8.823	-8.785	-283.387	-9.866	-10.52	-339.355	-10.15	-8.47	-273.226	-8.264	-7.207	-8.919	-8.481	-8.657	-279.258
-0.013	-9.388	-10.01	-322.903	-9.945	-9.491	-10	-322.581	-9.461	-9.333	-301.065	-9.262	-8.736	-8.506	-8.815	-8.776	-283.097	-9.859	-10.51	-339.032	-10.14	-8.449	-272.548	-8.242	-7.186	-8.91	-8.471	-8.646	-278.903
-0.012	-9.384	-10.01	-322.903	-9.941	-9.486	-9.997	-322.484	-9.457	-9.324	-300.774	-9.252	-8.727	-8.497	-8.806	-8.767	-282.806	-9.852	-10.51	-339.032	-10.14	-8.427	-271.839	-8.22	-7.165	-8.9	-8.46	-8.634	-278.516
-0.011	-9.377	-10	-322.581	-9.935	-9.48	-9.99	-322.258	-9.451	-9.313	-300.419	-9.241	-8.714	-8.486	-8.795	-8.757	-282.484	-9.843	-10.5	-338.71	-10.13	-8.404	-271.097	-8.196	-7.142	-8.889	-8.448	-8.622	-278.129
-0.01	-9.373	-9.998	-322.516	-9.931	-9.476	-9.985	-322.097	-9.446	-9.305	-300.161	-9.231	-8.704	-8.477	-8.786	-8.748	-282.194	-9.837	-10.49	-338.387	-10.12	-8.382	-270.387	-8.174	-7.12	-8.88	-8.438	-8.611	-277.774
-0.009	-9.368	-9.993	-322.355	-9.927	-9.47	-9.98	-321.935	-9.441	-9.295	-299.839	-9.221	-8.693	-8.467	-8.777	-8.738	-281.871	-9.829	-10.48	-338.065	-10.11	-8.36	-269.677	-8.152	-7.098	-8.87	-8.427	-8.6	-277.419
-0.008	-9.362	-9.987	-322.161	-9.921	-9.464	-9.973	-321.71	-9.435	-9.284	-299.484	-9.209	-8.682	-8.457	-8.766	-8.727	-281.516	-9.82	-10.47	-337.742	-10.1	-8.337	-268.935	-8.128	-7.075	-8.859	-8.415	-8.587	-277
-0.007	-9.357	-9.983	-322.032	-9.916	-9.459	-9.968	-321.548	-9.43	-9.275	-299.194	-9.199	-8.671	-8.447	-8.757	-8.718	-281.226	-9.813	-10.46	-337.419	-10.09	-8.315	-268.226	-8.105	-7.053	-8.849	-8.404	-8.575	-276.613
-0.006	-9.351	-9.977	-321.839	-9.911	-9.453	-9.962	-321.355	-9.424	-9.265	-298.871	-9.188	-8.659	-8.437	-8.747	-8.708	-280.903	-9.805	-10.45	-337.097	-10.08	-8.292	-267.484	-8.082	-7.03	-8.838	-8.392	-8.562	-276.194
-0.005	-9.345	-9.972	-321.677	-9.906	-9.447	-9.956	-321.161	-9.418	-9.254	-298.516	-9.177	-8.648	-8.426	-8.737	-8.697	-280.548	-9.797	-10.44	-336.774	-10.07	-8.269	-266.742	-8.058	-7.007	-8.828	-8.381	-8.55	-275.806
-0.004	-9.339	-9.966	-321.484	-9.9	-9.442	-9.95	-320.968	-9.413	-9.244	-298.194	-9.166	-8.636	-8.416	-8.727	-8.686	-280.194	-9.789	-10.43	-336.452	-10.07	-8.245	-265.968	-8.034	-6.983	-8.817	-8.369	-8.537	-275.387
-0.003	-9.333	-9.961	-321.323	-9.895	-9.436	-9.944	-320.774	-9.407	-9.233	-297.839	-9.155	-8.624	-8.405	-8.716	-8.676	-279.871	-9.781	-10.42	-336.129	-10.06	-8.222	-265.226	-8.011	-6.96	-8.806	-8.358	-8.525	-275
-0.002	-9.327	-9.955	-321.129	-9.889	-9.43	-9.938	-320.581	-9.401	-9.223	-297.516	-9.144	-8.612	-8.394	-8.706	-8.666	-279.548	-9.773	-10.42	-336.129	-10.05	-8.199	-264.484	-7.987	-6.937	-8.795	-8.346	-8.512	-274.581
-0.001	-9.32	-9.949	-320.935	-9.883	-9.424	-9.931	-320.355	-9.395	-9.212	-297.161	-9.132	-8.6	-8.383	-8.694	-8.654	-279.161	-9.763	-10.41	-335.806	-10.04	-8.176	-263.742	-7.963	-6.914	-8.784	-8.333	-8.499	-274.161
0	-9.313	-9.942	-320.71	-9.876	-9.417	-9.925	-320.161	-9.388	-9.2	-296.774	-9.12	-8.587	-8.371	-8.683	-8.642	-278.774	-9.754	-10.4	-335.484	-10.03	-8.152	-262.968	-7.938	-6.89	-8.772	-8.32	-8.486	-273.742
0.001	-9.308	-9.937	-320.548	-9.871	-9.411	-9.919	-319.968	-9.383	-9.19	-296.452	-9.109	-8.575	-8.361	-8.673	-8.632	-278.452	-9.747	-10.39	-335.161	-10.02	-8.128	-262.194	-7.914	-6.866	-8.762	-8.308	-8.473	-273.323
0.002	-9.301	-9.931	-320.355	-9.864	-9.404	-9.911	-319.71	-9.376	-9.178	-296.065	-9.097	-8.561	-8.349	-8.661	-8.62	-278.065	-9.738	-10.37	-334.516	-10.01	-8.104	-261.419	-7.889	-6.842	-8.75	-8.295	-8.459	-272.871
0.003	-9.296	-9.925	-320.161	-9.859	-9.398	-9.905	-319.516	-9.37	-9.168	-295.742	-9.086	-8.549	-8.339	-8.651	-8.61	-277.742	-9.73	-10.37	-334.516	-10	-8.08	-260.645	-7.865	-6.82	-8.739	-8.283	-8.446	-272.452
0.004	-9.29	-9.919	-319.968	-9.853	-9.392	-9.899	-319.323	-9.364	-9.157	-295.387	-9.074	-8.537	-8.328	-8.641	-8.599	-277.387	-9.721	-10.36	-334.194	-9.99	-8.057	-259.903	-7.841	-6.797	-8.727	-8.271	-8.433	-272.032
0.005	-9.281	-9.911	-319.71	-9.845	-9.384	-9.891	-319.065	-9.356	-9.145	-295	-9.061	-8.523	-8.315	-8.628	-8.586	-276.968	-9.711	-10.35	-333.871	-9.979	-8.032	-259.097	-7.815	-6.772	-8.714	-8.257	-8.419	-271.581
0.006	-9.276	-9.906	-319.548	-9.84	-9.378	-9.884	-318.839	-9.35	-9.134	-294.645	-9.049	-8.511	-8.304	-8.618	-8.575	-276.613	-9.703	-10.34	-333.548	-9.97	-8.008	-258.323	-7.791	-6.748	-8.703	-8.244	-8.406	-271.161
0.007	-9.269	-9.899	-319.323	-9.833	-9.371	-9.878	-318.645	-9.343	-9.123	-294.29	-9.037	-8.498	-8.292	-8.607	-8.563	-276.226	-9.694	-10.32	-332.903	-9.96	-7.984	-257.548	-7.766	-6.724	-8.691	-8.232	-8.392	-270.71
0.008	-9.261	-9.891	-319.065	-9.825	-9.364	-9.869	-318.355	-9.335	-9.11	-293.871	-9.024	-8.484	-8.279	-8.594	-8.55	-275.806	-9.683	-10.31	-332.581	-9.949	-7.959	-256.742	-7.74	-6.7	-8.678	-8.218	-8.378	-270.258
0.009	-9.254	-9.885	-318.871	-9.819	-9.357	-9.862	-318.129	-9.328	-9.099	-293.516	-9.012	-8.471	-8.268	-8.583	-8.538	-275.419	-9.674	-10.3	-332.258	-9.939	-7.934	-255.935	-7.715	-6.676	-8.666	-8.205	-8.364	-269.806
0.01	-9.247	-9.878	-318.645	-9.812	-9.349	-9.854	-317.871	-9.321	-9.087	-293.129	-9	-8.458	-8.256	-8.571	-8.526	-275.032	-9.665	-10.29	-331.935	-9.929	-7.91	-255.161	-7.69	-6.652	-8.653	-8.191	-8.35	-269.355
0.011	-9.239	-9.869	-318.355	-9.804	-9.341	-9.846	-317.613	-9.313	-9.074	-292.71	-8.986	-8.444	-8.243	-8.558	-8.513	-274.613	-9.655	-10.28	-331.613	-9.918	-7.884	-254.323	-7.664	-6.628	-8.64	-8.178	-8.336	-268.903
0.012	-9.231	-9.862	-318.129	-9.797	-9.333	-9.838	-317.355	-9.305	-9.061	-292.29	-8.973	-8.429	-8.23	-8.545	-8.501	-274.226	-9.645	-10.27	-331.29	-9.907	-7.859	-253.516	-7.639	-6.604	-8.627	-8.164	-8.321	-268.419
0.013	-9.224	-9.855	-317.903	-9.789	-9.325	-9.83	-317.097	-9.298	-9.049	-291.903	-8.96	-8.416	-8.217	-8.533	-8.488	-273.806	-9.635	-10.26	-330.968	-9.896	-7.834	-252.71	-7.614	-6.58	-8.614	-8.15	-8.306	-267.935
0.014	-9.216	-9.847	-317.645	-9.782	-9.317	-9.822	-316.839	-9.29	-9.037	-291.516	-8.947	-8.402	-8.204	-8.521	-8.476	-273.419	-9.625	-10.25	-330.645	-9.885	-7.809	-251.903	-7.588	-6.555	-8.6	-8.135	-8.291	-267.452
0.015	-9.207	-9.838	-317.355	-9.773	-9.308	-9.813	-316.548	-9.281	-9.023	-291.065	-8.932	-8.386	-8.191	-8.507	-8.462	-272.968	-9.614	-10.24	-330.323	-9.873	-7.782	-251.032	-7.561	-6.53	-8.586	-8.12	-8.275	-266.935
0.016	-9.199	-9.83	-317.097	-9.765	-9.3	-9.805	-316.29	-9.273	-9.01	-290.645	-8.919	-8.372	-8.179	-8.495	-8.449	-272.548	-9.604	-10.22	-329.677	-9.862	-7.756	-250.194	-7.535	-6.505	-8.573	-8.106	-8.26	-266.452
0.017	-9.191	-9.822	-316.839	-9.757	-9.292	-9.796	-316	-9.266	-8.998	-290.258	-8.905	-8.358	-8.165	-8.483	-8.436	-272.129	-9.594	-10.21	-329.355	-9.851	-7.731	-249.387	-7.51	-6.48	-8.559	-8.092	-8.245	-265.968
0.018	-9.181	-9.811	-316.484	-9.748	-9.282	-9.786	-315.677	-9.256	-8.983	-289.774	-8.89	-8.342	-8.15	-8.468	-8.421	-271.645	-9.581	-10.2	-329.032	-9.838	-7.704	-248.516	-7.483	-6.454	-8.543	-8.076	-8.228	-265.419
0.019	-9.173	-9.803	-316.226	-9.74	-9.274	-9.777	-315.387	-9.247	-8.97	-289.355	-8.876	-8.327	-8.137	-8.456	-8.409	-271.258	-9.571	-10.19	-328.71	-9.826	-7.678	-247.677	-7.457	-6.429	-8.529	-8.061	-8.213	-264.935
0.02	-9.164	-9.794	-315.935	-9.731	-9.265	-9.768	-315.097	-9.238	-8.956	-288.903	-8.862	-8.312	-8.123	-8.442	-8.395	-270.806	-9.56	-10.17	-328.065	-9.814	-7.652	-246.839	-7.43	-6.404	-8.515	-8.045	-8.197	-264.419
0.021	-9.153	-9.783	-315.581	-9.72	-9.255	-9.757	-314.742	-9.228	-8.941	-288.419	-8.846	-8.295	-8.108	-8.427	-8.379	-270.29	-9.548	-10.16	-327.742	-9.801	-7.625	-245.968	-7.402	-6.377	-8.499	-8.029	-8.181	-263.903
0.022	-9.145	-9.774	-315.29	-9.711	-9.246	-9.749	-314.484	-9.219	-8.927	-287.968	-8.832	-8.279	-8.094	-8.414	-8.366	-269.871	-9.537	-10.15	-327.419	-9.789	-7.599	-245.129	-7.376	-6.352	-8.485	-8.014	-8.165	-263.387
0.023	-9.135	-9.764	-314.968	-9.702	-9.236	-9.739	-314.161	-9.21	-8.913	-287.516	-8.817	-8.264	-8.079	-8.4	-8.352	-269.419	-9.525	-10.13	-326.774	-9.776	-7.572	-244.258	-7.349	-6.326	-8.469	-7.998	-8.147	-262.806
0.024	-9.124	-9.753	-314.613	-9.69	-9.225	-9.728	-313.806	-9.199	-8.897	-287	-8.8	-8.246	-8.063	-8.385	-8.336	-268.903	-9.512	-10.12	-326.452	-9.762	-7.545	-243.387	-7.321	-6.3	-8.453	-7.981	-8.13	-262.258
0.025	-9.114	-9.743	-314.29	-9.68	-9.215	-9.718	-313.484	-9.189	-8.883	-286.548	-8.785	-8.23	-8.049	-8.371	-8.321	-268.419	-9.5	-10.11	-326.129	-9.75	-7.518	-242.516	-7.294	-6.273	-8.438	-7.965	-8.113	-261.71
0.026	-9.103	-9.733	-313.968	-9.669	-9.205	-9.707	-313.129	-9.178	-8.867	-286.032	-8.769	-8.213	-8.033	-8.356	-8.306	-267.935	-9.488	-10.09	-325.484	-9.736	-7.49	-241.613	-7.266	-6.247	-8.422	-7.947	-8.096	-261.161
0.027	-9.092	-9.721	-313.581	-9.658	-9.194	-9.695	-312.742	-9.167	-8.852	-285.548	-8.753	-8.196	-8.017	-8.341	-8.29	-267.419	-9.475	-10.08	-325.161	-9.722	-7.463	-240.742	-7.239	-6.219	-8.405	-7.931	-8.078	-260.581
0.028	-9.08	-9.71	-313.226	-9.646	-9.183	-9.684	-312.387	-9.156	-8.836	-285.032	-8.737	-8.179	-8.001	-8.325	-8.274	-266.903	-9.462	-10.06	-324.516	-9.708	-7.435	-239.839	-7.211	-6.193	-8.388	-7.913	-8.059	-259.968
0.029	-9.069	-9.698	-312.839	-9.635	-9.171	-9.672	-312	-9.145	-8.82	-284.516	-8.72	-8.162	-7.986	-8.31	-8.259	-266.419	-9.448	-10.05	-324.194	-9.694	-7.407	-238.935	-7.184	-6.166	-8.372	-7.896	-8.041	-259.387
0.03	-9.057	-9.686	-312.452	-9.622	-9.16	-9.66	-311.613	-9.133	-8.804	-284	-8.703	-8.143	-7.97	-8.295	-8.243	-265.903	-9.435	-10.03	-323.548	-9.68	-7.379	-238.032	-7.155	-6.139	-8.355	-7.877	-8.023	-258.806
0.031	-9.044	-9.672	-312	-9.609	-9.147	-9.647	-311.194	-9.12	-8.787	-283.452	-8.685	-8.125	-7.952	-8.277	-8.225	-265.323	-9.421	-10.02	-323.226	-9.664	-7.35	-237.097	-7.126	-6.112	-8.337	-7.859	-8.004	-258.194
0.032	-9.032	-9.66	-311.613	-9.597	-9.135	-9.635	-310.806	-9.108	-8.771	-282.935	-8.668	-8.107	-7.935	-8.262	-8.209	-264.806	-9.407	-10	-322.581	-9.649	-7.322	-236.194	-7.098	-6.084	-8.32	-7.841	-7.985	-257.581
0.033	-9.02	-9.647	-311.194	-9.584	-9.123	-9.622	-310.387	-9.096	-8.754	-282.387	-8.651	-8.088	-7.919	-8.246	-8.193	-264.29	-9.393	-9.987	-322.161	-9.634	-7.294	-235.29	-7.07	-6.058	-8.301	-7.822	-7.966	-256.968
0.034	-9.005	-9.631	-310.677	-9.569	-9.109	-9.608	-309.935	-9.082	-8.736	-281.806	-8.632	-8.068	-7.9	-8.227	-8.175	-263.71	-9.377	-9.969	-321.581	-9.617	-7.264	-234.323	-7.04	-6.03	-8.282	-7.802	-7.945	-256.29
0.035	-8.992	-9.618	-310.258	-9.556	-9.096	-9.594	-309.484	-9.069	-8.719	-281.258	-8.614	-8.049	-7.883	-8.211	-8.158	-263.161	-9.363	-9.954	-321.097	-9.602	-7.235	-233.387	-7.011	-6.002	-8.264	-7.783	-7.926	-255.677
0.036	-8.978	-9.604	-309.806	-9.542	-9.083	-9.581	-309.065	-9.056	-8.701	-280.677	-8.596	-8.03	-7.865	-8.194	-8.14	-262.581	-9.348	-9.937	-320.548	-9.585	-7.207	-232.484	-6.982	-5.974	-8.246	-7.763	-7.906	-255.032
0.037	-8.961	-9.587	-309.258	-9.525	-9.068	-9.565	-308.548	-9.04	-8.681	-280.032	-8.575	-8.008	-7.845	-8.175	-8.12	-261.935	-9.331	-9.918	-319.935	-9.567	-7.176	-231.484	-6.951	-5.945	-8.225	-7.742	-7.884	-254.323
0.038	-8.947	-9.573	-308.806	-9.511	-9.054	-9.55	-308.065	-9.027	-8.663	-279.452	-8.556	-7.988	-7.827	-8.158	-8.103	-261.387	-9.316	-9.902	-319.419	-9.551	-7.147	-230.548	-6.923	-5.918	-8.205	-7.723	-7.863	-253.645
0.039	-8.932	-9.557	-308.29	-9.495	-9.039	-9.535	-307.581	-9.012	-8.644	-278.839	-8.536	-7.968	-7.808	-8.14	-8.084	-260.774	-9.299	-9.884	-318.839	-9.534	-7.118	-229.613	-6.893	-5.89	-8.186	-7.702	-7.842	-252.968
0.04	-8.915	-9.539	-307.71	-9.478	-9.023	-9.519	-307.065	-8.996	-8.624	-278.194	-8.515	-7.946	-7.787	-8.12	-8.064	-260.129	-9.282	-9.865	-318.226	-9.515	-7.087	-228.613	-6.862	-5.861	-8.165	-7.68	-7.821	-252.29
0.041	-8.9	-9.523	-307.194	-9.462	-9.008	-9.503	-306.548	-8.98	-8.605	-277.581	-8.495	-7.925	-7.767	-8.101	-8.045	-259.516	-9.266	-9.847	-317.645	-9.497	-7.057	-227.645	-6.832	-5.832	-8.145	-7.659	-7.799	-251.581
0.042	-8.883	-9.505	-306.613	-9.444	-8.992	-9.487	-306.032	-8.964	-8.584	-276.903	-8.474	-7.903	-7.747	-8.082	-8.025	-258.871	-9.248	-9.827	-317	-9.479	-7.027	-226.677	-6.803	-5.803	-8.124	-7.638	-7.775	-250.806
0.043	-8.865	-9.486	-306	-9.426	-8.975	-9.469	-305.452	-8.947	-8.562	-276.194	-8.453	-7.881	-7.726	-8.062	-8.004	-258.194	-9.23	-9.808	-316.387	-9.459	-6.995	-225.645	-6.772	-5.774	-8.101	-7.616	-7.752	-250.065
0.044	-8.847	-9.467	-305.387	-9.407	-8.957	-9.451	-304.871	-8.929	-8.541	-275.516	-8.431	-7.857	-7.705	-8.041	-7.983	-257.516	-9.211	-9.788	-315.742	-9.439	-6.963	-224.613	-6.741	-5.745	-8.078	-7.593	-7.729	-249.323
0.045	-8.829	-9.448	-304.774	-9.388	-8.94	-9.433	-304.29	-8.912	-8.519	-274.806	-8.409	-7.834	-7.684	-8.021	-7.962	-256.839	-9.193	-9.768	-315.097	-9.419	-6.932	-223.613	-6.71	-5.715	-8.056	-7.57	-7.706	-248.581
0.046	-8.81	-9.428	-304.129	-9.369	-8.922	-9.415	-303.71	-8.894	-8.497	-274.097	-8.386	-7.811	-7.662	-8	-7.941	-256.161	-9.174	-9.748	-314.452	-9.399	-6.901	-222.613	-6.678	-5.686	-8.034	-7.547	-7.682	-247.806
0.047	-8.789	-9.407	-303.452	-9.347	-8.902	-9.394	-303.032	-8.874	-8.474	-273.355	-8.363	-7.785	-7.639	-7.978	-7.918	-255.419	-9.154	-9.725	-313.71	-9.377	-6.868	-221.548	-6.647	-5.655	-8.01	-7.523	-7.657	-247
0.048	-8.77	-9.386	-302.774	-9.326	-8.883	-9.375	-302.419	-8.855	-8.452	-272.645	-8.34	-7.761	-7.617	-7.956	-7.896	-254.71	-9.134	-9.704	-313.032	-9.356	-6.837	-220.548	-6.617	-5.625	-7.986	-7.499	-7.632	-246.194
0.049	-8.749	-9.366	-302.129	-9.305	-8.864	-9.355	-301.774	-8.836	-8.428	-271.871	-8.316	-7.737	-7.595	-7.934	-7.874	-254	-9.114	-9.682	-312.323	-9.334	-6.805	-219.516	-6.586	-5.596	-7.962	-7.475	-7.607	-245.387
0.05	-8.725	-9.34	-301.29	-9.28	-8.842	-9.331	-301	-8.813	-8.403	-271.065	-8.29	-7.71	-7.569	-7.91	-7.849	-253.194	-9.091	-9.658	-311.548	-9.31	-6.772	-218.452	-6.552	-5.564	-7.936	-7.448	-7.581	-244.548
0.051	-8.704	-9.317	-300.548	-9.259	-8.822	-9.31	-300.323	-8.793	-8.379	-270.29	-8.266	-7.685	-7.546	-7.887	-7.825	-252.419	-9.071	-9.635	-310.806	-9.287	-6.739	-217.387	-6.52	-5.534	-7.911	-7.423	-7.555	-243.71
0.052	-8.681	-9.294	-299.806	-9.236	-8.8	-9.289	-299.645	-8.772	-8.354	-269.484	-8.241	-7.658	-7.522	-7.863	-7.802	-251.677	-9.049	-9.611	-310.032	-9.264	-6.706	-216.323	-6.488	-5.503	-7.885	-7.398	-7.528	-242.839
0.053	-8.655	-9.267	-298.935	-9.209	-8.777	-9.264	-298.839	-8.748	-8.327	-268.613	-8.213	-7.63	-7.495	-7.838	-7.774	-250.774	-9.024	-9.585	-309.194	-9.238	-6.672	-215.226	-6.454	-5.471	-7.857	-7.37	-7.5	-241.935
0.054	-8.632	-9.243	-298.161	-9.185	-8.755	-9.241	-298.097	-8.726	-8.302	-267.806	-8.188	-7.604	-7.47	-7.814	-7.75	-250	-9.002	-9.561	-308.419	-9.214	-6.64	-214.194	-6.422	-5.44	-7.83	-7.344	-7.473	-241.065
0.055	-8.608	-9.217	-297.323	-9.159	-8.731	-9.217	-297.323	-8.702	-8.276	-266.968	-8.161	-7.576	-7.444	-7.788	-7.724	-249.161	-8.978	-9.536	-307.613	-9.189	-6.607	-213.129	-6.388	-5.409	-7.803	-7.316	-7.445	-240.161
0.056	-8.58	-9.187	-296.355	-9.131	-8.706	-9.191	-296.484	-8.676	-8.247	-266.032	-8.132	-7.546	-7.416	-7.76	-7.696	-248.258	-8.953	-9.508	-306.71	-9.162	-6.572	-212	-6.354	-5.376	-7.773	-7.288	-7.416	-239.226
0.057	-8.552	-9.16	-295.484	-9.103	-8.681	-9.165	-295.645	-8.651	-8.219	-265.129	-8.104	-7.517	-7.389	-7.734	-7.67	-247.419	-8.928	-9.481	-305.839	-9.136	-6.538	-210.903	-6.32	-5.344	-7.744	-7.259	-7.387	-238.29
0.058	-8.525	-9.131	-294.548	-9.075	-8.655	-9.139	-294.806	-8.625	-8.19	-264.194	-8.075	-7.487	-7.361	-7.707	-7.642	-246.516	-8.901	-9.453	-304.935	-9.108	-6.503	-209.774	-6.286	-5.312	-7.715	-7.231	-7.357	-237.323
0.059	-8.496	-9.101	-293.581	-9.044	-8.627	-9.111	-293.903	-8.598	-8.161	-263.258	-8.045	-7.457	-7.332	-7.679	-7.613	-245.581	-8.874	-9.425	-304.032	-9.08	-6.468	-208.645	-6.252	-5.279	-7.684	-7.201	-7.326	-236.323
0.06	-8.465	-9.069	-292.548	-9.013	-8.599	-9.081	-292.935	-8.569	-8.13	-262.258	-8.014	-7.425	-7.302	-7.65	-7.584	-244.645	-8.846	-9.395	-303.065	-9.05	-6.432	-207.484	-6.215	-5.247	-7.653	-7.17	-7.295	-235.323
0.061	-8.435	-9.037	-291.516	-8.981	-8.571	-9.052	-292	-8.539	-8.099	-261.258	-7.983	-7.393	-7.273	-7.621	-7.555	-243.71	-8.819	-9.365	-302.097	-9.021	-6.397	-206.355	-6.18	-5.213	-7.622	-7.139	-7.264	-234.323
0.062	-8.403	-9.004	-290.452	-8.948	-8.541	-9.022	-291.032	-8.51	-8.068	-260.258	-7.952	-7.361	-7.242	-7.591	-7.525	-242.742	-8.79	-9.333	-301.065	-8.991	-6.361	-205.194	-6.145	-5.18	-7.59	-7.108	-7.231	-233.258
0.063	-8.369	-8.967	-289.258	-8.912	-8.508	-8.989	-289.968	-8.477	-8.034	-259.161	-7.917	-7.327	-7.209	-7.559	-7.492	-241.677	-8.759	-9.3	-300	-8.958	-6.323	-203.968	-6.109	-5.146	-7.556	-7.075	-7.198	-232.194
0.064	-8.336	-8.933	-288.161	-8.878	-8.478	-8.957	-288.935	-8.446	-8.001	-258.097	-7.884	-7.293	-7.178	-7.529	-7.461	-240.677	-8.729	-9.269	-299	-8.926	-6.287	-202.806	-6.073	-5.113	-7.522	-7.042	-7.165	-231.129
0.065	-8.302	-8.897	-287	-8.842	-8.446	-8.925	-287.903	-8.414	-7.967	-257	-7.851	-7.259	-7.146	-7.497	-7.429	-239.645	-8.698	-9.236	-297.935	-8.894	-6.25	-201.613	-6.036	-5.079	-7.488	-7.008	-7.131	-230.032
0.066	-8.262	-8.856	-285.677	-8.802	-8.411	-8.889	-286.742	-8.378	-7.93	-255.806	-7.814	-7.222	-7.11	-7.462	-7.394	-238.516	-8.665	-9.2	-296.774	-8.858	-6.21	-200.323	-5.999	-5.044	-7.452	-6.972	-7.095	-228.871
0.067	-8.227	-8.819	-284.484	-8.765	-8.377	-8.854	-285.613	-8.345	-7.895	-254.677	-7.778	-7.187	-7.077	-7.429	-7.361	-237.452	-8.632	-9.165	-295.645	-8.824	-6.173	-199.129	-5.962	-5.01	-7.417	-6.938	-7.06	-227.742
0.068	-8.189	-8.779	-283.194	-8.725	-8.342	-8.818	-284.452	-8.309	-7.859	-253.516	-7.741	-7.15	-7.042	-7.395	-7.326	-236.323	-8.598	-9.13	-294.516	-8.789	-6.135	-197.903	-5.926	-4.975	-7.379	-6.903	-7.023	-226.548
0.069	-8.146	-8.734	-281.742	-8.68	-8.303	-8.778	-283.161	-8.27	-7.819	-252.226	-7.702	-7.111	-7.003	-7.358	-7.289	-235.129	-8.56	-9.091	-293.258	-8.75	-6.095	-196.613	-5.887	-4.939	-7.34	-6.865	-6.984	-225.29
0.07	-8.106	-8.692	-280.387	-8.639	-8.265	-8.739	-281.903	-8.232	-7.78	-250.968	-7.663	-7.073	-6.966	-7.322	-7.252	-233.935	-8.524	-9.054	-292.065	-8.713	-6.056	-195.355	-5.848	-4.904	-7.302	-6.828	-6.947	-224.097
0.071	-8.063	-8.647	-278.935	-8.595	-8.226	-8.699	-280.613	-8.192	-7.739	-249.645	-7.624	-7.033	-6.928	-7.285	-7.215	-232.742	-8.488	-9.014	-290.774	-8.674	-6.017	-194.097	-5.809	-4.868	-7.262	-6.79	-6.909	-222.871
0.072	-8.018	-8.599	-277.387	-8.545	-8.184	-8.656	-279.226	-8.151	-7.697	-248.29	-7.582	-6.991	-6.888	-7.245	-7.176	-231.484	-8.448	-8.972	-289.419	-8.633	-5.976	-192.774	-5.77	-4.831	-7.221	-6.75	-6.868	-221.548
0.073	-7.974	-8.551	-275.839	-8.498	-8.143	-8.613	-277.839	-8.108	-7.655	-246.935	-7.54	-6.949	-6.848	-7.207	-7.136	-230.194	-8.409	-8.93	-288.065	-8.592	-5.936	-191.484	-5.731	-4.795	-7.179	-6.711	-6.828	-220.258
0.074	-7.926	-8.501	-274.226	-8.449	-8.099	-8.568	-276.387	-8.065	-7.612	-245.548	-7.497	-6.906	-6.807	-7.166	-7.096	-228.903	-8.368	-8.888	-286.71	-8.548	-5.895	-190.161	-5.691	-4.758	-7.136	-6.67	-6.787	-218.935
0.075	-7.876	-8.449	-272.548	-8.398	-8.054	-8.521	-274.871	-8.019	-7.567	-244.097	-7.453	-6.862	-6.765	-7.125	-7.053	-227.516	-8.326	-8.844	-285.29	-8.504	-5.853	-188.806	-5.65	-4.72	-7.093	-6.629	-6.745	-217.581
0.076	-7.824	-8.395	-270.806	-8.344	-8.007	-8.472	-273.29	-7.971	-7.52	-242.581	-7.406	-6.817	-6.721	-7.081	-7.01	-226.129	-8.282	-8.798	-283.806	-8.458	-5.811	-187.452	-5.609	-4.682	-7.047	-6.586	-6.701	-216.161
0.077	-7.771	-8.341	-269.065	-8.29	-7.96	-8.424	-271.742	-7.923	-7.474	-241.097	-7.36	-6.771	-6.677	-7.038	-6.965	-224.677	-8.238	-8.752	-282.323	-8.412	-5.768	-186.065	-5.568	-4.643	-7.001	-6.543	-6.657	-214.742
0.078	-7.717	-8.285	-267.258	-8.234	-7.91	-8.373	-270.097	-7.874	-7.426	-239.548	-7.313	-6.725	-6.632	-6.993	-6.921	-223.258	-8.192	-8.704	-280.774	-8.365	-5.726	-184.71	-5.527	-4.605	-6.954	-6.5	-6.614	-213.355
0.079	-7.658	-8.223	-265.258	-8.174	-7.857	-8.319	-268.355	-7.819	-7.374	-237.871	-7.262	-6.675	-6.584	-6.945	-6.873	-221.71	-8.143	-8.654	-279.161	-8.315	-5.682	-183.29	-5.484	-4.565	-6.904	-6.453	-6.567	-211.839
0.08	-7.602	-8.165	-263.387	-8.115	-7.805	-8.266	-266.645	-7.766	-7.324	-236.258	-7.213	-6.628	-6.538	-6.899	-6.827	-220.226	-8.096	-8.605	-277.581	-8.265	-5.638	-181.871	-5.44	-4.526	-6.856	-6.407	-6.521	-210.355
0.081	-7.544	-8.103	-261.387	-8.054	-7.75	-8.211	-264.871	-7.712	-7.273	-234.613	-7.162	-6.579	-6.489	-6.851	-6.779	-218.677	-8.047	-8.552	-275.871	-8.214	-5.594	-180.452	-5.397	-4.487	-6.807	-6.36	-6.474	-208.839
0.082	-7.477	-8.034	-259.161	-7.985	-7.691	-8.15	-262.903	-7.651	-7.217	-232.806	-7.106	-6.525	-6.436	-6.799	-6.727	-217	-7.994	-8.495	-274.032	-8.159	-5.548	-178.968	-5.353	-4.445	-6.754	-6.31	-6.423	-207.194
0.083	-7.415	-7.969	-257.065	-7.921	-7.634	-8.092	-261.032	-7.594	-7.163	-231.065	-7.052	-6.473	-6.385	-6.749	-6.677	-215.387	-7.941	-8.441	-272.29	-8.105	-5.503	-177.516	-5.309	-4.405	-6.701	-6.262	-6.373	-205.581
0.084	-7.349	-7.901	-254.871	-7.853	-7.574	-8.031	-259.065	-7.534	-7.106	-229.226	-6.997	-6.419	-6.332	-6.697	-6.625	-213.71	-7.886	-8.385	-270.484	-8.048	-5.457	-176.032	-5.265	-4.365	-6.647	-6.21	-6.323	-203.968
0.085	-7.276	-7.825	-252.419	-7.777	-7.509	-7.964	-256.903	-7.468	-7.046	-227.29	-6.937	-6.362	-6.274	-6.642	-6.57	-211.935	-7.828	-8.326	-268.581	-7.988	-5.409	-174.484	-5.218	-4.323	-6.591	-6.156	-6.27	-202.258
0.086	-7.207	-7.751	-250.032	-7.705	-7.446	-7.899	-254.806	-7.404	-6.985	-225.323	-6.878	-6.305	-6.218	-6.588	-6.516	-210.194	-7.77	-8.266	-266.645	-7.929	-5.362	-172.968	-5.173	-4.281	-6.535	-6.104	-6.216	-200.516
0.087	-7.135	-7.675	-247.581	-7.629	-7.379	-7.831	-252.613	-7.337	-6.923	-223.323	-6.818	-6.247	-6.161	-6.531	-6.459	-208.355	-7.711	-8.204	-264.645	-7.867	-5.314	-171.419	-5.127	-4.238	-6.477	-6.05	-6.161	-198.742
0.088	-7.055	-7.594	-244.968	-7.547	-7.309	-7.758	-250.258	-7.266	-6.858	-221.226	-6.754	-6.185	-6.1	-6.471	-6.4	-206.452	-7.647	-8.14	-262.581	-7.802	-5.265	-169.839	-5.08	-4.195	-6.416	-5.994	-6.104	-196.903
0.089	-6.976	-7.512	-242.323	-7.466	-7.237	-7.685	-247.903	-7.193	-6.793	-219.129	-6.69	-6.123	-6.039	-6.411	-6.34	-204.516	-7.582	-8.075	-260.484	-7.735	-5.216	-168.258	-5.033	-4.152	-6.354	-5.937	-6.047	-195.065
0.09	-6.895	-7.427	-239.581	-7.382	-7.165	-7.611	-245.516	-7.12	-6.726	-216.968	-6.625	-6.06	-5.976	-6.349	-6.278	-202.516	-7.517	-8.008	-258.323	-7.668	-5.167	-166.677	-4.985	-4.108	-6.291	-5.878	-5.989	-193.194
0.091	-6.81	-7.339	-236.742	-7.295	-7.089	-7.534	-243.032	-7.043	-6.657	-214.742	-6.558	-5.996	-5.912	-6.286	-6.214	-200.452	-7.451	-7.938	-256.065	-7.598	-5.116	-165.032	-4.936	-4.063	-6.227	-5.819	-5.93	-191.29
0.092	-6.721	-7.247	-233.774	-7.203	-7.008	-7.451	-240.355	-6.96	-6.586	-212.452	-6.487	-5.929	-5.844	-6.218	-6.148	-198.323	-7.38	-7.864	-253.677	-7.525	-5.066	-163.419	-4.886	-4.018	-6.159	-5.757	-5.867	-189.258
0.093	-6.634	-7.154	-230.774	-7.112	-6.927	-7.369	-237.71	-6.879	-6.513	-210.097	-6.416	-5.861	-5.776	-6.151	-6.081	-196.161	-7.308	-7.791	-251.323	-7.452	-5.015	-161.774	-4.836	-3.973	-6.091	-5.696	-5.804	-187.226
0.094	-6.542	-7.058	-227.677	-7.016	-6.845	-7.284	-234.968	-6.796	-6.439	-207.71	-6.343	-5.791	-5.706	-6.082	-6.013	-193.968	-7.234	-7.715	-248.871	-7.376	-4.962	-160.065	-4.786	-3.927	-6.022	-5.632	-5.741	-185.194
0.095	-6.44	-6.951	-224.226	-6.909	-6.754	-7.192	-232	-6.705	-6.359	-205.129	-6.265	-5.717	-5.631	-6.009	-5.94	-191.613	-7.155	-7.636	-246.323	-7.295	-4.908	-158.323	-4.733	-3.879	-5.949	-5.565	-5.674	-183.032
0.096	-6.343	-6.85	-220.968	-6.809	-6.667	-7.102	-229.097	-6.617	-6.28	-202.581	-6.187	-5.645	-5.558	-5.937	-5.869	-189.323	-7.078	-7.556	-243.742	-7.215	-4.855	-156.613	-4.681	-3.832	-5.877	-5.498	-5.608	-180.903
0.097	-6.242	-6.746	-217.613	-6.705	-6.577	-7.008	-226.065	-6.525	-6.198	-199.935	-6.108	-5.57	-5.483	-5.863	-5.795	-186.935	-6.998	-7.473	-241.065	-7.133	-4.801	-154.871	-4.628	-3.784	-5.803	-5.43	-5.54	-178.71
0.098	-6.129	-6.63	-213.871	-6.591	-6.477	-6.906	-222.774	-6.425	-6.111	-197.129	-6.024	-5.49	-5.401	-5.782	-5.715	-184.355	-6.911	-7.385	-238.226	-7.044	-4.744	-153.032	-4.574	-3.734	-5.724	-5.359	-5.468	-176.387
0.099	-6.023	-6.519	-210.29	-6.481	-6.381	-6.808	-219.613	-6.327	-6.026	-194.387	-5.94	-5.411	-5.321	-5.704	-5.637	-181.839	-6.825	-7.299	-235.452	-6.956	-4.689	-151.258	-4.52	-3.686	-5.645	-5.288	-5.396	-174.065
0.1	-5.911	-6.403	-206.548	-6.367	-6.28	-6.705	-216.29	-6.226	-5.938	-191.548	-5.854	-5.33	-5.239	-5.623	-5.558	-179.29	-6.737	-7.211	-232.613	-6.866	-4.631	-149.387	-4.465	-3.637	-5.565	-5.215	-5.324	-171.742
0.101	-5.787	-6.274	-202.387	-6.238	-6.171	-6.596	-212.774	-6.115	-5.843	-188.484	-5.762	-5.245	-5.151	-5.536	-5.472	-176.516	-6.644	-7.115	-229.516	-6.77	-4.572	-147.484	-4.408	-3.585	-5.481	-5.138	-5.248	-169.29
0.102	-5.668	-6.151	-198.419	-6.115	-6.064	-6.486	-209.226	-6.007	-5.749	-185.452	-5.671	-5.16	-5.065	-5.45	-5.387	-173.774	-6.553	-7.018	-226.387	-6.675	-4.514	-145.613	-4.352	-3.535	-5.397	-5.063	-5.171	-166.806
0.103	-5.546	-6.023	-194.29	-5.989	-5.954	-6.374	-205.613	-5.896	-5.654	-182.387	-5.578	-5.074	-4.976	-5.362	-5.3	-170.968	-6.457	-6.92	-223.226	-6.579	-4.456	-143.742	-4.296	-3.485	-5.31	-4.986	-5.093	-164.29
0.104	-5.413	-5.886	-189.871	-5.854	-5.837	-6.254	-201.742	-5.777	-5.553	-179.129	-5.48	-4.984	-4.883	-5.27	-5.209	-168.032	-6.355	-6.819	-219.968	-6.476	-4.395	-141.774	-4.237	-3.433	-5.22	-4.905	-5.014	-161.742
0.105	-5.279	-5.747	-185.387	-5.715	-5.717	-6.131	-197.774	-5.655	-5.45	-175.806	-5.38	-4.891	-4.787	-5.175	-5.116	-165.032	-6.252	-6.716	-216.645	-6.371	-4.334	-139.806	-4.178	-3.38	-5.129	-4.822	-4.932	-159.097
0.106	-5.143	-5.605	-180.806	-5.575	-5.595	-6.007	-193.774	-5.533	-5.345	-172.419	-5.278	-4.797	-4.69	-5.08	-5.023	-162.032	-6.147	-6.61	-213.226	-6.264	-4.273	-137.839	-4.118	-3.327	-5.038	-4.738	-4.849	-156.419
0.107	-5.002	-5.457	-176.032	-5.429	-5.468	-5.878	-189.613	-5.404	-5.237	-168.935	-5.173	-4.7	-4.589	-4.981	-4.925	-158.871	-6.039	-6.5	-209.677	-6.151	-4.21	-135.806	-4.058	-3.272	-4.943	-4.652	-4.763	-153.645
0.108	-4.85	-5.3	-170.968	-5.274	-5.333	-5.741	-185.194	-5.268	-5.124	-165.29	-5.064	-4.598	-4.483	-4.877	-4.823	-155.581	-5.924	-6.383	-205.903	-6.035	-4.145	-133.71	-3.996	-3.217	-4.842	-4.564	-4.674	-150.774
0.109	-4.701	-5.146	-166	-5.12	-5.2	-5.605	-180.806	-5.134	-5.011	-161.645	-4.955	-4.496	-4.378	-4.773	-4.721	-152.29	-5.808	-6.268	-202.194	-5.919	-4.081	-131.645	-3.933	-3.162	-4.742	-4.474	-4.584	-147.871
0.11	-4.545	-4.986	-160.839	-4.963	-5.063	-5.464	-176.258	-4.996	-4.895	-157.903	-4.842	-4.392	-4.27	-4.666	-4.615	-148.871	-5.69	-6.15	-198.387	-5.799	-4.016	-129.548	-3.869	-3.105	-4.64	-4.383	-4.494	-144.968
0.111	-4.378	-4.811	-155.194	-4.79	-4.915	-5.312	-171.355	-4.846	-4.771	-153.903	-4.722	-4.282	-4.155	-4.552	-4.503	-145.258	-5.565	-6.023	-194.29	-5.671	-3.949	-127.387	-3.804	-3.046	-4.533	-4.287	-4.4	-141.935
0.112	-4.217	-4.644	-149.806	-4.623	-4.771	-5.163	-166.548	-4.699	-4.648	-149.935	-4.602	-4.173	-4.041	-4.44	-4.393	-141.71	-5.441	-5.897	-190.226	-5.545	-3.881	-125.194	-3.739	-2.988	-4.427	-4.192	-4.304	-138.839
0.113	-4.047	-4.47	-144.194	-4.451	-4.62	-5.011	-161.645	-4.546	-4.521	-145.839	-4.48	-4.061	-3.924	-4.324	-4.28	-138.065	-5.312	-5.768	-186.065	-5.414	-3.813	-123	-3.674	-2.93	-4.317	-4.095	-4.207	-135.71
0.114	-3.861	-4.276	-137.935	-4.259	-4.456	-4.844	-156.258	-4.381	-4.387	-141.516	-4.351	-3.942	-3.798	-4.2	-4.159	-134.161	-5.173	-5.63	-181.613	-5.274	-3.742	-120.71	-3.605	-2.87	-4.2	-3.992	-4.105	-132.419
0.115	-3.683	-4.093	-132.032	-4.078	-4.297	-4.682	-151.032	-4.22	-4.254	-137.226	-4.221	-3.824	-3.674	-4.078	-4.039	-130.29	-5.038	-5.495	-177.258	-5.137	-3.672	-118.452	-3.538	-2.81	-4.085	-3.889	-4.005	-129.194
0.116	-3.5	-3.902	-125.871	-3.888	-4.132	-4.513	-145.581	-4.054	-4.117	-132.806	-4.089	-3.702	-3.548	-3.953	-3.916	-126.323	-4.9	-5.354	-172.71	-4.996	-3.601	-116.161	-3.47	-2.749	-3.969	-3.784	-3.901	-125.839
0.117	-3.3	-3.694	-119.161	-3.682	-3.957	-4.334	-139.806	-3.876	-3.973	-128.161	-3.95	-3.576	-3.414	-3.82	-3.786	-122.129	-4.754	-5.205	-167.903	-4.847	-3.529	-113.839	-3.399	-2.686	-3.845	-3.676	-3.793	-122.355
0.118	-3.105	-3.493	-112.677	-3.483	-3.78	-4.156	-134.065	-3.698	-3.827	-123.452	-3.81	-3.45	-3.28	-3.687	-3.656	-117.935	-4.604	-5.057	-163.129	-4.697	-3.456	-111.484	-3.329	-2.623	-3.721	-3.568	-3.684	-118.839
0.119	-2.9	-3.283	-105.903	-3.276	-3.6	-3.973	-128.161	-3.517	-3.678	-118.645	-3.666	-3.32	-3.142	-3.551	-3.524	-113.677	-4.45	-4.906	-158.258	-4.542	-3.382	-109.097	-3.257	-2.56	-3.594	-3.457	-3.574	-115.29
0.12	-2.686	-3.061	-98.7419	-3.056	-3.412	-3.779	-121.903	-3.326	-3.524	-113.677	-3.518	-3.185	-2.998	-3.41	-3.386	-109.226	-4.292	-4.75	-153.226	-4.381	-3.306	-106.645	-3.183	-2.495	-3.465	-3.342	-3.462	-111.677
0.121	-2.468	-2.835	-91.4516	-2.833	-3.218	-3.581	-115.516	-3.13	-3.367	-108.613	-3.366	-3.046	-2.851	-3.265	-3.244	-104.645	-4.13	-4.586	-147.935	-4.216	-3.229	-104.161	-3.108	-2.43	-3.333	-3.224	-3.346	-107.935
0.122	-2.244	-2.605	-84.0323	-2.607	-3.02	-3.381	-109.065	-2.931	-3.206	-103.419	-3.211	-2.906	-2.701	-3.117	-3.099	-99.9677	-3.966	-4.419	-142.548	-4.05	-3.151	-101.645	-3.032	-2.363	-3.198	-3.105	-3.229	-104.161
0.123	-2.018	-2.37	-76.4516	-2.372	-2.817	-3.173	-102.355	-2.726	-3.04	-98.0645	-3.051	-2.762	-2.547	-2.964	-2.951	-95.1935	-3.794	-4.249	-137.065	-3.877	-3.071	-99.0645	-2.957	-2.295	-3.058	-2.984	-3.107	-100.226
0.124	-1.775	-2.12	-68.3871	-2.124	-2.603	-2.953	-95.2581	-2.509	-2.867	-92.4839	-2.885	-2.613	-2.387	-2.807	-2.798	-90.2581	-3.613	-4.073	-131.387	-3.697	-2.991	-96.4839	-2.879	-2.227	-2.913	-2.859	-2.983	-96.2258
0.125	-1.537	-1.874	-60.4516	-1.882	-2.39	-2.739	-88.3548	-2.294	-2.694	-86.9032	-2.718	-2.462	-2.226	-2.648	-2.642	-85.2258	-3.435	-3.897	-125.71	-3.518	-2.91	-93.871	-2.8	-2.158	-2.769	-2.732	-2.859	-92.2258
0.126	-1.29	-1.62	-52.2581	-1.632	-2.171	-2.518	-81.2258	-2.073	-2.518	-81.2258	-2.547	-2.308	-2.061	-2.485	-2.484	-80.129	-3.254	-3.714	-119.806	-3.334	-2.828	-91.2258	-2.72	-2.088	-2.623	-2.602	-2.732	-88.129
0.127	-1.022	-1.344	-43.3548	-1.357	-1.935	-2.277	-73.4516	-1.835	-2.33	-75.1613	-2.367	-2.146	-1.887	-2.312	-2.315	-74.6774	-3.059	-3.52	-113.548	-3.138	-2.743	-88.4839	-2.638	-2.016	-2.469	-2.468	-2.599	-83.8387
0.128	-0.7656	-1.078	-34.7742	-1.096	-1.707	-2.043	-65.9032	-1.603	-2.143	-69.129	-2.188	-1.986	-1.714	-2.14	-2.148	-69.2903	-2.866	-3.329	-107.387	-2.943	-2.658	-85.7419	-2.556	-1.945	-2.314	-2.335	-2.466	-79.5484
0.129	-0.499	-0.8049	-25.9645	-0.8268	-1.47	-1.804	-58.1935	-1.364	-1.954	-63.0323	-2.005	-1.823	-1.537	-1.966	-1.979	-63.8387	-2.667	-3.134	-101.097	-2.745	-2.573	-83	-2.474	-1.874	-2.156	-2.198	-2.331	-75.1935
0.13	-0.211	-0.5058	-16.3161	-0.5307	-1.216	-1.545	-49.8387	-1.109	-1.754	-56.5806	-1.813	-1.651	-1.349	-1.782	-1.8	-58.0645	-2.457	-2.929	-94.4839	-2.535	-2.484	-80.129	-2.387	-1.799	-1.993	-2.055	-2.191	-70.6774
0.131	0.0649	-0.2221	-7.16452	-0.2512	-0.9682	-1.292	-41.6774	-0.8576	-1.554	-50.129	-1.621	-1.477	-1.164	-1.598	-1.621	-52.2903	-2.25	-2.724	-87.871	-2.326	-2.397	-77.3226	-2.301	-1.724	-1.831	-1.913	-2.052	-66.1935
0.132	0.3515	0.07307	2.3571	0.04127	-0.7123	-1.032	-33.2903	-0.5989	-1.349	-43.5161	-1.424	-1.302	-0.9735	-1.41	-1.437	-46.3548	-2.039	-2.512	-81.0323	-2.112	-2.307	-74.4194	-2.215	-1.649	-1.665	-1.769	-1.911	-61.6452
0.133	0.6618	0.3915	12.629	0.3557	-0.4406	-0.7555	-24.371	-0.3242	-1.135	-36.6129	-1.219	-1.118	-0.7733	-1.212	-1.246	-40.1935	-1.815	-2.289	-73.8387	-1.889	-2.215	-71.4516	-2.126	-1.571	-1.49	-1.62	-1.762	-56.8387
0.134	0.965	0.7048	22.7355	0.6634	-0.1712	-0.4799	-15.4806	-0.05036	-0.9199	-29.6742	-1.011	-0.9336	-0.5713	-1.014	-1.053	-33.9677	-1.587	-2.068	-66.7097	-1.664	-2.123	-68.4839	-2.038	-1.493	-1.314	-1.468	-1.612	-52
0.135	1.274	1.026	33.0968	0.9803	0.1058	-0.1999	-6.44839	0.2286	-0.6997	-22.571	-0.7999	-0.7445	-0.3672	-0.8111	-0.8569	-27.6419	-1.357	-1.845	-59.5161	-1.433	-2.03	-65.4839	-1.948	-1.415	-1.137	-1.314	-1.461	-47.129
0.136	1.6	1.356	43.7419	1.308	0.3928	0.09137	2.94742	0.5185	-0.4727	-15.2484	-0.5809	-0.5506	-0.156	-0.6011	-0.653	-21.0645	-1.121	-1.612	-52	-1.196	-1.936	-62.4516	-1.855	-1.334	-0.9564	-1.156	-1.307	-42.1613
0.137	1.931	1.698	54.7742	1.644	0.6886	0.391	12.6129	0.8163	-0.2407	-7.76452	-0.3587	-0.3531	0.06168	-0.3873	-0.445	-14.3548	-0.8776	-1.368	-44.129	-0.9519	-1.84	-59.3548	-1.763	-1.253	-0.77	-0.9954	-1.15	-37.0968
0.138	2.264	2.04	65.8065	1.986	0.9859	0.694	22.3871	1.116	-0.005877	-0.189581	-0.1341	-0.1527	0.2818	-0.1711	-0.2356	-7.6	-0.629	-1.125	-36.2903	-0.7048	-1.743	-56.2258	-1.669	-1.171	-0.5807	-0.8343	-0.9896	-31.9226
0.139	2.608	2.392	77.1613	2.332	1.29	1.005	32.4194	1.422	0.2346	7.56774	0.0973	0.05311	0.5065	0.05131	-0.01992	-0.642581	-0.3756	-0.879	-28.3548	-0.4519	-1.645	-53.0645	-1.573	-1.089	-0.3883	-0.6685	-0.8275	-26.6935
0.14	2.969	2.765	89.1935	2.695	1.613	1.329	42.871	1.748	0.4856	15.6645	0.338	0.2663	0.7411	0.2829	0.2043	6.59032	-0.1117	-0.621	-20.0323	-0.1895	-1.544	-49.8065	-1.474	-1.004	-0.1902	-0.4967	-0.66	-21.2903
0.141	3.323	3.129	100.935	3.054	1.929	1.651	53.2581	2.067	0.7357	23.7323	0.5784	0.4794	0.9755	0.5142	0.429	13.8387	0.1496	-0.3641	-11.7452	0.07286	-1.442	-46.5161	-1.376	-0.9192	0.006798	-0.3266	-0.4937	-15.9258
0.142	3.685	3.501	112.935	3.421	2.251	1.979	63.8387	2.392	0.9908	31.9613	0.8235	0.6958	1.214	0.75	0.6566	21.1806	0.4161	-0.1001	-3.22903	0.3405	-1.341	-43.2581	-1.278	-0.8329	0.2076	-0.1547	-0.3246	-10.471
0.143	4.074	3.899	125.774	3.814	2.597	2.329	75.129	2.74	1.257	40.5484	1.08	0.9234	1.463	0.9981	0.8973	28.9452	0.6997	0.1772	5.71613	0.6215	-1.236	-39.871	-1.177	-0.7441	0.4182	0.0246	-0.1479	-4.77097
0.144	4.447	4.284	138.194	4.193	2.931	2.671	86.1613	3.079	1.522	49.0968	1.333	1.148	1.712	1.243	1.135	36.6129	0.9828	0.4497	14.5065	0.9007	-1.132	-36.5161	-1.075	-0.6563	0.6281	0.2035	0.02779	0.896452
0.145	4.832	4.675	150.806	4.579	3.275	3.018	97.3548	3.425	1.793	57.8387	1.593	1.378	1.966	1.495	1.376	44.3871	1.268	0.7263	23.429	1.185	-1.026	-33.0968	-0.9719	-0.5681	0.8406	0.3861	0.2047	6.60323
0.146	5.247	5.101	164.548	4.998	3.644	3.391	109.387	3.796	2.077	67	1.865	1.619	2.232	1.76	1.632	52.6452	1.566	1.021	32.9355	1.483	-0.9169	-29.5774	-0.8656	-0.476	1.06	0.5753	0.3884	12.529
0.147	5.646	5.51	177.742	5.402	4.004	3.755	121.129	4.159	2.36	76.129	2.136	1.858	2.498	2.023	1.887	60.871	1.864	1.314	42.3871	1.781	-0.8084	-26.0774	-0.7599	-0.3852	1.279	0.7631	0.5728	18.4774
0.148	6.057	5.929	191.258	5.815	4.37	4.129	133.194	4.528	2.647	85.3871	2.413	2.102	2.768	2.289	2.145	69.1935	2.169	1.612	52	2.084	-0.6978	-22.5097	-0.6532	-0.2935	1.503	0.9532	0.7606	24.5355
0.149	6.487	6.37	205.484	6.248	4.754	4.518	145.742	4.916	2.943	94.9355	2.699	2.354	3.047	2.567	2.413	77.8387	2.488	1.918	61.871	2.397	-0.5851	-18.8742	-0.5438	-0.1992	1.735	1.149	0.9531	30.7452
0.15	6.913	6.806	219.548	6.679	5.141	4.907	158.29	5.302	3.245	104.677	2.985	2.609	3.33	2.844	2.682	86.5161	2.806	2.226	71.8065	2.713	-0.4729	-15.2548	-0.434	-0.1047	1.967	1.346	1.144	36.9032
0.151	7.347	7.25	233.871	7.116	5.535	5.303	171.065	5.695	3.549	114.484	3.278	2.865	3.616	3.127	2.956	95.3548	3.127	2.54	81.9355	3.033	-0.36	-11.6129	-0.3238	-0.008737	2.199	1.546	1.337	43.129
0.152	7.795	7.709	248.677	7.566	5.933	5.71	184.194	6.099	3.861	124.548	3.577	3.129	3.91	3.416	3.236	104.387	3.456	2.864	92.3871	3.362	-0.2443	-7.88065	-0.2112	0.08947	2.438	1.75	1.537	49.5806
0.153	8.252	8.175	263.71	8.025	6.337	6.126	197.613	6.511	4.18	134.839	3.884	3.4	4.212	3.712	3.524	113.677	3.796	3.195	103.065	3.699	-0.1272	-4.10323	-0.09803	0.1877	2.683	1.956	1.741	56.1613
0.154	8.707	8.641	278.742	8.485	6.746	6.539	210.935	6.925	4.499	145.129	4.192	3.674	4.513	4.013	3.813	123	4.142	3.525	113.71	4.037	-0.008923	-0.287839	0.01733	0.286	2.928	2.164	1.944	62.7097
0.155	9.168	9.113	293.968	8.956	7.163	6.961	224.548	7.344	4.825	155.645	4.503	3.949	4.82	4.316	4.108	132.516	4.487	3.858	124.452	4.378	0.1102	3.55484	0.1341	0.3859	3.176	2.376	2.148	69.2903
0.156	9.65	9.607	309.903	9.439	7.597	7.4	238.71	7.78	5.161	166.484	4.827	4.232	5.14	4.629	4.411	142.29	4.843	4.206	135.677	4.734	0.2314	7.46452	0.2525	0.4882	3.429	2.592	2.358	76.0645
0.157	10.12	10.09	325.484	9.913	8.023	7.826	252.452	8.21	5.495	177.258	5.149	4.515	5.457	4.942	4.713	152.032	5.196	4.553	146.871	5.086	0.3525	11.371	0.3703	0.5904	3.681	2.806	2.568	82.8387
0.158	10.6	10.58	341.29	10.39	8.456	8.265	266.613	8.646	5.834	188.194	5.475	4.804	5.778	5.259	5.019	161.903	5.559	4.906	158.258	5.443	0.4749	15.3194	0.4893	0.6929	3.939	3.022	2.78	89.6774
0.159	11.11	11.1	358.065	10.9	8.916	8.729	281.581	9.106	6.187	199.581	5.815	5.104	6.11	5.592	5.34	172.258	5.94	5.27	170	5.817	0.6002	19.3613	0.6117	0.7986	4.207	3.247	2.999	96.7419
0.16	11.6	11.6	374.194	11.4	9.362	9.179	296.097	9.554	6.537	210.871	6.151	5.4	6.442	5.92	5.657	182.484	6.315	5.629	181.581	6.184	0.7249	23.3839	0.7339	0.9037	4.468	3.471	3.215	103.71
0.161	12.1	12.1	390.323	11.89	9.812	9.637	310.871	10.01	6.891	222.29	6.493	5.7	6.78	6.252	5.978	192.839	6.69	5.993	193.323	6.558	0.8518	27.4774	0.8583	1.01	4.733	3.697	3.433	110.742
0.162	12.62	12.64	407.742	12.42	10.29	10.12	326.452	10.49	7.26	234.194	6.847	6.011	7.13	6.598	6.312	203.613	7.082	6.377	205.71	6.947	0.9809	31.6419	0.9838	1.119	5.006	3.929	3.66	118.065
0.163	13.13	13.16	424.516	12.92	10.75	10.59	341.613	10.96	7.624	245.935	7.199	6.321	7.476	6.941	6.643	214.29	7.472	6.756	217.935	7.332	1.109	35.7742	1.109	1.226	5.28	4.158	3.885	125.323
0.164	13.65	13.68	441.29	13.44	11.22	11.07	357.097	11.43	7.993	257.839	7.554	6.634	7.827	7.29	6.979	225.129	7.87	7.136	230.194	7.722	1.238	39.9355	1.234	1.334	5.557	4.389	4.111	132.613
0.165	14.19	14.23	459.032	13.98	11.71	11.56	372.903	11.92	8.374	270.129	7.921	6.959	8.191	7.648	7.327	236.355	8.28	7.527	242.806	8.125	1.37	44.1935	1.365	1.446	5.838	4.628	4.341	140.032
0.166	14.72	14.77	476.452	14.51	12.2	12.05	388.71	12.41	8.755	282.419	8.29	7.283	8.555	8.008	7.675	247.581	8.686	7.921	255.516	8.527	1.502	48.4516	1.494	1.558	6.118	4.869	4.571	147.452
0.167	15.25	15.31	493.871	15.04	12.68	12.54	404.516	12.9	9.137	294.742	8.661	7.609	8.922	8.371	8.026	258.903	9.093	8.321	268.419	8.932	1.636	52.7742	1.625	1.671	6.401	5.107	4.805	155
0.168	15.79	15.87	511.935	15.58	13.18	13.03	420.323	13.39	9.527	307.323	9.037	7.941	9.294	8.739	8.382	270.387	9.512	8.726	281.484	9.343	1.77	57.0968	1.756	1.784	6.688	5.347	5.042	162.645
0.169	16.34	16.43	530	16.13	13.68	13.54	436.774	13.9	9.923	320.097	9.419	8.28	9.674	9.113	8.746	282.129	9.941	9.133	294.613	9.761	1.906	61.4839	1.889	1.898	6.981	5.593	5.28	170.323
0.17	16.89	16.98	547.742	16.68	14.18	14.05	453.226	14.4	10.32	332.903	9.802	8.619	10.05	9.488	9.108	293.806	10.37	9.539	307.71	10.18	2.042	65.871	2.023	2.013	7.272	5.838	5.518	178
0.171	17.44	17.54	565.806	17.22	14.69	14.56	469.677	14.91	10.72	345.806	10.19	8.959	10.44	9.868	9.476	305.677	10.79	9.952	321.032	10.6	2.179	70.2903	2.158	2.13	7.562	6.085	5.756	185.677
0.172	18.01	18.12	584.516	17.79	15.21	15.08	486.452	15.44	11.13	359.032	10.59	9.311	10.83	10.26	9.854	317.871	11.23	10.38	334.839	11.04	2.319	74.8065	2.294	2.248	7.861	6.338	6.001	193.581
0.173	18.56	18.68	602.581	18.34	15.72	15.6	503.226	15.95	11.54	372.258	10.98	9.66	11.23	10.65	10.23	330	11.67	10.8	348.387	11.47	2.459	79.3226	2.431	2.366	8.16	6.586	6.245	201.452
0.174	19.11	19.24	620.645	18.89	16.24	16.12	520	16.46	11.95	385.484	11.38	10.01	11.62	11.04	10.61	342.258	12.11	11.23	362.258	11.9	2.598	83.8065	2.568	2.485	8.46	6.838	6.49	209.355
0.175	19.7	19.84	640	19.47	16.77	16.66	537.419	17	12.37	399.032	11.79	10.37	12.03	11.44	11	354.839	12.57	11.66	376.129	12.34	2.74	88.3871	2.709	2.605	8.767	7.097	6.739	217.387
0.176	20.25	20.4	658.065	20.02	17.29	17.18	554.194	17.52	12.78	412.258	12.19	10.73	12.43	11.84	11.38	367.097	13.01	12.09	390	12.78	2.881	92.9355	2.847	2.725	9.066	7.352	6.985	225.323
0.177	20.81	20.96	676.129	20.58	17.81	17.71	571.29	18.04	13.2	425.806	12.6	11.09	12.83	12.24	11.77	379.677	13.45	12.52	403.871	13.22	3.024	97.5484	2.987	2.846	9.368	7.607	7.234	233.355
0.178	21.4	21.56	695.484	21.17	18.36	18.25	588.71	18.59	13.63	439.677	13.02	11.47	13.25	12.65	12.17	392.581	13.92	12.97	418.387	13.68	3.17	102.258	3.13	2.969	9.682	7.868	7.489	241.581
0.179	21.96	22.13	713.871	21.72	18.88	18.78	605.806	19.11	14.06	453.548	13.43	11.83	13.67	13.06	12.57	405.484	14.38	13.41	432.581	14.13	3.314	106.903	3.272	3.091	9.99	8.127	7.74	249.677
0.18	22.53	22.7	732.258	22.28	19.41	19.31	622.903	19.64	14.48	467.097	13.85	12.2	14.08	13.47	12.96	418.065	14.84	13.85	446.774	14.58	3.459	111.581	3.416	3.215	10.3	8.388	7.991	257.774
0.181	23.11	23.29	751.29	22.86	19.95	19.85	640.323	20.18	14.92	481.29	14.27	12.58	14.5	13.88	13.37	431.29	15.3	14.3	461.29	15.04	3.606	116.323	3.561	3.341	10.61	8.653	8.245	265.968
0.182	23.67	23.86	769.677	23.42	20.48	20.39	657.742	20.72	15.35	495.161	14.7	12.96	14.93	14.3	13.77	444.194	15.76	14.75	475.806	15.49	3.752	121.032	3.705	3.466	10.92	8.914	8.5	274.194
0.183	24.23	24.43	788.065	23.97	21.01	20.92	674.839	21.24	15.78	509.032	15.12	13.33	15.35	14.72	14.18	457.419	16.23	15.2	490.323	15.95	3.899	125.774	3.849	3.592	11.23	9.174	8.756	282.452
0.184	24.8	25.01	806.774	24.54	21.54	21.46	692.258	21.78	16.22	523.226	15.54	13.71	15.78	15.14	14.59	470.645	16.7	15.64	504.516	16.41	4.048	130.581	3.997	3.718	11.55	9.438	9.011	290.677
0.185	25.37	25.58	825.161	25.1	22.08	22	709.677	22.32	16.66	537.419	15.98	14.1	16.21	15.57	15.01	484.194	17.17	16.1	519.355	16.88	4.197	135.387	4.144	3.845	11.86	9.706	9.268	298.968
0.186	25.92	26.14	843.226	25.65	22.61	22.53	726.774	22.85	17.1	551.613	16.4	14.49	16.64	15.99	15.42	497.419	17.64	16.55	533.871	17.33	4.345	140.161	4.291	3.974	12.17	9.971	9.524	307.226
0.187	26.48	26.7	861.29	26.2	23.13	23.06	743.871	23.37	17.53	565.484	16.83	14.87	17.07	16.42	15.83	510.645	18.1	17	548.387	17.79	4.494	144.968	4.438	4.103	12.48	10.24	9.781	315.516
0.188	27.05	27.28	880	26.76	23.68	23.6	761.29	23.91	17.98	580	17.27	15.26	17.51	16.85	16.25	524.194	18.58	17.47	563.548	18.26	4.645	149.839	4.587	4.232	12.8	10.5	10.04	323.871
0.189	27.59	27.83	897.742	27.3	24.2	24.12	778.065	24.43	18.42	594.194	17.7	15.65	17.94	17.28	16.67	537.742	19.05	17.92	578.065	18.72	4.796	154.71	4.736	4.36	13.12	10.77	10.3	332.258
0.19	28.13	28.37	915.161	27.83	24.71	24.64	794.839	24.95	18.85	608.065	18.13	16.04	18.37	17.7	17.08	550.968	19.52	18.36	592.258	19.18	4.946	159.548	4.886	4.489	13.43	11.03	10.55	340.323
0.191	28.7	28.95	933.871	28.39	25.25	25.18	812.258	25.49	19.3	622.581	18.57	16.43	18.82	18.14	17.51	564.839	20	18.82	607.097	19.65	5.099	164.484	5.039	4.622	13.75	11.3	10.81	348.71
0.192	29.23	29.48	950.968	28.91	25.76	25.69	828.71	26	19.74	636.774	19	16.82	19.25	18.57	17.93	578.387	20.46	19.28	621.935	20.11	5.25	169.355	5.188	4.754	14.06	11.57	11.07	357.097
0.193	29.75	30.01	968.065	29.43	26.27	26.21	845.484	26.5	20.17	650.645	19.43	17.21	19.68	18.99	18.34	591.613	20.92	19.73	636.452	20.56	5.401	174.226	5.337	4.884	14.37	11.83	11.33	365.484
0.194	30.29	30.56	985.806	29.96	26.79	26.73	862.258	27.02	20.61	664.839	19.87	17.61	20.12	19.43	18.77	605.484	21.4	20.18	650.968	21.03	5.556	179.226	5.491	5.017	14.69	12.1	11.59	373.871
0.195	30.81	31.07	1002.26	30.46	27.29	27.23	878.387	27.53	21.05	679.032	20.3	18	20.56	19.86	19.19	619.032	21.86	20.63	665.484	21.49	5.707	184.097	5.643	5.148	15	12.36	11.84	381.935
0.196	31.31	31.58	1018.71	30.96	27.78	27.72	894.194	28.02	21.48	692.903	20.73	18.39	20.99	20.28	19.6	632.258	22.32	21.07	679.677	21.94	5.858	188.968	5.794	5.281	15.31	12.63	12.1	390.323
0.197	31.83	32.11	1035.81	31.47	28.29	28.23	910.645	28.52	21.92	707.097	21.17	18.79	21.43	20.71	20.03	646.129	22.78	21.52	694.194	22.39	6.012	193.935	5.946	5.416	15.62	12.89	12.36	398.71
0.198	32.33	32.61	1051.94	31.96	28.78	28.72	926.452	29.02	22.35	720.968	21.6	19.18	21.86	21.14	20.45	659.677	23.24	21.97	708.71	22.84	6.164	198.839	6.097	5.55	15.93	13.16	12.61	406.774
0.199	32.81	33.09	1067.42	32.44	29.26	29.2	941.935	29.49	22.78	734.839	22.02	19.57	22.29	21.57	20.86	672.903	23.7	22.41	722.903	23.29	6.318	203.806	6.25	5.682	16.24	13.42	12.87	415.161
0.2	33.29	33.58	1083.23	32.91	29.74	29.68	957.419	29.96	23.2	748.387	22.45	19.96	22.72	21.99	21.28	686.452	24.15	22.84	736.774	23.73	6.471	208.742	6.404	5.816	16.55	13.68	13.12	423.226
0.201	33.77	34.06	1098.71	33.38	30.21	30.15	972.581	30.44	23.63	762.258	22.87	20.36	23.15	22.41	21.7	700	24.6	23.28	750.968	24.17	6.625	213.71	6.558	5.95	16.85	13.94	13.37	431.29
0.202	34.23	34.52	1113.55	33.83	30.67	30.61	987.419	30.9	24.05	775.806	23.29	20.74	23.58	22.83	22.11	713.226	25.03	23.71	764.839	24.61	6.777	218.613	6.71	6.084	17.15	14.2	13.62	439.355
0.203	34.67	34.97	1128.06	34.27	31.12	31.06	1001.94	31.34	24.46	789.032	23.71	21.12	24	23.24	22.51	726.129	25.47	24.14	778.71	25.04	6.93	223.548	6.863	6.219	17.46	14.46	13.87	447.419
0.204	35.13	35.43	1142.9	34.72	31.58	31.52	1016.77	31.8	24.88	802.581	24.13	21.51	24.43	23.67	22.93	739.677	25.92	24.57	792.581	25.47	7.085	228.548	7.017	6.356	17.76	14.72	14.13	455.806
0.205	35.55	35.85	1156.45	35.12	32.01	31.95	1030.65	32.22	25.29	815.806	24.54	21.89	24.84	24.07	23.33	752.581	26.34	24.98	805.806	25.89	7.237	233.452	7.171	6.489	18.06	14.97	14.37	463.548
0.206	35.96	36.26	1169.68	35.52	32.43	32.37	1044.19	32.64	25.69	828.71	24.94	22.27	25.25	24.47	23.73	765.484	26.75	25.39	819.032	26.3	7.388	238.323	7.323	6.624	18.35	15.22	14.61	471.29
0.207	36.38	36.68	1183.23	35.94	32.86	32.8	1058.06	33.07	26.09	841.613	25.35	22.65	25.67	24.88	24.13	778.387	27.17	25.81	832.581	26.72	7.541	243.258	7.476	6.761	18.64	15.48	14.86	479.355
0.208	36.77	37.07	1195.81	36.31	33.26	33.2	1070.97	33.47	26.48	854.194	25.74	23.03	26.07	25.28	24.52	790.968	27.58	26.21	845.484	27.12	7.693	248.161	7.627	6.895	18.93	15.73	15.11	487.419
0.209	37.14	37.44	1207.74	36.67	33.65	33.59	1083.55	33.85	26.87	866.774	26.13	23.39	26.47	25.67	24.91	803.548	27.98	26.6	858.065	27.52	7.844	253.032	7.779	7.03	19.22	15.97	15.34	494.839
0.21	37.53	37.83	1220.32	37.06	34.06	34	1096.77	34.26	27.26	879.355	26.53	23.77	26.87	26.07	25.3	816.129	28.39	26.99	870.645	27.92	7.998	258	7.935	7.167	19.51	16.23	15.59	502.903
0.211	37.88	38.18	1231.61	37.4	34.43	34.37	1108.71	34.63	27.64	891.613	26.91	24.13	27.26	26.45	25.68	828.387	28.78	27.38	883.226	28.31	8.148	262.839	8.087	7.302	19.79	16.47	15.82	510.323
0.212	38.21	38.51	1242.26	37.72	34.79	34.73	1120.32	34.98	28.01	903.548	27.29	24.49	27.65	26.83	26.06	840.645	29.15	27.76	895.484	28.68	8.299	267.71	8.237	7.436	20.06	16.71	16.06	518.065
0.213	38.55	38.85	1253.23	38.05	35.15	35.09	1131.94	35.34	28.38	915.484	27.67	24.85	28.04	27.21	26.44	852.903	29.54	28.14	907.742	29.06	8.45	272.581	8.39	7.573	20.34	16.96	16.3	525.806
0.214	38.87	39.17	1263.55	38.36	35.5	35.44	1143.23	35.68	28.74	927.097	28.03	25.21	28.42	27.58	26.81	864.839	29.91	28.5	919.355	29.43	8.601	277.452	8.541	7.707	20.62	17.2	16.53	533.226
0.215	39.16	39.46	1272.9	38.64	35.82	35.76	1153.55	36.01	29.1	938.71	28.39	25.56	28.79	27.94	27.17	876.452	30.27	28.86	930.968	29.78	8.75	282.258	8.693	7.842	20.88	17.43	16.76	540.645
0.216	39.46	39.75	1282.26	38.92	36.15	36.08	1163.87	36.32	29.44	949.677	28.75	25.9	29.16	28.3	27.53	888.065	30.62	29.21	942.258	30.13	8.9	287.097	8.845	7.978	21.15	17.67	16.98	547.742
0.217	39.74	40.04	1291.61	39.19	36.46	36.4	1174.19	36.63	29.79	960.968	29.11	26.24	29.52	28.66	27.89	899.677	30.96	29.56	953.548	30.48	9.048	291.871	8.995	8.114	21.41	17.9	17.21	555.161
0.218	40	40.28	1299.35	39.44	36.75	36.69	1183.55	36.92	30.12	971.613	29.45	26.58	29.87	29	28.24	910.968	31.3	29.9	964.516	30.81	9.196	296.645	9.143	8.249	21.67	18.13	17.44	562.581
0.219	40.23	40.52	1307.1	39.67	37.03	36.97	1192.58	37.19	30.45	982.258	29.78	26.91	30.22	29.34	28.58	921.935	31.62	30.22	974.839	31.13	9.343	301.387	9.292	8.382	21.93	18.36	17.66	569.677
0.22	40.47	40.76	1314.84	39.9	37.3	37.24	1201.29	37.47	30.77	992.581	30.12	27.24	30.56	29.67	28.92	932.903	31.95	30.54	985.161	31.46	9.492	306.194	9.444	8.517	22.18	18.59	17.88	576.774
0.221	40.68	40.96	1321.29	40.09	37.55	37.49	1209.35	37.71	31.08	1002.58	30.44	27.56	30.89	30	29.24	943.226	32.25	30.85	995.161	31.76	9.638	310.903	9.592	8.652	22.43	18.81	18.09	583.548
0.222	40.87	41.15	1327.42	40.27	37.79	37.73	1217.1	37.95	31.38	1012.26	30.74	27.87	31.22	30.31	29.56	953.548	32.53	31.15	1004.84	32.05	9.783	315.581	9.738	8.786	22.67	19.03	18.3	590.323
0.223	41.07	41.35	1333.87	40.47	38.03	37.97	1224.84	38.19	31.69	1022.26	31.06	28.18	31.55	30.63	29.88	963.871	32.83	31.45	1014.52	32.35	9.93	320.323	9.887	8.921	22.92	19.25	18.52	597.419
0.224	41.23	41.5	1338.71	40.62	38.24	38.18	1231.61	38.4	31.97	1031.29	31.35	28.49	31.85	30.93	30.19	973.871	33.11	31.73	1023.55	32.62	10.07	324.839	10.03	9.053	23.15	19.46	18.73	604.194
0.225	41.37	41.64	1343.23	40.76	38.44	38.37	1237.74	38.59	32.25	1040.32	31.64	28.78	32.15	31.22	30.48	983.226	33.37	32	1032.26	32.89	10.22	329.677	10.18	9.184	23.38	19.67	18.93	610.645
0.226	41.53	41.79	1348.06	40.9	38.64	38.58	1244.52	38.79	32.52	1049.03	31.93	29.08	32.45	31.52	30.78	992.903	33.64	32.27	1040.97	33.16	10.36	334.194	10.33	9.319	23.61	19.88	19.14	617.419
0.227	41.64	41.9	1351.61	41.01	38.81	38.74	1249.68	38.95	32.79	1057.74	32.2	29.36	32.74	31.79	31.07	1002.26	33.88	32.53	1049.35	33.4	10.5	338.71	10.47	9.453	23.83	20.09	19.34	623.871
0.228	41.74	42	1354.84	41.1	38.96	38.9	1254.84	39.1	33.04	1065.81	32.46	29.63	33.02	32.06	31.34	1010.97	34.11	32.77	1057.1	33.64	10.65	343.548	10.61	9.584	24.05	20.29	19.53	630
0.229	41.85	42.1	1358.06	41.2	39.12	39.06	1260	39.26	33.28	1073.55	32.73	29.91	33.29	32.33	31.62	1020	34.34	33.01	1064.84	33.87	10.79	348.065	10.76	9.717	24.27	20.49	19.73	636.452
0.23	41.93	42.17	1360.32	41.27	39.26	39.19	1264.19	39.39	33.52	1081.29	32.97	30.17	33.55	32.58	31.88	1028.39	34.56	33.24	1072.26	34.09	10.93	352.581	10.9	9.848	24.48	20.69	19.92	642.581
0.231	41.99	42.23	1362.26	41.32	39.37	39.31	1268.06	39.5	33.75	1088.71	33.21	30.43	33.81	32.83	32.13	1036.45	34.75	33.45	1079.03	34.3	11.07	357.097	11.05	9.979	24.69	20.88	20.11	648.71
0.232	42.04	42.27	1363.55	41.37	39.48	39.41	1271.29	39.6	33.96	1095.48	33.44	30.68	34.05	33.06	32.38	1044.52	34.94	33.66	1085.81	34.49	11.21	361.613	11.19	10.11	24.89	21.07	20.3	654.839
0.233	42.08	42.3	1364.52	41.4	39.57	39.51	1274.52	39.7	34.17	1102.26	33.66	30.92	34.29	33.29	32.62	1052.26	35.13	33.86	1092.26	34.68	11.34	365.806	11.33	10.24	25.09	21.26	20.48	660.645
0.234	42.09	42.31	1364.84	41.4	39.65	39.59	1277.1	39.77	34.37	1108.71	33.87	31.15	34.51	33.51	32.84	1059.35	35.3	34.04	1098.06	34.85	11.48	370.323	11.47	10.37	25.28	21.44	20.66	666.452
0.235	42.09	42.3	1364.52	41.4	39.71	39.65	1279.03	39.83	34.56	1114.84	34.07	31.38	34.73	33.71	33.06	1066.45	35.45	34.21	1103.55	35.02	11.62	374.839	11.61	10.5	25.47	21.62	20.83	671.935
0.236	42.1	42.31	1364.84	41.4	39.78	39.72	1281.29	39.9	34.74	1120.65	34.27	31.6	34.94	33.92	33.28	1073.55	35.6	34.38	1109.03	35.18	11.75	379.032	11.75	10.63	25.65	21.81	21.01	677.742
0.237	42.07	42.27	1363.55	41.36	39.82	39.75	1282.26	39.93	34.91	1126.13	34.45	31.81	35.14	34.1	33.48	1080	35.73	34.53	1113.87	35.32	11.89	383.548	11.88	10.76	25.83	21.98	21.18	683.226
0.238	42.03	42.22	1361.94	41.31	39.84	39.77	1282.9	39.95	35.07	1131.29	34.62	32.01	35.32	34.28	33.67	1086.13	35.85	34.68	1118.71	35.44	12.02	387.742	12.02	10.89	26	22.15	21.35	688.71
0.239	42	42.19	1360.97	41.28	39.87	39.8	1283.87	39.98	35.23	1136.45	34.79	32.22	35.51	34.46	33.86	1092.26	35.98	34.82	1123.23	35.57	12.15	391.935	12.16	11.01	26.18	22.32	21.51	693.871
0.24	41.93	42.11	1358.39	41.21	39.86	39.8	1283.87	39.97	35.37	1140.97	34.94	32.4	35.68	34.62	34.03	1097.74	36.08	34.93	1126.77	35.68	12.29	396.452	12.29	11.14	26.34	22.48	21.67	699.032
0.241	41.85	42.02	1355.48	41.12	39.85	39.79	1283.55	39.96	35.5	1145.16	35.08	32.58	35.83	34.77	34.19	1102.9	36.16	35.04	1130.32	35.77	12.41	400.323	12.42	11.27	26.5	22.65	21.83	704.194
0.242	41.79	41.95	1353.23	41.05	39.84	39.78	1283.23	39.95	35.63	1149.35	35.22	32.76	35.99	34.92	34.36	1108.39	36.25	35.16	1134.19	35.87	12.55	404.839	12.56	11.4	26.66	22.81	21.99	709.355
0.243	41.69	41.84	1349.68	40.95	39.81	39.75	1282.26	39.91	35.74	1152.9	35.35	32.92	36.13	35.05	34.5	1112.9	36.32	35.25	1137.1	35.95	12.68	409.032	12.69	11.52	26.81	22.96	22.14	714.194
0.244	41.58	41.73	1346.13	40.84	39.76	39.7	1280.65	39.86	35.84	1156.13	35.46	33.07	36.26	35.17	34.64	1117.42	36.38	35.33	1139.68	36.02	12.8	412.903	12.82	11.64	26.95	23.11	22.29	719.032
0.245	41.48	41.61	1342.26	40.73	39.71	39.65	1279.03	39.81	35.94	1159.35	35.57	33.22	36.39	35.29	34.78	1121.94	36.43	35.4	1141.94	36.08	12.93	417.097	12.95	11.77	27.1	23.26	22.43	723.548
0.246	41.35	41.48	1338.06	40.59	39.64	39.59	1277.1	39.75	36.03	1162.26	35.66	33.36	36.5	35.39	34.9	1125.81	36.47	35.46	1143.87	36.13	13.06	421.29	13.08	11.89	27.23	23.41	22.57	728.065
0.247	41.22	41.34	1333.55	40.45	39.57	39.51	1274.52	39.66	36.1	1164.52	35.75	33.49	36.6	35.49	35.01	1129.35	36.49	35.51	1145.48	36.16	13.18	425.161	13.21	12.02	27.36	23.55	22.71	732.581
0.248	41.07	41.18	1328.39	40.31	39.49	39.43	1271.94	39.58	36.17	1166.77	35.82	33.62	36.7	35.58	35.11	1132.58	36.51	35.56	1147.1	36.19	13.31	429.355	13.34	12.14	27.49	23.68	22.85	737.097
0.249	40.93	41.03	1323.55	40.16	39.4	39.35	1269.35	39.49	36.24	1169.03	35.9	33.74	36.79	35.66	35.21	1135.81	36.53	35.59	1148.06	36.21	13.43	433.226	13.46	12.26	27.62	23.82	22.98	741.29
0.25	40.77	40.86	1318.06	39.99	39.29	39.24	1265.81	39.39	36.29	1170.65	35.95	33.84	36.87	35.72	35.29	1138.39	36.52	35.61	1148.71	36.22	13.55	437.097	13.59	12.38	27.73	23.95	23.11	745.484
0.251	40.6	40.68	1312.26	39.82	39.18	39.13	1262.26	39.27	36.33	1171.94	36	33.94	36.93	35.78	35.37	1140.97	36.51	35.63	1149.35	36.22	13.67	440.968	13.71	12.5	27.84	24.08	23.23	749.355
0.252	40.43	40.51	1306.77	39.65	39.07	39.02	1258.71	39.16	36.37	1173.23	36.05	34.03	37	35.84	35.44	1143.23	36.49	35.64	1149.68	36.21	13.79	444.839	13.84	12.62	27.95	24.21	23.36	753.548
0.253	40.25	40.31	1300.32	39.46	38.94	38.89	1254.52	39.03	36.39	1173.87	36.08	34.11	37.04	35.88	35.5	1145.16	36.46	35.64	1149.68	36.19	13.91	448.71	13.96	12.74	28.06	24.33	23.48	757.419
0.254	40.06	40.11	1293.87	39.27	38.8	38.75	1250	38.89	36.41	1174.52	36.1	34.19	37.08	35.91	35.54	1146.45	36.42	35.62	1149.03	36.16	14.03	452.581	14.08	12.86	28.16	24.44	23.6	761.29
0.255	39.88	39.92	1287.74	39.09	38.67	38.62	1245.81	38.76	36.42	1174.84	36.12	34.26	37.12	35.94	35.59	1148.06	36.39	35.61	1148.71	36.14	14.15	456.452	14.2	12.98	28.26	24.56	23.71	764.839
0.256	39.67	39.71	1280.97	38.88	38.52	38.47	1240.97	38.61	36.42	1174.84	36.13	34.32	37.14	35.96	35.63	1149.35	36.33	35.57	1147.42	36.09	14.26	460	14.32	13.1	28.35	24.67	23.82	768.387
0.257	39.46	39.49	1273.87	38.66	38.36	38.31	1235.81	38.45	36.41	1174.52	36.12	34.37	37.16	35.96	35.65	1150	36.26	35.54	1146.45	36.03	14.37	463.548	14.44	13.22	28.43	24.78	23.92	771.613
0.258	39.27	39.28	1267.1	38.46	38.2	38.16	1230.97	38.3	36.4	1174.19	36.12	34.42	37.17	35.97	35.67	1150.65	36.2	35.5	1145.16	35.98	14.49	467.419	14.56	13.33	28.52	24.89	24.03	775.161
0.259	39.05	39.05	1259.68	38.24	38.03	37.99	1225.48	38.12	36.38	1173.55	36.1	34.46	37.17	35.96	35.68	1150.97	36.12	35.44	1143.23	35.91	14.6	470.968	14.67	13.45	28.59	24.99	24.13	778.387
0.26	38.82	38.82	1252.26	38.01	37.85	37.81	1219.68	37.95	36.35	1172.58	36.07	34.48	37.16	35.94	35.68	1150.97	36.03	35.38	1141.29	35.83	14.71	474.516	14.78	13.56	28.67	25.08	24.23	781.613
0.261	38.61	38.6	1245.16	37.8	37.68	37.64	1214.19	37.77	36.32	1171.61	36.04	34.51	37.15	35.92	35.68	1150.97	35.94	35.32	1139.35	35.75	14.82	478.065	14.9	13.68	28.74	25.18	24.32	784.516
0.262	38.39	38.37	1237.74	37.57	37.5	37.46	1208.39	37.59	36.28	1170.32	36	34.52	37.12	35.89	35.67	1150.65	35.84	35.24	1136.77	35.66	14.93	481.613	15.01	13.79	28.8	25.27	24.41	787.419
0.263	38.16	38.13	1230	37.34	37.31	37.27	1202.26	37.4	36.22	1168.39	35.96	34.53	37.09	35.85	35.65	1150	35.73	35.16	1134.19	35.57	15.04	485.161	15.12	13.9	28.86	25.36	24.5	790.323
0.264	37.93	37.89	1222.26	37.11	37.12	37.08	1196.13	37.21	36.17	1166.77	35.9	34.53	37.05	35.81	35.62	1149.03	35.62	35.08	1131.61	35.47	15.15	488.71	15.23	14.01	28.92	25.44	24.59	793.226
0.265	37.7	37.65	1214.52	36.88	36.93	36.89	1190	37.02	36.11	1164.84	35.84	34.53	37.01	35.76	35.59	1148.06	35.51	34.98	1128.39	35.36	15.25	491.935	15.34	14.13	28.98	25.53	24.67	795.806
0.266	37.46	37.4	1206.45	36.64	36.73	36.69	1183.55	36.82	36.04	1162.58	35.78	34.52	36.96	35.7	35.55	1146.77	35.38	34.88	1125.16	35.25	15.36	495.484	15.45	14.24	29.02	25.61	24.74	798.065
0.267	37.22	37.16	1198.71	36.4	36.52	36.49	1177.1	36.61	35.97	1160.32	35.7	34.5	36.9	35.64	35.5	1145.16	35.25	34.78	1121.94	35.13	15.46	498.71	15.56	14.35	29.06	25.68	24.82	800.645
0.268	37	36.92	1190.97	36.17	36.32	36.29	1170.65	36.42	35.89	1157.74	35.63	34.48	36.84	35.57	35.45	1143.55	35.12	34.67	1118.39	35.01	15.57	502.258	15.67	14.46	29.11	25.76	24.9	803.226
0.269	36.76	36.67	1182.9	35.92	36.11	36.08	1163.87	36.21	35.81	1155.16	35.54	34.45	36.77	35.5	35.39	1141.61	34.98	34.55	1114.52	34.88	15.67	505.484	15.77	14.57	29.15	25.82	24.97	805.484
0.27	36.51	36.42	1174.84	35.68	35.9	35.87	1157.1	35.99	35.71	1151.94	35.45	34.41	36.69	35.41	35.33	1139.68	34.84	34.43	1110.65	34.74	15.77	508.71	15.87	14.67	29.18	25.89	25.03	807.419
0.271	36.28	36.18	1167.1	35.44	35.7	35.66	1150.32	35.79	35.63	1149.35	35.36	34.37	36.62	35.33	35.26	1137.42	34.69	34.31	1106.77	34.61	15.87	511.935	15.98	14.78	29.21	25.96	25.1	809.677
0.272	36.03	35.92	1158.71	35.2	35.48	35.45	1143.55	35.57	35.52	1145.81	35.26	34.32	36.53	35.24	35.19	1135.16	34.54	34.18	1102.58	34.46	15.96	514.839	16.08	14.89	29.23	26.02	25.16	811.613
0.273	35.79	35.67	1150.65	34.95	35.26	35.23	1136.45	35.35	35.42	1142.58	35.15	34.27	36.43	35.14	35.1	1132.26	34.38	34.04	1098.06	34.32	16.06	518.065	16.18	14.99	29.26	26.07	25.21	813.226
0.274	35.56	35.43	1142.9	34.72	35.05	35.02	1129.68	35.15	35.32	1139.35	35.04	34.21	36.34	35.04	35.02	1129.68	34.23	33.91	1093.87	34.17	16.16	521.29	16.28	15.1	29.28	26.13	25.27	815.161
0.275	35.31	35.17	1134.52	34.47	34.83	34.8	1122.58	34.93	35.2	1135.48	34.93	34.15	36.24	34.93	34.93	1126.77	34.07	33.76	1089.03	34.02	16.25	524.194	16.37	15.2	29.29	26.18	25.32	816.774
0.276	35.07	34.92	1126.45	34.23	34.61	34.58	1115.48	34.71	35.08	1131.61	34.81	34.08	36.13	34.82	34.83	1123.55	33.9	33.62	1084.52	33.86	16.35	527.419	16.47	15.3	29.3	26.23	25.37	818.387
0.277	34.84	34.68	1118.71	33.99	34.4	34.37	1108.71	34.49	34.97	1128.06	34.69	34.01	36.02	34.71	34.74	1120.65	33.73	33.47	1079.68	33.7	16.44	530.323	16.57	15.41	29.31	26.28	25.42	820
0.278	34.59	34.43	1110.65	33.75	34.18	34.15	1101.61	34.27	34.84	1123.87	34.56	33.93	35.91	34.59	34.63	1117.1	33.56	33.32	1074.84	33.54	16.53	533.226	16.66	15.51	29.32	26.32	25.47	821.613
0.279	34.36	34.18	1102.58	33.51	33.96	33.93	1094.52	34.05	34.71	1119.68	34.43	33.85	35.79	34.47	34.52	1113.55	33.39	33.16	1069.68	33.37	16.62	536.129	16.75	15.61	29.32	26.36	25.51	822.903
0.28	34.12	33.94	1094.84	33.27	33.74	33.71	1087.42	33.83	34.58	1115.48	34.3	33.76	35.67	34.34	34.41	1110	33.22	33	1064.52	33.21	16.71	539.032	16.85	15.71	29.32	26.4	25.55	824.194
0.281	33.89	33.7	1087.1	33.04	33.52	33.49	1080.32	33.62	34.45	1111.29	34.16	33.67	35.55	34.21	34.29	1106.13	33.04	32.85	1059.68	33.04	16.8	541.935	16.94	15.81	29.32	26.43	25.59	825.484
0.282	33.65	33.45	1079.03	32.8	33.3	33.27	1073.23	33.4	34.32	1107.1	34.02	33.58	35.42	34.08	34.17	1102.26	32.86	32.68	1054.19	32.87	16.89	544.839	17.03	15.91	29.31	26.46	25.62	826.452
0.283	33.42	33.21	1071.29	32.56	33.08	33.05	1066.13	33.18	34.18	1102.58	33.88	33.48	35.29	33.94	34.05	1098.39	32.68	32.52	1049.03	32.69	16.97	547.419	17.12	16	29.31	26.49	25.65	827.419
0.284	33.19	32.98	1063.87	32.34	32.87	32.83	1059.03	32.96	34.04	1098.06	33.73	33.38	35.15	33.81	33.93	1094.52	32.5	32.35	1043.55	32.52	17.06	550.323	17.2	16.1	29.3	26.52	25.68	828.387
0.285	32.96	32.74	1056.13	32.1	32.64	32.61	1051.94	32.74	33.89	1093.23	33.58	33.27	35.01	33.66	33.8	1090.32	32.32	32.18	1038.06	32.34	17.14	552.903	17.29	16.2	29.28	26.55	25.71	829.355
0.286	32.72	32.5	1048.39	31.87	32.42	32.39	1044.84	32.52	33.75	1088.71	33.43	33.16	34.87	33.52	33.66	1085.81	32.13	32.01	1032.58	32.16	17.23	555.806	17.38	16.29	29.26	26.57	25.73	830
0.287	32.5	32.27	1040.97	31.65	32.22	32.18	1038.06	32.31	33.6	1083.87	33.28	33.06	34.73	33.38	33.53	1081.61	31.95	31.84	1027.1	31.99	17.31	558.387	17.46	16.39	29.24	26.59	25.76	830.968
0.288	32.28	32.03	1033.23	31.42	32	31.97	1031.29	32.1	33.45	1079.03	33.13	32.94	34.59	33.22	33.39	1077.1	31.77	31.67	1021.61	31.81	17.39	560.968	17.54	16.48	29.22	26.61	25.78	831.613
0.289	32.05	31.8	1025.81	31.19	31.78	31.75	1024.19	31.88	33.3	1074.19	32.97	32.82	34.44	33.07	33.25	1072.58	31.58	31.49	1015.81	31.63	17.47	563.548	17.62	16.57	29.2	26.62	25.79	831.935
0.29	31.84	31.58	1018.71	30.98	31.57	31.54	1017.42	31.67	33.15	1069.35	32.81	32.7	34.29	32.93	33.12	1068.39	31.4	31.32	1010.32	31.45	17.55	566.129	17.71	16.66	29.17	26.63	25.81	832.581
0.291	31.61	31.35	1011.29	30.75	31.36	31.32	1010.32	31.46	32.99	1064.19	32.65	32.58	34.14	32.77	32.97	1063.55	31.21	31.15	1004.84	31.27	17.63	568.71	17.79	16.75	29.14	26.64	25.82	832.903
0.292	31.39	31.12	1003.87	30.53	31.15	31.11	1003.55	31.24	32.84	1059.35	32.49	32.45	33.99	32.61	32.82	1058.71	31.02	30.97	999.032	31.08	17.7	570.968	17.86	16.84	29.11	26.65	25.83	833.226
0.293	31.18	30.91	997.097	30.32	30.94	30.91	997.097	31.04	32.69	1054.52	32.33	32.33	33.84	32.46	32.68	1054.19	30.84	30.8	993.548	30.9	17.78	573.548	17.94	16.93	29.07	26.66	25.85	833.871
0.294	30.97	30.69	990	30.11	30.74	30.7	990.323	30.83	32.53	1049.35	32.17	32.2	33.68	32.3	32.53	1049.35	30.65	30.62	987.742	30.72	17.85	575.806	18.02	17.02	29.04	26.66	25.85	833.871
0.295	30.76	30.47	982.903	29.89	30.53	30.49	983.548	30.63	32.37	1044.19	32.01	32.07	33.53	32.14	32.38	1044.52	30.47	30.44	981.935	30.54	17.93	578.387	18.09	17.11	29	26.66	25.86	834.194
0.296	30.55	30.25	975.806	29.69	30.33	30.28	976.774	30.42	32.21	1039.03	31.84	31.94	33.37	31.98	32.23	1039.68	30.28	30.26	976.129	30.36	18	580.645	18.17	17.19	28.96	26.66	25.86	834.194
0.297	30.34	30.04	969.032	29.48	30.12	30.08	970.323	30.22	32.05	1033.87	31.68	31.8	33.21	31.82	32.08	1034.84	30.09	30.09	970.645	30.17	18.07	582.903	18.24	17.28	28.92	26.66	25.86	834.194
0.298	30.14	29.83	962.258	29.27	29.92	29.88	963.871	30.02	31.89	1028.71	31.51	31.67	33.05	31.66	31.93	1030	29.91	29.91	964.839	29.99	18.14	585.161	18.31	17.37	28.87	26.65	25.86	834.194
0.299	29.93	29.62	955.484	29.07	29.72	29.68	957.419	29.82	31.73	1023.55	31.34	31.53	32.89	31.5	31.77	1024.84	29.73	29.73	959.032	29.81	18.21	587.419	18.38	17.45	28.82	26.64	25.86	834.194
0.3	29.74	29.42	949.032	28.87	29.53	29.48	950.968	29.62	31.57	1018.39	31.18	31.39	32.74	31.34	31.62	1020	29.54	29.55	953.226	29.63	18.28	589.677	18.45	17.53	28.78	26.64	25.85	833.871
0.301	29.54	29.21	942.258	28.67	29.33	29.28	944.516	29.43	31.41	1013.23	31.01	31.25	32.58	31.18	31.46	1014.84	29.36	29.38	947.742	29.45	18.34	591.613	18.52	17.61	28.73	26.63	25.84	833.548
0.302	29.34	29.01	935.806	28.48	29.14	29.09	938.387	29.23	31.25	1008.06	30.85	31.11	32.41	31.01	31.3	1009.68	29.18	29.2	941.935	29.27	18.41	593.871	18.58	17.69	28.67	26.61	25.83	833.226
0.303	29.15	28.81	929.355	28.29	28.95	28.9	932.258	29.04	31.09	1002.9	30.68	30.97	32.26	30.85	31.15	1004.84	29	29.03	936.452	29.1	18.47	595.806	18.65	17.78	28.62	26.6	25.83	833.226
0.304	28.96	28.61	922.903	28.09	28.76	28.7	925.806	28.85	30.93	997.742	30.52	30.83	32.1	30.69	30.99	999.677	28.82	28.85	930.645	28.92	18.53	597.742	18.71	17.85	28.57	26.58	25.81	832.581
0.305	28.77	28.42	916.774	27.9	28.57	28.51	919.677	28.66	30.76	992.258	30.35	30.68	31.93	30.53	30.83	994.516	28.64	28.67	924.839	28.74	18.59	599.677	18.78	17.93	28.51	26.56	25.8	832.258
0.306	28.58	28.23	910.645	27.72	28.39	28.33	913.871	28.48	30.61	987.419	30.19	30.55	31.78	30.37	30.68	989.677	28.46	28.5	919.355	28.57	18.66	601.935	18.84	18.01	28.46	26.54	25.79	831.935
0.307	28.4	28.04	904.516	27.53	28.2	28.14	907.742	28.29	30.45	982.258	30.02	30.4	31.61	30.2	30.52	984.516	28.28	28.33	913.871	28.39	18.72	603.871	18.9	18.09	28.39	26.52	25.77	831.29
0.308	28.21	27.85	898.387	27.35	28.02	27.96	901.935	28.11	30.28	976.774	29.85	30.25	31.45	30.04	30.36	979.355	28.11	28.16	908.387	28.21	18.78	605.806	18.96	18.16	28.33	26.49	25.75	830.645
0.309	28.04	27.67	892.581	27.17	27.84	27.78	896.129	27.93	30.13	971.935	29.69	30.11	31.29	29.88	30.21	974.516	27.93	27.99	902.903	28.04	18.83	607.419	19.02	18.24	28.27	26.46	25.73	830
0.31	27.86	27.49	886.774	26.99	27.66	27.6	890.323	27.75	29.97	966.774	29.52	29.96	31.13	29.72	30.05	969.355	27.76	27.81	897.097	27.87	18.89	609.355	19.08	18.31	28.21	26.44	25.71	829.355
0.311	27.68	27.3	880.645	26.82	27.48	27.42	884.516	27.57	29.81	961.613	29.36	29.81	30.97	29.55	29.89	964.194	27.59	27.65	891.935	27.7	18.95	611.29	19.13	18.38	28.14	26.41	25.68	828.387
0.312	27.51	27.13	875.161	26.65	27.31	27.24	878.71	27.4	29.65	956.452	29.2	29.67	30.82	29.39	29.74	959.355	27.42	27.48	886.452	27.53	19	612.903	19.19	18.45	28.08	26.38	25.66	827.742
0.313	27.34	26.95	869.355	26.48	27.14	27.07	873.226	27.23	29.49	951.29	29.03	29.52	30.66	29.24	29.58	954.194	27.25	27.31	880.968	27.36	19.05	614.516	19.24	18.52	28.01	26.34	25.63	826.774
0.314	27.17	26.78	863.871	26.31	26.97	26.9	867.742	27.05	29.33	946.129	28.87	29.38	30.5	29.08	29.42	949.032	27.08	27.14	875.484	27.19	19.11	616.452	19.3	18.59	27.95	26.31	25.6	825.806
0.315	27	26.61	858.387	26.14	26.8	26.73	862.258	26.89	29.18	941.29	28.71	29.23	30.34	28.92	29.27	944.194	26.91	26.98	870.323	27.03	19.16	618.065	19.35	18.66	27.88	26.27	25.57	824.839
0.316	26.84	26.44	852.903	25.98	26.63	26.56	856.774	26.72	29.02	936.129	28.55	29.09	30.19	28.76	29.12	939.355	26.75	26.82	865.161	26.86	19.21	619.677	19.4	18.73	27.81	26.24	25.54	823.871
0.317	26.67	26.27	847.419	25.81	26.47	26.39	851.29	26.55	28.87	931.29	28.39	28.94	30.03	28.6	28.96	934.194	26.58	26.65	859.677	26.7	19.26	621.29	19.45	18.8	27.74	26.2	25.51	822.903
0.318	26.51	26.1	841.935	25.65	26.3	26.23	846.129	26.39	28.71	926.129	28.24	28.79	29.88	28.45	28.81	929.355	26.42	26.49	854.516	26.54	19.3	622.581	19.5	18.86	27.66	26.16	25.48	821.935
0.319	26.35	25.94	836.774	25.49	26.15	26.07	840.968	26.23	28.56	921.29	28.08	28.65	29.73	28.29	28.66	924.516	26.26	26.33	849.355	26.38	19.35	624.194	19.55	18.93	27.6	26.12	25.45	820.968
0.32	26.2	25.78	831.613	25.34	25.99	25.9	835.484	26.07	28.41	916.452	27.92	28.51	29.57	28.14	28.5	919.355	26.1	26.17	844.194	26.22	19.4	625.806	19.59	18.99	27.52	26.08	25.41	819.677
0.321	26.04	25.62	826.452	25.18	25.83	25.74	830.323	25.91	28.25	911.29	27.77	28.36	29.42	27.98	28.35	914.516	25.94	26.01	839.032	26.06	19.44	627.097	19.64	19.06	27.45	26.03	25.37	818.387
0.322	25.89	25.47	821.613	25.03	25.68	25.59	825.484	25.76	28.11	906.774	27.62	28.22	29.27	27.83	28.2	909.677	25.79	25.86	834.194	25.91	19.49	628.71	19.68	19.12	27.37	25.99	25.34	817.419
0.323	25.74	25.31	816.452	24.88	25.52	25.43	820.323	25.6	27.95	901.613	27.46	28.08	29.12	27.68	28.05	904.839	25.63	25.7	829.032	25.75	19.53	630	19.73	19.18	27.3	25.94	25.3	816.129
0.324	25.59	25.16	811.613	24.73	25.37	25.28	815.484	25.45	27.81	897.097	27.31	27.93	28.97	27.53	27.9	900	25.48	25.55	824.194	25.59	19.57	631.29	19.77	19.24	27.22	25.89	25.26	814.839
0.325	25.44	25.01	806.774	24.59	25.22	25.13	810.645	25.3	27.66	892.258	27.16	27.79	28.83	27.38	27.76	895.484	25.33	25.4	819.355	25.44	19.61	632.581	19.81	19.3	27.15	25.85	25.22	813.548
0.326	25.3	24.86	801.935	24.44	25.07	24.98	805.806	25.15	27.51	887.419	27.01	27.65	28.68	27.23	27.61	890.645	25.18	25.25	814.516	25.29	19.65	633.871	19.85	19.36	27.07	25.8	25.17	811.935
0.327	25.15	24.71	797.097	24.3	24.93	24.83	800.968	25	27.37	882.903	26.86	27.51	28.53	27.08	27.46	885.806	25.03	25.1	809.677	25.14	19.69	635.161	19.89	19.41	26.99	25.75	25.13	810.645
0.328	25.01	24.57	792.581	24.16	24.78	24.68	796.129	24.86	27.22	878.065	26.72	27.37	28.39	26.94	27.32	881.29	24.88	24.95	804.839	25	19.73	636.452	19.92	19.47	26.91	25.7	25.09	809.355
0.329	24.87	24.43	788.065	24.02	24.64	24.54	791.613	24.72	27.08	873.548	26.57	27.23	28.25	26.79	27.18	876.774	24.73	24.8	800	24.85	19.77	637.742	19.96	19.53	26.83	25.65	25.04	807.742
0.33	24.74	24.29	783.548	23.88	24.5	24.4	787.097	24.57	26.94	869.032	26.43	27.09	28.1	26.65	27.03	871.935	24.59	24.65	795.161	24.7	19.8	638.71	20	19.58	26.75	25.59	25	806.452
0.331	24.6	24.15	779.032	23.74	24.36	24.25	782.258	24.43	26.8	864.516	26.28	26.95	27.96	26.51	26.89	867.419	24.45	24.51	790.645	24.56	19.84	640	20.03	19.63	26.67	25.54	24.95	804.839
0.332	24.47	24.01	774.516	23.61	24.23	24.12	778.065	24.3	26.66	860	26.14	26.82	27.82	26.36	26.75	862.903	24.31	24.37	786.129	24.42	19.87	640.968	20.07	19.69	26.59	25.49	24.9	803.226
0.333	24.34	23.87	770	23.48	24.09	23.98	773.548	24.16	26.52	855.484	26	26.68	27.68	26.22	26.61	858.387	24.16	24.23	781.613	24.28	19.9	641.935	20.1	19.74	26.51	25.43	24.85	801.613
0.334	24.2	23.74	765.806	23.34	23.95	23.84	769.032	24.02	26.38	850.968	25.86	26.54	27.54	26.08	26.47	853.871	24.03	24.09	777.097	24.14	19.93	642.903	20.13	19.79	26.43	25.37	24.8	800
0.335	24.08	23.61	761.613	23.22	23.82	23.71	764.839	23.89	26.24	846.452	25.72	26.41	27.41	25.95	26.33	849.355	23.89	23.95	772.581	24	19.97	644.194	20.16	19.84	26.35	25.32	24.75	798.387
0.336	23.95	23.47	757.097	23.09	23.69	23.57	760.323	23.76	26.11	842.258	25.58	26.28	27.27	25.81	26.2	845.161	23.75	23.81	768.065	23.86	19.99	644.839	20.19	19.88	26.27	25.26	24.7	796.774
0.337	23.82	23.34	752.903	22.96	23.56	23.44	756.129	23.63	25.97	837.742	25.45	26.14	27.14	25.67	26.06	840.645	23.62	23.67	763.548	23.73	20.02	645.806	20.21	19.93	26.19	25.2	24.65	795.161
0.338	23.7	23.22	749.032	22.84	23.44	23.31	751.935	23.5	25.84	833.548	25.31	26.01	27.01	25.54	25.93	836.452	23.49	23.54	759.355	23.6	20.05	646.774	20.24	19.98	26.11	25.14	24.6	793.548
0.339	23.58	23.09	744.839	22.72	23.31	23.18	747.742	23.37	25.71	829.355	25.18	25.88	26.87	25.4	25.79	831.935	23.35	23.41	755.161	23.46	20.08	647.742	20.27	20.02	26.03	25.08	24.55	791.935
0.34	23.45	22.97	740.968	22.6	23.18	23.05	743.548	23.25	25.57	824.839	25.05	25.75	26.74	25.27	25.66	827.742	23.22	23.27	750.645	23.33	20.1	648.387	20.29	20.06	25.94	25.02	24.49	790
0.341	23.34	22.85	737.097	22.48	23.06	22.93	739.677	23.12	25.45	820.968	24.92	25.62	26.62	25.14	25.53	823.548	23.1	23.14	746.452	23.2	20.13	649.355	20.32	20.11	25.86	24.96	24.44	788.387
0.342	23.22	22.72	732.903	22.36	22.94	22.81	735.806	23	25.31	816.452	24.79	25.49	26.49	25.01	25.4	819.355	22.97	23.01	742.258	23.07	20.15	650	20.34	20.15	25.78	24.9	24.38	786.452
0.343	23.1	22.6	729.032	22.24	22.82	22.68	731.613	22.88	25.19	812.581	24.66	25.37	26.36	24.88	25.27	815.161	22.84	22.89	738.387	22.95	20.17	650.645	20.36	20.19	25.69	24.83	24.33	784.839
0.344	22.99	22.49	725.484	22.13	22.7	22.56	727.742	22.76	25.06	808.387	24.53	25.24	26.23	24.75	25.14	810.968	22.72	22.76	734.194	22.82	20.19	651.29	20.38	20.23	25.61	24.77	24.27	782.903
0.345	22.87	22.37	721.613	22.01	22.58	22.44	723.871	22.64	24.94	804.516	24.41	25.12	26.11	24.62	25.02	807.097	22.6	22.63	730	22.7	20.21	651.935	20.4	20.27	25.53	24.71	24.21	780.968
0.346	22.76	22.25	717.742	21.9	22.47	22.32	720	22.52	24.81	800.323	24.28	24.99	25.99	24.5	24.89	802.903	22.47	22.51	726.129	22.58	20.23	652.581	20.42	20.31	25.44	24.65	24.16	779.355
0.347	22.65	22.14	714.194	21.79	22.35	22.21	716.452	22.41	24.69	796.452	24.16	24.87	25.87	24.37	24.77	799.032	22.35	22.38	721.935	22.45	20.25	653.226	20.44	20.35	25.36	24.58	24.1	777.419
0.348	22.54	22.03	710.645	21.68	22.24	22.09	712.581	22.29	24.57	792.581	24.03	24.75	25.74	24.25	24.64	794.839	22.23	22.26	718.065	22.33	20.27	653.871	20.45	20.38	25.28	24.52	24.04	775.484
0.349	22.44	21.92	707.097	21.57	22.13	21.98	709.032	22.18	24.44	788.387	23.91	24.62	25.62	24.13	24.52	790.968	22.12	22.14	714.194	22.21	20.29	654.516	20.47	20.42	25.19	24.45	23.98	773.548
0.35	22.33	21.81	703.548	21.47	22.02	21.87	705.484	22.07	24.32	784.516	23.79	24.5	25.5	24.01	24.4	787.097	22	22.02	710.323	22.1	20.3	654.839	20.48	20.45	25.11	24.39	23.92	771.613
0.351	22.23	21.7	700	21.36	21.91	21.75	701.613	21.96	24.21	780.968	23.67	24.39	25.39	23.89	24.28	783.226	21.88	21.91	706.774	21.98	20.32	655.484	20.5	20.48	25.03	24.32	23.86	769.677
0.352	22.12	21.59	696.452	21.26	21.8	21.64	698.065	21.85	24.09	777.097	23.56	24.27	25.27	23.77	24.16	779.355	21.77	21.79	702.903	21.87	20.33	655.806	20.51	20.52	24.94	24.26	23.8	767.742
0.353	22.02	21.49	693.226	21.16	21.69	21.53	694.516	21.74	23.97	773.226	23.44	24.15	25.16	23.65	24.04	775.484	21.65	21.67	699.032	21.75	20.34	656.129	20.52	20.55	24.86	24.19	23.74	765.806
0.354	21.92	21.38	689.677	21.06	21.59	21.43	691.29	21.64	23.85	769.355	23.32	24.03	25.04	23.53	23.93	771.935	21.55	21.56	695.484	21.64	20.36	656.774	20.53	20.58	24.78	24.12	23.68	763.871
0.355	21.82	21.28	686.452	20.95	21.48	21.32	687.742	21.53	23.74	765.806	23.21	23.92	24.93	23.42	23.81	768.065	21.43	21.44	691.613	21.53	20.37	657.097	20.54	20.6	24.69	24.06	23.62	761.935
0.356	21.72	21.18	683.226	20.85	21.38	21.22	684.516	21.43	23.62	761.935	23.09	23.8	24.82	23.3	23.69	764.194	21.32	21.33	688.065	21.42	20.37	657.097	20.55	20.63	24.61	23.99	23.56	760
0.357	21.62	21.08	680	20.76	21.28	21.11	680.968	21.33	23.51	758.387	22.98	23.69	24.71	23.19	23.58	760.645	21.22	21.22	684.516	21.31	20.38	657.419	20.56	20.66	24.53	23.92	23.5	758.065
0.358	21.53	20.98	676.774	20.66	21.18	21.01	677.742	21.22	23.4	754.839	22.87	23.58	24.6	23.08	23.47	757.097	21.11	21.11	680.968	21.2	20.39	657.742	20.57	20.69	24.45	23.85	23.43	755.806
0.359	21.43	20.88	673.548	20.56	21.08	20.91	674.516	21.12	23.29	751.29	22.76	23.47	24.49	22.97	23.36	753.548	21	21	677.419	21.09	20.4	658.065	20.57	20.71	24.36	23.78	23.37	753.871
0.36	21.34	20.78	670.323	20.47	20.98	20.81	671.29	21.02	23.18	747.742	22.66	23.36	24.38	22.86	23.25	750	20.9	20.89	673.871	20.99	20.41	658.387	20.58	20.73	24.28	23.72	23.31	751.935
0.361	21.25	20.69	667.419	20.38	20.88	20.71	668.065	20.92	23.07	744.194	22.55	23.25	24.28	22.75	23.14	746.452	20.8	20.79	670.645	20.88	20.41	658.387	20.58	20.76	24.2	23.65	23.24	749.677
0.362	21.15	20.59	664.194	20.28	20.79	20.61	664.839	20.83	22.97	740.968	22.44	23.14	24.17	22.64	23.03	742.903	20.69	20.68	667.097	20.78	20.41	658.387	20.58	20.78	24.11	23.58	23.18	747.742
0.363	21.06	20.5	661.29	20.19	20.69	20.51	661.613	20.73	22.86	737.419	22.33	23.03	24.07	22.53	22.92	739.355	20.59	20.58	663.871	20.67	20.42	658.71	20.58	20.8	24.03	23.51	23.11	745.484
0.364	20.97	20.41	658.387	20.1	20.6	20.42	658.71	20.64	22.76	734.194	22.23	22.93	23.96	22.43	22.82	736.129	20.49	20.47	660.323	20.57	20.42	658.71	20.59	20.82	23.95	23.44	23.05	743.548
0.365	20.88	20.31	655.161	20.01	20.51	20.32	655.484	20.54	22.65	730.645	22.13	22.82	23.86	22.33	22.71	732.581	20.39	20.37	657.097	20.47	20.42	658.71	20.59	20.84	23.87	23.37	22.99	741.613
0.366	20.8	20.22	652.258	19.93	20.41	20.23	652.581	20.45	22.55	727.419	22.02	22.72	23.76	22.22	22.61	729.355	20.29	20.27	653.871	20.37	20.42	658.71	20.59	20.86	23.78	23.3	22.92	739.355
0.367	20.71	20.13	649.355	19.84	20.32	20.13	649.355	20.36	22.45	724.194	21.92	22.61	23.66	22.12	22.51	726.129	20.2	20.17	650.645	20.27	20.42	658.71	20.59	20.87	23.7	23.23	22.86	737.419
0.368	20.63	20.05	646.774	19.75	20.23	20.04	646.452	20.27	22.34	720.645	21.82	22.51	23.56	22.02	22.4	722.581	20.1	20.07	647.419	20.18	20.42	658.71	20.58	20.89	23.62	23.16	22.79	735.161
0.369	20.54	19.96	643.871	19.67	20.14	19.95	643.548	20.18	22.24	717.419	21.72	22.41	23.46	21.92	22.3	719.355	20	19.97	644.194	20.08	20.42	658.71	20.58	20.9	23.54	23.09	22.73	733.226
0.37	20.46	19.87	640.968	19.59	20.06	19.86	640.645	20.09	22.15	714.516	21.63	22.31	23.37	21.82	22.2	716.129	19.91	19.88	641.29	19.99	20.42	658.71	20.58	20.92	23.46	23.02	22.66	730.968
0.371	20.38	19.79	638.387	19.5	19.97	19.77	637.742	20	22.05	711.29	21.53	22.21	23.27	21.72	22.1	712.903	19.82	19.78	638.065	19.89	20.41	658.387	20.57	20.93	23.38	22.95	22.6	729.032
0.372	20.29	19.7	635.484	19.42	19.88	19.68	634.839	19.91	21.95	708.065	21.43	22.11	23.17	21.62	22	709.677	19.73	19.68	634.839	19.8	20.41	658.387	20.56	20.94	23.3	22.88	22.53	726.774
0.373	20.21	19.62	632.903	19.34	19.8	19.6	632.258	19.83	21.85	704.839	21.34	22.01	23.08	21.53	21.91	706.774	19.64	19.59	631.935	19.71	20.4	658.065	20.56	20.95	23.22	22.81	22.47	724.839
0.374	20.13	19.54	630.323	19.26	19.72	19.51	629.355	19.74	21.76	701.935	21.24	21.91	22.99	21.43	21.81	703.548	19.55	19.5	629.032	19.61	20.4	658.065	20.55	20.96	23.14	22.74	22.4	722.581
0.375	20.05	19.45	627.419	19.18	19.63	19.42	626.452	19.66	21.66	698.71	21.15	21.81	22.9	21.34	21.71	700.323	19.45	19.4	625.806	19.52	20.39	657.742	20.54	20.97	23.06	22.67	22.33	720.323
0.376	19.98	19.37	624.839	19.1	19.55	19.34	623.871	19.58	21.57	695.806	21.06	21.72	22.8	21.25	21.62	697.419	19.37	19.31	622.903	19.43	20.38	657.419	20.53	20.98	22.98	22.6	22.27	718.387
0.377	19.9	19.29	622.258	19.02	19.47	19.26	621.29	19.49	21.48	692.903	20.97	21.63	22.71	21.16	21.53	694.516	19.28	19.22	620	19.34	20.37	657.097	20.52	20.99	22.9	22.53	22.2	716.129
0.378	19.83	19.22	620	18.95	19.39	19.17	618.387	19.41	21.39	690	20.88	21.53	22.62	21.06	21.44	691.613	19.19	19.13	617.097	19.26	20.36	656.774	20.51	21	22.82	22.46	22.14	714.194
0.379	19.75	19.14	617.419	18.87	19.31	19.09	615.806	19.33	21.3	687.097	20.79	21.44	22.54	20.97	21.34	688.387	19.11	19.04	614.194	19.17	20.35	656.452	20.5	21	22.74	22.38	22.07	711.935
0.38	19.68	19.06	614.839	18.8	19.23	19.01	613.226	19.25	21.21	684.194	20.7	21.35	22.45	20.88	21.25	685.484	19.02	18.95	611.29	19.08	20.34	656.129	20.49	21.01	22.66	22.32	22.01	710
0.381	19.6	18.98	612.258	18.72	19.15	18.93	610.645	19.17	21.12	681.29	20.61	21.26	22.36	20.8	21.16	682.581	18.94	18.87	608.71	19	20.33	655.806	20.48	21.01	22.58	22.25	21.94	707.742
0.382	19.53	18.91	610	18.65	19.07	18.85	608.065	19.09	21.03	678.387	20.52	21.17	22.27	20.71	21.07	679.677	18.85	18.78	605.806	18.91	20.32	655.484	20.46	21.01	22.5	22.17	21.87	705.484
0.383	19.46	18.84	607.742	18.58	19	18.77	605.484	19.02	20.94	675.484	20.44	21.08	22.19	20.62	20.99	677.097	18.77	18.7	603.226	18.83	20.31	655.161	20.45	21.02	22.43	22.1	21.81	703.548
0.384	19.39	18.76	605.161	18.5	18.92	18.7	603.226	18.94	20.85	672.581	20.35	20.99	22.11	20.54	20.9	674.194	18.69	18.61	600.323	18.75	20.29	654.516	20.43	21.01	22.35	22.03	21.74	701.29
0.385	19.31	18.69	602.903	18.43	18.85	18.62	600.645	18.86	20.77	670	20.27	20.9	22.02	20.45	20.81	671.29	18.61	18.53	597.742	18.66	20.28	654.194	20.42	21.01	22.27	21.96	21.67	699.032
0.386	19.25	18.62	600.645	18.36	18.78	18.54	598.065	18.79	20.69	667.419	20.18	20.82	21.94	20.37	20.73	668.71	18.53	18.44	594.839	18.58	20.26	653.548	20.4	21.01	22.19	21.9	21.61	697.097
0.387	19.18	18.54	598.065	18.29	18.7	18.47	595.806	18.72	20.6	664.516	20.1	20.73	21.86	20.28	20.64	665.806	18.45	18.36	592.258	18.5	20.25	653.226	20.38	21.01	22.11	21.82	21.54	694.839
0.388	19.11	18.47	595.806	18.23	18.63	18.39	593.226	18.64	20.52	661.935	20.02	20.64	21.77	20.2	20.56	663.226	18.37	18.28	589.677	18.42	20.23	652.581	20.36	21.01	22.04	21.75	21.48	692.903
0.389	19.04	18.4	593.548	18.16	18.56	18.32	590.968	18.57	20.44	659.355	19.94	20.56	21.7	20.12	20.47	660.323	18.3	18.2	587.097	18.35	20.21	651.935	20.35	21.01	21.96	21.68	21.41	690.645
0.39	18.97	18.33	591.29	18.09	18.49	18.25	588.71	18.5	20.35	656.452	19.86	20.48	21.62	20.04	20.39	657.742	18.22	18.12	584.516	18.27	20.2	651.613	20.33	21	21.88	21.61	21.35	688.71
0.391	18.91	18.27	589.355	18.03	18.41	18.17	586.129	18.43	20.27	653.871	19.78	20.39	21.54	19.96	20.31	655.161	18.14	18.04	581.935	18.19	20.18	650.968	20.31	21	21.81	21.55	21.28	686.452
0.392	18.84	18.2	587.097	17.96	18.35	18.1	583.871	18.36	20.19	651.29	19.7	20.31	21.46	19.88	20.23	652.581	18.07	17.97	579.677	18.12	20.16	650.323	20.29	20.99	21.73	21.48	21.21	684.194
0.393	18.78	18.13	584.839	17.89	18.28	18.03	581.613	18.29	20.11	648.71	19.62	20.23	21.38	19.8	20.15	650	18	17.89	577.097	18.04	20.14	649.677	20.26	20.99	21.66	21.41	21.15	682.258
0.394	18.71	18.07	582.903	17.83	18.21	17.96	579.355	18.22	20.04	646.452	19.54	20.15	21.31	19.73	20.07	647.419	17.92	17.81	574.516	17.96	20.12	649.032	20.24	20.98	21.58	21.34	21.08	680
0.395	18.65	18	580.645	17.77	18.14	17.89	577.097	18.15	19.96	643.871	19.47	20.07	21.23	19.65	19.99	644.839	17.85	17.73	571.935	17.89	20.1	648.387	20.22	20.97	21.5	21.27	21.02	678.065
0.396	18.59	17.93	578.387	17.7	18.08	17.82	574.839	18.08	19.88	641.29	19.39	19.99	21.16	19.57	19.91	642.258	17.78	17.66	569.677	17.82	20.08	647.742	20.2	20.96	21.43	21.2	20.95	675.806
0.397	18.53	17.87	576.452	17.64	18.01	17.76	572.903	18.01	19.81	639.032	19.32	19.91	21.08	19.5	19.84	640	17.7	17.58	567.097	17.74	20.06	647.097	20.17	20.95	21.35	21.13	20.89	673.871
0.398	18.46	17.81	574.516	17.58	17.94	17.69	570.645	17.95	19.73	636.452	19.24	19.84	21.01	19.42	19.76	637.419	17.63	17.51	564.839	17.67	20.04	646.452	20.15	20.94	21.28	21.06	20.82	671.613
0.399	18.4	17.74	572.258	17.52	17.88	17.62	568.387	17.88	19.66	634.194	19.17	19.76	20.93	19.35	19.68	634.839	17.56	17.44	562.581	17.6	20.01	645.484	20.12	20.93	21.21	21	20.76	669.677
0.4	18.34	17.68	570.323	17.46	17.81	17.56	566.452	17.82	19.58	631.613	19.1	19.68	20.86	19.28	19.61	632.581	17.49	17.36	560	17.53	19.99	644.839	20.1	20.92	21.13	20.93	20.69	667.419
0.401	18.28	17.62	568.387	17.4	17.75	17.49	564.194	17.75	19.51	629.355	19.02	19.61	20.79	19.2	19.53	630	17.42	17.29	557.742	17.46	19.96	643.871	20.07	20.9	21.06	20.86	20.63	665.484
0.402	18.23	17.56	566.452	17.34	17.69	17.43	562.258	17.69	19.44	627.097	18.95	19.54	20.72	19.13	19.46	627.742	17.36	17.22	555.484	17.39	19.94	643.226	20.05	20.89	20.98	20.79	20.56	663.226
0.403	18.17	17.5	564.516	17.28	17.63	17.36	560	17.63	19.36	624.516	18.88	19.46	20.65	19.06	19.39	625.484	17.29	17.15	553.226	17.32	19.92	642.581	20.02	20.88	20.91	20.73	20.5	661.29
0.404	18.11	17.44	562.581	17.22	17.56	17.3	558.065	17.56	19.29	622.258	18.81	19.39	20.58	18.99	19.32	623.226	17.22	17.08	550.968	17.25	19.89	641.613	19.99	20.86	20.84	20.66	20.43	659.032
0.405	18.05	17.38	560.645	17.17	17.5	17.23	555.806	17.5	19.22	620	18.74	19.32	20.51	18.92	19.25	620.968	17.16	17.01	548.71	17.18	19.87	640.968	19.96	20.85	20.76	20.59	20.37	657.097
0.406	18	17.32	558.71	17.11	17.44	17.17	553.871	17.44	19.15	617.742	18.67	19.24	20.44	18.85	19.17	618.387	17.09	16.94	546.452	17.12	19.84	640	19.93	20.83	20.69	20.52	20.31	655.161
0.407	17.94	17.26	556.774	17.05	17.38	17.11	551.935	17.38	19.08	615.484	18.6	19.17	20.37	18.78	19.1	616.129	17.02	16.87	544.194	17.05	19.81	639.032	19.9	20.81	20.61	20.46	20.24	652.903
0.408	17.88	17.21	555.161	17	17.32	17.05	550	17.32	19.01	613.226	18.54	19.1	20.31	18.72	19.03	613.871	16.96	16.81	542.258	16.98	19.79	638.387	19.87	20.8	20.54	20.39	20.18	650.968
0.409	17.83	17.15	553.226	16.94	17.27	16.99	548.065	17.26	18.95	611.29	18.47	19.03	20.24	18.65	18.97	611.935	16.9	16.74	540	16.92	19.76	637.419	19.84	20.78	20.47	20.33	20.12	649.032
0.41	17.77	17.09	551.29	16.89	17.21	16.93	546.129	17.2	18.88	609.032	18.41	18.96	20.17	18.58	18.9	609.677	16.83	16.67	537.742	16.85	19.73	636.452	19.81	20.76	20.4	20.26	20.05	646.774
0.411	17.72	17.03	549.355	16.83	17.15	16.87	544.194	17.14	18.81	606.774	18.34	18.89	20.11	18.52	18.83	607.419	16.77	16.61	535.806	16.79	19.7	635.484	19.78	20.74	20.32	20.2	19.99	644.839
0.412	17.67	16.98	547.742	16.78	17.09	16.81	542.258	17.08	18.75	604.839	18.28	18.83	20.04	18.45	18.76	605.161	16.71	16.54	533.548	16.73	19.68	634.839	19.75	20.72	20.25	20.13	19.93	642.903
0.413	17.61	16.92	545.806	16.72	17.03	16.75	540.323	17.02	18.68	602.581	18.21	18.76	19.98	18.39	18.7	603.226	16.65	16.48	531.613	16.66	19.64	633.548	19.72	20.7	20.17	20.06	19.86	640.645
0.414	17.56	16.87	544.194	16.67	16.98	16.69	538.387	16.97	18.61	600.323	18.15	18.69	19.91	18.32	18.63	600.968	16.59	16.41	529.355	16.6	19.61	632.581	19.68	20.67	20.1	20	19.8	638.71
0.415	17.51	16.82	542.581	16.62	16.92	16.64	536.774	16.91	18.55	598.387	18.08	18.62	19.85	18.26	18.57	599.032	16.53	16.35	527.419	16.54	19.59	631.935	19.65	20.65	20.03	19.94	19.74	636.774
0.416	17.46	16.76	540.645	16.57	16.87	16.58	534.839	16.85	18.49	596.452	18.02	18.56	19.79	18.2	18.5	596.774	16.47	16.29	525.484	16.48	19.55	630.645	19.62	20.63	19.96	19.87	19.68	634.839
0.417	17.4	16.71	539.032	16.52	16.81	16.52	532.903	16.8	18.42	594.194	17.96	18.49	19.72	18.13	18.44	594.839	16.41	16.22	523.226	16.42	19.52	629.677	19.58	20.61	19.88	19.81	19.62	632.903
0.418	17.36	16.66	537.419	16.47	16.76	16.47	531.29	16.75	18.36	592.258	17.9	18.43	19.66	18.07	18.37	592.581	16.35	16.16	521.29	16.36	19.49	628.71	19.55	20.58	19.81	19.74	19.56	630.968
0.419	17.3	16.61	535.806	16.42	16.71	16.41	529.355	16.69	18.3	590.323	17.84	18.37	19.6	18.01	18.31	590.645	16.29	16.1	519.355	16.3	19.46	627.742	19.51	20.56	19.74	19.68	19.49	628.71
0.42	17.25	16.55	533.871	16.36	16.65	16.35	527.419	16.64	18.24	588.387	17.77	18.3	19.54	17.95	18.25	588.71	16.23	16.04	517.419	16.24	19.42	626.452	19.47	20.53	19.66	19.62	19.43	626.774
0.421	17.21	16.5	532.258	16.32	16.6	16.3	525.806	16.58	18.18	586.452	17.72	18.24	19.48	17.89	18.19	586.774	16.17	15.98	515.484	16.18	19.39	625.484	19.44	20.51	19.59	19.55	19.37	624.839
0.422	17.16	16.45	530.645	16.27	16.55	16.25	524.194	16.53	18.12	584.516	17.66	18.18	19.42	17.83	18.13	584.839	16.12	15.92	513.548	16.12	19.36	624.516	19.4	20.48	19.51	19.49	19.31	622.903
0.423	17.11	16.4	529.032	16.22	16.5	16.19	522.258	16.48	18.06	582.581	17.6	18.12	19.36	17.77	18.07	582.903	16.06	15.86	511.613	16.06	19.33	623.548	19.37	20.45	19.44	19.43	19.25	620.968
0.424	17.06	16.35	527.419	16.17	16.44	16.14	520.645	16.43	18	580.645	17.54	18.06	19.3	17.71	18.01	580.968	16	15.8	509.677	16.01	19.29	622.258	19.33	20.43	19.36	19.36	19.19	619.032
0.425	17.01	16.3	525.806	16.12	16.39	16.09	519.032	16.37	17.94	578.71	17.48	18	19.24	17.65	17.95	579.032	15.95	15.74	507.742	15.95	19.26	621.29	19.29	20.4	19.29	19.3	19.13	617.097
0.426	16.96	16.25	524.194	16.07	16.34	16.03	517.097	16.32	17.88	576.774	17.42	17.93	19.18	17.6	17.89	577.097	15.89	15.69	506.129	15.89	19.22	620	19.25	20.37	19.21	19.24	19.07	615.161
0.427	16.92	16.21	522.903	16.03	16.29	15.98	515.484	16.27	17.82	574.839	17.37	17.87	19.12	17.54	17.83	575.161	15.84	15.63	504.194	15.84	19.19	619.032	19.22	20.34	19.14	19.18	19.01	613.226
0.428	16.87	16.16	521.29	15.98	16.24	15.93	513.871	16.22	17.76	572.903	17.31	17.82	19.06	17.48	17.77	573.226	15.78	15.57	502.258	15.78	19.16	618.065	19.18	20.31	19.07	19.12	18.95	611.29
0.429	16.82	16.11	519.677	15.94	16.19	15.88	512.258	16.17	17.71	571.29	17.26	17.76	19	17.43	17.71	571.29	15.73	15.52	500.645	15.73	19.12	616.774	19.14	20.28	18.99	19.06	18.89	609.355
0.43	16.78	16.06	518.065	15.89	16.14	15.83	510.645	16.12	17.65	569.355	17.2	17.7	18.95	17.37	17.65	569.355	15.68	15.46	498.71	15.67	19.08	615.484	19.1	20.25	18.92	19	18.83	607.419
0.431	16.73	16.02	516.774	15.84	16.1	15.78	509.032	16.07	17.6	567.742	17.15	17.64	18.89	17.32	17.6	567.742	15.62	15.41	497.097	15.62	19.05	614.516	19.06	20.22	18.84	18.94	18.77	605.484
0.432	16.69	15.97	515.161	15.8	16.05	15.73	507.419	16.02	17.54	565.806	17.09	17.59	18.83	17.26	17.54	565.806	15.57	15.35	495.161	15.57	19.01	613.226	19.02	20.19	18.77	18.88	18.71	603.548
0.433	16.64	15.92	513.548	15.75	16	15.68	505.806	15.97	17.48	563.871	17.04	17.53	18.78	17.21	17.49	564.194	15.52	15.3	493.548	15.51	18.97	611.935	18.98	20.16	18.69	18.82	18.65	601.613
0.434	16.6	15.88	512.258	15.71	15.95	15.63	504.194	15.93	17.43	562.258	16.98	17.47	18.72	17.16	17.43	562.258	15.47	15.24	491.613	15.46	18.94	610.968	18.94	20.13	18.62	18.76	18.6	600
0.435	16.56	15.83	510.645	15.67	15.91	15.58	502.581	15.88	17.38	560.645	16.93	17.42	18.67	17.1	17.38	560.645	15.42	15.19	490	15.41	18.9	609.677	18.9	20.09	18.54	18.7	18.54	598.065
0.436	16.51	15.79	509.355	15.62	15.86	15.53	500.968	15.83	17.32	558.71	16.88	17.36	18.61	17.05	17.32	558.71	15.37	15.14	488.387	15.36	18.86	608.387	18.86	20.06	18.47	18.64	18.48	596.129
0.437	16.47	15.74	507.742	15.58	15.82	15.49	499.677	15.79	17.27	557.097	16.83	17.31	18.56	17	17.27	557.097	15.32	15.09	486.774	15.31	18.83	607.419	18.82	20.03	18.4	18.58	18.42	594.194
0.438	16.43	15.7	506.452	15.53	15.77	15.44	498.065	15.74	17.22	555.484	16.77	17.25	18.5	16.94	17.22	555.484	15.27	15.03	484.839	15.25	18.79	606.129	18.78	19.99	18.33	18.52	18.37	592.581
0.439	16.38	15.65	504.839	15.49	15.72	15.39	496.452	15.69	17.16	553.548	16.72	17.2	18.44	16.89	17.16	553.548	15.22	14.98	483.226	15.2	18.75	604.839	18.74	19.96	18.26	18.47	18.31	590.645
0.44	16.34	15.61	503.548	15.45	15.68	15.35	495.161	15.65	17.11	551.935	16.67	17.15	18.39	16.84	17.11	551.935	15.17	14.93	481.613	15.16	18.71	603.548	18.7	19.92	18.19	18.41	18.26	589.032
0.441	16.3	15.57	502.258	15.41	15.63	15.3	493.548	15.6	17.06	550.323	16.62	17.09	18.34	16.79	17.06	550.323	15.12	14.88	480	15.1	18.67	602.258	18.66	19.89	18.12	18.35	18.2	587.097
0.442	16.26	15.52	500.645	15.37	15.59	15.25	491.935	15.56	17.01	548.71	16.57	17.04	18.28	16.74	17.01	548.71	15.07	14.83	478.387	15.06	18.63	600.968	18.61	19.86	18.05	18.3	18.14	585.161
0.443	16.22	15.48	499.355	15.32	15.55	15.21	490.645	15.51	16.96	547.097	16.52	16.99	18.23	16.69	16.96	547.097	15.03	14.78	476.774	15.01	18.6	600	18.57	19.82	17.98	18.24	18.09	583.548
0.444	16.18	15.44	498.065	15.28	15.5	15.16	489.032	15.47	16.91	545.484	16.47	16.94	18.17	16.64	16.91	545.484	14.98	14.73	475.161	14.96	18.56	598.71	18.53	19.78	17.91	18.18	18.03	581.613
0.445	16.14	15.4	496.774	15.24	15.46	15.12	487.742	15.42	16.86	543.871	16.43	16.89	18.12	16.59	16.85	543.548	14.93	14.68	473.548	14.91	18.52	597.419	18.49	19.75	17.84	18.13	17.98	580
0.446	16.1	15.35	495.161	15.2	15.42	15.08	486.452	15.38	16.81	542.258	16.38	16.84	18.07	16.55	16.81	542.258	14.88	14.63	471.935	14.86	18.48	596.129	18.44	19.71	17.78	18.07	17.92	578.065
0.447	16.06	15.31	493.871	15.16	15.38	15.03	484.839	15.34	16.76	540.645	16.33	16.79	18.01	16.5	16.76	540.645	14.84	14.58	470.323	14.82	18.44	594.839	18.4	19.68	17.71	18.02	17.87	576.452
0.448	16.02	15.27	492.581	15.12	15.33	14.99	483.548	15.29	16.71	539.032	16.28	16.74	17.96	16.45	16.71	539.032	14.79	14.53	468.71	14.77	18.4	593.548	18.36	19.64	17.65	17.96	17.81	574.516
0.449	15.98	15.23	491.29	15.08	15.29	14.94	481.935	15.25	16.66	537.419	16.23	16.69	17.9	16.4	16.66	537.419	14.75	14.48	467.097	14.72	18.36	592.258	18.32	19.6	17.58	17.9	17.76	572.903
0.45	15.94	15.19	490	15.04	15.25	14.9	480.645	15.21	16.62	536.129	16.19	16.64	17.85	16.36	16.61	535.806	14.7	14.44	465.806	14.68	18.32	590.968	18.27	19.56	17.52	17.85	17.7	570.968
0.451	15.9	15.15	488.71	15	15.21	14.86	479.355	15.17	16.57	534.516	16.14	16.59	17.79	16.31	16.56	534.194	14.66	14.39	464.194	14.63	18.28	589.677	18.23	19.53	17.46	17.8	17.65	569.355
0.452	15.86	15.11	487.419	14.96	15.17	14.82	478.065	15.13	16.52	532.903	16.09	16.54	17.74	16.26	16.51	532.581	14.61	14.34	462.581	14.58	18.24	588.387	18.19	19.49	17.39	17.74	17.6	567.742
0.453	15.82	15.07	486.129	14.93	15.13	14.77	476.452	15.09	16.48	531.613	16.05	16.5	17.68	16.22	16.47	531.29	14.57	14.29	460.968	14.54	18.2	587.097	18.14	19.45	17.33	17.69	17.55	566.129
0.454	15.78	15.03	484.839	14.89	15.09	14.73	475.161	15.04	16.43	530	16	16.45	17.63	16.17	16.42	529.677	14.52	14.25	459.677	14.49	18.16	585.806	18.1	19.41	17.27	17.63	17.49	564.194
0.455	15.75	14.99	483.548	14.85	15.05	14.69	473.871	15	16.38	528.387	15.96	16.4	17.57	16.13	16.37	528.065	14.48	14.2	458.065	14.45	18.12	584.516	18.06	19.37	17.21	17.58	17.44	562.581
0.456	15.71	14.95	482.258	14.81	15.01	14.65	472.581	14.96	16.34	527.097	15.91	16.35	17.52	16.08	16.33	526.774	14.44	14.16	456.774	14.4	18.08	583.226	18.01	19.33	17.15	17.53	17.39	560.968
0.457	15.67	14.91	480.968	14.77	14.97	14.61	471.29	14.92	16.29	525.484	15.87	16.31	17.46	16.04	16.28	525.161	14.39	14.11	455.161	14.36	18.04	581.935	17.97	19.29	17.09	17.48	17.33	559.032
0.458	15.64	14.87	479.677	14.74	14.93	14.57	470	14.88	16.24	523.871	15.83	16.26	17.4	15.99	16.24	523.871	14.35	14.07	453.871	14.32	17.99	580.323	17.92	19.25	17.03	17.42	17.28	557.419
0.459	15.6	14.84	478.71	14.7	14.89	14.53	468.71	14.85	16.2	522.581	15.78	16.21	17.35	15.95	16.19	522.258	14.31	14.02	452.258	14.27	17.95	579.032	17.88	19.21	16.97	17.37	17.23	555.806
0.46	15.56	14.8	477.419	14.66	14.85	14.49	467.419	14.81	16.16	521.29	15.74	16.17	17.29	15.91	16.15	520.968	14.27	13.98	450.968	14.23	17.91	577.742	17.84	19.18	16.92	17.32	17.18	554.194
0.461	15.53	14.76	476.129	14.62	14.81	14.45	466.129	14.77	16.11	519.677	15.7	16.12	17.23	15.86	16.1	519.355	14.22	13.93	449.355	14.19	17.87	576.452	17.79	19.14	16.86	17.27	17.13	552.581
0.462	15.49	14.72	474.839	14.59	14.78	14.41	464.839	14.73	16.07	518.387	15.65	16.08	17.17	15.82	16.06	518.065	14.18	13.89	448.065	14.15	17.83	575.161	17.75	19.09	16.8	17.22	17.08	550.968
0.463	15.46	14.68	473.548	14.55	14.74	14.37	463.548	14.69	16.02	516.774	15.61	16.04	17.11	15.78	16.02	516.774	14.14	13.85	446.774	14.1	17.79	573.871	17.7	19.06	16.75	17.17	17.03	549.355
0.464	15.42	14.65	472.581	14.51	14.7	14.33	462.258	14.65	15.98	515.484	15.57	15.99	17.05	15.74	15.97	515.161	14.1	13.8	445.161	14.06	17.74	572.258	17.66	19.01	16.69	17.12	16.98	547.742
0.465	15.39	14.61	471.29	14.48	14.66	14.29	460.968	14.61	15.94	514.194	15.52	15.95	16.99	15.69	15.93	513.871	14.06	13.76	443.871	14.02	17.7	570.968	17.61	18.97	16.64	17.06	16.93	546.129
0.466	15.35	14.57	470	14.44	14.63	14.26	460	14.58	15.9	512.903	15.48	15.9	16.93	15.65	15.89	512.581	14.02	13.72	442.581	13.98	17.66	569.677	17.57	18.93	16.58	17.02	16.88	544.516
0.467	15.32	14.54	469.032	14.41	14.59	14.22	458.71	14.54	15.85	511.29	15.44	15.86	16.87	15.61	15.84	510.968	13.98	13.67	440.968	13.94	17.62	568.387	17.53	18.89	16.53	16.97	16.83	542.903
0.468	15.28	14.5	467.742	14.37	14.55	14.18	457.419	14.5	15.81	510	15.4	15.82	16.81	15.57	15.8	509.677	13.94	13.63	439.677	13.9	17.58	567.097	17.48	18.85	16.47	16.92	16.78	541.29
0.469	15.25	14.46	466.452	14.34	14.52	14.14	456.129	14.47	15.77	508.71	15.36	15.78	16.76	15.53	15.76	508.387	13.9	13.59	438.387	13.86	17.53	565.484	17.44	18.81	16.42	16.87	16.73	539.677
0.47	15.21	14.43	465.484	14.3	14.48	14.1	454.839	14.43	15.73	507.419	15.32	15.73	16.7	15.49	15.72	507.097	13.86	13.55	437.097	13.82	17.49	564.194	17.39	18.77	16.37	16.82	16.68	538.065
0.471	15.18	14.39	464.194	14.27	14.45	14.07	453.871	14.39	15.69	506.129	15.28	15.69	16.64	15.45	15.68	505.806	13.82	13.51	435.806	13.78	17.45	562.903	17.35	18.73	16.31	16.77	16.63	536.452
0.472	15.15	14.36	463.226	14.23	14.41	14.03	452.581	14.36	15.65	504.839	15.24	15.65	16.58	15.41	15.64	504.516	13.78	13.47	434.516	13.74	17.41	561.613	17.3	18.69	16.26	16.72	16.59	535.161
0.473	15.12	14.32	461.935	14.2	14.38	13.99	451.29	14.32	15.61	503.548	15.2	15.61	16.52	15.37	15.59	502.903	13.74	13.43	433.226	13.7	17.36	560	17.26	18.64	16.21	16.67	16.54	533.548
0.474	15.08	14.28	460.645	14.16	14.34	13.96	450.323	14.28	15.57	502.258	15.16	15.57	16.47	15.33	15.55	501.613	13.71	13.39	431.935	13.66	17.32	558.71	17.21	18.6	16.16	16.63	16.49	531.935
0.475	15.05	14.25	459.677	14.13	14.31	13.92	449.032	14.25	15.53	500.968	15.12	15.53	16.41	15.29	15.51	500.323	13.67	13.35	430.645	13.62	17.28	557.419	17.17	18.56	16.11	16.58	16.44	530.323
0.476	15.02	14.22	458.71	14.1	14.27	13.89	448.065	14.21	15.49	499.677	15.09	15.49	16.36	15.25	15.47	499.032	13.63	13.31	429.355	13.58	17.24	556.129	17.12	18.52	16.06	16.53	16.4	529.032
0.477	14.99	14.18	457.419	14.06	14.24	13.85	446.774	14.18	15.45	498.387	15.05	15.45	16.3	15.21	15.43	497.742	13.59	13.27	428.065	13.54	17.19	554.516	17.08	18.48	16.01	16.48	16.35	527.419
0.478	14.95	14.15	456.452	14.03	14.2	13.81	445.484	14.15	15.41	497.097	15.01	15.41	16.25	15.18	15.4	496.774	13.56	13.23	426.774	13.51	17.15	553.226	17.03	18.43	15.96	16.44	16.3	525.806
0.479	14.92	14.11	455.161	14	14.17	13.78	444.516	14.11	15.37	495.806	14.97	15.37	16.2	15.14	15.36	495.484	13.52	13.19	425.484	13.47	17.11	551.935	16.99	18.39	15.91	16.39	16.26	524.516
0.48	14.89	14.08	454.194	13.96	14.14	13.74	443.226	14.08	15.33	494.516	14.93	15.33	16.15	15.1	15.32	494.194	13.48	13.15	424.194	13.43	17.07	550.645	16.95	18.35	15.86	16.35	16.21	522.903
0.481	14.86	14.04	452.903	13.93	14.1	13.71	442.258	14.04	15.29	493.226	14.9	15.29	16.09	15.06	15.28	492.903	13.45	13.11	422.903	13.39	17.02	549.032	16.9	18.31	15.81	16.3	16.16	521.29
0.482	14.83	14.01	451.935	13.9	14.07	13.68	441.29	14.01	15.25	491.935	14.86	15.25	16.04	15.03	15.24	491.613	13.41	13.08	421.935	13.36	16.98	547.742	16.86	18.27	15.76	16.25	16.12	520
0.483	14.8	13.98	450.968	13.87	14.04	13.64	440	13.97	15.22	490.968	14.82	15.21	15.99	14.99	15.2	490.323	13.37	13.04	420.645	13.32	16.94	546.452	16.81	18.23	15.71	16.21	16.08	518.71
0.484	14.77	13.94	449.677	13.83	14	13.61	439.032	13.94	15.18	489.677	14.78	15.17	15.94	14.95	15.17	489.355	13.34	13	419.355	13.28	16.9	545.161	16.77	18.18	15.67	16.16	16.03	517.097
0.485	14.74	13.91	448.71	13.8	13.97	13.58	438.065	13.91	15.14	488.387	14.75	15.14	15.9	14.92	15.13	488.065	13.3	12.96	418.065	13.25	16.86	543.871	16.73	18.14	15.62	16.12	15.99	515.806
0.486	14.71	13.88	447.742	13.77	13.94	13.54	436.774	13.87	15.1	487.097	14.71	15.1	15.85	14.88	15.09	486.774	13.27	12.92	416.774	13.21	16.81	542.258	16.68	18.1	15.57	16.07	15.94	514.194
0.487	14.68	13.84	446.452	13.74	13.91	13.51	435.806	13.84	15.07	486.129	14.67	15.06	15.8	14.85	15.05	485.484	13.23	12.89	415.806	13.17	16.77	540.968	16.64	18.06	15.53	16.03	15.9	512.903
0.488	14.65	13.81	445.484	13.71	13.88	13.48	434.839	13.81	15.03	484.839	14.64	15.02	15.76	14.81	15.02	484.516	13.2	12.85	414.516	13.14	16.73	539.677	16.59	18.01	15.48	15.99	15.85	511.29
0.489	14.62	13.78	444.516	13.68	13.84	13.44	433.548	13.78	14.99	483.548	14.6	14.99	15.71	14.77	14.98	483.226	13.16	12.81	413.226	13.1	16.69	538.387	16.55	17.97	15.44	15.94	15.81	510
0.49	14.59	13.75	443.548	13.65	13.81	13.41	432.581	13.75	14.96	482.581	14.57	14.95	15.66	14.74	14.95	482.258	13.13	12.78	412.258	13.07	16.64	536.774	16.51	17.93	15.39	15.9	15.76	508.387
0.491	14.56	13.72	442.581	13.62	13.78	13.38	431.613	13.71	14.92	481.29	14.53	14.91	15.62	14.7	14.91	480.968	13.09	12.74	410.968	13.03	16.6	535.484	16.46	17.88	15.35	15.85	15.72	507.097
0.492	14.53	13.69	441.613	13.59	13.75	13.35	430.645	13.68	14.89	480.323	14.5	14.88	15.57	14.67	14.87	479.677	13.06	12.71	410	13	16.56	534.194	16.42	17.84	15.3	15.81	15.68	505.806
0.493	14.5	13.65	440.323	13.55	13.72	13.31	429.355	13.65	14.85	479.032	14.46	14.84	15.53	14.63	14.84	478.71	13.02	12.67	408.71	12.96	16.52	532.903	16.37	17.8	15.26	15.77	15.64	504.516
0.494	14.47	13.62	439.355	13.52	13.69	13.28	428.387	13.62	14.81	477.742	14.43	14.8	15.48	14.6	14.8	477.419	12.99	12.63	407.419	12.93	16.48	531.613	16.33	17.76	15.21	15.73	15.59	502.903
0.495	14.44	13.59	438.387	13.49	13.66	13.25	427.419	13.59	14.78	476.774	14.39	14.77	15.44	14.57	14.77	476.452	12.96	12.6	406.452	12.89	16.43	530	16.29	17.72	15.17	15.68	15.55	501.613
0.496	14.41	13.56	437.419	13.46	13.63	13.22	426.452	13.56	14.74	475.484	14.36	14.73	15.4	14.53	14.73	475.161	12.92	12.56	405.161	12.86	16.39	528.71	16.24	17.67	15.13	15.64	15.51	500.323
0.497	14.39	13.53	436.452	13.43	13.6	13.18	425.161	13.53	14.71	474.516	14.32	14.7	15.36	14.5	14.7	474.194	12.89	12.53	404.194	12.83	16.35	527.419	16.2	17.63	15.08	15.6	15.46	498.71
0.498	14.36	13.5	435.484	13.41	13.57	13.15	424.194	13.5	14.68	473.548	14.29	14.66	15.32	14.46	14.66	472.903	12.86	12.5	403.226	12.79	16.31	526.129	16.16	17.59	15.04	15.56	15.42	497.419
0.499	14.33	13.47	434.516	13.37	13.54	13.12	423.226	13.47	14.64	472.258	14.26	14.63	15.27	14.43	14.63	471.935	12.82	12.46	401.935	12.76	16.26	524.516	16.11	17.55	15	15.52	15.38	496.129
0.5	14.3	13.44	433.548	13.35	13.51	13.09	422.258	13.44	14.61	471.29	14.22	14.59	15.23	14.4	14.59	470.645	12.79	12.42	400.645	12.72	16.22	523.226	16.07	17.5	14.96	15.48	15.34	494.839
0.501	14.28	13.41	432.581	13.32	13.48	13.06	421.29	13.41	14.57	470	14.19	14.56	15.19	14.36	14.56	469.677	12.76	12.39	399.677	12.69	16.18	521.935	16.03	17.46	14.92	15.44	15.3	493.548
0.502	14.25	13.38	431.613	13.29	13.45	13.03	420.323	13.38	14.54	469.032	14.16	14.52	15.15	14.33	14.53	468.71	12.73	12.36	398.71	12.66	16.14	520.645	15.98	17.42	14.87	15.39	15.26	492.258
0.503	14.22	13.35	430.645	13.26	13.42	13	419.355	13.34	14.51	468.065	14.12	14.49	15.11	14.3	14.49	467.419	12.69	12.32	397.419	12.63	16.1	519.355	15.94	17.38	14.83	15.35	15.22	490.968
0.504	14.2	13.32	429.677	13.23	13.39	12.97	418.387	13.32	14.47	466.774	14.09	14.46	15.07	14.27	14.46	466.452	12.66	12.29	396.452	12.59	16.06	518.065	15.9	17.34	14.79	15.31	15.18	489.677
0.505	14.17	13.29	428.71	13.2	13.36	12.94	417.419	13.29	14.44	465.806	14.06	14.42	15.03	14.23	14.43	465.484	12.63	12.25	395.161	12.56	16.02	516.774	15.85	17.29	14.75	15.27	15.14	488.387
0.506	14.14	13.26	427.742	13.17	13.33	12.91	416.452	13.26	14.41	464.839	14.03	14.39	14.99	14.2	14.39	464.194	12.6	12.22	394.194	12.53	15.97	515.161	15.81	17.25	14.71	15.23	15.1	487.097
0.507	14.12	13.23	426.774	13.14	13.3	12.88	415.484	13.23	14.37	463.548	13.99	14.36	14.96	14.17	14.36	463.226	12.57	12.19	393.226	12.5	15.93	513.871	15.77	17.21	14.67	15.2	15.06	485.806
0.508	14.09	13.2	425.806	13.12	13.27	12.85	414.516	13.2	14.34	462.581	13.96	14.32	14.92	14.14	14.33	462.258	12.54	12.16	392.258	12.46	15.89	512.581	15.73	17.17	14.63	15.16	15.02	484.516
0.509	14.06	13.17	424.839	13.09	13.24	12.82	413.548	13.17	14.31	461.613	13.93	14.29	14.88	14.11	14.29	460.968	12.5	12.12	390.968	12.43	15.85	511.29	15.68	17.13	14.59	15.12	14.98	483.226
0.51	14.04	13.14	423.871	13.06	13.21	12.79	412.581	13.14	14.28	460.645	13.9	14.26	14.84	14.07	14.26	460	12.47	12.09	390	12.4	15.81	510	15.64	17.08	14.55	15.08	14.94	481.935
0.511	14.01	13.11	422.903	13.03	13.19	12.76	411.613	13.11	14.24	459.355	13.87	14.22	14.8	14.04	14.23	459.032	12.44	12.06	389.032	12.37	15.77	508.71	15.6	17.04	14.51	15.04	14.9	480.645
0.512	13.98	13.08	421.935	13.01	13.16	12.73	410.645	13.08	14.21	458.387	13.83	14.19	14.77	14.01	14.2	458.065	12.41	12.03	388.065	12.34	15.73	507.419	15.56	17	14.47	15	14.86	479.355
0.513	13.96	13.06	421.29	12.98	13.13	12.7	409.677	13.05	14.18	457.419	13.8	14.16	14.73	13.98	14.16	456.774	12.38	11.99	386.774	12.31	15.69	506.129	15.51	16.96	14.44	14.96	14.83	478.387
0.514	13.93	13.03	420.323	12.95	13.1	12.68	409.032	13.03	14.15	456.452	13.77	14.13	14.69	13.95	14.13	455.806	12.35	11.96	385.806	12.28	15.65	504.839	15.47	16.92	14.4	14.93	14.79	477.097
0.515	13.91	13	419.355	12.92	13.07	12.65	408.065	13	14.12	455.484	13.74	14.1	14.66	13.92	14.1	454.839	12.32	11.93	384.839	12.24	15.6	503.226	15.43	16.88	14.36	14.89	14.75	475.806
0.516	13.88	12.97	418.387	12.9	13.05	12.62	407.097	12.97	14.09	454.516	13.71	14.06	14.62	13.89	14.07	453.871	12.29	11.9	383.871	12.21	15.56	501.935	15.39	16.83	14.32	14.85	14.71	474.516
0.517	13.86	12.94	417.419	12.87	13.02	12.59	406.129	12.94	14.06	453.548	13.68	14.03	14.59	13.86	14.04	452.903	12.26	11.87	382.903	12.18	15.52	500.645	15.35	16.79	14.28	14.81	14.67	473.226
0.518	13.83	12.92	416.774	12.84	12.99	12.56	405.161	12.91	14.02	452.258	13.65	14	14.55	13.83	14.01	451.935	12.23	11.84	381.935	12.15	15.48	499.355	15.31	16.75	14.25	14.77	14.64	472.258
0.519	13.81	12.89	415.806	12.82	12.97	12.53	404.194	12.89	13.99	451.29	13.62	13.97	14.52	13.8	13.98	450.968	12.2	11.81	380.968	12.12	15.44	498.065	15.26	16.71	14.21	14.74	14.6	470.968
0.52	13.79	12.86	414.839	12.79	12.94	12.51	403.548	12.86	13.96	450.323	13.59	13.94	14.48	13.77	13.95	450	12.17	11.77	379.677	12.09	15.4	496.774	15.22	16.67	14.17	14.7	14.56	469.677
0.521	13.76	12.83	413.871	12.77	12.91	12.48	402.581	12.83	13.93	449.355	13.56	13.9	14.45	13.74	13.91	448.71	12.14	11.74	378.71	12.06	15.36	495.484	15.18	16.63	14.14	14.66	14.53	468.71
0.522	13.74	12.81	413.226	12.74	12.88	12.45	401.613	12.8	13.9	448.387	13.53	13.87	14.41	13.71	13.88	447.742	12.11	11.71	377.742	12.03	15.32	494.194	15.14	16.59	14.1	14.63	14.49	467.419
0.523	13.71	12.78	412.258	12.71	12.86	12.42	400.645	12.78	13.87	447.419	13.5	13.84	14.38	13.68	13.85	446.774	12.08	11.68	376.774	12	15.28	492.903	15.1	16.55	14.07	14.59	14.45	466.129
0.524	13.69	12.75	411.29	12.69	12.83	12.4	400	12.75	13.84	446.452	13.47	13.81	14.35	13.65	13.82	445.806	12.05	11.65	375.806	11.97	15.24	491.613	15.06	16.51	14.03	14.56	14.42	465.161
0.525	13.67	12.73	410.645	12.66	12.8	12.37	399.032	12.72	13.81	445.484	13.44	13.78	14.31	13.62	13.79	444.839	12.02	11.62	374.839	11.94	15.2	490.323	15.02	16.47	13.99	14.52	14.38	463.871
0.526	13.64	12.7	409.677	12.64	12.78	12.34	398.065	12.7	13.78	444.516	13.41	13.75	14.28	13.59	13.76	443.871	12	11.59	373.871	11.92	15.16	489.032	14.98	16.43	13.96	14.49	14.34	462.581
0.527	13.62	12.67	408.71	12.61	12.75	12.32	397.419	12.67	13.75	443.548	13.38	13.72	14.25	13.57	13.73	442.903	11.97	11.56	372.903	11.89	15.12	487.742	14.94	16.39	13.92	14.45	14.31	461.613
0.528	13.6	12.65	408.065	12.59	12.73	12.29	396.452	12.64	13.72	442.581	13.35	13.69	14.21	13.54	13.7	441.935	11.94	11.53	371.935	11.86	15.08	486.452	14.9	16.34	13.89	14.41	14.27	460.323
0.529	13.57	12.62	407.097	12.56	12.7	12.26	395.484	12.62	13.69	441.613	13.32	13.66	14.18	13.51	13.67	440.968	11.91	11.5	370.968	11.83	15.04	485.161	14.86	16.3	13.85	14.38	14.24	459.355
0.53	13.55	12.6	406.452	12.54	12.67	12.24	394.839	12.59	13.66	440.645	13.29	13.63	14.15	13.48	13.65	440.323	11.88	11.47	370	11.8	15.01	484.194	14.82	16.26	13.82	14.35	14.2	458.065
0.531	13.53	12.57	405.484	12.51	12.65	12.21	393.871	12.57	13.63	439.677	13.26	13.6	14.12	13.45	13.62	439.355	11.85	11.44	369.032	11.77	14.97	482.903	14.78	16.22	13.79	14.31	14.17	457.097
0.532	13.5	12.54	404.516	12.49	12.62	12.18	392.903	12.54	13.6	438.71	13.23	13.57	14.08	13.42	13.59	438.387	11.82	11.41	368.065	11.74	14.93	481.613	14.74	16.18	13.75	14.28	14.13	455.806
0.533	13.48	12.52	403.871	12.46	12.6	12.16	392.258	12.51	13.58	438.065	13.21	13.54	14.05	13.4	13.56	437.419	11.8	11.38	367.097	11.71	14.89	480.323	14.7	16.14	13.72	14.24	14.1	454.839
0.534	13.46	12.49	402.903	12.44	12.57	12.13	391.29	12.49	13.55	437.097	13.18	13.51	14.02	13.37	13.53	436.452	11.77	11.35	366.129	11.68	14.85	479.032	14.66	16.1	13.68	14.21	14.06	453.548
0.535	13.44	12.46	401.935	12.41	12.54	12.1	390.323	12.46	13.52	436.129	13.15	13.48	13.99	13.34	13.5	435.484	11.74	11.33	365.484	11.66	14.81	477.742	14.62	16.06	13.65	14.17	14.03	452.581
0.536	13.41	12.44	401.29	12.39	12.52	12.08	389.677	12.44	13.49	435.161	13.12	13.45	13.96	13.31	13.47	434.516	11.71	11.3	364.516	11.63	14.77	476.452	14.58	16.03	13.62	14.14	13.99	451.29
0.537	13.39	12.41	400.323	12.36	12.49	12.05	388.71	12.41	13.46	434.194	13.09	13.43	13.93	13.29	13.44	433.548	11.69	11.27	363.548	11.6	14.73	475.161	14.54	15.99	13.58	14.11	13.96	450.323
0.538	13.37	12.39	399.677	12.34	12.47	12.03	388.065	12.38	13.43	433.226	13.06	13.4	13.9	13.26	13.41	432.581	11.66	11.24	362.581	11.57	14.7	474.194	14.5	15.95	13.55	14.07	13.93	449.355
0.539	13.35	12.36	398.71	12.32	12.44	12	387.097	12.36	13.4	432.258	13.03	13.37	13.87	13.23	13.39	431.935	11.63	11.21	361.613	11.55	14.66	472.903	14.47	15.91	13.52	14.04	13.89	448.065
0.54	13.33	12.34	398.065	12.29	12.42	11.98	386.452	12.33	13.38	431.613	13.01	13.34	13.83	13.2	13.36	430.968	11.6	11.18	360.645	11.52	14.62	471.613	14.43	15.87	13.49	14.01	13.86	447.097
0.541	13.3	12.31	397.097	12.27	12.39	11.95	385.484	12.31	13.35	430.645	12.98	13.31	13.8	13.18	13.33	430	11.58	11.15	359.677	11.49	14.58	470.323	14.39	15.83	13.46	13.97	13.83	446.129
0.542	13.28	12.29	396.452	12.25	12.37	11.92	384.516	12.28	13.32	429.677	12.95	13.28	13.77	13.15	13.3	429.032	11.55	11.13	359.032	11.46	14.54	469.032	14.35	15.79	13.42	13.94	13.79	444.839
0.543	13.26	12.26	395.484	12.22	12.34	11.9	383.871	12.26	13.29	428.71	12.92	13.25	13.75	13.12	13.28	428.387	11.52	11.1	358.065	11.44	14.51	468.065	14.31	15.75	13.39	13.91	13.76	443.871
0.544	13.24	12.24	394.839	12.2	12.32	11.87	382.903	12.23	13.26	427.742	12.89	13.22	13.72	13.1	13.25	427.419	11.5	11.07	357.097	11.41	14.47	466.774	14.27	15.71	13.36	13.88	13.73	442.903
0.545	13.22	12.21	393.871	12.18	12.29	11.85	382.258	12.21	13.24	427.097	12.87	13.19	13.69	13.07	13.22	426.452	11.47	11.04	356.129	11.38	14.43	465.484	14.24	15.67	13.33	13.84	13.7	441.935
0.546	13.2	12.19	393.226	12.15	12.27	11.82	381.29	12.18	13.21	426.129	12.84	13.17	13.66	13.04	13.19	425.484	11.44	11.02	355.484	11.36	14.39	464.194	14.2	15.63	13.3	13.81	13.66	440.645
0.547	13.17	12.16	392.258	12.13	12.25	11.8	380.645	12.16	13.18	425.161	12.81	13.14	13.63	13.02	13.16	424.516	11.42	10.99	354.516	11.33	14.36	463.226	14.16	15.6	13.27	13.78	13.63	439.677
0.548	13.15	12.14	391.613	12.11	12.22	11.77	379.677	12.13	13.15	424.194	12.78	13.11	13.6	12.99	13.14	423.871	11.39	10.96	353.548	11.3	14.32	461.935	14.12	15.56	13.23	13.75	13.6	438.71
0.549	13.13	12.12	390.968	12.08	12.2	11.75	379.032	12.11	13.13	423.548	12.76	13.08	13.57	12.97	13.11	422.903	11.36	10.93	352.581	11.27	14.28	460.645	14.09	15.52	13.2	13.72	13.57	437.742
0.55	13.11	12.09	390	12.06	12.17	11.72	378.065	12.09	13.1	422.581	12.73	13.05	13.54	12.94	13.08	421.935	11.34	10.91	351.935	11.25	14.25	459.677	14.05	15.48	13.17	13.69	13.54	436.774
0.551	13.09	12.07	389.355	12.04	12.15	11.7	377.419	12.06	13.07	421.613	12.7	13.03	13.51	12.91	13.05	420.968	11.31	10.88	350.968	11.22	14.21	458.387	14.01	15.44	13.14	13.65	13.5	435.484
0.552	13.07	12.05	388.71	12.02	12.12	11.67	376.452	12.04	13.05	420.968	12.68	13	13.49	12.89	13.03	420.323	11.28	10.85	350	11.19	14.17	457.097	13.97	15.4	13.11	13.62	13.47	434.516
0.553	13.05	12.02	387.742	11.99	12.1	11.65	375.806	12.01	13.02	420	12.65	12.97	13.46	12.86	13	419.355	11.26	10.82	349.032	11.17	14.14	456.129	13.93	15.37	13.08	13.59	13.44	433.548
0.554	13.03	12	387.097	11.97	12.08	11.63	375.161	11.99	12.99	419.032	12.62	12.94	13.43	12.84	12.97	418.387	11.23	10.8	348.387	11.14	14.1	454.839	13.9	15.33	13.05	13.56	13.41	432.581
0.555	13.01	11.97	386.129	11.95	12.05	11.6	374.194	11.97	12.97	418.387	12.6	12.92	13.4	12.81	12.95	417.742	11.21	10.77	347.419	11.12	14.06	453.548	13.86	15.29	13.02	13.53	13.38	431.613
0.556	12.99	11.95	385.484	11.93	12.03	11.58	373.548	11.94	12.94	417.419	12.57	12.89	13.37	12.78	12.92	416.774	11.18	10.74	346.452	11.09	14.03	452.581	13.83	15.25	12.99	13.5	13.35	430.645
0.557	12.97	11.93	384.839	11.9	12.01	11.55	372.581	11.92	12.91	416.452	12.54	12.86	13.35	12.76	12.9	416.129	11.16	10.72	345.806	11.06	13.99	451.29	13.79	15.22	12.96	13.47	13.32	429.677
0.558	12.94	11.9	383.871	11.88	11.98	11.53	371.935	11.89	12.89	415.806	12.52	12.84	13.32	12.73	12.87	415.161	11.13	10.69	344.839	11.04	13.95	450	13.75	15.18	12.93	13.44	13.29	428.71
0.559	12.93	11.88	383.226	11.86	11.96	11.51	371.29	11.87	12.86	414.839	12.49	12.81	13.29	12.71	12.84	414.194	11.11	10.67	344.194	11.01	13.92	449.032	13.72	15.14	12.91	13.41	13.26	427.742
0.56	12.9	11.86	382.581	11.84	11.93	11.48	370.323	11.85	12.83	413.871	12.47	12.78	13.27	12.69	12.82	413.548	11.08	10.64	343.226	10.99	13.88	447.742	13.68	15.1	12.88	13.38	13.23	426.774
0.561	12.88	11.83	381.613	11.82	11.91	11.46	369.677	11.82	12.81	413.226	12.44	12.75	13.24	12.66	12.79	412.581	11.05	10.61	342.258	10.96	13.85	446.774	13.64	15.07	12.85	13.35	13.2	425.806
0.562	12.86	11.81	380.968	11.8	11.89	11.43	368.71	11.8	12.78	412.258	12.41	12.73	13.21	12.64	12.77	411.935	11.03	10.59	341.613	10.94	13.81	445.484	13.61	15.03	12.82	13.32	13.17	424.839
0.563	12.84	11.79	380.323	11.77	11.86	11.41	368.065	11.78	12.76	411.613	12.39	12.7	13.19	12.61	12.74	410.968	11	10.56	340.645	10.91	13.78	444.516	13.57	14.99	12.79	13.29	13.14	423.871
0.564	12.82	11.76	379.355	11.75	11.84	11.39	367.419	11.75	12.73	410.645	12.36	12.67	13.16	12.59	12.71	410	10.98	10.54	340	10.89	13.74	443.226	13.54	14.96	12.76	13.26	13.11	422.903
0.565	12.8	11.74	378.71	11.73	11.82	11.36	366.452	11.73	12.71	410	12.34	12.65	13.13	12.56	12.69	409.355	10.96	10.51	339.032	10.86	13.71	442.258	13.5	14.92	12.73	13.23	13.08	421.935
0.566	12.78	11.72	378.065	11.71	11.79	11.34	365.806	11.71	12.68	409.032	12.31	12.62	13.11	12.54	12.66	408.387	10.93	10.49	338.387	10.84	13.67	440.968	13.47	14.88	12.7	13.21	13.05	420.968
0.567	12.76	11.69	377.097	11.69	11.77	11.32	365.161	11.68	12.65	408.065	12.28	12.6	13.08	12.51	12.64	407.742	10.9	10.46	337.419	10.81	13.64	440	13.43	14.85	12.68	13.18	13.02	420
0.568	12.74	11.67	376.452	11.66	11.75	11.29	364.194	11.66	12.63	407.419	12.26	12.57	13.06	12.49	12.61	406.774	10.88	10.44	336.774	10.79	13.6	438.71	13.4	14.81	12.65	13.15	12.99	419.032
0.569	12.72	11.65	375.806	11.64	11.73	11.27	363.548	11.64	12.6	406.452	12.23	12.54	13.03	12.47	12.59	406.129	10.86	10.41	335.806	10.76	13.57	437.742	13.36	14.77	12.62	13.12	12.96	418.065
0.57	12.7	11.63	375.161	11.62	11.7	11.25	362.903	11.61	12.58	405.806	12.21	12.52	13	12.44	12.56	405.161	10.83	10.38	334.839	10.74	13.53	436.452	13.33	14.74	12.59	13.09	12.93	417.097
0.571	12.69	11.6	374.194	11.6	11.68	11.22	361.935	11.59	12.56	405.161	12.18	12.49	12.98	12.42	12.54	404.516	10.81	10.36	334.194	10.71	13.5	435.484	13.29	14.7	12.57	13.06	12.9	416.129
0.572	12.67	11.58	373.548	11.58	11.66	11.2	361.29	11.57	12.53	404.194	12.16	12.46	12.95	12.39	12.51	403.548	10.78	10.34	333.548	10.69	13.46	434.194	13.26	14.67	12.54	13.03	12.87	415.161
0.573	12.65	11.56	372.903	11.56	11.63	11.18	360.645	11.55	12.51	403.548	12.13	12.44	12.93	12.37	12.49	402.903	10.76	10.31	332.581	10.66	13.43	433.226	13.22	14.63	12.51	13.01	12.85	414.516
0.574	12.63	11.53	371.935	11.54	11.61	11.15	359.677	11.52	12.48	402.581	12.11	12.41	12.9	12.35	12.46	401.935	10.73	10.29	331.935	10.64	13.39	431.935	13.19	14.6	12.49	12.98	12.82	413.548
0.575	12.61	11.51	371.29	11.52	11.59	11.13	359.032	11.5	12.46	401.935	12.09	12.39	12.88	12.33	12.44	401.29	10.71	10.26	330.968	10.61	13.36	430.968	13.15	14.56	12.46	12.95	12.79	412.581
0.576	12.59	11.49	370.645	11.5	11.57	11.11	358.387	11.48	12.43	400.968	12.06	12.36	12.85	12.3	12.41	400.323	10.69	10.24	330.323	10.59	13.33	430	13.12	14.52	12.43	12.92	12.76	411.613
0.577	12.57	11.47	370	11.47	11.54	11.09	357.742	11.45	12.41	400.323	12.04	12.34	12.83	12.28	12.39	399.677	10.66	10.21	329.355	10.57	13.29	428.71	13.08	14.49	12.4	12.9	12.73	410.645
0.578	12.55	11.45	369.355	11.46	11.52	11.06	356.774	11.43	12.38	399.355	12.01	12.31	12.81	12.26	12.36	398.71	10.64	10.19	328.71	10.54	13.26	427.742	13.05	14.45	12.38	12.87	12.71	410
0.579	12.53	11.42	368.387	11.43	11.5	11.04	356.129	11.41	12.36	398.71	11.99	12.29	12.78	12.23	12.34	398.065	10.62	10.16	327.742	10.52	13.23	426.774	13.02	14.42	12.35	12.84	12.68	409.032
0.58	12.51	11.4	367.742	11.41	11.48	11.02	355.484	11.39	12.33	397.742	11.96	12.26	12.76	12.21	12.31	397.097	10.59	10.14	327.097	10.5	13.19	425.484	12.98	14.38	12.33	12.81	12.65	408.065
0.581	12.49	11.38	367.097	11.39	11.45	11	354.839	11.37	12.31	397.097	11.94	12.24	12.73	12.19	12.29	396.452	10.57	10.12	326.452	10.47	13.16	424.516	12.95	14.35	12.3	12.79	12.62	407.097
0.582	12.47	11.36	366.452	11.37	11.43	10.97	353.871	11.34	12.28	396.129	11.91	12.21	12.71	12.16	12.27	395.806	10.55	10.09	325.484	10.45	13.13	423.548	12.92	14.31	12.27	12.76	12.6	406.452
0.583	12.45	11.33	365.484	11.35	11.41	10.95	353.226	11.32	12.26	395.484	11.89	12.18	12.68	12.14	12.24	394.839	10.52	10.07	324.839	10.42	13.09	422.258	12.88	14.28	12.25	12.73	12.57	405.484
0.584	12.43	11.31	364.839	11.33	11.39	10.93	352.581	11.3	12.24	394.839	11.87	12.16	12.66	12.12	12.22	394.194	10.5	10.04	323.871	10.4	13.06	421.29	12.85	14.25	12.22	12.71	12.54	404.516
0.585	12.42	11.29	364.194	11.31	11.37	10.91	351.935	11.28	12.21	393.871	11.84	12.13	12.64	12.1	12.19	393.226	10.48	10.02	323.226	10.38	13.03	420.323	12.82	14.21	12.2	12.68	12.51	403.548
0.586	12.4	11.27	363.548	11.29	11.34	10.89	351.29	11.26	12.19	393.226	11.82	12.11	12.61	12.08	12.17	392.581	10.45	9.996	322.452	10.36	13	419.355	12.78	14.18	12.17	12.65	12.49	402.903
0.587	12.38	11.25	362.903	11.27	11.32	10.86	350.323	11.23	12.17	392.581	11.8	12.09	12.59	12.06	12.15	391.935	10.43	9.973	321.71	10.33	12.96	418.065	12.75	14.14	12.15	12.63	12.46	401.935
0.588	12.36	11.23	362.258	11.25	11.3	10.84	349.677	11.21	12.14	391.613	11.77	12.06	12.57	12.03	12.12	390.968	10.41	9.949	320.935	10.31	12.93	417.097	12.72	14.11	12.12	12.6	12.43	400.968
0.589	12.34	11.2	361.29	11.23	11.28	10.82	349.032	11.19	12.12	390.968	11.75	12.04	12.55	12.01	12.1	390.323	10.39	9.926	320.194	10.29	12.9	416.129	12.69	14.07	12.1	12.57	12.41	400.323
0.59	12.32	11.18	360.645	11.21	11.26	10.8	348.387	11.17	12.1	390.323	11.72	12.01	12.52	11.99	12.08	389.677	10.36	9.902	319.419	10.26	12.87	415.161	12.65	14.04	12.07	12.55	12.38	399.355
0.591	12.3	11.16	360	11.19	11.24	10.78	347.742	11.15	12.07	389.355	11.7	11.99	12.5	11.97	12.05	388.71	10.34	9.88	318.71	10.24	12.83	413.871	12.62	14.01	12.05	12.52	12.35	398.387
0.592	12.28	11.14	359.355	11.17	11.21	10.75	346.774	11.12	12.05	388.71	11.68	11.96	12.48	11.95	12.03	388.065	10.32	9.857	317.968	10.22	12.8	412.903	12.59	13.97	12.02	12.5	12.33	397.742
0.593	12.27	11.12	358.71	11.15	11.19	10.73	346.129	11.1	12.03	388.065	11.65	11.94	12.45	11.92	12.01	387.419	10.29	9.833	317.194	10.2	12.77	411.935	12.56	13.94	12	12.47	12.3	396.774
0.594	12.25	11.1	358.065	11.13	11.17	10.71	345.484	11.08	12.01	387.419	11.63	11.92	12.43	11.9	11.99	386.774	10.27	9.811	316.484	10.17	12.74	410.968	12.53	13.91	11.97	12.45	12.28	396.129
0.595	12.23	11.08	357.419	11.11	11.15	10.69	344.839	11.06	11.98	386.452	11.61	11.89	12.41	11.88	11.96	385.806	10.25	9.788	315.742	10.15	12.71	410	12.49	13.87	11.95	12.42	12.25	395.161
0.596	12.21	11.05	356.452	11.09	11.13	10.67	344.194	11.04	11.96	385.806	11.58	11.87	12.39	11.86	11.94	385.161	10.23	9.765	315	10.13	12.68	409.032	12.46	13.84	11.92	12.39	12.22	394.194
0.597	12.19	11.03	355.806	11.07	11.11	10.65	343.548	11.02	11.94	385.161	11.56	11.85	12.37	11.84	11.92	384.516	10.21	9.743	314.29	10.11	12.64	407.742	12.43	13.81	11.9	12.37	12.2	393.548
0.598	12.17	11.01	355.161	11.05	11.09	10.63	342.903	11	11.91	384.194	11.54	11.82	12.34	11.82	11.89	383.548	10.18	9.72	313.548	10.08	12.61	406.774	12.4	13.77	11.88	12.34	12.17	392.581
0.599	12.16	10.99	354.516	11.03	11.06	10.6	341.935	10.98	11.89	383.548	11.52	11.8	12.32	11.8	11.87	382.903	10.16	9.697	312.806	10.06	12.58	405.806	12.37	13.74	11.85	12.32	12.15	391.935
0.6	12.14	10.97	353.871	11.02	11.04	10.58	341.29	10.95	11.87	382.903	11.49	11.77	12.3	11.78	11.85	382.258	10.14	9.675	312.097	10.04	12.55	404.839	12.34	13.71	11.83	12.3	12.12	390.968
0.601	12.12	10.95	353.226	11	11.02	10.56	340.645	10.93	11.85	382.258	11.47	11.75	12.28	11.76	11.83	381.613	10.12	9.653	311.387	10.02	12.52	403.871	12.31	13.67	11.8	12.27	12.1	390.323
0.602	12.1	10.93	352.581	10.98	11	10.54	340	10.91	11.83	381.613	11.45	11.73	12.26	11.74	11.81	380.968	10.1	9.631	310.677	9.995	12.49	402.903	12.27	13.64	11.78	12.25	12.07	389.355
0.603	12.08	10.91	351.935	10.96	10.98	10.52	339.355	10.89	11.8	380.645	11.43	11.7	12.24	11.72	11.78	380	10.08	9.609	309.968	9.974	12.46	401.935	12.24	13.61	11.76	12.22	12.05	388.71
0.604	12.07	10.89	351.29	10.94	10.96	10.5	338.71	10.87	11.78	380	11.4	11.68	12.22	11.7	11.76	379.355	10.05	9.587	309.258	9.952	12.43	400.968	12.21	13.58	11.73	12.2	12.02	387.742
0.605	12.05	10.87	350.645	10.92	10.94	10.48	338.065	10.85	11.76	379.355	11.38	11.66	12.19	11.68	11.74	378.71	10.03	9.564	308.516	9.93	12.4	400	12.18	13.55	11.71	12.17	12	387.097
0.606	12.03	10.84	349.677	10.9	10.92	10.46	337.419	10.83	11.74	378.71	11.36	11.63	12.17	11.66	11.72	378.065	10.01	9.543	307.839	9.909	12.37	399.032	12.15	13.51	11.69	12.15	11.97	386.129
0.607	12.01	10.83	349.355	10.88	10.9	10.44	336.774	10.81	11.72	378.065	11.34	11.61	12.15	11.64	11.7	377.419	9.99	9.522	307.161	9.888	12.34	398.065	12.12	13.48	11.66	12.13	11.95	385.484
0.608	12	10.8	348.387	10.86	10.88	10.42	336.129	10.79	11.7	377.419	11.32	11.59	12.13	11.62	11.67	376.452	9.968	9.5	306.452	9.866	12.31	397.097	12.09	13.45	11.64	12.1	11.92	384.516
0.609	11.98	10.78	347.742	10.84	10.86	10.4	335.484	10.77	11.67	376.452	11.29	11.56	12.11	11.6	11.65	375.806	9.947	9.478	305.742	9.844	12.28	396.129	12.06	13.42	11.62	12.08	11.9	383.871
0.61	11.96	10.76	347.097	10.83	10.84	10.38	334.839	10.75	11.65	375.806	11.27	11.54	12.09	11.58	11.63	375.161	9.927	9.457	305.065	9.824	12.25	395.161	12.03	13.39	11.6	12.06	11.88	383.226
0.611	11.94	10.74	346.452	10.81	10.82	10.36	334.194	10.73	11.63	375.161	11.25	11.52	12.07	11.56	11.61	374.516	9.905	9.435	304.355	9.802	12.22	394.194	12	13.36	11.57	12.03	11.85	382.258
0.612	11.92	10.72	345.806	10.79	10.79	10.34	333.548	10.7	11.61	374.516	11.23	11.5	12.05	11.54	11.59	373.871	9.884	9.414	303.677	9.781	12.19	393.226	11.97	13.33	11.55	12.01	11.83	381.613
0.613	11.91	10.7	345.161	10.77	10.78	10.32	332.903	10.69	11.59	373.871	11.21	11.47	12.03	11.52	11.57	373.226	9.865	9.394	303.032	9.761	12.16	392.258	11.94	13.29	11.53	11.98	11.8	380.645
0.614	11.89	10.68	344.516	10.75	10.75	10.3	332.258	10.66	11.57	373.226	11.19	11.45	12.01	11.5	11.55	372.581	9.843	9.371	302.29	9.739	12.13	391.29	11.91	13.26	11.51	11.96	11.78	380
0.615	11.87	10.66	343.871	10.73	10.73	10.28	331.613	10.64	11.55	372.581	11.16	11.43	11.99	11.48	11.53	371.935	9.822	9.349	301.581	9.718	12.1	390.323	11.89	13.23	11.48	11.94	11.76	379.355
0.616	11.86	10.64	343.226	10.71	10.72	10.26	330.968	10.62	11.53	371.935	11.14	11.41	11.97	11.46	11.5	370.968	9.802	9.329	300.935	9.698	12.07	389.355	11.86	13.2	11.46	11.92	11.73	378.387
0.617	11.84	10.62	342.581	10.7	10.69	10.23	330	10.6	11.51	371.29	11.12	11.38	11.95	11.44	11.48	370.323	9.781	9.308	300.258	9.677	12.05	388.71	11.83	13.17	11.44	11.89	11.71	377.742
0.618	11.82	10.6	341.935	10.68	10.67	10.21	329.355	10.58	11.49	370.645	11.1	11.36	11.93	11.42	11.46	369.677	9.761	9.287	299.581	9.657	12.02	387.742	11.8	13.14	11.42	11.87	11.68	376.774
0.619	11.8	10.58	341.29	10.66	10.66	10.2	329.032	10.56	11.47	370	11.08	11.34	11.92	11.41	11.44	369.032	9.741	9.267	298.935	9.637	11.99	386.774	11.77	13.11	11.4	11.85	11.66	376.129
0.62	11.79	10.56	340.645	10.64	10.64	10.17	328.065	10.54	11.45	369.355	11.06	11.32	11.9	11.39	11.42	368.387	9.721	9.246	298.258	9.616	11.96	385.806	11.74	13.08	11.37	11.82	11.64	375.484
0.621	11.77	10.54	340	10.62	10.62	10.15	327.419	10.52	11.42	368.387	11.04	11.3	11.88	11.37	11.4	367.742	9.7	9.225	297.581	9.596	11.93	384.839	11.71	13.05	11.35	11.8	11.62	374.839
0.622	11.75	10.52	339.355	10.6	10.6	10.13	326.774	10.51	11.4	367.742	11.02	11.27	11.86	11.35	11.38	367.097	9.68	9.205	296.935	9.576	11.9	383.871	11.68	13.02	11.33	11.78	11.59	373.871
0.623	11.73	10.5	338.71	10.59	10.58	10.12	326.452	10.49	11.38	367.097	11	11.25	11.84	11.33	11.36	366.452	9.661	9.185	296.29	9.556	11.88	383.226	11.65	12.99	11.31	11.76	11.57	373.226
0.624	11.72	10.48	338.065	10.57	10.56	10.1	325.806	10.47	11.36	366.452	10.98	11.23	11.82	11.31	11.34	365.806	9.641	9.164	295.613	9.536	11.85	382.258	11.63	12.96	11.29	11.73	11.55	372.581
0.625	11.7	10.46	337.419	10.55	10.54	10.08	325.161	10.45	11.34	365.806	10.96	11.21	11.8	11.3	11.32	365.161	9.62	9.144	294.968	9.516	11.82	381.29	11.6	12.93	11.27	11.71	11.52	371.613
0.626	11.68	10.45	337.097	10.53	10.52	10.06	324.516	10.43	11.33	365.484	10.94	11.19	11.79	11.28	11.3	364.516	9.602	9.125	294.355	9.497	11.79	380.323	11.57	12.9	11.25	11.69	11.5	370.968
0.627	11.67	10.43	336.452	10.52	10.5	10.04	323.871	10.41	11.31	364.839	10.92	11.17	11.77	11.26	11.28	363.871	9.581	9.104	293.677	9.477	11.76	379.355	11.54	12.87	11.23	11.67	11.48	370.323
0.628	11.65	10.41	335.806	10.5	10.48	10.02	323.226	10.39	11.29	364.194	10.89	11.15	11.75	11.24	11.26	363.226	9.562	9.084	293.032	9.457	11.74	378.71	11.51	12.84	11.2	11.65	11.46	369.677
0.629	11.63	10.39	335.161	10.48	10.46	9.999	322.548	10.37	11.27	363.548	10.87	11.13	11.73	11.23	11.24	362.581	9.544	9.065	292.419	9.438	11.71	377.742	11.49	12.81	11.19	11.63	11.43	368.71
0.63	11.61	10.37	334.516	10.46	10.44	9.98	321.935	10.35	11.25	362.903	10.85	11.1	11.71	11.21	11.22	361.935	9.523	9.044	291.742	9.418	11.68	376.774	11.46	12.78	11.16	11.6	11.41	368.065
0.631	11.6	10.35	333.871	10.45	10.42	9.96	321.29	10.33	11.23	362.258	10.83	11.08	11.69	11.19	11.2	361.29	9.504	9.024	291.097	9.398	11.65	375.806	11.43	12.75	11.14	11.58	11.39	367.419
0.632	11.58	10.33	333.226	10.43	10.41	9.942	320.71	10.31	11.21	361.613	10.81	11.06	11.68	11.17	11.18	360.645	9.485	9.006	290.516	9.379	11.63	375.161	11.41	12.72	11.12	11.56	11.37	366.774
0.633	11.56	10.31	332.581	10.41	10.39	9.923	320.097	10.29	11.19	360.968	10.79	11.04	11.66	11.16	11.16	360	9.466	8.986	289.871	9.359	11.6	374.194	11.38	12.69	11.1	11.54	11.35	366.129
0.634	11.55	10.29	331.935	10.4	10.37	9.904	319.484	10.27	11.17	360.323	10.78	11.02	11.64	11.14	11.14	359.355	9.447	8.966	289.226	9.34	11.57	373.226	11.35	12.66	11.08	11.52	11.32	365.161
0.635	11.53	10.27	331.29	10.38	10.35	9.885	318.871	10.26	11.15	359.677	10.76	11	11.63	11.12	11.13	359.032	9.428	8.948	288.645	9.321	11.55	372.581	11.32	12.64	11.06	11.5	11.3	364.516
0.636	11.52	10.25	330.645	10.36	10.33	9.866	318.258	10.24	11.13	359.032	10.74	10.98	11.61	11.11	11.11	358.387	9.409	8.929	288.032	9.301	11.52	371.613	11.3	12.61	11.04	11.48	11.28	363.871
0.637	11.5	10.24	330.323	10.34	10.31	9.848	317.677	10.22	11.11	358.387	10.72	10.96	11.59	11.09	11.09	357.742	9.39	8.91	287.419	9.282	11.49	370.645	11.27	12.58	11.02	11.46	11.26	363.226
0.638	11.48	10.22	329.677	10.33	10.29	9.829	317.065	10.2	11.1	358.065	10.7	10.94	11.57	11.07	11.07	357.097	9.371	8.891	286.806	9.263	11.47	370	11.24	12.55	11	11.43	11.24	362.581
0.639	11.47	10.2	329.032	10.31	10.28	9.81	316.452	10.18	11.08	357.419	10.68	10.92	11.56	11.06	11.05	356.452	9.352	8.872	286.194	9.245	11.44	369.032	11.22	12.52	10.98	11.41	11.22	361.935
0.64	11.45	10.18	328.387	10.29	10.26	9.792	315.871	10.16	11.06	356.774	10.66	10.9	11.54	11.04	11.03	355.806	9.333	8.852	285.548	9.226	11.41	368.065	11.19	12.5	10.96	11.39	11.19	360.968
0.641	11.43	10.16	327.742	10.28	10.24	9.773	315.258	10.14	11.04	356.129	10.64	10.88	11.52	11.02	11.01	355.161	9.313	8.833	284.935	9.207	11.39	367.419	11.17	12.47	10.94	11.37	11.17	360.323
0.642	11.42	10.14	327.097	10.26	10.22	9.756	314.71	10.12	11.02	355.484	10.62	10.86	11.51	11.01	10.99	354.516	9.296	8.816	284.387	9.189	11.36	366.452	11.14	12.44	10.93	11.35	11.15	359.677
0.643	11.4	10.12	326.452	10.24	10.2	9.737	314.097	10.11	11	354.839	10.6	10.84	11.49	10.99	10.97	353.871	9.277	8.796	283.742	9.17	11.34	365.806	11.11	12.41	10.9	11.33	11.13	359.032
0.644	11.38	10.1	325.806	10.23	10.18	9.718	313.484	10.09	10.99	354.516	10.58	10.82	11.47	10.98	10.96	353.548	9.259	8.777	283.129	9.151	11.31	364.839	11.09	12.38	10.89	11.31	11.11	358.387
0.645	11.37	10.09	325.484	10.21	10.17	9.701	312.935	10.07	10.97	353.871	10.56	10.8	11.46	10.96	10.94	352.903	9.242	8.759	282.548	9.134	11.29	364.194	11.06	12.36	10.87	11.29	11.09	357.742
0.646	11.35	10.07	324.839	10.19	10.15	9.682	312.323	10.05	10.95	353.226	10.54	10.78	11.44	10.94	10.92	352.258	9.222	8.741	281.968	9.115	11.26	363.226	11.04	12.33	10.85	11.27	11.07	357.097
0.647	11.34	10.05	324.194	10.18	10.13	9.663	311.71	10.03	10.93	352.581	10.53	10.76	11.43	10.93	10.9	351.613	9.204	8.722	281.355	9.097	11.24	362.581	11.01	12.3	10.83	11.25	11.05	356.452
0.648	11.32	10.03	323.548	10.16	10.11	9.646	311.161	10.01	10.92	352.258	10.51	10.74	11.41	10.91	10.88	350.968	9.187	8.705	280.806	9.08	11.21	361.613	10.99	12.28	10.81	11.23	11.03	355.806
0.649	11.31	10.01	322.903	10.14	10.09	9.627	310.548	9.997	10.9	351.613	10.49	10.72	11.4	10.9	10.86	350.323	9.169	8.686	280.194	9.061	11.18	360.645	10.96	12.25	10.79	11.21	11.01	355.161
0.65	11.29	9.997	322.484	10.13	10.08	9.61	310	9.979	10.88	350.968	10.47	10.7	11.38	10.88	10.85	350	9.151	8.667	279.581	9.043	11.16	360	10.93	12.22	10.77	11.19	10.99	354.516
0.651	11.27	9.979	321.903	10.11	10.06	9.593	309.452	9.962	10.87	350.645	10.45	10.68	11.37	10.87	10.83	349.355	9.134	8.65	279.032	9.025	11.14	359.355	10.91	12.19	10.75	11.18	10.97	353.871
0.652	11.26	9.961	321.323	10.1	10.04	9.575	308.871	9.944	10.85	350	10.43	10.66	11.35	10.85	10.81	348.71	9.116	8.632	278.452	9.008	11.11	358.387	10.88	12.17	10.74	11.16	10.95	353.226
0.653	11.24	9.943	320.742	10.08	10.02	9.557	308.29	9.926	10.83	349.355	10.42	10.64	11.34	10.84	10.79	348.065	9.099	8.614	277.871	8.99	11.09	357.742	10.86	12.14	10.72	11.14	10.93	352.581
0.654	11.23	9.925	320.161	10.06	10.01	9.539	307.71	9.908	10.81	348.71	10.4	10.62	11.32	10.82	10.78	347.742	9.081	8.596	277.29	8.972	11.06	356.774	10.83	12.11	10.7	11.12	10.91	351.935
0.655	11.21	9.908	319.613	10.05	9.988	9.522	307.161	9.891	10.8	348.387	10.38	10.6	11.31	10.81	10.76	347.097	9.064	8.578	276.71	8.956	11.04	356.129	10.81	12.09	10.68	11.1	10.89	351.29
0.656	11.2	9.89	319.032	10.03	9.971	9.505	306.613	9.873	10.78	347.742	10.36	10.58	11.29	10.79	10.74	346.452	9.046	8.56	276.129	8.938	11.01	355.161	10.79	12.06	10.66	11.08	10.87	350.645
0.657	11.18	9.872	318.452	10.02	9.953	9.487	306.032	9.856	10.76	347.097	10.34	10.56	11.28	10.78	10.72	345.806	9.028	8.542	275.548	8.921	10.99	354.516	10.76	12.04	10.64	11.06	10.85	350
0.658	11.17	9.856	317.935	10	9.937	9.471	305.516	9.839	10.75	346.774	10.33	10.54	11.26	10.76	10.71	345.484	9.012	8.525	275	8.904	10.97	353.871	10.74	12.01	10.63	11.04	10.83	349.355
0.659	11.15	9.837	317.323	9.984	9.919	9.453	304.935	9.821	10.73	346.129	10.31	10.53	11.25	10.75	10.69	344.839	8.995	8.507	274.419	8.887	10.94	352.903	10.71	11.98	10.61	11.02	10.81	348.71
0.66	11.13	9.82	316.774	9.967	9.902	9.435	304.355	9.804	10.71	345.484	10.29	10.51	11.23	10.73	10.67	344.194	8.977	8.489	273.839	8.869	10.92	352.258	10.69	11.96	10.59	11	10.79	348.065
0.661	11.12	9.803	316.226	9.953	9.886	9.419	303.839	9.787	10.7	345.161	10.27	10.49	11.22	10.72	10.66	343.871	8.961	8.473	273.323	8.853	10.89	351.29	10.67	11.93	10.57	10.99	10.77	347.419
0.662	11.1	9.785	315.645	9.937	9.868	9.401	303.258	9.769	10.68	344.516	10.26	10.47	11.2	10.71	10.64	343.226	8.944	8.456	272.774	8.835	10.87	350.645	10.64	11.91	10.56	10.97	10.75	346.774
0.663	11.09	9.768	315.097	9.921	9.851	9.384	302.71	9.752	10.66	343.871	10.24	10.45	11.19	10.69	10.62	342.581	8.928	8.438	272.194	8.818	10.85	350	10.62	11.88	10.54	10.95	10.73	346.129
0.664	11.07	9.752	314.581	9.907	9.835	9.367	302.161	9.736	10.65	343.548	10.22	10.43	11.18	10.68	10.61	342.258	8.912	8.422	271.677	8.803	10.82	349.032	10.59	11.86	10.52	10.93	10.71	345.484
0.665	11.06	9.734	314	9.891	9.818	9.349	301.581	9.718	10.63	342.903	10.2	10.42	11.16	10.67	10.59	341.613	8.894	8.404	271.097	8.785	10.8	348.387	10.57	11.83	10.51	10.91	10.69	344.839
0.666	11.04	9.717	313.452	9.876	9.801	9.332	301.032	9.702	10.62	342.581	10.19	10.4	11.15	10.65	10.57	340.968	8.878	8.388	270.581	8.769	10.78	347.742	10.55	11.81	10.49	10.9	10.67	344.194
0.667	11.03	9.7	312.903	9.86	9.785	9.316	300.516	9.685	10.6	341.935	10.17	10.38	11.14	10.64	10.56	340.645	8.861	8.371	270.032	8.752	10.75	346.774	10.52	11.78	10.47	10.88	10.65	343.548
0.668	11.01	9.682	312.323	9.845	9.768	9.299	299.968	9.669	10.58	341.29	10.15	10.36	11.12	10.63	10.54	340	8.845	8.354	269.484	8.736	10.73	346.129	10.5	11.76	10.46	10.86	10.64	343.226
0.669	11	9.666	311.806	9.829	9.752	9.283	299.452	9.652	10.57	340.968	10.13	10.34	11.11	10.61	10.52	339.355	8.829	8.338	268.968	8.719	10.71	345.484	10.48	11.73	10.44	10.84	10.62	342.581
0.67	10.98	9.649	311.258	9.814	9.735	9.266	298.903	9.635	10.55	340.323	10.12	10.33	11.1	10.6	10.51	339.032	8.812	8.321	268.419	8.703	10.69	344.839	10.46	11.71	10.42	10.82	10.6	341.935
0.671	10.97	9.633	310.742	9.8	9.719	9.25	298.387	9.619	10.54	340	10.1	10.31	11.08	10.59	10.49	338.387	8.796	8.305	267.903	8.687	10.66	343.871	10.43	11.68	10.41	10.81	10.58	341.29
0.672	10.95	9.616	310.194	9.785	9.702	9.233	297.839	9.602	10.52	339.355	10.08	10.29	11.07	10.57	10.47	337.742	8.78	8.289	267.387	8.67	10.64	343.226	10.41	11.66	10.39	10.79	10.56	340.645
0.673	10.94	9.599	309.645	9.769	9.686	9.216	297.29	9.586	10.51	339.032	10.07	10.27	11.06	10.56	10.46	337.419	8.763	8.272	266.839	8.654	10.62	342.581	10.39	11.63	10.37	10.77	10.54	340
0.674	10.92	9.583	309.129	9.755	9.67	9.201	296.806	9.57	10.49	338.387	10.05	10.26	11.05	10.55	10.44	336.774	8.749	8.256	266.323	8.639	10.6	341.935	10.37	11.61	10.36	10.76	10.52	339.355
0.675	10.91	9.566	308.581	9.74	9.654	9.184	296.258	9.553	10.48	338.065	10.03	10.24	11.03	10.53	10.43	336.452	8.732	8.239	265.774	8.622	10.57	340.968	10.34	11.59	10.34	10.74	10.51	339.032
0.676	10.89	9.55	308.065	9.725	9.637	9.167	295.71	9.537	10.46	337.419	10.02	10.22	11.02	10.52	10.41	335.806	8.716	8.223	265.258	8.606	10.55	340.323	10.32	11.56	10.32	10.72	10.49	338.387
0.677	10.88	9.535	307.581	9.711	9.622	9.152	295.226	9.522	10.45	337.097	10	10.2	11.01	10.51	10.4	335.484	8.701	8.209	264.806	8.591	10.53	339.677	10.3	11.54	10.31	10.71	10.47	337.742
0.678	10.86	9.517	307	9.696	9.606	9.135	294.677	9.506	10.43	336.452	9.986	10.18	11	10.5	10.38	334.839	8.685	8.192	264.258	8.574	10.51	339.032	10.28	11.51	10.29	10.69	10.45	337.097
0.679	10.85	9.501	306.484	9.681	9.59	9.12	294.194	9.489	10.42	336.129	9.969	10.17	10.98	10.49	10.36	334.194	8.669	8.176	263.742	8.558	10.49	338.387	10.25	11.49	10.28	10.67	10.43	336.452
0.68	10.84	9.486	306	9.667	9.575	9.104	293.677	9.474	10.4	335.484	9.954	10.15	10.97	10.47	10.35	333.871	8.654	8.16	263.226	8.544	10.47	337.742	10.23	11.47	10.26	10.66	10.42	336.129
0.681	10.82	9.469	305.452	9.652	9.559	9.088	293.161	9.458	10.39	335.161	9.937	10.13	10.96	10.46	10.33	333.226	8.638	8.144	262.71	8.527	10.45	337.097	10.21	11.44	10.24	10.64	10.4	335.484
0.682	10.81	9.453	304.935	9.637	9.544	9.072	292.645	9.442	10.37	334.516	9.921	10.12	10.95	10.45	10.32	332.903	8.622	8.129	262.226	8.512	10.42	336.129	10.19	11.42	10.23	10.62	10.38	334.839
0.683	10.79	9.437	304.419	9.623	9.528	9.057	292.161	9.427	10.36	334.194	9.906	10.1	10.94	10.44	10.3	332.258	8.608	8.114	261.742	8.497	10.4	335.484	10.17	11.4	10.21	10.61	10.36	334.194
0.684	10.78	9.421	303.903	9.609	9.513	9.041	291.645	9.411	10.35	333.871	9.89	10.08	10.92	10.43	10.29	331.935	8.592	8.098	261.226	8.481	10.38	334.839	10.15	11.37	10.2	10.59	10.35	333.871
0.685	10.76	9.405	303.387	9.595	9.498	9.025	291.129	9.395	10.33	333.226	9.874	10.06	10.91	10.42	10.27	331.29	8.576	8.083	260.742	8.466	10.36	334.194	10.12	11.35	10.18	10.57	10.33	333.226
0.686	10.75	9.389	302.871	9.58	9.482	9.01	290.645	9.38	10.32	332.903	9.859	10.05	10.9	10.4	10.26	330.968	8.561	8.067	260.226	8.451	10.34	333.548	10.1	11.33	10.17	10.56	10.31	332.581
0.687	10.73	9.374	302.387	9.567	9.467	8.995	290.161	9.364	10.3	332.258	9.844	10.03	10.89	10.39	10.24	330.323	8.546	8.053	259.774	8.437	10.32	332.903	10.08	11.31	10.15	10.54	10.3	332.258
0.688	10.72	9.357	301.839	9.552	9.452	8.979	289.645	9.348	10.29	331.935	9.828	10.01	10.88	10.38	10.23	330	8.531	8.038	259.29	8.421	10.3	332.258	10.06	11.28	10.14	10.53	10.28	331.613
0.689	10.7	9.341	301.323	9.538	9.436	8.964	289.161	9.332	10.28	331.613	9.812	9.998	10.87	10.37	10.21	329.355	8.516	8.022	258.774	8.406	10.28	331.613	10.04	11.26	10.12	10.51	10.26	330.968
0.69	10.69	9.326	300.839	9.525	9.422	8.95	288.71	9.318	10.26	330.968	9.798	9.983	10.86	10.36	10.2	329.032	8.503	8.008	258.323	8.392	10.26	330.968	10.02	11.24	10.11	10.5	10.24	330.323
0.691	10.68	9.31	300.323	9.51	9.406	8.934	288.194	9.302	10.25	330.645	9.782	9.966	10.85	10.35	10.18	328.387	8.487	7.993	257.839	8.377	10.24	330.323	9.998	11.22	10.09	10.48	10.23	330
0.692	10.66	9.294	299.806	9.496	9.391	8.919	287.71	9.287	10.24	330.323	9.767	9.949	10.84	10.34	10.17	328.065	8.472	7.978	257.355	8.362	10.22	329.677	9.977	11.19	10.08	10.46	10.21	329.355
0.693	10.65	9.28	299.355	9.483	9.377	8.905	287.258	9.272	10.22	329.677	9.752	9.934	10.83	10.33	10.15	327.419	8.458	7.964	256.903	8.349	10.2	329.032	9.958	11.17	10.06	10.45	10.19	328.71
0.694	10.63	9.263	298.806	9.468	9.361	8.889	286.742	9.256	10.21	329.355	9.736	9.917	10.81	10.32	10.14	327.097	8.443	7.949	256.419	8.333	10.18	328.387	9.937	11.15	10.05	10.43	10.18	328.387
0.695	10.62	9.247	298.29	9.454	9.345	8.874	286.258	9.241	10.2	329.032	9.721	9.901	10.8	10.3	10.12	326.452	8.428	7.934	255.935	8.319	10.16	327.742	9.917	11.13	10.03	10.42	10.16	327.742
0.696	10.61	9.233	297.839	9.442	9.332	8.86	285.806	9.227	10.18	328.387	9.707	9.886	10.79	10.3	10.11	326.129	8.415	7.92	255.484	8.306	10.14	327.097	9.897	11.11	10.02	10.4	10.14	327.097
0.697	10.59	9.218	297.355	9.427	9.317	8.844	285.29	9.212	10.17	328.065	9.692	9.87	10.78	10.28	10.09	325.484	8.4	7.905	255	8.291	10.12	326.452	9.877	11.09	10.01	10.39	10.13	326.774
0.698	10.58	9.203	296.871	9.414	9.302	8.83	284.839	9.197	10.16	327.742	9.677	9.854	10.77	10.27	10.08	325.161	8.386	7.891	254.548	8.277	10.1	325.806	9.856	11.06	9.992	10.37	10.11	326.129
0.699	10.57	9.188	296.387	9.4	9.288	8.815	284.355	9.182	10.14	327.097	9.663	9.839	10.76	10.26	10.07	324.839	8.372	7.877	254.097	8.263	10.08	325.161	9.836	11.04	9.978	10.36	10.09	325.484
0.7	10.55	9.172	295.871	9.386	9.273	8.8	283.871	9.168	10.13	326.774	9.648	9.823	10.75	10.25	10.05	324.194	8.358	7.862	253.613	8.249	10.06	324.516	9.817	11.02	9.964	10.34	10.08	325.161
0.701	10.54	9.157	295.387	9.373	9.259	8.786	283.419	9.153	10.12	326.452	9.634	9.807	10.74	10.24	10.04	323.871	8.344	7.848	253.161	8.235	10.04	323.871	9.797	11	9.95	10.33	10.06	324.516
0.702	10.52	9.142	294.903	9.359	9.245	8.771	282.935	9.139	10.11	326.129	9.62	9.792	10.73	10.23	10.02	323.226	8.33	7.835	252.742	8.221	10.02	323.226	9.777	10.98	9.936	10.31	10.05	324.194
0.703	10.51	9.128	294.452	9.345	9.231	8.758	282.516	9.124	10.09	325.484	9.606	9.777	10.73	10.22	10.01	322.903	8.317	7.821	252.29	8.208	10	322.581	9.758	10.96	9.923	10.3	10.03	323.548
0.704	10.5	9.113	293.968	9.331	9.216	8.744	282.065	9.11	10.08	325.161	9.592	9.761	10.72	10.21	9.997	322.484	8.303	7.807	251.839	8.194	9.983	322.032	9.738	10.94	9.909	10.29	10.01	322.903
0.705	10.48	9.098	293.484	9.318	9.202	8.729	281.581	9.095	10.07	324.839	9.577	9.746	10.71	10.2	9.983	322.032	8.289	7.792	251.355	8.18	9.964	321.419	9.719	10.92	9.895	10.27	9.998	322.516
0.706	10.47	9.084	293.032	9.306	9.189	8.715	281.129	9.082	10.06	324.516	9.564	9.731	10.7	10.2	9.97	321.613	8.276	7.779	250.935	8.167	9.946	320.839	9.7	10.9	9.883	10.26	9.983	322.032
0.707	10.46	9.069	292.548	9.292	9.174	8.7	280.645	9.068	10.05	324.194	9.55	9.715	10.69	10.19	9.956	321.161	8.261	7.765	250.484	8.153	9.927	320.226	9.681	10.87	9.869	10.24	9.967	321.516
0.708	10.44	9.053	292.032	9.278	9.16	8.686	280.194	9.053	10.03	323.548	9.536	9.7	10.68	10.18	9.942	320.71	8.248	7.751	250.032	8.139	9.908	319.613	9.661	10.85	9.855	10.23	9.952	321.032
0.709	10.43	9.04	291.613	9.266	9.147	8.673	279.774	9.04	10.02	323.226	9.523	9.686	10.67	10.17	9.93	320.323	8.236	7.739	249.645	8.127	9.891	319.065	9.643	10.83	9.843	10.22	9.937	320.548
0.71	10.42	9.025	291.129	9.253	9.133	8.658	279.29	9.026	10.01	322.903	9.509	9.671	10.66	10.16	9.916	319.871	8.221	7.724	249.161	8.113	9.872	318.452	9.624	10.81	9.83	10.2	9.921	320.032
0.711	10.4	9.01	290.645	9.24	9.12	8.645	278.871	9.011	9.999	322.548	9.495	9.656	10.65	10.15	9.902	319.419	8.208	7.711	248.742	8.1	9.853	317.839	9.606	10.79	9.817	10.19	9.906	319.548
0.712	10.39	8.996	290.194	9.227	9.107	8.631	278.419	8.998	9.988	322.194	9.482	9.642	10.64	10.14	9.89	319.032	8.196	7.699	248.355	8.087	9.836	317.29	9.587	10.77	9.804	10.17	9.891	319.065
0.713	10.38	8.981	289.71	9.214	9.093	8.617	277.968	8.984	9.976	321.806	9.468	9.627	10.63	10.13	9.876	318.581	8.182	7.685	247.903	8.074	9.817	316.677	9.568	10.75	9.791	10.16	9.876	318.581
0.714	10.36	8.967	289.258	9.201	9.079	8.603	277.516	8.97	9.965	321.452	9.456	9.613	10.63	10.12	9.863	318.161	8.169	7.672	247.484	8.061	9.8	316.129	9.55	10.73	9.779	10.15	9.861	318.097
0.715	10.35	8.954	288.839	9.189	9.066	8.59	277.097	8.957	9.954	321.097	9.443	9.599	10.62	10.11	9.85	317.742	8.157	7.659	247.065	8.049	9.782	315.548	9.532	10.71	9.766	10.13	9.846	317.613
0.716	10.34	8.94	288.387	9.176	9.052	8.575	276.613	8.944	9.943	320.742	9.429	9.584	10.61	10.1	9.837	317.323	8.143	7.646	246.645	8.036	9.764	314.968	9.514	10.69	9.753	10.12	9.831	317.129
0.717	10.32	8.925	287.903	9.163	9.039	8.562	276.194	8.93	9.932	320.387	9.416	9.57	10.6	10.09	9.824	316.903	8.13	7.633	246.226	8.022	9.746	314.387	9.496	10.67	9.74	10.11	9.816	316.645
0.718	10.31	8.911	287.452	9.15	9.026	8.548	275.742	8.917	9.921	320.032	9.403	9.556	10.59	10.09	9.811	316.484	8.118	7.62	245.806	8.01	9.728	313.806	9.477	10.66	9.728	10.09	9.801	316.161
0.719	10.3	8.897	287	9.138	9.013	8.536	275.355	8.904	9.91	319.677	9.391	9.542	10.59	10.08	9.799	316.097	8.106	7.608	245.419	7.998	9.712	313.29	9.46	10.64	9.716	10.08	9.787	315.71
0.72	10.29	8.883	286.548	9.124	9	8.522	274.903	8.89	9.899	319.323	9.377	9.528	10.58	10.07	9.786	315.677	8.092	7.594	244.968	7.985	9.694	312.71	9.442	10.62	9.704	10.07	9.772	315.226
0.721	10.27	8.868	286.065	9.112	8.986	8.509	274.484	8.876	9.888	318.968	9.364	9.514	10.57	10.06	9.773	315.258	8.079	7.582	244.581	7.972	9.676	312.129	9.424	10.6	9.691	10.05	9.757	314.742
0.722	10.26	8.855	285.645	9.101	8.974	8.496	274.065	8.864	9.879	318.677	9.352	9.501	10.56	10.05	9.762	314.903	8.068	7.57	244.194	7.961	9.66	311.613	9.408	10.58	9.68	10.04	9.744	314.323
0.723	10.25	8.84	285.161	9.088	8.961	8.482	273.613	8.85	9.868	318.323	9.338	9.486	10.55	10.04	9.748	314.452	8.055	7.557	243.774	7.948	9.643	311.065	9.39	10.56	9.668	10.03	9.728	313.806
0.724	10.23	8.826	284.71	9.075	8.949	8.469	273.194	8.837	9.857	317.968	9.326	9.473	10.55	10.03	9.736	314.065	8.043	7.544	243.355	7.935	9.625	310.484	9.372	10.54	9.656	10.02	9.714	313.355
0.725	10.22	8.814	284.323	9.064	8.937	8.457	272.806	8.825	9.848	317.677	9.314	9.46	10.54	10.03	9.725	313.71	8.031	7.533	243	7.924	9.61	310	9.355	10.52	9.645	10	9.7	312.903
0.726	10.21	8.8	283.871	9.05	8.924	8.443	272.355	8.812	9.837	317.323	9.301	9.446	10.53	10.02	9.712	313.29	8.018	7.52	242.581	7.912	9.593	309.452	9.337	10.5	9.632	9.991	9.686	312.452
0.727	10.19	8.786	283.419	9.038	8.911	8.431	271.968	8.799	9.827	317	9.289	9.432	10.53	10.01	9.699	312.871	8.006	7.508	242.194	7.9	9.576	308.903	9.319	10.49	9.621	9.978	9.672	312
0.728	10.18	8.773	283	9.027	8.899	8.419	271.581	8.787	9.818	316.71	9.278	9.42	10.52	10	9.688	312.516	7.995	7.497	241.839	7.888	9.56	308.387	9.303	10.47	9.61	9.966	9.659	311.581
0.729	10.17	8.759	282.548	9.014	8.886	8.405	271.129	8.773	9.808	316.387	9.265	9.406	10.51	9.996	9.676	312.129	7.983	7.484	241.419	7.876	9.543	307.839	9.285	10.45	9.599	9.954	9.644	311.097
0.73	10.16	8.745	282.097	9.001	8.873	8.393	270.742	8.761	9.798	316.065	9.253	9.393	10.51	9.988	9.664	311.742	7.971	7.472	241.032	7.864	9.527	307.323	9.268	10.43	9.587	9.942	9.63	310.645
0.731	10.14	8.732	281.677	8.99	8.861	8.381	270.355	8.748	9.789	315.774	9.241	9.38	10.5	9.98	9.652	311.355	7.959	7.46	240.645	7.853	9.511	306.806	9.252	10.41	9.576	9.93	9.617	310.226
0.732	10.13	8.718	281.226	8.977	8.849	8.368	269.935	8.736	9.779	315.452	9.229	9.367	10.49	9.972	9.64	310.968	7.947	7.448	240.258	7.841	9.495	306.29	9.235	10.4	9.565	9.918	9.603	309.774
0.733	10.12	8.705	280.806	8.965	8.837	8.355	269.516	8.723	9.77	315.161	9.217	9.353	10.49	9.965	9.629	310.613	7.936	7.437	239.903	7.829	9.479	305.774	9.218	10.38	9.554	9.906	9.59	309.355
0.734	10.11	8.692	280.387	8.954	8.825	8.343	269.129	8.711	9.76	314.839	9.206	9.34	10.48	9.957	9.617	310.226	7.924	7.425	239.516	7.818	9.463	305.258	9.202	10.36	9.543	9.894	9.576	308.903
0.735	10.09	8.679	279.968	8.943	8.813	8.331	268.742	8.699	9.751	314.548	9.194	9.328	10.47	9.95	9.606	309.871	7.913	7.413	239.129	7.807	9.448	304.774	9.186	10.34	9.533	9.883	9.563	308.484
0.736	10.08	8.666	279.548	8.931	8.801	8.319	268.355	8.686	9.742	314.258	9.183	9.315	10.47	9.942	9.595	309.516	7.901	7.402	238.774	7.795	9.432	304.258	9.169	10.32	9.521	9.871	9.549	308.032
0.737	10.07	8.652	279.097	8.919	8.789	8.306	267.935	8.674	9.732	313.935	9.171	9.302	10.46	9.934	9.583	309.129	7.889	7.391	238.419	7.783	9.416	303.742	9.153	10.31	9.51	9.859	9.536	307.613
0.738	10.06	8.64	278.71	8.908	8.777	8.295	267.581	8.662	9.724	313.677	9.16	9.29	10.45	9.928	9.573	308.806	7.879	7.38	238.065	7.772	9.401	303.258	9.137	10.29	9.501	9.848	9.524	307.226
0.739	10.04	8.626	278.258	8.896	8.765	8.283	267.194	8.65	9.714	313.355	9.149	9.277	10.45	9.92	9.561	308.419	7.867	7.368	237.677	7.761	9.385	302.742	9.12	10.27	9.49	9.836	9.51	306.774
0.74	10.03	8.613	277.839	8.884	8.753	8.271	266.806	8.637	9.705	313.065	9.138	9.265	10.44	9.912	9.549	308.032	7.855	7.356	237.29	7.749	9.369	302.226	9.104	10.25	9.479	9.825	9.497	306.355
0.741	10.02	8.601	277.452	8.874	8.743	8.26	266.452	8.627	9.698	312.839	9.128	9.254	10.44	9.907	9.54	307.742	7.845	7.347	237	7.739	9.354	301.742	9.089	10.24	9.469	9.815	9.485	305.968
0.742	10.01	8.588	277.032	8.861	8.73	8.247	266.032	8.614	9.688	312.516	9.115	9.241	10.43	9.899	9.528	307.355	7.834	7.335	236.613	7.728	9.338	301.226	9.073	10.22	9.459	9.803	9.471	305.516
0.743	9.994	8.574	276.581	8.849	8.719	8.235	265.645	8.602	9.679	312.226	9.105	9.228	10.42	9.892	9.517	307	7.823	7.324	236.258	7.717	9.323	300.742	9.057	10.2	9.448	9.792	9.459	305.129
0.744	9.983	8.562	276.194	8.839	8.708	8.224	265.29	8.59	9.671	311.968	9.094	9.217	10.42	9.885	9.507	306.677	7.812	7.313	235.903	7.707	9.308	300.258	9.041	10.19	9.439	9.781	9.446	304.71
0.745	9.97	8.549	275.774	8.827	8.696	8.212	264.903	8.578	9.662	311.677	9.083	9.205	10.41	9.878	9.496	306.323	7.8	7.302	235.548	7.695	9.293	299.774	9.026	10.17	9.428	9.771	9.433	304.29
0.746	9.958	8.536	275.355	8.816	8.685	8.2	264.516	8.566	9.654	311.419	9.073	9.193	10.41	9.871	9.485	305.968	7.789	7.291	235.194	7.685	9.278	299.29	9.01	10.15	9.418	9.76	9.42	303.871
0.747	9.946	8.523	274.935	8.805	8.673	8.19	264.194	8.555	9.646	311.161	9.062	9.181	10.4	9.864	9.475	305.645	7.779	7.281	234.871	7.674	9.264	298.839	8.995	10.14	9.408	9.749	9.408	303.484
0.748	9.934	8.511	274.548	8.793	8.662	8.178	263.806	8.543	9.638	310.903	9.051	9.169	10.4	9.857	9.464	305.29	7.768	7.27	234.516	7.664	9.249	298.355	8.979	10.12	9.399	9.738	9.396	303.097
0.749	9.922	8.498	274.129	8.782	8.651	8.166	263.419	8.532	9.63	310.645	9.041	9.158	10.39	9.851	9.454	304.968	7.758	7.259	234.161	7.653	9.234	297.871	8.964	10.1	9.389	9.727	9.383	302.677
0.75	9.91	8.486	273.742	8.771	8.64	8.155	263.065	8.521	9.621	310.355	9.03	9.146	10.39	9.844	9.443	304.613	7.747	7.248	233.806	7.643	9.22	297.419	8.95	10.09	9.379	9.717	9.371	302.29
0.751	9.899	8.474	273.355	8.76	8.63	8.145	262.742	8.51	9.614	310.129	9.02	9.135	10.38	9.838	9.434	304.323	7.737	7.238	233.484	7.633	9.206	296.968	8.935	10.07	9.37	9.707	9.358	301.871
0.752	9.887	8.461	272.935	8.749	8.618	8.133	262.355	8.498	9.606	309.871	9.009	9.123	10.38	9.831	9.423	303.968	7.726	7.228	233.161	7.622	9.192	296.516	8.92	10.06	9.359	9.696	9.345	301.452
0.753	9.875	8.448	272.516	8.738	8.607	8.122	262	8.487	9.598	309.613	8.998	9.112	10.37	9.824	9.413	303.645	7.716	7.218	232.839	7.612	9.177	296.032	8.904	10.04	9.349	9.685	9.333	301.065
0.754	9.864	8.437	272.161	8.728	8.597	8.111	261.645	8.476	9.591	309.387	8.989	9.102	10.37	9.819	9.404	303.355	7.707	7.208	232.516	7.603	9.164	295.613	8.89	10.02	9.341	9.676	9.322	300.71
0.755	9.851	8.424	271.742	8.716	8.586	8.1	261.29	8.465	9.583	309.129	8.978	9.09	10.36	9.812	9.393	303	7.696	7.197	232.161	7.592	9.15	295.161	8.875	10.01	9.331	9.666	9.309	300.29
0.756	9.839	8.411	271.323	8.705	8.574	8.089	260.935	8.454	9.575	308.871	8.968	9.079	10.36	9.805	9.383	302.677	7.686	7.187	231.839	7.582	9.135	294.677	8.86	9.991	9.321	9.655	9.297	299.903
0.757	9.829	8.4	270.968	8.695	8.565	8.079	260.613	8.444	9.568	308.645	8.96	9.068	10.36	9.8	9.374	302.387	7.676	7.178	231.548	7.573	9.122	294.258	8.846	9.976	9.313	9.646	9.286	299.548
0.758	9.816	8.387	270.548	8.683	8.553	8.067	260.226	8.432	9.56	308.387	8.949	9.057	10.35	9.793	9.363	302.032	7.666	7.167	231.194	7.563	9.108	293.806	8.831	9.96	9.304	9.635	9.274	299.161
0.759	9.804	8.375	270.161	8.672	8.543	8.056	259.871	8.421	9.553	308.161	8.939	9.045	10.35	9.786	9.353	301.71	7.656	7.157	230.871	7.553	9.094	293.355	8.816	9.944	9.295	9.625	9.262	298.774
0.76	9.794	8.364	269.806	8.662	8.533	8.046	259.548	8.411	9.546	307.935	8.93	9.035	10.34	9.781	9.344	301.419	7.647	7.148	230.581	7.544	9.081	292.935	8.802	9.929	9.286	9.616	9.25	298.387
0.761	9.782	8.351	269.387	8.651	8.522	8.035	259.194	8.4	9.539	307.71	8.92	9.024	10.34	9.775	9.334	301.097	7.637	7.138	230.258	7.533	9.068	292.516	8.788	9.914	9.277	9.607	9.239	298.032
0.762	9.77	8.34	269.032	8.641	8.512	8.025	258.871	8.39	9.532	307.484	8.91	9.013	10.33	9.769	9.325	300.806	7.627	7.129	229.968	7.524	9.054	292.065	8.773	9.898	9.268	9.597	9.227	297.645
0.763	9.759	8.328	268.645	8.631	8.502	8.014	258.516	8.379	9.525	307.258	8.901	9.003	10.33	9.763	9.316	300.516	7.618	7.119	229.645	7.515	9.041	291.645	8.759	9.883	9.26	9.587	9.216	297.29
0.764	9.747	8.317	268.29	8.62	8.492	8.004	258.194	8.369	9.52	307.097	8.891	8.992	10.33	9.757	9.306	300.194	7.609	7.109	229.323	7.505	9.028	291.226	8.745	9.868	9.251	9.578	9.205	296.935
0.765	9.736	8.305	267.903	8.61	8.482	7.993	257.839	8.358	9.511	306.806	8.881	8.981	10.32	9.751	9.297	299.903	7.599	7.1	229.032	7.496	9.015	290.806	8.731	9.853	9.243	9.569	9.193	296.548
0.766	9.725	8.293	267.516	8.599	8.472	7.983	257.516	8.348	9.505	306.613	8.872	8.971	10.32	9.745	9.288	299.613	7.59	7.091	228.742	7.487	9.002	290.387	8.718	9.838	9.234	9.559	9.182	296.194
0.767	9.714	8.282	267.161	8.589	8.462	7.974	257.226	8.338	9.499	306.419	8.863	8.961	10.32	9.74	9.279	299.323	7.581	7.082	228.452	7.478	8.989	289.968	8.704	9.823	9.226	9.551	9.171	295.839
0.768	9.703	8.27	266.774	8.579	8.452	7.964	256.903	8.328	9.492	306.194	8.854	8.951	10.31	9.733	9.27	299.032	7.572	7.073	228.161	7.469	8.976	289.548	8.69	9.808	9.218	9.541	9.16	295.484
0.769	9.691	8.258	266.387	8.567	8.442	7.954	256.581	8.318	9.486	306	8.844	8.941	10.31	9.727	9.261	298.742	7.563	7.063	227.839	7.46	8.963	289.129	8.676	9.793	9.209	9.532	9.149	295.129
0.77	9.681	8.247	266.032	8.558	8.433	7.944	256.258	8.308	9.478	305.742	8.836	8.932	10.3	9.723	9.253	298.484	7.554	7.055	227.581	7.452	8.952	288.774	8.663	9.779	9.202	9.524	9.138	294.774
0.771	9.669	8.235	265.645	8.548	8.423	7.934	255.935	8.298	9.472	305.548	8.826	8.921	10.3	9.716	9.243	298.161	7.545	7.045	227.258	7.442	8.939	288.355	8.649	9.764	9.193	9.514	9.127	294.419
0.772	9.657	8.224	265.29	8.537	8.413	7.923	255.581	8.288	9.465	305.323	8.817	8.91	10.3	9.711	9.234	297.871	7.535	7.037	227	7.433	8.926	287.935	8.635	9.749	9.185	9.505	9.116	294.065
0.773	9.648	8.213	264.935	8.528	8.404	7.915	255.323	8.279	9.46	305.161	8.809	8.901	10.3	9.707	9.226	297.613	7.528	7.029	226.742	7.425	8.915	287.581	8.622	9.735	9.178	9.497	9.106	293.742
0.774	9.636	8.201	264.548	8.517	8.394	7.904	254.968	8.268	9.454	304.968	8.799	8.891	10.29	9.7	9.217	297.323	7.519	7.018	226.387	7.416	8.902	287.161	8.608	9.72	9.17	9.488	9.095	293.387
0.775	9.624	8.19	264.194	8.507	8.385	7.894	254.645	8.258	9.447	304.742	8.791	8.88	10.29	9.695	9.209	297.065	7.51	7.009	226.097	7.408	8.89	286.774	8.595	9.705	9.162	9.479	9.084	293.032
0.776	9.615	8.18	263.871	8.498	8.376	7.885	254.355	8.249	9.442	304.581	8.783	8.871	10.29	9.691	9.201	296.806	7.502	7.002	225.871	7.4	8.878	286.387	8.582	9.692	9.155	9.471	9.074	292.71
0.777	9.603	8.168	263.484	8.488	8.366	7.875	254.032	8.239	9.436	304.387	8.774	8.861	10.28	9.685	9.192	296.516	7.493	6.993	225.581	7.392	8.866	286	8.568	9.678	9.147	9.463	9.063	292.355
0.778	9.593	8.157	263.129	8.478	8.357	7.866	253.742	8.229	9.43	304.194	8.764	8.851	10.28	9.68	9.183	296.226	7.485	6.985	225.323	7.384	8.854	285.613	8.555	9.664	9.14	9.454	9.053	292.032
0.779	9.583	8.146	262.774	8.469	8.348	7.857	253.452	8.22	9.425	304.032	8.756	8.842	10.28	9.675	9.175	295.968	7.477	6.977	225.065	7.376	8.842	285.226	8.543	9.65	9.133	9.446	9.042	291.677
0.78	9.572	8.136	262.452	8.459	8.338	7.847	253.129	8.211	9.419	303.839	8.748	8.833	10.28	9.67	9.167	295.71	7.469	6.968	224.774	7.368	8.83	284.839	8.53	9.636	9.125	9.438	9.032	291.355
0.781	9.561	8.124	262.065	8.449	8.329	7.837	252.806	8.201	9.414	303.677	8.74	8.823	10.27	9.665	9.159	295.452	7.461	6.961	224.548	7.36	8.818	284.452	8.517	9.622	9.118	9.43	9.022	291.032
0.782	9.551	8.114	261.742	8.439	8.32	7.828	252.516	8.192	9.409	303.516	8.731	8.814	10.27	9.66	9.151	295.194	7.452	6.953	224.29	7.351	8.807	284.097	8.504	9.608	9.11	9.421	9.011	290.677
0.783	9.54	8.103	261.387	8.43	8.312	7.819	252.226	8.183	9.404	303.355	8.724	8.805	10.27	9.656	9.144	294.968	7.445	6.946	224.065	7.344	8.796	283.742	8.492	9.595	9.104	9.413	9.002	290.387
0.784	9.53	8.092	261.032	8.42	8.303	7.81	251.935	8.173	9.398	303.161	8.715	8.795	10.27	9.651	9.135	294.677	7.437	6.937	223.774	7.336	8.784	283.355	8.478	9.581	9.097	9.405	8.991	290.032
0.785	9.519	8.081	260.677	8.411	8.293	7.799	251.581	8.163	9.393	303	8.707	8.786	10.26	9.646	9.127	294.419	7.429	6.929	223.516	7.328	8.772	282.968	8.466	9.567	9.089	9.397	8.981	289.71
0.786	9.51	8.072	260.387	8.402	8.285	7.791	251.323	8.155	9.389	302.871	8.7	8.778	10.26	9.642	9.121	294.226	7.422	6.922	223.29	7.322	8.762	282.645	8.455	9.555	9.083	9.39	8.972	289.419
0.787	9.499	8.06	260	8.392	8.276	7.781	251	8.146	9.384	302.71	8.691	8.768	10.26	9.637	9.113	293.968	7.414	6.914	223.032	7.313	8.75	282.258	8.442	9.541	9.076	9.382	8.962	289.097
0.788	9.488	8.05	259.677	8.382	8.267	7.772	250.71	8.136	9.378	302.516	8.683	8.759	10.26	9.632	9.105	293.71	7.406	6.907	222.806	7.306	8.739	281.903	8.429	9.528	9.069	9.374	8.953	288.806
0.789	9.479	8.04	259.355	8.373	8.259	7.764	250.452	8.128	9.375	302.419	8.676	8.751	10.26	9.629	9.098	293.484	7.401	6.9	222.581	7.299	8.729	281.581	8.418	9.515	9.063	9.367	8.944	288.516
0.79	9.468	8.029	259	8.363	8.25	7.755	250.161	8.119	9.37	302.258	8.668	8.742	10.25	9.624	9.09	293.226	7.393	6.892	222.323	7.291	8.717	281.194	8.405	9.502	9.056	9.358	8.934	288.194
0.791	9.458	8.019	258.677	8.354	8.242	7.746	249.871	8.11	9.365	302.097	8.66	8.732	10.25	9.62	9.083	293	7.385	6.886	222.129	7.284	8.707	280.871	8.393	9.489	9.049	9.351	8.924	287.871
0.792	9.449	8.009	258.355	8.346	8.234	7.738	249.613	8.102	9.361	301.968	8.653	8.725	10.25	9.617	9.076	292.774	7.379	6.88	221.935	7.278	8.697	280.548	8.382	9.477	9.044	9.344	8.915	287.581
0.793	9.438	7.999	258.032	8.336	8.226	7.728	249.29	8.092	9.356	301.806	8.646	8.716	10.25	9.612	9.068	292.516	7.372	6.872	221.677	7.271	8.685	280.161	8.37	9.463	9.037	9.336	8.906	287.29
0.794	9.428	7.989	257.71	8.327	8.217	7.72	249.032	8.083	9.351	301.645	8.639	8.707	10.25	9.609	9.061	292.29	7.365	6.865	221.452	7.264	8.675	279.839	8.358	9.451	9.031	9.329	8.896	286.968
0.795	9.419	7.978	257.355	8.318	8.209	7.711	248.742	8.075	9.347	301.516	8.631	8.699	10.25	9.605	9.055	292.097	7.359	6.859	221.258	7.258	8.664	279.484	8.347	9.438	9.025	9.322	8.887	286.677
0.796	9.409	7.968	257.032	8.309	8.201	7.703	248.484	8.066	9.343	301.387	8.624	8.691	10.25	9.601	9.047	291.839	7.352	6.852	221.032	7.251	8.654	279.161	8.335	9.425	9.019	9.315	8.878	286.387
0.797	9.399	7.959	256.742	8.3	8.193	7.694	248.194	8.058	9.339	301.258	8.616	8.682	10.25	9.597	9.04	291.613	7.345	6.846	220.839	7.244	8.644	278.839	8.324	9.413	9.013	9.308	8.868	286.065
0.798	9.389	7.949	256.419	8.291	8.185	7.686	247.935	8.05	9.335	301.129	8.61	8.674	10.25	9.594	9.034	291.419	7.339	6.839	220.613	7.238	8.633	278.484	8.312	9.401	9.007	9.301	8.859	285.774
0.799	9.38	7.939	256.097	8.283	8.178	7.678	247.677	8.042	9.332	301.032	8.603	8.666	10.25	9.591	9.028	291.226	7.333	6.833	220.419	7.232	8.624	278.194	8.301	9.388	9.002	9.294	8.851	285.516
0.8	9.326	7.889	254.484	8.233	8.137	7.64	246.452	8.003	9.288	299.613	8.56	8.624	10.2	9.543	8.98	289.677	7.291	6.791	219.065	7.19	8.583	276.871	8.263	9.345	8.968	9.258	8.816	284.387
0.799	9.175	7.754	250.129	8.091	8.026	7.538	243.161	7.901	9.157	295.387	8.439	8.508	10.05	9.393	8.844	285.29	7.172	6.673	215.258	7.073	8.47	273.226	8.157	9.228	8.86	9.146	8.719	281.258
0.798	9.083	7.678	247.677	8.002	7.959	7.475	241.129	7.838	9.074	292.71	8.365	8.437	9.942	9.294	8.759	282.548	7.101	6.603	213	7.001	8.389	270.613	8.081	9.145	8.781	9.064	8.651	279.065
0.797	9.015	7.626	246	7.937	7.909	7.429	239.645	7.791	9.011	290.677	8.31	8.384	9.859	9.22	8.697	280.548	7.049	6.553	211.387	6.95	8.325	268.548	8.022	9.08	8.719	9	8.598	277.355
0.796	8.954	7.579	244.484	7.878	7.863	7.387	238.29	7.748	8.954	288.839	8.261	8.337	9.784	9.153	8.641	278.742	7.002	6.506	209.871	6.903	8.267	266.677	7.968	9.021	8.661	8.941	8.548	275.742
0.795	8.897	7.535	243.065	7.821	7.819	7.347	237	7.707	8.9	287.097	8.214	8.291	9.711	9.089	8.587	277	6.957	6.462	208.452	6.858	8.211	264.871	7.917	8.966	8.606	8.885	8.501	274.226
0.794	8.844	7.495	241.774	7.769	7.778	7.31	235.806	7.67	8.849	285.452	8.171	8.25	9.643	9.03	8.537	275.387	6.915	6.423	207.194	6.817	8.159	263.194	7.87	8.915	8.553	8.833	8.457	272.806
0.793	8.793	7.458	240.581	7.72	7.74	7.275	234.677	7.634	8.8	283.871	8.129	8.21	9.578	8.973	8.49	273.871	6.875	6.385	205.968	6.778	8.11	261.613	7.824	8.866	8.504	8.783	8.416	271.484
0.792	8.744	7.42	239.355	7.673	7.702	7.24	233.548	7.6	8.752	282.323	8.089	8.171	9.515	8.919	8.445	272.419	6.837	6.347	204.742	6.739	8.061	260.032	7.779	8.818	8.455	8.734	8.375	270.161
0.791	8.698	7.387	238.29	7.628	7.668	7.207	232.484	7.567	8.707	280.871	8.051	8.135	9.455	8.867	8.402	271.032	6.801	6.312	203.613	6.704	8.015	258.548	7.738	8.772	8.41	8.687	8.337	268.935
0.79	8.653	7.355	237.258	7.584	7.633	7.175	231.452	7.535	8.663	279.452	8.014	8.1	9.397	8.817	8.36	269.677	6.766	6.278	202.516	6.669	7.971	257.129	7.697	8.729	8.365	8.643	8.299	267.71
0.789	8.61	7.323	236.226	7.543	7.6	7.145	230.484	7.505	8.621	278.097	7.979	8.066	9.34	8.768	8.32	268.387	6.732	6.245	201.452	6.635	7.927	255.71	7.658	8.686	8.321	8.599	8.262	266.516
0.788	8.567	7.292	235.226	7.502	7.568	7.115	229.516	7.475	8.578	276.71	7.945	8.033	9.284	8.721	8.281	267.129	6.699	6.212	200.387	6.603	7.885	254.355	7.619	8.645	8.279	8.555	8.227	265.387
0.787	8.526	7.263	234.29	7.463	7.537	7.086	228.581	7.446	8.538	275.419	7.911	8.001	9.231	8.675	8.243	265.903	6.667	6.182	199.419	6.571	7.844	253.032	7.582	8.605	8.238	8.514	8.193	264.29
0.786	8.487	7.234	233.355	7.425	7.507	7.058	227.677	7.418	8.499	274.161	7.879	7.97	9.18	8.631	8.207	264.742	6.637	6.152	198.452	6.541	7.804	251.742	7.546	8.566	8.198	8.474	8.159	263.194
0.785	8.448	7.206	232.452	7.389	7.477	7.03	226.774	7.391	8.46	272.903	7.847	7.939	9.128	8.586	8.171	263.581	6.606	6.122	197.484	6.51	7.763	250.419	7.51	8.527	8.158	8.434	8.126	262.129
0.784	8.411	7.179	231.581	7.353	7.448	7.003	225.903	7.366	8.423	271.71	7.816	7.91	9.079	8.544	8.137	262.484	6.577	6.094	196.581	6.482	7.726	249.226	7.477	8.491	8.12	8.396	8.094	261.097
0.783	8.375	7.153	230.742	7.319	7.421	6.978	225.097	7.341	8.387	270.548	7.786	7.882	9.031	8.503	8.103	261.387	6.549	6.067	195.71	6.454	7.688	248	7.443	8.455	8.083	8.359	8.063	260.097
0.782	8.338	7.127	229.903	7.284	7.393	6.951	224.226	7.315	8.351	269.387	7.756	7.853	8.983	8.462	8.069	260.29	6.52	6.039	194.806	6.426	7.651	246.806	7.41	8.419	8.047	8.322	8.032	259.097
0.781	8.304	7.102	229.097	7.251	7.368	6.927	223.452	7.29	8.316	268.258	7.728	7.826	8.938	8.423	8.038	259.29	6.494	6.013	193.968	6.4	7.616	245.677	7.379	8.385	8.011	8.286	8.003	258.161
0.78	8.271	7.078	228.323	7.218	7.342	6.903	222.677	7.267	8.283	267.194	7.7	7.799	8.894	8.385	8.007	258.29	6.467	5.987	193.129	6.374	7.58	244.516	7.348	8.352	7.976	8.252	7.973	257.194
0.779	8.236	7.053	227.516	7.185	7.315	6.878	221.871	7.242	8.248	266.065	7.671	7.772	8.848	8.346	7.975	257.258	6.44	5.961	192.29	6.347	7.545	243.387	7.316	8.318	7.941	8.216	7.944	256.258
0.778	8.204	7.03	226.774	7.154	7.29	6.855	221.129	7.22	8.216	265.032	7.645	7.747	8.805	8.31	7.946	256.323	6.415	5.937	191.516	6.323	7.511	242.29	7.286	8.286	7.908	8.183	7.916	255.355
0.777	8.172	7.006	226	7.124	7.266	6.832	220.387	7.197	8.183	263.968	7.619	7.721	8.763	8.273	7.917	255.387	6.391	5.913	190.742	6.298	7.478	241.226	7.256	8.254	7.875	8.15	7.889	254.484
0.776	8.14	6.983	225.258	7.094	7.241	6.809	219.645	7.175	8.151	262.935	7.593	7.696	8.72	8.237	7.887	254.419	6.366	5.888	189.935	6.274	7.445	240.161	7.226	8.223	7.843	8.117	7.861	253.581
0.775	8.11	6.962	224.581	7.064	7.218	6.788	218.968	7.153	8.12	261.935	7.568	7.672	8.679	8.203	7.86	253.548	6.342	5.865	189.194	6.25	7.413	239.129	7.198	8.192	7.811	8.085	7.834	252.71
0.774	8.079	6.94	223.871	7.035	7.194	6.766	218.258	7.131	8.089	260.935	7.543	7.648	8.639	8.168	7.832	252.645	6.317	5.843	188.484	6.226	7.382	238.129	7.169	8.162	7.779	8.054	7.808	251.871
0.773	8.049	6.918	223.161	7.005	7.171	6.745	217.581	7.11	8.059	259.968	7.518	7.625	8.599	8.135	7.804	251.742	6.294	5.821	187.774	6.203	7.35	237.097	7.141	8.132	7.748	8.023	7.781	251
0.772	8.02	6.897	222.484	6.977	7.148	6.723	216.871	7.089	8.03	259.032	7.493	7.602	8.559	8.101	7.777	250.871	6.271	5.799	187.065	6.18	7.319	236.097	7.113	8.103	7.717	7.992	7.755	250.161
0.771	7.991	6.876	221.806	6.949	7.126	6.702	216.194	7.069	8	258.065	7.47	7.579	8.521	8.069	7.751	250.032	6.249	5.777	186.355	6.158	7.289	235.129	7.086	8.074	7.688	7.963	7.73	249.355
0.77	7.963	6.856	221.161	6.922	7.104	6.682	215.548	7.049	7.972	257.161	7.447	7.557	8.483	8.038	7.725	249.194	6.226	5.755	185.645	6.137	7.259	234.161	7.059	8.046	7.659	7.934	7.706	248.581
0.769	7.934	6.835	220.484	6.895	7.082	6.661	214.871	7.029	7.943	256.226	7.423	7.534	8.445	8.005	7.699	248.355	6.203	5.734	184.968	6.115	7.229	233.194	7.033	8.017	7.629	7.904	7.68	247.742
0.768	7.907	6.816	219.871	6.869	7.061	6.642	214.258	7.009	7.915	255.323	7.401	7.513	8.409	7.974	7.674	247.548	6.182	5.713	184.29	6.094	7.2	232.258	7.006	7.991	7.601	7.876	7.657	247
0.767	7.88	6.797	219.258	6.844	7.04	6.622	213.613	6.99	7.888	254.452	7.38	7.492	8.373	7.945	7.65	246.774	6.161	5.693	183.645	6.074	7.171	231.323	6.98	7.964	7.573	7.848	7.633	246.226
0.766	7.852	6.776	218.581	6.817	7.018	6.602	212.968	6.97	7.86	253.548	7.357	7.47	8.336	7.913	7.624	245.935	6.139	5.672	182.968	6.052	7.141	230.355	6.954	7.936	7.545	7.819	7.609	245.452
0.765	7.826	6.758	218	6.793	6.998	6.584	212.387	6.952	7.834	252.71	7.336	7.45	8.302	7.884	7.601	245.194	6.119	5.653	182.355	6.033	7.114	229.484	6.93	7.909	7.518	7.792	7.586	244.71
0.764	7.799	6.74	217.419	6.769	6.978	6.565	211.774	6.934	7.807	251.839	7.314	7.429	8.267	7.855	7.578	244.452	6.099	5.634	181.742	6.013	7.086	228.581	6.905	7.884	7.491	7.765	7.563	243.968
0.763	7.772	6.72	216.774	6.743	6.958	6.546	211.161	6.915	7.78	250.968	7.292	7.408	8.232	7.825	7.554	243.677	6.078	5.614	181.097	5.993	7.058	227.677	6.88	7.857	7.464	7.738	7.54	243.226
0.762	7.748	6.702	216.194	6.719	6.938	6.529	210.613	6.898	7.754	250.129	7.272	7.39	8.199	7.797	7.532	242.968	6.059	5.595	180.484	5.974	7.031	226.806	6.856	7.832	7.438	7.712	7.518	242.516
0.761	7.722	6.684	215.613	6.696	6.919	6.511	210.032	6.881	7.729	249.323	7.252	7.37	8.166	7.769	7.509	242.226	6.04	5.576	179.871	5.955	7.003	225.903	6.833	7.806	7.412	7.686	7.496	241.806
0.76	7.697	6.665	215	6.672	6.899	6.493	209.452	6.863	7.703	248.484	7.231	7.35	8.132	7.74	7.486	241.484	6.02	5.557	179.258	5.936	6.976	225.032	6.809	7.78	7.387	7.66	7.474	241.097
0.759	7.673	6.649	214.484	6.649	6.881	6.475	208.871	6.845	7.679	247.71	7.211	7.331	8.1	7.713	7.464	240.774	6.001	5.539	178.677	5.918	6.95	224.194	6.786	7.756	7.362	7.635	7.452	240.387
0.758	7.648	6.631	213.903	6.626	6.862	6.457	208.29	6.828	7.654	246.903	7.191	7.312	8.068	7.686	7.442	240.065	5.982	5.521	178.097	5.9	6.924	223.355	6.763	7.732	7.337	7.61	7.431	239.71
0.757	7.624	6.613	213.323	6.603	6.843	6.44	207.742	6.812	7.63	246.129	7.172	7.294	8.037	7.659	7.421	239.387	5.964	5.503	177.516	5.881	6.898	222.516	6.74	7.707	7.313	7.585	7.41	239.032
0.756	7.6	6.596	212.774	6.58	6.825	6.423	207.194	6.795	7.606	245.355	7.152	7.275	8.005	7.633	7.4	238.71	5.945	5.485	176.935	5.863	6.872	221.677	6.717	7.683	7.288	7.56	7.389	238.355
0.755	7.577	6.579	212.226	6.558	6.807	6.407	206.677	6.778	7.582	244.581	7.133	7.257	7.974	7.607	7.38	238.065	5.927	5.467	176.355	5.845	6.847	220.871	6.694	7.66	7.265	7.536	7.369	237.71
0.754	7.554	6.562	211.677	6.537	6.789	6.39	206.129	6.762	7.558	243.806	7.114	7.239	7.944	7.581	7.359	237.387	5.909	5.449	175.774	5.829	6.822	220.065	6.672	7.637	7.241	7.513	7.348	237.032
0.753	7.53	6.545	211.129	6.514	6.771	6.373	205.581	6.746	7.535	243.065	7.094	7.22	7.913	7.555	7.338	236.71	5.89	5.432	175.226	5.811	6.797	219.258	6.649	7.613	7.217	7.488	7.327	236.355
0.752	7.508	6.528	210.581	6.493	6.754	6.357	205.065	6.73	7.512	242.323	7.076	7.203	7.884	7.531	7.318	236.065	5.873	5.415	174.677	5.795	6.772	218.452	6.628	7.591	7.194	7.465	7.308	235.742
0.751	7.486	6.513	210.097	6.473	6.736	6.341	204.548	6.715	7.49	241.613	7.058	7.186	7.855	7.506	7.298	235.419	5.856	5.398	174.129	5.778	6.748	217.677	6.606	7.568	7.172	7.442	7.288	235.097
0.75	7.462	6.496	209.548	6.451	6.718	6.324	204	6.698	7.466	240.839	7.039	7.167	7.825	7.48	7.277	234.742	5.839	5.381	173.581	5.76	6.723	216.871	6.585	7.544	7.148	7.419	7.267	234.419
0.749	7.441	6.48	209.032	6.431	6.702	6.309	203.516	6.684	7.444	240.129	7.021	7.151	7.796	7.457	7.258	234.129	5.823	5.365	173.065	5.744	6.7	216.129	6.564	7.523	7.126	7.397	7.248	233.806
0.748	7.419	6.465	208.548	6.411	6.685	6.293	203	6.668	7.422	239.419	7.003	7.134	7.768	7.433	7.239	233.516	5.806	5.349	172.548	5.728	6.676	215.355	6.543	7.501	7.104	7.375	7.229	233.194
0.747	7.397	6.447	207.968	6.39	6.667	6.277	202.484	6.652	7.4	238.71	6.984	7.116	7.738	7.408	7.219	232.871	5.788	5.332	172	5.711	6.652	214.581	6.521	7.478	7.081	7.352	7.209	232.548
0.746	7.376	6.433	207.516	6.371	6.651	6.262	202	6.638	7.379	238.032	6.967	7.1	7.711	7.386	7.2	232.258	5.773	5.316	171.484	5.696	6.629	213.839	6.501	7.457	7.06	7.331	7.191	231.968
0.745	7.355	6.417	207	6.351	6.635	6.247	201.516	6.623	7.358	237.355	6.95	7.083	7.684	7.363	7.182	231.677	5.756	5.3	170.968	5.68	6.605	213.065	6.481	7.435	7.038	7.309	7.172	231.355
0.744	7.333	6.401	206.484	6.33	6.618	6.23	200.968	6.608	7.336	236.645	6.932	7.066	7.656	7.339	7.162	231.032	5.739	5.285	170.484	5.664	6.582	212.323	6.46	7.413	7.016	7.287	7.153	230.742
0.743	7.313	6.386	206	6.311	6.602	6.215	200.484	6.594	7.316	236	6.915	7.05	7.629	7.316	7.144	230.452	5.723	5.27	170	5.649	6.559	211.581	6.44	7.393	6.995	7.266	7.135	230.161
0.742	7.292	6.371	205.516	6.292	6.586	6.201	200.032	6.579	7.295	235.323	6.898	7.034	7.603	7.294	7.126	229.871	5.707	5.254	169.484	5.633	6.537	210.871	6.42	7.372	6.974	7.245	7.116	229.548
0.741	7.271	6.355	205	6.272	6.57	6.186	199.548	6.564	7.274	234.645	6.882	7.017	7.576	7.271	7.108	229.29	5.692	5.239	169	5.618	6.514	210.129	6.4	7.351	6.953	7.224	7.098	228.968
0.74	7.251	6.34	204.516	6.253	6.554	6.171	199.065	6.55	7.253	233.968	6.865	7.001	7.55	7.249	7.089	228.677	5.676	5.223	168.484	5.603	6.492	209.419	6.38	7.33	6.933	7.203	7.079	228.355
0.739	7.231	6.325	204.032	6.233	6.538	6.156	198.581	6.536	7.233	233.323	6.848	6.985	7.524	7.227	7.072	228.129	5.66	5.208	168	5.588	6.47	208.71	6.361	7.31	6.912	7.183	7.061	227.774
0.738	7.211	6.31	203.548	6.214	6.523	6.142	198.129	6.522	7.213	232.677	6.832	6.97	7.499	7.205	7.054	227.548	5.645	5.194	167.548	5.573	6.448	208	6.341	7.289	6.892	7.163	7.044	227.226
0.737	7.19	6.295	203.065	6.195	6.507	6.127	197.645	6.507	7.192	232	6.815	6.954	7.472	7.183	7.036	226.968	5.629	5.179	167.065	5.557	6.425	207.258	6.321	7.268	6.872	7.142	7.025	226.613
0.736	7.171	6.281	202.613	6.177	6.493	6.113	197.194	6.494	7.173	231.387	6.799	6.939	7.448	7.162	7.019	226.419	5.614	5.164	166.581	5.543	6.404	206.581	6.303	7.248	6.853	7.122	7.008	226.065
0.735	7.151	6.267	202.161	6.16	6.478	6.099	196.742	6.481	7.154	230.774	6.783	6.924	7.423	7.141	7.001	225.839	5.599	5.15	166.129	5.528	6.383	205.903	6.284	7.229	6.833	7.102	6.99	225.484
0.734	7.131	6.251	201.645	6.141	6.462	6.085	196.29	6.466	7.133	230.097	6.767	6.908	7.398	7.118	6.983	225.258	5.584	5.134	165.613	5.513	6.361	205.194	6.265	7.208	6.813	7.082	6.972	224.903
0.733	7.112	6.237	201.194	6.124	6.448	6.071	195.839	6.453	7.114	229.484	6.752	6.893	7.375	7.098	6.967	224.742	5.569	5.121	165.194	5.5	6.34	204.516	6.246	7.189	6.794	7.063	6.956	224.387
0.732	7.093	6.222	200.71	6.108	6.433	6.058	195.419	6.44	7.095	228.871	6.736	6.879	7.351	7.078	6.95	224.194	5.555	5.107	164.742	5.486	6.319	203.839	6.227	7.17	6.776	7.044	6.939	223.839
0.731	7.073	6.207	200.226	6.088	6.417	6.044	194.968	6.426	7.075	228.226	6.72	6.863	7.325	7.056	6.933	223.645	5.54	5.092	164.258	5.47	6.297	203.129	6.208	7.149	6.756	7.023	6.921	223.258
0.73	7.055	6.193	199.774	6.071	6.404	6.031	194.548	6.414	7.057	227.645	6.705	6.849	7.302	7.037	6.917	223.129	5.525	5.078	163.806	5.456	6.277	202.484	6.19	7.13	6.738	7.004	6.904	222.71
0.729	7.036	6.179	199.323	6.053	6.389	6.017	194.097	6.401	7.039	227.065	6.689	6.834	7.279	7.016	6.9	222.581	5.511	5.065	163.387	5.442	6.256	201.806	6.172	7.111	6.719	6.985	6.888	222.194
0.728	7.016	6.165	198.871	6.035	6.374	6.003	193.645	6.387	7.018	226.387	6.674	6.819	7.255	6.995	6.883	222.032	5.496	5.05	162.903	5.428	6.234	201.097	6.153	7.091	6.7	6.966	6.871	221.645
0.727	6.998	6.151	198.419	6.018	6.36	5.99	193.226	6.375	7	225.806	6.659	6.805	7.232	6.976	6.868	221.548	5.482	5.037	162.484	5.415	6.214	200.452	6.135	7.073	6.682	6.948	6.855	221.129
0.726	6.979	6.138	198	6.002	6.346	5.977	192.806	6.362	6.982	225.226	6.644	6.791	7.209	6.956	6.852	221.032	5.468	5.023	162.032	5.401	6.193	199.774	6.117	7.054	6.664	6.929	6.838	220.581
0.725	6.961	6.124	197.548	5.985	6.332	5.963	192.355	6.349	6.963	224.613	6.629	6.777	7.186	6.936	6.835	220.484	5.453	5.009	161.581	5.387	6.173	199.129	6.099	7.035	6.646	6.911	6.822	220.065
0.724	6.943	6.11	197.097	5.968	6.318	5.951	191.968	6.336	6.945	224.032	6.614	6.762	7.164	6.917	6.82	220	5.439	4.996	161.161	5.374	6.153	198.484	6.082	7.015	6.627	6.892	6.805	219.516
0.723	6.924	6.097	196.677	5.952	6.304	5.937	191.516	6.324	6.928	223.484	6.599	6.748	7.141	6.898	6.804	219.484	5.425	4.983	160.742	5.361	6.133	197.839	6.064	6.997	6.609	6.874	6.79	219.032
0.722	6.907	6.083	196.226	5.935	6.29	5.924	191.097	6.311	6.91	222.903	6.585	6.735	7.119	6.879	6.789	219	5.412	4.97	160.323	5.347	6.113	197.194	6.046	6.979	6.592	6.856	6.774	218.516
0.721	6.888	6.069	195.774	5.917	6.276	5.911	190.677	6.299	6.891	222.29	6.569	6.72	7.096	6.859	6.772	218.452	5.398	4.956	159.871	5.334	6.093	196.548	6.029	6.959	6.574	6.838	6.758	218
0.72	6.871	6.056	195.355	5.902	6.263	5.898	190.258	6.286	6.874	221.742	6.555	6.707	7.075	6.841	6.757	217.968	5.385	4.944	159.484	5.321	6.074	195.935	6.012	6.941	6.557	6.821	6.742	217.484
0.719	6.854	6.043	194.935	5.886	6.249	5.886	189.871	6.274	6.857	221.194	6.542	6.693	7.054	6.822	6.743	217.516	5.371	4.931	159.065	5.308	6.054	195.29	5.995	6.924	6.54	6.804	6.726	216.968
0.718	6.835	6.029	194.484	5.869	6.234	5.872	189.419	6.261	6.839	220.613	6.527	6.679	7.031	6.803	6.726	216.968	5.357	4.917	158.613	5.295	6.034	194.645	5.977	6.905	6.522	6.785	6.71	216.452
0.717	6.818	6.016	194.065	5.854	6.221	5.861	189.065	6.25	6.822	220.065	6.513	6.666	7.01	6.785	6.712	216.516	5.344	4.905	158.226	5.283	6.016	194.065	5.96	6.887	6.506	6.768	6.695	215.968
0.716	6.801	6.003	193.645	5.839	6.208	5.848	188.645	6.237	6.806	219.548	6.499	6.653	6.99	6.767	6.697	216.032	5.331	4.893	157.839	5.27	5.997	193.452	5.944	6.869	6.49	6.751	6.68	215.484
0.715	6.783	5.989	193.194	5.822	6.194	5.836	188.258	6.224	6.788	218.968	6.484	6.638	6.967	6.748	6.681	215.516	5.317	4.879	157.387	5.257	5.977	192.806	5.926	6.851	6.472	6.733	6.664	214.968
0.714	6.767	5.977	192.806	5.808	6.182	5.825	187.903	6.212	6.771	218.419	6.471	6.625	6.947	6.731	6.667	215.065	5.304	4.867	157	5.245	5.958	192.194	5.91	6.834	6.456	6.717	6.649	214.484
0.713	6.75	5.963	192.355	5.792	6.169	5.812	187.484	6.201	6.755	217.903	6.457	6.612	6.927	6.713	6.652	214.581	5.292	4.855	156.613	5.232	5.939	191.581	5.893	6.816	6.439	6.7	6.634	214
0.712	6.732	5.95	191.935	5.776	6.155	5.8	187.097	6.188	6.737	217.323	6.443	6.598	6.906	6.695	6.637	214.097	5.278	4.842	156.194	5.22	5.92	190.968	5.876	6.798	6.423	6.682	6.618	213.484
0.711	6.716	5.938	191.548	5.761	6.142	5.788	186.71	6.177	6.721	216.806	6.429	6.586	6.886	6.677	6.623	213.645	5.266	4.83	155.806	5.207	5.902	190.387	5.859	6.781	6.407	6.666	6.603	213
0.71	6.699	5.924	191.097	5.746	6.13	5.775	186.29	6.165	6.705	216.29	6.415	6.573	6.866	6.66	6.608	213.161	5.253	4.817	155.387	5.195	5.883	189.774	5.843	6.764	6.391	6.649	6.588	212.516
0.709	6.682	5.911	190.677	5.73	6.116	5.763	185.903	6.153	6.688	215.742	6.402	6.559	6.846	6.642	6.594	212.71	5.24	4.805	155	5.183	5.864	189.161	5.828	6.746	6.374	6.633	6.573	212.032
0.708	6.665	5.899	190.29	5.715	6.104	5.751	185.516	6.142	6.672	215.226	6.389	6.547	6.826	6.624	6.579	212.226	5.227	4.793	154.613	5.171	5.845	188.548	5.811	6.729	6.358	6.616	6.558	211.548
0.707	6.649	5.886	189.871	5.7	6.091	5.74	185.161	6.13	6.655	214.677	6.375	6.534	6.806	6.607	6.565	211.774	5.215	4.781	154.226	5.159	5.829	188.032	5.795	6.712	6.343	6.6	6.544	211.097
0.706	6.633	5.873	189.452	5.686	6.079	5.728	184.774	6.119	6.64	214.194	6.362	6.521	6.788	6.591	6.551	211.323	5.203	4.77	153.871	5.147	5.811	187.452	5.779	6.695	6.327	6.584	6.529	210.613
0.705	6.615	5.86	189.032	5.67	6.066	5.716	184.387	6.107	6.623	213.645	6.348	6.508	6.767	6.573	6.537	210.871	5.19	4.757	153.452	5.134	5.792	186.839	5.763	6.677	6.311	6.567	6.514	210.129
0.704	6.6	5.848	188.645	5.656	6.054	5.705	184.032	6.096	6.607	213.129	6.335	6.496	6.749	6.557	6.523	210.419	5.178	4.745	153.065	5.123	5.774	186.258	5.747	6.661	6.296	6.552	6.5	209.677
0.703	6.584	5.837	188.29	5.642	6.042	5.693	183.645	6.085	6.592	212.645	6.323	6.484	6.73	6.54	6.509	209.968	5.166	4.734	152.71	5.111	5.756	185.677	5.731	6.644	6.28	6.536	6.486	209.226
0.702	6.566	5.823	187.839	5.626	6.029	5.681	183.258	6.073	6.575	212.097	6.308	6.47	6.71	6.522	6.495	209.516	5.152	4.721	152.29	5.099	5.738	185.097	5.714	6.626	6.265	6.519	6.471	208.742
0.701	6.551	5.812	187.484	5.612	6.017	5.67	182.903	6.063	6.56	211.613	6.296	6.459	6.692	6.507	6.482	209.097	5.141	4.71	151.935	5.088	5.72	184.516	5.699	6.61	6.25	6.504	6.457	208.29
0.7	6.536	5.8	187.097	5.598	6.005	5.659	182.548	6.052	6.545	211.129	6.283	6.446	6.674	6.491	6.468	208.645	5.129	4.699	151.581	5.076	5.703	183.968	5.684	6.594	6.234	6.489	6.443	207.839
0.699	6.519	5.786	186.645	5.583	5.992	5.646	182.129	6.04	6.528	210.581	6.27	6.433	6.654	6.474	6.454	208.194	5.116	4.686	151.161	5.064	5.684	183.355	5.668	6.576	6.218	6.472	6.428	207.355
0.698	6.504	5.775	186.29	5.57	5.981	5.636	181.806	6.03	6.514	210.129	6.258	6.422	6.636	6.458	6.441	207.774	5.105	4.675	150.806	5.053	5.667	182.806	5.653	6.561	6.204	6.457	6.414	206.903
0.697	6.488	5.763	185.903	5.555	5.968	5.624	181.419	6.019	6.499	209.645	6.244	6.41	6.618	6.442	6.428	207.355	5.093	4.663	150.419	5.041	5.65	182.258	5.637	6.544	6.189	6.442	6.401	206.484
0.696	6.472	5.75	185.484	5.541	5.956	5.613	181.065	6.007	6.483	209.129	6.231	6.397	6.599	6.426	6.414	206.903	5.081	4.651	150.032	5.029	5.632	181.677	5.621	6.527	6.174	6.426	6.386	206
0.695	6.457	5.738	185.097	5.527	5.944	5.601	180.677	5.997	6.468	208.645	6.218	6.386	6.582	6.41	6.401	206.484	5.069	4.64	149.677	5.019	5.615	181.129	5.607	6.511	6.159	6.411	6.372	205.548
0.694	6.442	5.726	184.71	5.514	5.933	5.59	180.323	5.986	6.453	208.161	6.206	6.374	6.564	6.395	6.388	206.065	5.057	4.629	149.323	5.007	5.598	180.581	5.591	6.495	6.144	6.397	6.358	205.097
0.693	6.426	5.714	184.323	5.499	5.92	5.579	179.968	5.975	6.438	207.677	6.193	6.362	6.546	6.379	6.374	205.613	5.045	4.617	148.935	4.996	5.581	180.032	5.576	6.479	6.13	6.381	6.345	204.677
0.692	6.411	5.702	183.935	5.486	5.909	5.568	179.613	5.965	6.424	207.226	6.181	6.35	6.529	6.363	6.361	205.194	5.034	4.606	148.581	4.985	5.564	179.484	5.56	6.463	6.115	6.366	6.331	204.226
0.691	6.396	5.69	183.548	5.472	5.897	5.557	179.258	5.954	6.409	206.742	6.168	6.338	6.511	6.348	6.348	204.774	5.022	4.595	148.226	4.974	5.546	178.903	5.545	6.446	6.101	6.351	6.317	203.774
0.69	6.381	5.678	183.161	5.458	5.886	5.546	178.903	5.943	6.395	206.29	6.156	6.326	6.495	6.332	6.335	204.355	5.011	4.584	147.871	4.963	5.529	178.355	5.53	6.43	6.087	6.337	6.304	203.355
0.689	6.365	5.665	182.742	5.443	5.873	5.535	178.548	5.932	6.379	205.774	6.143	6.314	6.476	6.316	6.321	203.903	4.999	4.573	147.516	4.951	5.512	177.806	5.515	6.414	6.072	6.321	6.289	202.871
0.688	6.351	5.654	182.387	5.43	5.862	5.524	178.194	5.922	6.365	205.323	6.131	6.303	6.46	6.302	6.309	203.516	4.988	4.562	147.161	4.94	5.496	177.29	5.5	6.399	6.058	6.307	6.276	202.452
0.687	6.336	5.643	182.032	5.417	5.851	5.514	177.871	5.912	6.351	204.871	6.119	6.292	6.443	6.287	6.297	203.129	4.977	4.551	146.806	4.93	5.479	176.742	5.485	6.383	6.045	6.292	6.263	202.032
0.686	6.32	5.63	181.613	5.403	5.839	5.502	177.484	5.901	6.335	204.355	6.106	6.279	6.426	6.271	6.283	202.677	4.965	4.54	146.452	4.918	5.461	176.161	5.47	6.366	6.03	6.277	6.249	201.581
0.685	6.306	5.619	181.258	5.391	5.829	5.492	177.161	5.891	6.322	203.935	6.095	6.268	6.41	6.257	6.271	202.29	4.954	4.529	146.097	4.908	5.444	175.613	5.455	6.351	6.017	6.263	6.235	201.129
0.684	6.292	5.607	180.871	5.377	5.818	5.481	176.806	5.881	6.308	203.484	6.083	6.257	6.394	6.242	6.259	201.903	4.943	4.519	145.774	4.898	5.428	175.097	5.44	6.336	6.003	6.249	6.222	200.71
0.683	6.276	5.594	180.452	5.363	5.806	5.469	176.419	5.869	6.293	203	6.07	6.244	6.376	6.225	6.245	201.452	4.931	4.508	145.419	4.886	5.411	174.548	5.424	6.319	5.988	6.233	6.208	200.258
0.682	6.262	5.584	180.129	5.351	5.795	5.458	176.065	5.86	6.279	202.548	6.059	6.233	6.36	6.211	6.232	201.032	4.92	4.498	145.097	4.876	5.395	174.032	5.41	6.304	5.975	6.219	6.196	199.871
0.681	6.247	5.572	179.742	5.338	5.784	5.448	175.742	5.85	6.265	202.097	6.047	6.222	6.344	6.197	6.22	200.645	4.909	4.487	144.742	4.866	5.378	173.484	5.396	6.289	5.962	6.205	6.183	199.452
0.68	6.232	5.56	179.355	5.324	5.773	5.437	175.387	5.839	6.251	201.645	6.035	6.21	6.328	6.182	6.207	200.226	4.898	4.476	144.387	4.855	5.362	172.968	5.381	6.273	5.948	6.19	6.169	199
0.679	6.218	5.549	179	5.312	5.762	5.426	175.032	5.83	6.236	201.161	6.023	6.199	6.312	6.168	6.195	199.839	4.887	4.466	144.065	4.845	5.346	172.452	5.367	6.258	5.934	6.177	6.156	198.581
0.678	6.203	5.538	178.645	5.299	5.751	5.416	174.71	5.82	6.222	200.71	6.011	6.188	6.296	6.153	6.183	199.452	4.876	4.455	143.71	4.834	5.33	171.935	5.352	6.242	5.921	6.162	6.143	198.161
0.677	6.189	5.526	178.258	5.286	5.739	5.406	174.387	5.81	6.208	200.258	6	6.176	6.28	6.139	6.17	199.032	4.865	4.445	143.387	4.823	5.313	171.387	5.337	6.226	5.907	6.148	6.13	197.742
0.676	6.174	5.514	177.871	5.273	5.729	5.395	174.032	5.8	6.195	199.839	5.988	6.165	6.264	6.125	6.158	198.645	4.855	4.434	143.032	4.813	5.297	170.871	5.323	6.21	5.894	6.134	6.117	197.323
0.675	6.16	5.503	177.516	5.261	5.718	5.385	173.71	5.79	6.181	199.387	5.977	6.154	6.249	6.111	6.146	198.258	4.844	4.424	142.71	4.803	5.281	170.355	5.309	6.195	5.881	6.121	6.104	196.903
0.674	6.146	5.492	177.161	5.248	5.707	5.375	173.387	5.78	6.168	198.968	5.965	6.143	6.233	6.097	6.134	197.871	4.833	4.414	142.387	4.793	5.266	169.871	5.295	6.18	5.868	6.107	6.091	196.484
0.673	6.131	5.48	176.774	5.235	5.695	5.364	173.032	5.77	6.154	198.516	5.953	6.132	6.217	6.082	6.121	197.452	4.822	4.403	142.032	4.782	5.249	169.323	5.28	6.165	5.854	6.093	6.078	196.065
0.672	6.118	5.469	176.419	5.223	5.685	5.354	172.71	5.76	6.14	198.065	5.942	6.121	6.202	6.069	6.11	197.097	4.812	4.393	141.71	4.772	5.234	168.839	5.266	6.15	5.842	6.079	6.066	195.677
0.671	6.104	5.457	176.032	5.211	5.675	5.344	172.387	5.75	6.127	197.645	5.931	6.111	6.187	6.055	6.099	196.742	4.802	4.383	141.387	4.763	5.218	168.323	5.252	6.134	5.83	6.066	6.054	195.29
0.67	6.089	5.444	175.613	5.198	5.663	5.333	172.032	5.74	6.113	197.194	5.918	6.099	6.171	6.041	6.085	196.29	4.79	4.372	141.032	4.751	5.202	167.806	5.238	6.118	5.816	6.052	6.04	194.839
0.669	6.076	5.434	175.29	5.186	5.653	5.323	171.71	5.73	6.101	196.806	5.908	6.088	6.157	6.028	6.074	195.935	4.78	4.363	140.742	4.742	5.187	167.323	5.224	6.104	5.804	6.039	6.028	194.452
0.668	6.063	5.423	174.935	5.174	5.643	5.313	171.387	5.721	6.088	196.387	5.897	6.078	6.142	6.014	6.063	195.581	4.77	4.353	140.419	4.732	5.171	166.806	5.21	6.09	5.791	6.026	6.016	194.065
0.667	6.048	5.411	174.548	5.16	5.631	5.302	171.032	5.71	6.073	195.903	5.885	6.066	6.126	6	6.05	195.161	4.759	4.342	140.065	4.721	5.155	166.29	5.195	6.074	5.778	6.012	6.003	193.645
0.666	6.035	5.401	174.226	5.149	5.621	5.293	170.742	5.701	6.061	195.516	5.874	6.056	6.112	5.987	6.039	194.806	4.749	4.332	139.742	4.712	5.14	165.806	5.182	6.059	5.766	5.999	5.991	193.258
0.665	6.022	5.39	173.871	5.137	5.611	5.283	170.419	5.692	6.048	195.097	5.863	6.046	6.097	5.974	6.028	194.452	4.739	4.322	139.419	4.702	5.125	165.323	5.168	6.045	5.753	5.986	5.978	192.839
0.664	6.007	5.378	173.484	5.124	5.6	5.272	170.065	5.682	6.035	194.677	5.851	6.034	6.082	5.96	6.015	194.032	4.727	4.312	139.097	4.691	5.109	164.806	5.154	6.03	5.74	5.972	5.966	192.452
0.663	5.994	5.368	173.161	5.113	5.59	5.263	169.774	5.672	6.022	194.258	5.841	6.024	6.068	5.947	6.005	193.71	4.717	4.303	138.806	4.681	5.094	164.323	5.14	6.015	5.727	5.959	5.954	192.065
0.662	5.981	5.356	172.774	5.1	5.579	5.253	169.452	5.663	6.009	193.839	5.831	6.014	6.054	5.934	5.993	193.323	4.707	4.293	138.484	4.671	5.078	163.806	5.127	6.001	5.715	5.946	5.941	191.645
0.661	5.967	5.346	172.452	5.089	5.569	5.243	169.129	5.653	5.996	193.419	5.819	6.003	6.039	5.92	5.981	192.935	4.697	4.283	138.161	4.661	5.063	163.323	5.113	5.985	5.703	5.933	5.929	191.258
0.66	5.954	5.335	172.097	5.076	5.558	5.233	168.806	5.643	5.984	193.032	5.808	5.992	6.025	5.907	5.97	192.581	4.687	4.274	137.871	4.651	5.048	162.839	5.099	5.971	5.69	5.919	5.916	190.839
0.659	5.94	5.324	171.742	5.064	5.548	5.223	168.484	5.634	5.971	192.613	5.797	5.982	6.011	5.894	5.958	192.194	4.676	4.264	137.548	4.642	5.032	162.323	5.086	5.956	5.678	5.907	5.904	190.452
0.658	5.927	5.313	171.387	5.053	5.538	5.214	168.194	5.624	5.958	192.194	5.786	5.972	5.997	5.882	5.947	191.839	4.666	4.255	137.258	4.632	5.017	161.839	5.072	5.942	5.666	5.894	5.892	190.065
0.657	5.913	5.301	171	5.04	5.527	5.204	167.871	5.615	5.945	191.774	5.775	5.961	5.983	5.868	5.935	191.452	4.655	4.245	136.935	4.622	5.002	161.355	5.058	5.927	5.653	5.88	5.88	189.677
0.656	5.901	5.291	170.677	5.029	5.517	5.194	167.548	5.606	5.933	191.387	5.764	5.951	5.969	5.856	5.924	191.097	4.646	4.235	136.613	4.613	4.987	160.871	5.044	5.912	5.642	5.868	5.868	189.29
0.655	5.888	5.281	170.355	5.018	5.507	5.185	167.258	5.596	5.921	191	5.754	5.941	5.956	5.843	5.913	190.742	4.636	4.226	136.323	4.604	4.973	160.419	5.031	5.898	5.63	5.856	5.856	188.903
0.654	5.874	5.269	169.968	5.005	5.496	5.174	166.903	5.586	5.907	190.548	5.742	5.93	5.941	5.831	5.901	190.355	4.625	4.215	135.968	4.593	4.957	159.903	5.017	5.883	5.616	5.842	5.843	188.484
0.653	5.861	5.259	169.645	4.994	5.487	5.165	166.613	5.578	5.896	190.194	5.732	5.92	5.928	5.819	5.891	190.032	4.615	4.206	135.677	4.584	4.942	159.419	5.004	5.869	5.605	5.831	5.833	188.161
0.652	5.848	5.249	169.323	4.983	5.477	5.155	166.29	5.568	5.884	189.806	5.722	5.91	5.915	5.806	5.88	189.677	4.606	4.197	135.387	4.575	4.928	158.968	4.991	5.855	5.593	5.818	5.822	187.806
0.651	5.835	5.237	168.935	4.97	5.465	5.145	165.968	5.558	5.87	189.355	5.71	5.899	5.9	5.793	5.867	189.258	4.595	4.186	135.032	4.564	4.912	158.452	4.977	5.84	5.581	5.805	5.809	187.387
0.65	5.823	5.227	168.613	4.96	5.455	5.136	165.677	5.549	5.859	189	5.7	5.889	5.888	5.781	5.857	188.935	4.586	4.177	134.742	4.555	4.898	158	4.964	5.827	5.569	5.793	5.797	187
0.649	5.811	5.217	168.29	4.948	5.445	5.127	165.387	5.54	5.846	188.581	5.69	5.879	5.875	5.769	5.846	188.581	4.576	4.168	134.452	4.546	4.884	157.548	4.951	5.813	5.557	5.781	5.786	186.645
0.648	5.797	5.205	167.903	4.936	5.435	5.117	165.065	5.531	5.835	188.226	5.679	5.868	5.861	5.756	5.836	188.258	4.566	4.158	134.129	4.536	4.869	157.065	4.937	5.798	5.545	5.768	5.774	186.258
0.647	5.785	5.195	167.581	4.925	5.425	5.108	164.774	5.522	5.823	187.839	5.668	5.859	5.848	5.744	5.825	187.903	4.557	4.15	133.871	4.527	4.854	156.581	4.924	5.784	5.534	5.755	5.762	185.871
0.646	5.772	5.185	167.258	4.914	5.415	5.098	164.452	5.513	5.811	187.452	5.658	5.849	5.836	5.732	5.815	187.581	4.547	4.14	133.548	4.518	4.84	156.129	4.911	5.769	5.522	5.743	5.75	185.484
0.645	5.759	5.174	166.903	4.903	5.405	5.088	164.129	5.503	5.799	187.065	5.648	5.839	5.823	5.719	5.804	187.226	4.537	4.13	133.226	4.508	4.825	155.645	4.898	5.755	5.51	5.731	5.738	185.097
0.644	5.746	5.163	166.548	4.891	5.395	5.079	163.839	5.494	5.787	186.677	5.637	5.83	5.81	5.707	5.793	186.871	4.527	4.121	132.935	4.499	4.811	155.194	4.885	5.741	5.498	5.718	5.727	184.742
0.643	5.734	5.153	166.226	4.881	5.386	5.07	163.548	5.485	5.775	186.29	5.627	5.82	5.797	5.696	5.782	186.516	4.518	4.112	132.645	4.49	4.797	154.742	4.872	5.727	5.487	5.706	5.715	184.355
0.642	5.722	5.143	165.903	4.87	5.376	5.061	163.258	5.476	5.763	185.903	5.616	5.81	5.785	5.684	5.771	186.161	4.508	4.103	132.355	4.481	4.782	154.258	4.858	5.713	5.475	5.694	5.704	184
0.641	5.709	5.132	165.548	4.858	5.366	5.051	162.935	5.466	5.751	185.516	5.606	5.8	5.771	5.671	5.76	185.806	4.499	4.094	132.065	4.472	4.768	153.806	4.845	5.698	5.463	5.681	5.692	183.613
0.64	5.696	5.122	165.226	4.847	5.356	5.042	162.645	5.457	5.739	185.129	5.596	5.79	5.759	5.66	5.75	185.484	4.489	4.085	131.774	4.463	4.754	153.355	4.833	5.684	5.451	5.67	5.68	183.226
0.639	5.685	5.111	164.871	4.837	5.347	5.033	162.355	5.448	5.728	184.774	5.586	5.781	5.747	5.648	5.739	185.129	4.48	4.076	131.484	4.454	4.739	152.871	4.82	5.671	5.44	5.658	5.669	182.871
0.638	5.671	5.1	164.516	4.824	5.336	5.023	162.032	5.438	5.715	184.355	5.574	5.77	5.733	5.635	5.727	184.742	4.47	4.066	131.161	4.444	4.724	152.387	4.806	5.656	5.427	5.645	5.657	182.484
0.637	5.659	5.091	164.226	4.814	5.327	5.014	161.742	5.43	5.704	184	5.565	5.761	5.721	5.624	5.718	184.452	4.461	4.058	130.903	4.436	4.711	151.968	4.794	5.643	5.417	5.633	5.646	182.129
0.636	5.647	5.08	163.871	4.803	5.318	5.005	161.452	5.421	5.693	183.645	5.555	5.751	5.709	5.613	5.707	184.097	4.452	4.049	130.613	4.427	4.697	151.516	4.781	5.629	5.406	5.622	5.635	181.774
0.635	5.634	5.069	163.516	4.792	5.307	4.995	161.129	5.411	5.681	183.258	5.544	5.74	5.696	5.6	5.696	183.742	4.442	4.038	130.258	4.417	4.681	151	4.768	5.614	5.394	5.609	5.623	181.387
0.634	5.623	5.059	163.194	4.782	5.298	4.986	160.839	5.403	5.67	182.903	5.535	5.731	5.684	5.589	5.686	183.419	4.433	4.031	130.032	4.409	4.667	150.548	4.755	5.6	5.383	5.598	5.612	181.032
0.633	5.61	5.049	162.871	4.77	5.289	4.977	160.548	5.394	5.659	182.548	5.524	5.721	5.672	5.578	5.676	183.097	4.424	4.022	129.742	4.4	4.653	150.097	4.742	5.587	5.371	5.586	5.6	180.645
0.632	5.597	5.038	162.516	4.759	5.279	4.968	160.258	5.384	5.646	182.129	5.514	5.711	5.659	5.566	5.665	182.742	4.414	4.012	129.419	4.39	4.639	149.645	4.729	5.572	5.36	5.573	5.589	180.29
0.631	5.586	5.029	162.226	4.749	5.27	4.959	159.968	5.376	5.635	181.774	5.504	5.702	5.648	5.555	5.655	182.419	4.405	4.004	129.161	4.382	4.625	149.194	4.716	5.559	5.349	5.562	5.578	179.935
0.63	5.574	5.018	161.871	4.738	5.26	4.95	159.677	5.367	5.624	181.419	5.494	5.692	5.636	5.543	5.644	182.065	4.396	3.995	128.871	4.373	4.611	148.742	4.704	5.545	5.338	5.55	5.567	179.581
0.629	5.562	5.008	161.548	4.727	5.251	4.941	159.387	5.358	5.613	181.065	5.484	5.683	5.623	5.532	5.634	181.742	4.386	3.986	128.581	4.364	4.598	148.323	4.691	5.531	5.326	5.538	5.555	179.194
0.628	5.549	4.998	161.226	4.716	5.241	4.932	159.097	5.349	5.601	180.677	5.474	5.673	5.611	5.52	5.623	181.387	4.377	3.977	128.29	4.355	4.583	147.839	4.677	5.517	5.315	5.526	5.544	178.839
0.627	5.537	4.988	160.903	4.706	5.232	4.923	158.806	5.341	5.59	180.323	5.464	5.664	5.6	5.509	5.613	181.065	4.368	3.968	128	4.346	4.57	147.419	4.664	5.503	5.304	5.515	5.533	178.484
0.626	5.525	4.978	160.581	4.695	5.223	4.914	158.516	5.332	5.579	179.968	5.453	5.654	5.588	5.498	5.603	180.742	4.36	3.959	127.71	4.338	4.556	146.968	4.652	5.489	5.294	5.503	5.522	178.129
0.625	5.513	4.967	160.226	4.683	5.213	4.905	158.226	5.323	5.567	179.581	5.443	5.644	5.575	5.486	5.592	180.387	4.35	3.95	127.419	4.328	4.542	146.516	4.639	5.475	5.282	5.491	5.51	177.742
0.624	5.501	4.958	159.935	4.673	5.204	4.897	157.968	5.314	5.556	179.226	5.433	5.635	5.564	5.475	5.583	180.097	4.341	3.942	127.161	4.32	4.528	146.065	4.627	5.461	5.271	5.48	5.499	177.387
0.623	5.49	4.948	159.613	4.663	5.195	4.888	157.677	5.306	5.546	178.903	5.424	5.626	5.553	5.464	5.573	179.774	4.332	3.933	126.871	4.312	4.515	145.645	4.614	5.447	5.261	5.468	5.488	177.032
0.622	5.477	4.937	159.258	4.651	5.185	4.878	157.355	5.297	5.534	178.516	5.413	5.615	5.54	5.452	5.561	179.387	4.322	3.924	126.581	4.302	4.501	145.194	4.601	5.433	5.249	5.455	5.477	176.677
0.621	5.465	4.928	158.968	4.641	5.176	4.87	157.097	5.289	5.523	178.161	5.404	5.607	5.529	5.441	5.552	179.097	4.314	3.916	126.323	4.294	4.488	144.774	4.589	5.419	5.239	5.444	5.466	176.323
0.62	5.453	4.918	158.645	4.631	5.167	4.861	156.806	5.28	5.513	177.839	5.394	5.597	5.518	5.431	5.542	178.774	4.306	3.907	126.032	4.286	4.475	144.355	4.577	5.406	5.228	5.433	5.454	175.935
0.619	5.44	4.907	158.29	4.619	5.157	4.852	156.516	5.271	5.501	177.452	5.384	5.587	5.506	5.419	5.531	178.419	4.295	3.897	125.71	4.277	4.46	143.871	4.564	5.391	5.216	5.421	5.442	175.548
0.618	5.429	4.898	158	4.61	5.148	4.844	156.258	5.263	5.491	177.129	5.375	5.578	5.495	5.408	5.522	178.129	4.287	3.889	125.452	4.269	4.447	143.452	4.551	5.378	5.206	5.41	5.432	175.226
0.617	5.418	4.888	157.677	4.599	5.139	4.835	155.968	5.254	5.48	176.774	5.365	5.569	5.484	5.398	5.512	177.806	4.279	3.881	125.194	4.261	4.434	143.032	4.539	5.365	5.196	5.398	5.421	174.871
0.616	5.405	4.878	157.355	4.589	5.129	4.825	155.645	5.245	5.468	176.387	5.355	5.559	5.472	5.386	5.501	177.452	4.27	3.871	124.871	4.252	4.42	142.581	4.526	5.35	5.185	5.386	5.41	174.516
0.615	5.394	4.868	157.032	4.579	5.121	4.817	155.387	5.237	5.457	176.032	5.346	5.55	5.46	5.376	5.492	177.161	4.261	3.863	124.613	4.244	4.407	142.161	4.514	5.337	5.174	5.375	5.399	174.161
0.614	5.383	4.859	156.742	4.568	5.112	4.809	155.129	5.228	5.446	175.677	5.336	5.541	5.449	5.365	5.482	176.839	4.253	3.855	124.355	4.235	4.394	141.742	4.502	5.324	5.163	5.364	5.388	173.806
0.613	5.371	4.849	156.419	4.558	5.102	4.8	154.839	5.22	5.435	175.323	5.326	5.531	5.437	5.354	5.471	176.484	4.243	3.846	124.065	4.227	4.38	141.29	4.489	5.31	5.152	5.353	5.377	173.452
0.612	5.359	4.839	156.097	4.547	5.093	4.791	154.548	5.211	5.424	174.968	5.317	5.522	5.426	5.344	5.461	176.161	4.235	3.838	123.806	4.218	4.366	140.839	4.477	5.296	5.142	5.341	5.366	173.097
0.611	5.348	4.829	155.774	4.537	5.084	4.782	154.258	5.202	5.414	174.645	5.307	5.513	5.415	5.333	5.45	175.806	4.226	3.829	123.516	4.209	4.353	140.419	4.465	5.283	5.132	5.33	5.355	172.742
0.61	5.336	4.82	155.484	4.527	5.075	4.774	154	5.194	5.403	174.29	5.298	5.504	5.404	5.323	5.441	175.516	4.218	3.821	123.258	4.202	4.34	140	4.453	5.269	5.121	5.319	5.345	172.419
0.609	5.324	4.809	155.129	4.516	5.065	4.765	153.71	5.185	5.392	173.935	5.288	5.494	5.392	5.311	5.43	175.161	4.208	3.812	122.968	4.192	4.326	139.548	4.44	5.255	5.11	5.307	5.333	172.032
0.608	5.313	4.8	154.839	4.506	5.057	4.756	153.419	5.177	5.382	173.613	5.279	5.485	5.382	5.301	5.421	174.871	4.2	3.805	122.742	4.184	4.314	139.161	4.428	5.242	5.099	5.296	5.323	171.71
0.607	5.302	4.791	154.548	4.497	5.048	4.748	153.161	5.169	5.372	173.29	5.27	5.476	5.372	5.292	5.412	174.581	4.192	3.796	122.452	4.177	4.301	138.742	4.415	5.229	5.089	5.285	5.312	171.355
0.606	5.289	4.78	154.194	4.485	5.038	4.739	152.871	5.159	5.36	172.903	5.259	5.466	5.359	5.28	5.4	174.194	4.182	3.787	122.161	4.167	4.287	138.29	4.403	5.214	5.078	5.273	5.301	171
0.605	5.279	4.771	153.903	4.476	5.03	4.731	152.613	5.152	5.35	172.581	5.25	5.457	5.349	5.27	5.392	173.935	4.174	3.779	121.903	4.16	4.275	137.903	4.391	5.201	5.068	5.263	5.29	170.645
0.604	5.268	4.762	153.613	4.467	5.021	4.723	152.355	5.144	5.34	172.258	5.241	5.448	5.339	5.26	5.382	173.613	4.166	3.771	121.645	4.152	4.262	137.484	4.379	5.188	5.058	5.253	5.28	170.323
0.603	5.255	4.752	153.29	4.455	5.011	4.713	152.032	5.134	5.329	171.903	5.231	5.438	5.327	5.249	5.372	173.29	4.156	3.763	121.387	4.143	4.248	137.032	4.366	5.174	5.046	5.24	5.269	169.968
0.602	5.245	4.743	153	4.446	5.003	4.706	151.806	5.127	5.319	171.581	5.222	5.429	5.317	5.24	5.363	173	4.149	3.755	121.129	4.135	4.236	136.645	4.354	5.161	5.037	5.23	5.259	169.645
0.601	5.234	4.733	152.677	4.436	4.995	4.697	151.516	5.119	5.309	171.258	5.213	5.42	5.306	5.229	5.353	172.677	4.14	3.747	120.871	4.127	4.223	136.226	4.342	5.148	5.026	5.219	5.248	169.29
0.6	5.222	4.723	152.355	4.425	4.985	4.688	151.226	5.11	5.298	170.903	5.203	5.41	5.295	5.218	5.343	172.355	4.131	3.738	120.581	4.119	4.209	135.774	4.33	5.134	5.016	5.208	5.237	168.935
0.599	5.211	4.714	152.065	4.416	4.977	4.679	150.935	5.102	5.288	170.581	5.194	5.402	5.285	5.208	5.333	172.032	4.123	3.73	120.323	4.111	4.197	135.387	4.318	5.121	5.005	5.197	5.226	168.581
0.598	5.2	4.705	151.774	4.406	4.968	4.67	150.645	5.093	5.278	170.258	5.185	5.392	5.274	5.198	5.324	171.742	4.114	3.722	120.065	4.103	4.183	134.935	4.306	5.107	4.995	5.186	5.216	168.258
0.597	5.189	4.695	151.452	4.396	4.959	4.662	150.387	5.085	5.268	169.935	5.176	5.383	5.264	5.188	5.314	171.419	4.106	3.714	119.806	4.095	4.171	134.548	4.293	5.094	4.985	5.175	5.206	167.935
0.596	5.177	4.685	151.129	4.386	4.95	4.654	150.129	5.076	5.257	169.581	5.166	5.374	5.253	5.178	5.304	171.097	4.098	3.706	119.548	4.086	4.158	134.129	4.282	5.08	4.975	5.164	5.195	167.581
0.595	5.166	4.675	150.806	4.376	4.942	4.646	149.871	5.068	5.247	169.258	5.157	5.366	5.243	5.168	5.295	170.806	4.089	3.698	119.29	4.079	4.145	133.71	4.27	5.067	4.964	5.153	5.184	167.226
0.594	5.155	4.666	150.516	4.366	4.933	4.637	149.581	5.06	5.238	168.968	5.148	5.357	5.233	5.158	5.286	170.516	4.081	3.69	119.032	4.071	4.132	133.29	4.258	5.053	4.954	5.143	5.174	166.903
0.593	5.143	4.656	150.194	4.356	4.924	4.629	149.323	5.051	5.227	168.613	5.138	5.347	5.222	5.147	5.275	170.161	4.072	3.682	118.774	4.062	4.119	132.871	4.246	5.039	4.943	5.131	5.163	166.548
0.592	5.132	4.647	149.903	4.346	4.915	4.621	149.065	5.044	5.217	168.29	5.13	5.339	5.212	5.138	5.267	169.903	4.064	3.674	118.516	4.055	4.107	132.484	4.234	5.027	4.934	5.12	5.153	166.226
0.591	5.122	4.638	149.613	4.337	4.907	4.613	148.806	5.036	5.207	167.968	5.121	5.33	5.202	5.129	5.258	169.613	4.057	3.666	118.258	4.047	4.094	132.065	4.223	5.013	4.924	5.11	5.142	165.871
0.59	5.109	4.627	149.258	4.326	4.898	4.603	148.484	5.027	5.197	167.645	5.111	5.32	5.191	5.117	5.247	169.258	4.047	3.657	117.968	4.038	4.081	131.645	4.21	4.999	4.913	5.098	5.131	165.516
0.589	5.099	4.619	149	4.316	4.89	4.596	148.258	5.019	5.187	167.323	5.102	5.312	5.181	5.108	5.238	168.968	4.04	3.65	117.742	4.031	4.069	131.258	4.198	4.986	4.903	5.088	5.121	165.194
0.588	5.089	4.61	148.71	4.307	4.881	4.588	148	5.011	5.178	167.032	5.094	5.303	5.171	5.099	5.229	168.677	4.032	3.643	117.516	4.023	4.056	130.839	4.186	4.973	4.893	5.078	5.111	164.871
0.587	5.076	4.599	148.355	4.296	4.872	4.579	147.71	5.002	5.167	166.677	5.083	5.293	5.16	5.088	5.219	168.355	4.023	3.634	117.226	4.014	4.043	130.419	4.174	4.959	4.883	5.066	5.1	164.516
0.586	5.066	4.591	148.097	4.287	4.864	4.571	147.452	4.995	5.157	166.355	5.075	5.285	5.151	5.079	5.21	168.065	4.015	3.626	116.968	4.007	4.031	130.032	4.162	4.946	4.873	5.055	5.09	164.194
0.585	5.055	4.581	147.774	4.278	4.855	4.563	147.194	4.986	5.148	166.065	5.066	5.276	5.141	5.069	5.201	167.774	4.007	3.618	116.71	3.999	4.018	129.613	4.151	4.933	4.863	5.045	5.079	163.839
0.584	5.043	4.571	147.452	4.268	4.846	4.554	146.903	4.978	5.137	165.71	5.056	5.267	5.13	5.059	5.191	167.452	3.998	3.61	116.452	3.991	4.005	129.194	4.138	4.919	4.853	5.034	5.068	163.484
0.583	5.033	4.562	147.161	4.258	4.838	4.547	146.677	4.97	5.128	165.419	5.048	5.259	5.12	5.049	5.182	167.161	3.99	3.603	116.226	3.983	3.993	128.806	4.127	4.906	4.843	5.024	5.058	163.161
0.582	5.022	4.553	146.871	4.249	4.83	4.538	146.387	4.962	5.118	165.097	5.039	5.25	5.11	5.039	5.173	166.871	3.982	3.595	115.968	3.976	3.98	128.387	4.115	4.893	4.833	5.012	5.048	162.839
0.581	5.011	4.543	146.548	4.238	4.821	4.53	146.129	4.954	5.108	164.774	5.03	5.241	5.1	5.03	5.163	166.548	3.974	3.587	115.71	3.968	3.968	128	4.103	4.879	4.823	5.002	5.037	162.484
0.58	5	4.534	146.258	4.229	4.812	4.522	145.871	4.946	5.098	164.452	5.021	5.232	5.09	5.02	5.154	166.258	3.966	3.579	115.452	3.96	3.955	127.581	4.091	4.866	4.813	4.991	5.027	162.161
0.579	4.989	4.525	145.968	4.219	4.804	4.514	145.613	4.938	5.089	164.161	5.012	5.224	5.08	5.011	5.145	165.968	3.958	3.572	115.226	3.952	3.943	127.194	4.08	4.853	4.803	4.981	5.017	161.839
0.578	4.978	4.516	145.677	4.209	4.796	4.506	145.355	4.93	5.079	163.839	5.003	5.215	5.071	5.001	5.136	165.677	3.95	3.564	114.968	3.945	3.93	126.774	4.068	4.84	4.793	4.971	5.006	161.484
0.577	4.967	4.506	145.355	4.199	4.787	4.497	145.065	4.921	5.069	163.516	4.994	5.205	5.06	4.991	5.126	165.355	3.942	3.556	114.71	3.936	3.917	126.355	4.055	4.826	4.783	4.959	4.996	161.161
0.576	4.956	4.497	145.065	4.19	4.779	4.49	144.839	4.914	5.059	163.194	4.985	5.197	5.05	4.982	5.117	165.065	3.934	3.549	114.484	3.929	3.905	125.968	4.044	4.813	4.773	4.949	4.986	160.839
0.575	4.946	4.488	144.774	4.181	4.771	4.482	144.581	4.906	5.05	162.903	4.977	5.189	5.041	4.973	5.109	164.806	3.927	3.541	114.226	3.922	3.892	125.548	4.033	4.8	4.764	4.939	4.976	160.516
0.574	4.934	4.478	144.452	4.17	4.761	4.473	144.29	4.898	5.039	162.548	4.967	5.179	5.03	4.962	5.098	164.452	3.917	3.533	113.968	3.913	3.879	125.129	4.02	4.786	4.753	4.928	4.964	160.129
0.573	4.924	4.469	144.161	4.161	4.754	4.466	144.065	4.89	5.031	162.29	4.959	5.171	5.021	4.954	5.09	164.194	3.91	3.526	113.742	3.906	3.867	124.742	4.009	4.773	4.743	4.917	4.955	159.839
0.572	4.913	4.46	143.871	4.152	4.746	4.458	143.806	4.883	5.021	161.968	4.95	5.163	5.012	4.945	5.081	163.903	3.902	3.519	113.516	3.898	3.855	124.355	3.997	4.76	4.734	4.907	4.945	159.516
0.571	4.902	4.45	143.548	4.141	4.736	4.449	143.516	4.874	5.011	161.645	4.94	5.153	5.001	4.934	5.071	163.581	3.893	3.51	113.226	3.889	3.842	123.935	3.985	4.746	4.724	4.896	4.934	159.161
0.57	4.892	4.442	143.29	4.132	4.729	4.442	143.29	4.867	5.002	161.355	4.932	5.145	4.992	4.926	5.063	163.323	3.886	3.503	113	3.883	3.83	123.548	3.974	4.733	4.714	4.886	4.924	158.839
0.569	4.881	4.432	142.968	4.122	4.72	4.434	143.032	4.859	4.993	161.065	4.924	5.136	4.982	4.916	5.054	163.032	3.877	3.495	112.742	3.875	3.818	123.161	3.962	4.72	4.704	4.876	4.914	158.516
0.568	4.87	4.422	142.645	4.112	4.711	4.426	142.774	4.85	4.982	160.71	4.914	5.127	4.972	4.907	5.044	162.71	3.869	3.487	112.484	3.867	3.806	122.774	3.95	4.706	4.694	4.865	4.903	158.161
0.567	4.86	4.414	142.387	4.103	4.704	4.418	142.516	4.843	4.974	160.452	4.906	5.119	4.963	4.898	5.035	162.419	3.862	3.48	112.258	3.86	3.793	122.355	3.938	4.693	4.684	4.855	4.894	157.871
0.566	4.849	4.405	142.097	4.093	4.696	4.411	142.29	4.835	4.964	160.129	4.898	5.11	4.954	4.889	5.027	162.161	3.854	3.472	112	3.852	3.781	121.968	3.927	4.679	4.674	4.845	4.884	157.548
0.565	4.838	4.395	141.774	4.084	4.687	4.402	142	4.827	4.955	159.839	4.889	5.102	4.944	4.879	5.017	161.839	3.846	3.464	111.742	3.845	3.769	121.581	3.915	4.665	4.664	4.834	4.873	157.194
0.564	4.827	4.386	141.484	4.074	4.678	4.395	141.774	4.819	4.945	159.516	4.88	5.093	4.934	4.87	5.008	161.548	3.838	3.457	111.516	3.837	3.757	121.194	3.903	4.652	4.654	4.824	4.863	156.871
0.563	4.816	4.377	141.194	4.064	4.67	4.387	141.516	4.811	4.936	159.226	4.871	5.084	4.925	4.861	4.999	161.258	3.83	3.45	111.29	3.83	3.745	120.806	3.891	4.639	4.644	4.813	4.853	156.548
0.562	4.806	4.368	140.903	4.055	4.662	4.379	141.258	4.804	4.927	158.935	4.863	5.076	4.916	4.852	4.99	160.968	3.823	3.443	111.065	3.822	3.733	120.419	3.879	4.626	4.635	4.803	4.843	156.226
0.561	4.795	4.358	140.581	4.044	4.653	4.371	141	4.796	4.917	158.613	4.854	5.067	4.905	4.842	4.981	160.677	3.815	3.435	110.806	3.814	3.72	120	3.867	4.612	4.625	4.792	4.832	155.871
0.56	4.785	4.349	140.29	4.035	4.645	4.363	140.742	4.788	4.908	158.323	4.846	5.059	4.897	4.834	4.973	160.419	3.807	3.428	110.581	3.807	3.709	119.645	3.856	4.599	4.615	4.782	4.822	155.548
0.559	4.774	4.34	140	4.026	4.637	4.356	140.516	4.781	4.899	158.032	4.837	5.05	4.888	4.825	4.964	160.129	3.8	3.421	110.355	3.8	3.697	119.258	3.845	4.586	4.606	4.772	4.812	155.226
0.558	4.762	4.33	139.677	4.015	4.628	4.347	140.226	4.772	4.889	157.71	4.828	5.041	4.877	4.815	4.954	159.806	3.791	3.413	110.097	3.792	3.684	118.839	3.833	4.572	4.595	4.761	4.802	154.903
0.557	4.753	4.322	139.419	4.007	4.621	4.34	140	4.765	4.881	157.452	4.82	5.033	4.869	4.807	4.946	159.548	3.784	3.406	109.871	3.785	3.673	118.484	3.821	4.56	4.586	4.751	4.793	154.613
0.556	4.742	4.313	139.129	3.997	4.613	4.332	139.742	4.758	4.872	157.161	4.812	5.025	4.86	4.798	4.937	159.258	3.777	3.398	109.613	3.778	3.661	118.097	3.81	4.546	4.577	4.741	4.783	154.29
0.555	4.731	4.302	138.774	3.986	4.604	4.324	139.484	4.749	4.862	156.839	4.802	5.015	4.849	4.788	4.928	158.968	3.768	3.39	109.355	3.77	3.648	117.677	3.798	4.532	4.566	4.73	4.772	153.935
0.554	4.721	4.294	138.516	3.978	4.597	4.317	139.258	4.742	4.853	156.548	4.795	5.008	4.841	4.78	4.92	158.71	3.761	3.384	109.161	3.763	3.637	117.323	3.787	4.519	4.557	4.721	4.762	153.613
0.553	4.71	4.285	138.226	3.968	4.589	4.309	139	4.734	4.844	156.258	4.786	4.999	4.832	4.771	4.911	158.419	3.753	3.377	108.935	3.756	3.625	116.935	3.775	4.507	4.547	4.71	4.752	153.29
0.552	4.699	4.276	137.935	3.958	4.58	4.301	138.742	4.726	4.835	155.968	4.777	4.99	4.822	4.762	4.902	158.129	3.746	3.369	108.677	3.748	3.612	116.516	3.763	4.493	4.538	4.7	4.742	152.968
0.551	4.689	4.267	137.645	3.949	4.572	4.293	138.484	4.719	4.826	155.677	4.769	4.982	4.813	4.753	4.894	157.871	3.739	3.362	108.452	3.741	3.601	116.161	3.752	4.48	4.528	4.689	4.732	152.645
0.55	4.677	4.258	137.355	3.939	4.564	4.286	138.258	4.711	4.817	155.387	4.76	4.973	4.804	4.744	4.885	157.581	3.731	3.354	108.194	3.734	3.589	115.774	3.741	4.467	4.519	4.679	4.722	152.323
0.549	4.667	4.249	137.065	3.929	4.556	4.278	138	4.704	4.808	155.097	4.752	4.965	4.795	4.735	4.876	157.29	3.723	3.347	107.968	3.727	3.577	115.387	3.729	4.454	4.509	4.668	4.712	152
0.548	4.656	4.239	136.742	3.92	4.548	4.271	137.774	4.696	4.799	154.806	4.743	4.956	4.786	4.726	4.867	157	3.715	3.34	107.742	3.719	3.565	115	3.717	4.44	4.499	4.658	4.702	151.677
0.547	4.646	4.23	136.452	3.91	4.541	4.264	137.548	4.688	4.79	154.516	4.735	4.948	4.777	4.718	4.859	156.742	3.708	3.333	107.516	3.712	3.553	114.613	3.706	4.427	4.49	4.648	4.692	151.355
0.546	4.636	4.222	136.194	3.9	4.533	4.256	137.29	4.68	4.781	154.226	4.727	4.94	4.768	4.709	4.85	156.452	3.701	3.326	107.29	3.705	3.541	114.226	3.695	4.414	4.481	4.638	4.681	151
0.545	4.624	4.212	135.871	3.89	4.524	4.248	137.032	4.672	4.772	153.935	4.718	4.931	4.758	4.7	4.841	156.161	3.693	3.318	107.032	3.698	3.529	113.839	3.683	4.4	4.471	4.627	4.67	150.645
0.544	4.614	4.203	135.581	3.881	4.517	4.241	136.806	4.665	4.763	153.645	4.71	4.923	4.75	4.692	4.833	155.903	3.686	3.311	106.806	3.691	3.518	113.484	3.672	4.387	4.461	4.617	4.661	150.355
0.543	4.604	4.194	135.29	3.872	4.509	4.234	136.581	4.657	4.755	153.387	4.702	4.915	4.741	4.683	4.825	155.645	3.679	3.305	106.613	3.684	3.506	113.097	3.661	4.375	4.452	4.607	4.651	150.032
0.542	4.592	4.184	134.968	3.861	4.5	4.225	136.29	4.649	4.745	153.065	4.692	4.906	4.731	4.672	4.815	155.323	3.671	3.297	106.355	3.676	3.493	112.677	3.649	4.36	4.442	4.596	4.64	149.677
0.541	4.583	4.176	134.71	3.852	4.493	4.218	136.065	4.642	4.737	152.806	4.685	4.898	4.723	4.665	4.807	155.065	3.664	3.29	106.129	3.669	3.482	112.323	3.638	4.347	4.433	4.587	4.631	149.387
0.54	4.573	4.167	134.419	3.843	4.486	4.211	135.839	4.635	4.728	152.516	4.676	4.89	4.714	4.656	4.799	154.806	3.657	3.283	105.903	3.663	3.47	111.935	3.627	4.334	4.424	4.577	4.621	149.065
0.539	4.561	4.157	134.097	3.832	4.477	4.202	135.548	4.626	4.718	152.194	4.666	4.881	4.704	4.646	4.789	154.484	3.648	3.276	105.677	3.655	3.458	111.548	3.615	4.321	4.413	4.566	4.61	148.71
0.538	4.551	4.148	133.806	3.824	4.47	4.195	135.323	4.62	4.71	151.935	4.659	4.874	4.696	4.639	4.782	154.258	3.642	3.269	105.452	3.648	3.447	111.194	3.603	4.308	4.404	4.556	4.601	148.419
0.537	4.541	4.139	133.516	3.814	4.462	4.188	135.097	4.612	4.701	151.645	4.651	4.865	4.687	4.63	4.773	153.968	3.635	3.262	105.226	3.641	3.435	110.806	3.592	4.295	4.395	4.546	4.591	148.097
0.536	4.529	4.129	133.194	3.804	4.454	4.18	134.839	4.604	4.692	151.355	4.642	4.856	4.677	4.621	4.764	153.677	3.627	3.255	105	3.634	3.423	110.419	3.58	4.281	4.385	4.536	4.581	147.774
0.535	4.519	4.121	132.935	3.794	4.446	4.173	134.613	4.597	4.683	151.065	4.634	4.849	4.668	4.613	4.756	153.419	3.62	3.248	104.774	3.627	3.412	110.065	3.569	4.269	4.376	4.526	4.57	147.419
0.534	4.509	4.111	132.613	3.785	4.439	4.165	134.355	4.589	4.674	150.774	4.625	4.84	4.659	4.604	4.748	153.161	3.612	3.241	104.548	3.62	3.4	109.677	3.558	4.255	4.366	4.516	4.56	147.097
0.533	4.498	4.103	132.355	3.775	4.43	4.158	134.129	4.582	4.665	150.484	4.617	4.832	4.65	4.596	4.739	152.871	3.605	3.234	104.323	3.613	3.388	109.29	3.547	4.242	4.357	4.506	4.551	146.806
0.532	4.488	4.093	132.032	3.765	4.423	4.151	133.903	4.574	4.656	150.194	4.609	4.823	4.642	4.587	4.73	152.581	3.598	3.228	104.129	3.606	3.376	108.903	3.535	4.229	4.347	4.495	4.541	146.484
0.531	4.478	4.084	131.742	3.756	4.415	4.143	133.645	4.567	4.647	149.903	4.601	4.815	4.633	4.579	4.722	152.323	3.591	3.22	103.871	3.599	3.365	108.548	3.524	4.216	4.338	4.486	4.531	146.161
0.53	4.468	4.076	131.484	3.747	4.408	4.136	133.419	4.56	4.639	149.645	4.593	4.807	4.624	4.57	4.714	152.065	3.584	3.213	103.645	3.592	3.354	108.194	3.513	4.202	4.329	4.476	4.521	145.839
0.529	4.456	4.065	131.129	3.736	4.4	4.128	133.161	4.552	4.63	149.355	4.584	4.799	4.615	4.561	4.705	151.774	3.576	3.206	103.419	3.584	3.342	107.806	3.501	4.188	4.318	4.465	4.51	145.484
0.528	4.447	4.057	130.871	3.727	4.392	4.121	132.935	4.545	4.622	149.097	4.576	4.791	4.607	4.553	4.697	151.516	3.569	3.2	103.226	3.578	3.33	107.419	3.49	4.176	4.31	4.456	4.501	145.194
0.527	4.437	4.048	130.581	3.718	4.385	4.114	132.71	4.538	4.614	148.839	4.569	4.783	4.598	4.545	4.689	151.258	3.562	3.193	103	3.572	3.319	107.065	3.478	4.163	4.301	4.446	4.491	144.871
0.526	4.425	4.038	130.258	3.707	4.376	4.106	132.452	4.53	4.604	148.516	4.559	4.774	4.588	4.536	4.679	150.935	3.554	3.185	102.742	3.564	3.307	106.677	3.466	4.149	4.29	4.435	4.481	144.548
0.525	4.415	4.03	130	3.699	4.369	4.099	132.226	4.523	4.596	148.258	4.552	4.766	4.581	4.528	4.671	150.677	3.548	3.179	102.548	3.558	3.296	106.323	3.456	4.136	4.282	4.426	4.471	144.226
0.524	4.405	4.021	129.71	3.69	4.362	4.092	132	4.516	4.587	147.968	4.544	4.758	4.572	4.52	4.663	150.419	3.54	3.173	102.355	3.551	3.285	105.968	3.445	4.123	4.273	4.416	4.461	143.903
0.523	4.393	4.011	129.387	3.679	4.353	4.084	131.742	4.508	4.578	147.677	4.535	4.749	4.562	4.511	4.653	150.097	3.532	3.165	102.097	3.543	3.272	105.548	3.433	4.109	4.263	4.405	4.451	143.581
0.522	4.384	4.002	129.097	3.67	4.346	4.078	131.548	4.501	4.57	147.419	4.528	4.742	4.555	4.503	4.646	149.871	3.526	3.159	101.903	3.537	3.261	105.194	3.422	4.096	4.254	4.395	4.442	143.29
0.521	4.374	3.993	128.806	3.663	4.339	4.07	131.29	4.494	4.561	147.129	4.519	4.734	4.546	4.495	4.638	149.613	3.519	3.152	101.677	3.53	3.25	104.839	3.411	4.083	4.245	4.385	4.432	142.968
0.52	4.362	3.983	128.484	3.653	4.331	4.063	131.065	4.487	4.552	146.839	4.511	4.725	4.537	4.487	4.629	149.323	3.512	3.145	101.452	3.523	3.238	104.452	3.399	4.069	4.235	4.375	4.422	142.645
0.519	4.352	3.975	128.226	3.644	4.324	4.056	130.839	4.48	4.544	146.581	4.503	4.717	4.529	4.479	4.621	149.065	3.505	3.138	101.226	3.516	3.227	104.097	3.388	4.056	4.226	4.365	4.412	142.323
0.518	4.342	3.965	127.903	3.633	4.316	4.048	130.581	4.472	4.536	146.323	4.495	4.709	4.52	4.471	4.613	148.806	3.497	3.132	101.032	3.51	3.216	103.742	3.377	4.043	4.216	4.355	4.402	142
0.517	4.331	3.956	127.613	3.622	4.308	4.041	130.355	4.465	4.527	146.032	4.487	4.701	4.512	4.462	4.604	148.516	3.49	3.125	100.806	3.502	3.204	103.355	3.366	4.03	4.207	4.345	4.392	141.677
0.516	4.321	3.947	127.323	3.612	4.301	4.034	130.129	4.458	4.518	145.742	4.479	4.693	4.503	4.454	4.596	148.258	3.483	3.117	100.548	3.495	3.193	103	3.354	4.016	4.198	4.335	4.382	141.355
0.515	4.311	3.938	127.032	3.603	4.293	4.027	129.903	4.451	4.51	145.484	4.472	4.684	4.495	4.446	4.588	148	3.477	3.111	100.355	3.489	3.182	102.645	3.343	4.003	4.188	4.325	4.372	141.032
0.514	4.301	3.929	126.742	3.594	4.286	4.02	129.677	4.444	4.502	145.226	4.464	4.676	4.487	4.438	4.58	147.742	3.469	3.104	100.129	3.482	3.17	102.258	3.333	3.99	4.179	4.316	4.362	140.71
0.513	4.289	3.919	126.419	3.583	4.278	4.012	129.419	4.436	4.493	144.935	4.455	4.667	4.477	4.429	4.571	147.452	3.462	3.097	99.9032	3.475	3.158	101.871	3.321	3.977	4.169	4.305	4.352	140.387
0.512	4.28	3.911	126.161	3.574	4.272	4.005	129.194	4.429	4.485	144.677	4.447	4.66	4.47	4.422	4.564	147.226	3.455	3.091	99.7097	3.469	3.148	101.548	3.31	3.964	4.16	4.295	4.343	140.097
0.511	4.27	3.901	125.839	3.565	4.265	3.998	128.968	4.422	4.477	144.419	4.44	4.652	4.462	4.414	4.556	146.968	3.449	3.085	99.5161	3.463	3.137	101.194	3.299	3.951	4.152	4.286	4.333	139.774
0.51	4.258	3.89	125.484	3.553	4.256	3.99	128.71	4.414	4.467	144.097	4.43	4.643	4.452	4.404	4.547	146.677	3.441	3.076	99.2258	3.455	3.124	100.774	3.287	3.936	4.141	4.275	4.322	139.419
0.509	4.249	3.882	125.226	3.545	4.249	3.983	128.484	4.408	4.46	143.871	4.423	4.635	4.444	4.397	4.539	146.419	3.434	3.07	99.0323	3.449	3.113	100.419	3.276	3.923	4.132	4.266	4.313	139.129
0.508	4.239	3.873	124.935	3.536	4.242	3.977	128.29	4.401	4.452	143.613	4.416	4.628	4.436	4.389	4.531	146.161	3.428	3.064	98.8387	3.442	3.102	100.065	3.265	3.91	4.123	4.256	4.303	138.806
0.507	4.227	3.863	124.613	3.525	4.234	3.969	128.032	4.393	4.442	143.29	4.407	4.619	4.427	4.38	4.522	145.871	3.42	3.057	98.6129	3.435	3.09	99.6774	3.253	3.895	4.114	4.246	4.293	138.484
0.506	4.217	3.855	124.355	3.516	4.227	3.962	127.806	4.386	4.435	143.065	4.4	4.611	4.419	4.373	4.515	145.645	3.414	3.051	98.4194	3.429	3.079	99.3226	3.243	3.882	4.105	4.236	4.283	138.161
0.505	4.207	3.845	124.032	3.506	4.22	3.955	127.581	4.379	4.427	142.806	4.392	4.603	4.411	4.365	4.507	145.387	3.407	3.044	98.1935	3.422	3.068	98.9677	3.232	3.869	4.096	4.226	4.274	137.871
0.504	4.196	3.835	123.71	3.496	4.212	3.948	127.355	4.372	4.418	142.516	4.383	4.595	4.402	4.356	4.498	145.097	3.399	3.037	97.9677	3.415	3.056	98.5806	3.22	3.855	4.086	4.216	4.264	137.548
0.503	4.186	3.827	123.452	3.486	4.205	3.941	127.129	4.365	4.41	142.258	4.376	4.587	4.394	4.349	4.491	144.871	3.393	3.031	97.7742	3.409	3.045	98.2258	3.209	3.842	4.077	4.206	4.254	137.226
0.502	4.176	3.818	123.161	3.477	4.197	3.934	126.903	4.358	4.402	142	4.368	4.579	4.385	4.341	4.483	144.613	3.386	3.025	97.5806	3.402	3.034	97.871	3.198	3.829	4.068	4.196	4.244	136.903
0.501	4.165	3.809	122.871	3.467	4.19	3.927	126.677	4.351	4.393	141.71	4.36	4.571	4.377	4.333	4.475	144.355	3.379	3.018	97.3548	3.395	3.023	97.5161	3.187	3.816	4.059	4.186	4.234	136.581
0.5	4.154	3.799	122.548	3.457	4.182	3.92	126.452	4.344	4.385	141.452	4.352	4.563	4.369	4.325	4.467	144.097	3.372	3.011	97.129	3.389	3.011	97.129	3.176	3.802	4.049	4.176	4.224	136.258
0.499	4.144	3.79	122.258	3.447	4.175	3.913	126.226	4.336	4.377	141.194	4.344	4.555	4.361	4.317	4.459	143.839	3.365	3.005	96.9355	3.382	3	96.7742	3.165	3.789	4.04	4.166	4.214	135.935
0.498	4.134	3.781	121.968	3.438	4.168	3.906	126	4.33	4.369	140.935	4.337	4.548	4.353	4.309	4.451	143.581	3.358	2.999	96.7419	3.376	2.989	96.4194	3.154	3.776	4.031	4.156	4.204	135.613
0.497	4.122	3.771	121.645	3.427	4.16	3.897	125.71	4.322	4.36	140.645	4.328	4.539	4.343	4.3	4.442	143.29	3.351	2.992	96.5161	3.369	2.977	96.0323	3.142	3.762	4.021	4.146	4.194	135.29
0.496	4.113	3.763	121.387	3.419	4.154	3.891	125.516	4.316	4.352	140.387	4.321	4.532	4.336	4.293	4.435	143.065	3.345	2.986	96.3226	3.363	2.967	95.7097	3.131	3.749	4.012	4.136	4.185	135
0.495	4.103	3.754	121.097	3.409	4.147	3.884	125.29	4.309	4.344	140.129	4.314	4.524	4.328	4.286	4.428	142.839	3.339	2.979	96.0968	3.357	2.956	95.3548	3.12	3.736	4.003	4.127	4.175	134.677
0.494	4.091	3.743	120.742	3.398	4.138	3.876	125.032	4.301	4.335	139.839	4.304	4.515	4.319	4.277	4.419	142.548	3.331	2.972	95.871	3.349	2.944	94.9677	3.108	3.722	3.993	4.116	4.164	134.323
0.493	4.082	3.735	120.484	3.389	4.132	3.87	124.839	4.295	4.327	139.581	4.297	4.508	4.311	4.271	4.412	142.323	3.325	2.967	95.7097	3.343	2.933	94.6129	3.098	3.709	3.984	4.107	4.155	134.032
0.492	4.072	3.726	120.194	3.381	4.125	3.863	124.613	4.288	4.319	139.323	4.29	4.5	4.303	4.263	4.404	142.065	3.319	2.96	95.4839	3.337	2.923	94.2903	3.087	3.696	3.976	4.097	4.145	133.71
0.491	4.06	3.716	119.871	3.369	4.117	3.855	124.355	4.281	4.31	139.032	4.281	4.491	4.294	4.254	4.395	141.774	3.311	2.953	95.2581	3.33	2.911	93.9032	3.075	3.682	3.966	4.086	4.135	133.387
0.49	4.05	3.708	119.613	3.361	4.11	3.849	124.161	4.275	4.303	138.806	4.275	4.484	4.287	4.247	4.388	141.548	3.305	2.947	95.0645	3.324	2.9	93.5484	3.064	3.669	3.957	4.077	4.125	133.065
0.489	4.04	3.699	119.323	3.35	4.103	3.842	123.935	4.268	4.295	138.548	4.267	4.477	4.279	4.239	4.38	141.29	3.298	2.941	94.871	3.318	2.889	93.1935	3.053	3.656	3.948	4.067	4.115	132.742
0.488	4.029	3.689	119	3.34	4.095	3.835	123.71	4.26	4.286	138.258	4.259	4.468	4.271	4.231	4.372	141.032	3.291	2.934	94.6452	3.311	2.878	92.8387	3.042	3.642	3.938	4.057	4.105	132.419
0.487	4.019	3.68	118.71	3.331	4.089	3.828	123.484	4.254	4.279	138.032	4.252	4.461	4.263	4.223	4.364	140.774	3.285	2.928	94.4516	3.305	2.867	92.4839	3.031	3.629	3.929	4.047	4.095	132.097
0.486	4.009	3.671	118.419	3.321	4.081	3.821	123.258	4.247	4.271	137.774	4.244	4.453	4.255	4.215	4.356	140.516	3.278	2.922	94.2581	3.298	2.856	92.129	3.02	3.616	3.92	4.037	4.086	131.806
0.485	3.998	3.661	118.097	3.311	4.074	3.814	123.032	4.24	4.262	137.484	4.236	4.445	4.247	4.207	4.348	140.258	3.271	2.915	94.0323	3.292	2.845	91.7742	3.009	3.602	3.911	4.027	4.075	131.452
0.484	3.987	3.652	117.806	3.301	4.067	3.807	122.806	4.233	4.254	137.226	4.228	4.437	4.238	4.2	4.34	140	3.264	2.909	93.8387	3.285	2.834	91.4194	2.998	3.588	3.9	4.017	4.065	131.129
0.483	3.977	3.643	117.516	3.292	4.06	3.8	122.581	4.226	4.246	136.968	4.22	4.429	4.23	4.192	4.333	139.774	3.258	2.903	93.6452	3.279	2.823	91.0645	2.987	3.575	3.891	4.007	4.055	130.806
0.482	3.966	3.634	117.226	3.282	4.053	3.794	122.387	4.219	4.238	136.71	4.213	4.422	4.223	4.185	4.325	139.516	3.252	2.897	93.4516	3.273	2.812	90.7097	2.976	3.562	3.882	3.997	4.046	130.516
0.481	3.955	3.624	116.903	3.272	4.045	3.786	122.129	4.212	4.229	136.419	4.205	4.413	4.214	4.176	4.317	139.258	3.245	2.889	93.1935	3.266	2.8	90.3226	2.964	3.548	3.873	3.986	4.035	130.161
0.48	3.945	3.615	116.613	3.262	4.038	3.78	121.935	4.206	4.222	136.194	4.198	4.406	4.206	4.169	4.309	139	3.238	2.883	93	3.26	2.79	90	2.954	3.535	3.864	3.977	4.026	129.871
0.479	3.936	3.606	116.323	3.253	4.032	3.773	121.71	4.199	4.214	135.935	4.19	4.399	4.199	4.162	4.302	138.774	3.232	2.878	92.8387	3.254	2.779	89.6452	2.943	3.522	3.854	3.967	4.016	129.548
0.478	3.924	3.596	116	3.242	4.024	3.765	121.452	4.191	4.204	135.613	4.182	4.39	4.189	4.153	4.293	138.484	3.224	2.87	92.5806	3.247	2.767	89.2581	2.931	3.508	3.844	3.957	4.005	129.194
0.477	3.914	3.587	115.71	3.233	4.017	3.76	121.29	4.185	4.197	135.387	4.175	4.383	4.182	4.146	4.286	138.258	3.219	2.865	92.4194	3.241	2.757	88.9355	2.921	3.495	3.836	3.947	3.996	128.903
0.476	3.903	3.579	115.452	3.224	4.011	3.753	121.065	4.179	4.189	135.129	4.168	4.375	4.174	4.139	4.279	138.032	3.212	2.859	92.2258	3.235	2.746	88.5806	2.91	3.482	3.827	3.937	3.986	128.581
0.475	3.891	3.568	115.097	3.213	4.003	3.745	120.806	4.171	4.18	134.839	4.159	4.366	4.165	4.13	4.271	137.774	3.205	2.852	92	3.228	2.734	88.1935	2.898	3.467	3.817	3.927	3.975	128.226
0.474	3.882	3.56	114.839	3.204	3.996	3.739	120.613	4.165	4.173	134.613	4.152	4.359	4.158	4.123	4.264	137.548	3.199	2.846	91.8065	3.222	2.724	87.871	2.888	3.454	3.808	3.917	3.965	127.903
0.473	3.871	3.55	114.516	3.194	3.989	3.733	120.419	4.158	4.165	134.355	4.144	4.352	4.15	4.116	4.256	137.29	3.192	2.84	91.6129	3.216	2.714	87.5484	2.877	3.441	3.799	3.907	3.956	127.613
0.472	3.86	3.54	114.194	3.184	3.981	3.725	120.161	4.15	4.156	134.065	4.136	4.343	4.142	4.107	4.248	137.032	3.185	2.833	91.3871	3.209	2.703	87.1935	2.865	3.427	3.79	3.896	3.945	127.258
0.471	3.85	3.532	113.935	3.175	3.975	3.719	119.968	4.144	4.149	133.839	4.129	4.336	4.134	4.1	4.24	136.774	3.179	2.827	91.1935	3.203	2.692	86.8387	2.855	3.414	3.781	3.886	3.935	126.935
0.47	3.839	3.522	113.613	3.165	3.968	3.712	119.742	4.137	4.14	133.548	4.122	4.328	4.126	4.093	4.233	136.548	3.173	2.821	91	3.197	2.681	86.4839	2.844	3.401	3.771	3.876	3.925	126.613
0.469	3.829	3.513	113.323	3.155	3.961	3.705	119.516	4.131	4.132	133.29	4.114	4.32	4.118	4.085	4.225	136.29	3.166	2.815	90.8065	3.19	2.67	86.129	2.833	3.387	3.762	3.866	3.915	126.29
0.468	3.818	3.503	113	3.145	3.954	3.699	119.323	4.124	4.124	133.032	4.106	4.312	4.11	4.077	4.217	136.032	3.159	2.809	90.6129	3.184	2.659	85.7742	2.822	3.374	3.753	3.856	3.905	125.968
0.467	3.808	3.494	112.71	3.135	3.947	3.692	119.097	4.117	4.116	132.774	4.099	4.304	4.102	4.07	4.209	135.774	3.153	2.803	90.4194	3.178	2.648	85.4194	2.811	3.361	3.744	3.845	3.894	125.613
0.466	3.798	3.485	112.419	3.126	3.94	3.685	118.871	4.11	4.108	132.516	4.091	4.297	4.095	4.062	4.202	135.548	3.147	2.796	90.1935	3.172	2.638	85.0968	2.8	3.347	3.735	3.836	3.884	125.29
0.465	3.786	3.475	112.097	3.114	3.932	3.678	118.645	4.103	4.1	132.258	4.083	4.288	4.086	4.054	4.194	135.29	3.14	2.789	89.9677	3.165	2.626	84.7097	2.789	3.333	3.725	3.825	3.874	124.968
0.464	3.776	3.467	111.839	3.105	3.926	3.672	118.452	4.097	4.092	132	4.076	4.282	4.079	4.047	4.186	135.032	3.134	2.784	89.8065	3.159	2.616	84.3871	2.779	3.32	3.716	3.816	3.864	124.645
0.463	3.766	3.458	111.548	3.096	3.919	3.665	118.226	4.09	4.085	131.774	4.069	4.275	4.071	4.04	4.179	134.806	3.127	2.778	89.6129	3.153	2.605	84.0323	2.767	3.307	3.707	3.806	3.854	124.323
0.462	3.754	3.447	111.194	3.084	3.911	3.658	118	4.083	4.076	131.484	4.061	4.266	4.062	4.031	4.171	134.548	3.12	2.771	89.3871	3.146	2.594	83.6774	2.756	3.293	3.697	3.794	3.843	123.968
0.461	3.744	3.439	110.935	3.075	3.904	3.652	117.806	4.077	4.068	131.226	4.054	4.259	4.055	4.025	4.163	134.29	3.113	2.765	89.1935	3.141	2.583	83.3226	2.745	3.28	3.689	3.785	3.833	123.645
0.46	3.735	3.43	110.645	3.066	3.897	3.645	117.581	4.07	4.06	130.968	4.046	4.251	4.047	4.017	4.156	134.065	3.107	2.759	89	3.135	2.573	83	2.735	3.266	3.68	3.775	3.823	123.323
0.459	3.722	3.419	110.29	3.055	3.889	3.638	117.355	4.062	4.051	130.677	4.038	4.242	4.038	4.008	4.147	133.774	3.1	2.752	88.7742	3.127	2.561	82.6129	2.724	3.252	3.669	3.764	3.812	122.968
0.458	3.713	3.411	110.032	3.046	3.883	3.632	117.161	4.057	4.044	130.452	4.031	4.235	4.031	4.002	4.141	133.581	3.094	2.747	88.6129	3.121	2.551	82.2903	2.714	3.24	3.661	3.755	3.803	122.677
0.457	3.703	3.402	109.742	3.036	3.876	3.625	116.935	4.05	4.036	130.194	4.024	4.228	4.023	3.994	4.133	133.323	3.088	2.741	88.4194	3.115	2.54	81.9355	2.703	3.227	3.652	3.744	3.793	122.355
0.456	3.691	3.392	109.419	3.025	3.868	3.618	116.71	4.043	4.027	129.903	4.016	4.22	4.014	3.986	4.125	133.065	3.081	2.734	88.1935	3.108	2.529	81.5806	2.691	3.212	3.642	3.734	3.782	122
0.455	3.682	3.383	109.129	3.016	3.862	3.611	116.484	4.036	4.02	129.677	4.009	4.212	4.007	3.979	4.118	132.839	3.075	2.728	88	3.103	2.519	81.2581	2.681	3.199	3.633	3.724	3.772	121.677
0.454	3.671	3.374	108.839	3.006	3.855	3.604	116.258	4.03	4.011	129.387	4.001	4.204	3.999	3.971	4.11	132.581	3.068	2.723	87.8387	3.096	2.508	80.9032	2.67	3.186	3.624	3.714	3.762	121.355
0.453	3.66	3.364	108.516	2.996	3.848	3.598	116.065	4.023	4.004	129.161	3.993	4.197	3.991	3.964	4.103	132.355	3.061	2.717	87.6452	3.09	2.497	80.5484	2.659	3.173	3.614	3.704	3.752	121.032
0.452	3.649	3.355	108.226	2.986	3.841	3.591	115.839	4.016	3.995	128.871	3.986	4.188	3.983	3.956	4.095	132.097	3.055	2.711	87.4516	3.084	2.486	80.1935	2.648	3.159	3.605	3.693	3.741	120.677
0.451	3.639	3.346	107.935	2.977	3.834	3.585	115.645	4.009	3.987	128.613	3.979	4.181	3.975	3.949	4.088	131.871	3.049	2.705	87.2581	3.078	2.476	79.871	2.637	3.146	3.596	3.683	3.731	120.355
0.45	3.629	3.337	107.645	2.967	3.828	3.578	115.419	4.003	3.979	128.355	3.971	4.174	3.968	3.942	4.08	131.613	3.043	2.699	87.0645	3.072	2.465	79.5161	2.627	3.132	3.587	3.674	3.721	120.032
0.449	3.617	3.327	107.323	2.956	3.82	3.571	115.194	3.996	3.97	128.065	3.963	4.165	3.959	3.933	4.072	131.355	3.036	2.692	86.8387	3.065	2.454	79.1613	2.615	3.118	3.576	3.663	3.71	119.677
0.448	3.608	3.318	107.032	2.947	3.813	3.565	115	3.989	3.963	127.839	3.956	4.158	3.952	3.926	4.065	131.129	3.03	2.687	86.6774	3.059	2.444	78.8387	2.605	3.105	3.568	3.653	3.701	119.387
0.447	3.597	3.309	106.742	2.938	3.807	3.558	114.774	3.983	3.955	127.581	3.949	4.15	3.944	3.919	4.058	130.903	3.024	2.681	86.4839	3.053	2.433	78.4839	2.594	3.091	3.559	3.643	3.691	119.065
0.446	3.585	3.298	106.387	2.926	3.798	3.55	114.516	3.975	3.946	127.29	3.94	4.141	3.935	3.91	4.049	130.613	3.016	2.674	86.2581	3.046	2.422	78.129	2.582	3.077	3.549	3.632	3.68	118.71
0.445	3.576	3.29	106.129	2.918	3.792	3.544	114.323	3.969	3.938	127.032	3.934	4.134	3.928	3.903	4.042	130.387	3.011	2.668	86.0645	3.041	2.411	77.7742	2.572	3.064	3.54	3.622	3.67	118.387
0.444	3.566	3.281	105.839	2.908	3.786	3.538	114.129	3.963	3.931	126.806	3.926	4.127	3.92	3.896	4.035	130.161	3.004	2.662	85.871	3.035	2.401	77.4516	2.562	3.051	3.53	3.612	3.659	118.032
0.443	3.553	3.27	105.484	2.897	3.778	3.531	113.903	3.955	3.922	126.516	3.918	4.118	3.911	3.887	4.026	129.871	2.997	2.656	85.6774	3.028	2.39	77.0968	2.55	3.037	3.52	3.601	3.648	117.677
0.442	3.544	3.262	105.226	2.888	3.772	3.525	113.71	3.949	3.914	126.258	3.911	4.111	3.903	3.88	4.019	129.645	2.991	2.65	85.4839	3.022	2.379	76.7419	2.539	3.024	3.512	3.591	3.639	117.387
0.441	3.534	3.253	104.935	2.878	3.765	3.518	113.484	3.942	3.906	126	3.903	4.103	3.895	3.873	4.012	129.419	2.985	2.644	85.2903	3.016	2.369	76.4194	2.529	3.01	3.502	3.58	3.628	117.032
0.44	3.522	3.243	104.613	2.868	3.757	3.511	113.258	3.935	3.896	125.677	3.894	4.095	3.886	3.864	4.003	129.129	2.978	2.637	85.0645	3.009	2.357	76.0323	2.518	2.996	3.492	3.57	3.617	116.677
0.439	3.512	3.235	104.355	2.858	3.751	3.504	113.032	3.929	3.888	125.419	3.887	4.088	3.879	3.857	3.996	128.903	2.972	2.632	84.9032	3.003	2.347	75.7097	2.507	2.983	3.483	3.56	3.607	116.355
0.438	3.501	3.225	104.032	2.849	3.744	3.497	112.806	3.922	3.88	125.161	3.88	4.08	3.871	3.85	3.989	128.677	2.965	2.626	84.7097	2.997	2.335	75.3226	2.496	2.97	3.473	3.549	3.597	116.032
0.437	3.49	3.216	103.742	2.839	3.737	3.491	112.613	3.915	3.872	124.903	3.872	4.072	3.863	3.842	3.981	128.419	2.959	2.619	84.4839	2.991	2.325	75	2.485	2.956	3.464	3.539	3.586	115.677
0.436	3.48	3.206	103.419	2.829	3.73	3.484	112.387	3.908	3.863	124.613	3.864	4.064	3.855	3.834	3.973	128.161	2.953	2.613	84.2903	2.985	2.314	74.6452	2.474	2.943	3.454	3.528	3.576	115.355
0.435	3.469	3.197	103.129	2.819	3.723	3.477	112.161	3.901	3.855	124.355	3.857	4.056	3.847	3.827	3.965	127.903	2.946	2.607	84.0968	2.978	2.303	74.2903	2.464	2.929	3.445	3.518	3.565	115
0.434	3.459	3.188	102.839	2.809	3.716	3.471	111.968	3.894	3.847	124.097	3.85	4.049	3.839	3.82	3.958	127.677	2.939	2.601	83.9032	2.972	2.293	73.9677	2.453	2.916	3.436	3.508	3.554	114.645
0.433	3.447	3.178	102.516	2.798	3.709	3.463	111.71	3.887	3.838	123.806	3.841	4.04	3.83	3.811	3.949	127.387	2.932	2.594	83.6774	2.965	2.281	73.5806	2.442	2.902	3.425	3.496	3.543	114.29
0.432	3.437	3.169	102.226	2.789	3.702	3.457	111.516	3.881	3.831	123.581	3.834	4.033	3.823	3.804	3.942	127.161	2.927	2.589	83.5161	2.96	2.271	73.2581	2.431	2.889	3.416	3.486	3.533	113.968
0.431	3.427	3.16	101.935	2.78	3.696	3.451	111.323	3.874	3.823	123.323	3.827	4.025	3.815	3.797	3.935	126.935	2.921	2.583	83.3226	2.954	2.261	72.9355	2.421	2.876	3.407	3.475	3.523	113.645
0.43	3.415	3.15	101.613	2.769	3.688	3.443	111.065	3.866	3.813	123	3.818	4.016	3.806	3.788	3.926	126.645	2.913	2.575	83.0645	2.947	2.249	72.5484	2.409	2.861	3.397	3.464	3.512	113.29
0.429	3.405	3.142	101.355	2.76	3.681	3.437	110.871	3.86	3.806	122.774	3.812	4.009	3.799	3.781	3.919	126.419	2.907	2.57	82.9032	2.941	2.239	72.2258	2.399	2.849	3.387	3.454	3.501	112.935
0.428	3.395	3.133	101.065	2.75	3.675	3.43	110.645	3.854	3.798	122.516	3.804	4.002	3.791	3.774	3.912	126.194	2.901	2.564	82.7097	2.935	2.229	71.9032	2.388	2.836	3.378	3.444	3.491	112.613
0.427	3.383	3.122	100.71	2.739	3.666	3.423	110.419	3.846	3.788	122.194	3.795	3.992	3.782	3.765	3.902	125.871	2.893	2.557	82.4839	2.928	2.217	71.5161	2.377	2.821	3.368	3.432	3.479	112.226
0.426	3.373	3.113	100.419	2.73	3.66	3.416	110.194	3.84	3.781	121.968	3.789	3.985	3.775	3.759	3.895	125.645	2.888	2.551	82.2903	2.922	2.207	71.1935	2.366	2.808	3.358	3.422	3.469	111.903
0.425	3.363	3.104	100.129	2.721	3.653	3.41	110	3.833	3.772	121.677	3.781	3.977	3.767	3.751	3.888	125.419	2.881	2.545	82.0968	2.916	2.197	70.871	2.356	2.795	3.349	3.412	3.458	111.548
0.424	3.352	3.094	99.8065	2.711	3.646	3.402	109.742	3.826	3.763	121.387	3.773	3.969	3.758	3.743	3.879	125.129	2.874	2.538	81.871	2.909	2.186	70.5161	2.344	2.781	3.339	3.401	3.447	111.194
0.423	3.342	3.085	99.5161	2.702	3.639	3.396	109.548	3.819	3.756	121.161	3.766	3.961	3.75	3.736	3.872	124.903	2.868	2.533	81.7097	2.903	2.175	70.1613	2.333	2.768	3.329	3.39	3.437	110.871
0.422	3.331	3.076	99.2258	2.692	3.632	3.389	109.323	3.812	3.747	120.871	3.758	3.953	3.742	3.728	3.864	124.645	2.861	2.527	81.5161	2.897	2.164	69.8065	2.322	2.755	3.32	3.379	3.426	110.516
0.421	3.32	3.066	98.9032	2.682	3.625	3.382	109.097	3.805	3.738	120.581	3.75	3.945	3.734	3.72	3.856	124.387	2.855	2.52	81.2903	2.89	2.154	69.4839	2.311	2.741	3.31	3.368	3.415	110.161
0.42	3.309	3.057	98.6129	2.671	3.618	3.375	108.871	3.798	3.73	120.323	3.742	3.937	3.726	3.712	3.848	124.129	2.848	2.513	81.0645	2.884	2.143	69.129	2.3	2.727	3.3	3.357	3.404	109.806
0.419	3.299	3.048	98.3226	2.662	3.611	3.368	108.645	3.791	3.721	120.032	3.735	3.929	3.717	3.705	3.84	123.871	2.841	2.507	80.871	2.878	2.133	68.8065	2.29	2.715	3.29	3.347	3.393	109.452
0.418	3.289	3.039	98.0323	2.653	3.604	3.362	108.452	3.785	3.713	119.774	3.727	3.92	3.71	3.697	3.833	123.645	2.835	2.501	80.6774	2.871	2.122	68.4516	2.279	2.702	3.28	3.336	3.382	109.097
0.417	3.277	3.029	97.7097	2.641	3.595	3.354	108.194	3.777	3.704	119.484	3.719	3.911	3.7	3.688	3.824	123.355	2.828	2.494	80.4516	2.864	2.111	68.0968	2.267	2.688	3.27	3.325	3.371	108.742
0.416	3.267	3.02	97.4194	2.632	3.589	3.348	108	3.77	3.696	119.226	3.712	3.903	3.693	3.681	3.817	123.129	2.822	2.488	80.2581	2.858	2.101	67.7742	2.257	2.675	3.26	3.314	3.361	108.419
0.415	3.257	3.011	97.129	2.623	3.582	3.341	107.774	3.764	3.688	118.968	3.704	3.895	3.685	3.674	3.809	122.871	2.815	2.482	80.0645	2.852	2.09	67.4194	2.247	2.662	3.251	3.303	3.35	108.065
0.414	3.244	3.001	96.8065	2.611	3.574	3.333	107.516	3.756	3.678	118.645	3.695	3.886	3.675	3.664	3.8	122.581	2.807	2.475	79.8387	2.845	2.079	67.0645	2.235	2.647	3.24	3.292	3.338	107.677
0.413	3.235	2.993	96.5484	2.603	3.567	3.327	107.323	3.749	3.67	118.387	3.688	3.878	3.668	3.658	3.793	122.355	2.801	2.469	79.6452	2.839	2.069	66.7419	2.225	2.635	3.23	3.281	3.327	107.323
0.412	3.225	2.984	96.2581	2.593	3.561	3.32	107.097	3.742	3.662	118.129	3.681	3.87	3.66	3.65	3.785	122.097	2.795	2.463	79.4516	2.833	2.058	66.3871	2.214	2.622	3.221	3.27	3.317	107
0.411	3.212	2.973	95.9032	2.582	3.552	3.312	106.839	3.734	3.652	117.806	3.671	3.861	3.65	3.641	3.776	121.806	2.787	2.455	79.1935	2.825	2.047	66.0323	2.202	2.607	3.21	3.258	3.305	106.613
0.41	3.202	2.965	95.6452	2.573	3.545	3.305	106.613	3.727	3.644	117.548	3.664	3.853	3.642	3.634	3.768	121.548	2.781	2.449	79	2.819	2.037	65.7097	2.192	2.594	3.2	3.248	3.294	106.258
0.409	3.191	2.955	95.3226	2.562	3.538	3.298	106.387	3.72	3.635	117.258	3.656	3.844	3.634	3.625	3.76	121.29	2.774	2.442	78.7742	2.812	2.026	65.3548	2.181	2.581	3.189	3.237	3.282	105.871
0.408	3.18	2.945	95	2.552	3.53	3.29	106.129	3.713	3.625	116.935	3.647	3.836	3.624	3.616	3.751	121	2.766	2.436	78.5806	2.805	2.015	65	2.17	2.567	3.179	3.225	3.271	105.516
0.407	3.17	2.936	94.7097	2.543	3.523	3.284	105.935	3.706	3.617	116.677	3.64	3.828	3.617	3.609	3.744	120.774	2.76	2.43	78.3871	2.799	2.004	64.6452	2.159	2.554	3.169	3.214	3.26	105.161
0.406	3.159	2.927	94.4194	2.533	3.515	3.276	105.677	3.699	3.608	116.387	3.632	3.819	3.608	3.601	3.736	120.516	2.753	2.423	78.1613	2.792	1.994	64.3226	2.148	2.54	3.159	3.203	3.249	104.806
0.405	3.148	2.918	94.129	2.523	3.508	3.269	105.452	3.691	3.599	116.097	3.623	3.81	3.599	3.593	3.727	120.226	2.746	2.416	77.9355	2.785	1.983	63.9677	2.138	2.527	3.149	3.192	3.238	104.452
0.404	3.137	2.908	93.8065	2.513	3.5	3.262	105.226	3.684	3.59	115.806	3.615	3.802	3.59	3.584	3.719	119.968	2.739	2.409	77.7097	2.779	1.972	63.6129	2.127	2.513	3.138	3.18	3.226	104.065
0.403	3.126	2.899	93.5161	2.503	3.492	3.254	104.968	3.677	3.581	115.516	3.607	3.793	3.582	3.576	3.711	119.71	2.732	2.403	77.5161	2.771	1.962	63.2903	2.116	2.5	3.127	3.169	3.215	103.71
[truncated: 1,202 more rows]

## Sheet: FeS
	Current/µA	Current/µA	j (uA/cm2)	Current/µA	Current/µA	Current/µA	Current/µA	j (uA/cm2)	Current/µA	Current/µA	Current/µA	j (uA/cm2)	Current/µA	Current/µA	j (uA/cm2)	Current/µA	Current/µA	Current/µA	Current/µA	j (uA/cm2)
[truncated: 3,201 more rows]

[truncated: 3 more sheets: FeS2, Fe2S3, Fe3S4]
