# Supplementary material for: Inorganic iron-sulfur clusters enhance electron transport when used for wiring the NAD-glucose dehydrogenase based redox system
Source: Mikrochim Acta. 2018 Jun 26;185(7):337. doi: 10.1007/s00604-018-2871-x (PMC6019433; doi:10.1007/s00604-018-2871-x)
Supplement: Supplementary file 2 — (XLSX 28 kb) [file 604_2018_2871_MOESM2_ESM.xlsx]

## Sheet: Insta OCV
Electrode Assignment	Rep 1	0	0.0001	0.001	0.01	0.1	1
WE1	PQQ	-0.01008	-0.01069	-0.01005	-0.01135	-0.01586	-0.04809
WE2	FeS	0.11382	0.05977	0.05426	0.04141	-0.00355	-0.04776
WE3	FeS2	0.20349	0.05893	0.06139	0.05241	0.03245	-0.01881
PE1	Fe2S3	0.02104	0.05319	0.02654	0.00191	0.0058	-0.0416
PE2	Fe3S4	0.16002	0.07398	0.05774	0.05202	0.01818	-0.04587
PE3	Bare Au	0.03767	0.05998	0.0621	0.0646	0.049	-0.02066
Electrode Assignment	Rep 2	0	0.0001	0.001	0.01	0.1	1
WE1	Bare Au	0.00535	0.07321	0.02966	0.04554	0.01857	-0.03691
WE2	FeS2	0.15009	0.06328	0.04639	0.04775	0.03006	-0.02604
WE3	Fe3S4	0.14691	0.0673	0.05838	0.04471	0.01887	-0.03918
PE1	PQQ	-0.00519	0.01005	0.00978	0.00103	-0.00636	-0.03207
PE2	FeS	0.10925	0.05176	0.05419	0.01047	0.00697	-0.04531
PE3	Fe2S3	0.06275	0.05738	0.05018	0.03159	0.04356	-0.03909
Electrode Assignment	Rep3	0	0.0001	0.001	0.01	0.1	1
WE1	Fe3S4	0.07153	0.05174	-0.00401	-0.00863	-0.01984	-0.05832
WE2	PQQ	-0.00073	-0.00061	-0.01191	-0.01527	-0.02126	-0.05137
WE3	Fe2S3	0.13585	0.0525	0.03764	0.02676	0.0114	-0.03973
PE1	Bare Au	0.06584	0.057	-0.14001	0.0476	0.00261	-0.0333
PE2	FeS2	0.14391	0.02444	0.00727	0.00253	-0.01336	-0.04772
PE3	FeS	0.08562	0.04258	0.04264	0.01158	-0.00572	-0.05092

## Sheet: OCV-Plot
	rep1	rep2	rep3						avg	std. dv.
	PQQ	PQQ	PQQ	#DIV/0!	#DIV/0!			PQQ	#DIV/0!	#DIV/0!
0	-0.01008	-0.00519	-0.00073	-0.00533333	0.00467665			0	-0.00533333	0.00467665
0.0001	-0.01069	0.01005	-0.00061	-0.000416667	0.0103714			0.1	-0.000416667	0.0103714
0.001	-0.01005	0.00978	-0.01191	-0.00406	0.0120218			1	-0.00406	0.0120218
0.01	-0.01135	0.00103	-0.01527	-0.00853	0.00850804			10	-0.00853	0.00850804
0.1	-0.01586	-0.00636	-0.02126	-0.0144933	0.00754343			100	-0.0144933	0.00754343
1	-0.04809	-0.03207	-0.05137	-0.0438433	0.0103271			1000	-0.0438433	0.0103271
	FeS	FeS	FeS	#DIV/0!	#DIV/0!			FeS	#DIV/0!	#DIV/0!
0	0.11382	0.10925	0.08562	0.102897	0.0151355			0	0.102897	0.0151355
0.0001	0.05977	0.05176	0.04258	0.05137	0.00860163			0.1	0.05137	0.00860163
0.001	0.05426	0.05419	0.04264	0.0503633	0.00668869			1	0.0503633	0.00668869
0.01	0.04141	0.01047	0.01158	0.0211533	0.0175516			10	0.0211533	0.0175516
0.1	-0.00355	0.00697	-0.00572	-0.000766667	0.00678743			100	-0.000766667	0.00678743
1	-0.04776	-0.04531	-0.05092	-0.0479967	0.00281248			1000	-0.0479967	0.00281248
	FeS2	FeS2	FeS2	#DIV/0!	#DIV/0!			FeS2	#DIV/0!	#DIV/0!
0	0.20349	0.15009	0.14391	0.16583	0.0327606			0	0.16583	0.0327606
0.0001	0.05893	0.06328	0.02444	0.0488833	0.02128			0.1	0.0488833	0.02128
0.001	0.06139	0.04639	0.00727	0.03835	0.0279415			1	0.03835	0.0279415
0.01	0.05241	0.04775	0.00253	0.03423	0.0275517			10	0.03423	0.0275517
0.1	0.03245	0.03006	-0.01336	0.0163833	0.0257862			100	0.0163833	0.0257862
1	-0.01881	-0.02604	-0.04772	-0.0308567	0.0150448			1000	-0.0308567	0.0150448
	Fe2S3	Fe2S3	Fe2S3	#DIV/0!	#DIV/0!			Fe2S3	#DIV/0!	#DIV/0!
0	0.02104	0.06275	0.13585	0.0732133	0.0581158			0	0.0732133	0.0581158
0.0001	0.05319	0.05738	0.0525	0.0543567	0.00264092			0.1	0.0543567	0.00264092
0.001	0.02654	0.05018	0.03764	0.03812	0.0118273			1	0.03812	0.0118273
0.01	0.00191	0.03159	0.02676	0.0200867	0.0159256			10	0.0200867	0.0159256
0.1	0.0058	0.04356	0.0114	0.0202533	0.0203775			100	0.0202533	0.0203775
1	-0.0416	-0.03909	-0.03973	-0.04014	0.00130426			1000	-0.04014	0.00130426
	Fe3S4	Fe3S4	Fe3S4	#DIV/0!	#DIV/0!			Fe3S4	#DIV/0!	#DIV/0!
0	0.16002	0.14691	0.07153	0.126153	0.0477572			0	0.126153	0.0477572
0.0001	0.07398	0.0673	0.05174	0.06434	0.0114116			0.1	0.06434	0.0114116
0.001	0.05774	0.05838	-0.00401	0.03737	0.0358376			1	0.03737	0.0358376
0.01	0.05202	0.04471	-0.00863	0.0293667	0.0331084			10	0.0293667	0.0331084
0.1	0.01818	0.01887	-0.01984	0.00573667	0.0221527			100	0.00573667	0.0221527
1	-0.04587	-0.03918	-0.05832	-0.04779	0.00971338			1000	-0.04779	0.00971338
