# Supplementary material for: Inorganic iron-sulfur clusters enhance electron transport when used for wiring the NAD-glucose dehydrogenase based redox system
Source: Mikrochim Acta. 2018 Jun 26;185(7):337. doi: 10.1007/s00604-018-2871-x (PMC6019433; doi:10.1007/s00604-018-2871-x)
Supplement: Supplementary file 3 — (XLSX 8213 kb) [file 604_2018_2871_MOESM3_ESM.xlsx]

## Sheet: Sheet1
SLOPE (uA/mM)		R2		Sensitivity (uA/mM/cm2)		LOD (mM)
Avg	Std. Dv	Avg	Std. Dv	Avg	Std. Dv	Avg	Std. Dv
0.400391	0.191225	0.873002	0.0651579	12.9158	6.16854	3.71598	1.40859
0.781571	0.405059	0.972111	0.0336398	25.212	13.0664	0.772715	0.321319
0.484137	0.0903488	0.92492	0.0412776	15.6173	2.91448	1.2223	0.253606
0.46526	0.066349	0.945952	0.0607445	15.0084	2.14029	2.94518	0.45767
0.737374	0.131709	0.943411	0.0418221	23.7863	4.24866	14.5737	2.74125

## Sheet: CV Data
PQQ	Potential (V)	Current Density (µA/cm2)					PQQ	Potential (V)	Current Density (µA/cm2)					PQQ	Potential (V)	Current Density (µA/cm2)					FeS	Potential (V)	Current Density (µA/cm2)					FeS	Potential (V)	Current Density (µA/cm2)					FeS	Potential (V)	Current Density (µA/cm2)					FeS2	Potential (V)	Current Density (µA/cm2)					FeS2
Rep 1		0 mM	0.1 mM	1 mM	10 mM	100 mM	Rep 2		0 mM	0.1 mM	1 mM	10 mM	100 mM	Rep 3		0 mM	0.1 mM	1 mM	10 mM	100 mM	Rep 1		0 mM	0.1 mM	1 mM	10 mM	100 mM	Rep 2		0 mM	0.1 mM	1 mM	10 mM	100 mM	Rep 3		0 mM	0.1 mM	1 mM	10 mM	100 mM	Rep 1		0 mM	0.1 mM	1 mM	10 mM	100 mM	Rep 2
	-1.5	-6212.9	-5603.23	-5554.84	-5538.71	-5583.87		-1.5	-6445.16	-5564.52	-5064.52	-5090.32	-5448.39		-1.5	-6067.74	-5583.87	-5464.52	-5577.42	-5300		-1.5	-5764.52	-5587.1	-5680.65	-5677.42	-3213.87		-1.5	-5922.58	-5516.13	-5412.9	-5483.87	-5303.23		-1.5	-5583.87	-5512.9	-5441.94	-5567.74	-5609.68		-1.5	-5541.94	-5487.1	-5583.87	-5587.1	-5425.81
	-1.499	-6170.97	-5564.52	-5516.13	-5500	-5541.94		-1.499	-6400	-5525.81	-5022.58	-5051.61	-5409.68		-1.499	-6025.81	-5545.16	-5429.03	-5538.71	-5261.29		-1.499	-5729.03	-5551.61	-5641.94	-5638.71	-3188.39		-1.499	-5883.87	-5477.42	-5374.19	-5445.16	-5264.52		-1.499	-5541.94	-5493.55	-5403.23	-5529.03	-5567.74		-1.499	-5503.23	-5448.39	-5545.16	-5548.39	-5387.1
	-1.498	-6119.35	-5522.58	-5474.19	-5454.84	-5496.77		-1.498	-6345.16	-5483.87	-4980.65	-5009.68	-5361.29		-1.498	-5977.42	-5500	-5383.87	-5496.77	-5212.9		-1.498	-5683.87	-5506.45	-5600	-5593.55	-3155.81		-1.498	-5841.94	-5435.48	-5332.26	-5403.23	-5216.13		-1.498	-5493.55	-5448.39	-5361.29	-5493.55	-5519.35		-1.498	-5458.06	-5406.45	-5503.23	-5509.68	-5341.94
	-1.497	-6070.97	-5483.87	-5435.48	-5416.13	-5451.61		-1.497	-6293.55	-5445.16	-4941.94	-4970.97	-5319.35		-1.497	-5929.03	-5461.29	-5345.16	-5458.06	-5167.74		-1.497	-5645.16	-5467.74	-5561.29	-5554.84	-3124.52		-1.497	-5803.23	-5396.77	-5293.55	-5364.52	-5174.19		-1.497	-5451.61	-5406.45	-5332.26	-5470.97	-5474.19		-1.497	-5419.35	-5367.74	-5464.52	-5477.42	-5300
	-1.496	-6022.58	-5448.39	-5400	-5380.65	-5412.9		-1.496	-6241.94	-5409.68	-4903.23	-4932.26	-5277.42		-1.496	-5883.87	-5422.58	-5309.68	-5419.35	-5122.58		-1.496	-5606.45	-5432.26	-5522.58	-5516.13	-3093.55		-1.496	-5761.29	-5361.29	-5258.06	-5325.81	-5132.26		-1.496	-5409.68	-5367.74	-5306.45	-5429.03	-5429.03		-1.496	-5377.42	-5332.26	-5429.03	-5441.94	-5258.06
	-1.495	-5974.19	-5412.9	-5364.52	-5345.16	-5370.97		-1.495	-6190.32	-5377.42	-4867.74	-4896.77	-5238.71		-1.495	-5838.71	-5387.1	-5277.42	-5383.87	-5080.65		-1.495	-5567.74	-5400	-5490.32	-5480.65	-3063.55		-1.495	-5722.58	-5325.81	-5222.58	-5293.55	-5093.55		-1.495	-5370.97	-5335.48	-5267.74	-5390.32	-5387.1		-1.495	-5338.71	-5296.77	-5393.55	-5406.45	-5219.35
	-1.494	-5929.03	-5380.65	-5332.26	-5312.9	-5335.48		-1.494	-6141.94	-5345.16	-4835.48	-4864.52	-5200		-1.494	-5793.55	-5354.84	-5245.16	-5351.61	-5041.94		-1.494	-5532.26	-5367.74	-5454.84	-5448.39	-3033.87		-1.494	-5687.1	-5300	-5190.32	-5261.29	-5054.84		-1.494	-5338.71	-5300	-5232.26	-5354.84	-5348.39		-1.494	-5303.23	-5264.52	-5361.29	-5377.42	-5180.65
	-1.493	-5883.87	-5348.39	-5303.23	-5280.65	-5296.77		-1.493	-6093.55	-5312.9	-4803.23	-4832.26	-5164.52		-1.493	-5751.61	-5322.58	-5212.9	-5319.35	-5000		-1.493	-5496.77	-5335.48	-5425.81	-5416.13	-3004.84		-1.493	-5651.61	-5270.97	-5158.06	-5232.26	-5022.58		-1.493	-5329.03	-5270.97	-5196.77	-5319.35	-5309.68		-1.493	-5267.74	-5235.48	-5329.03	-5341.94	-5145.16
	-1.492	-5838.71	-5316.13	-5270.97	-5248.39	-5261.29		-1.492	-6045.16	-5283.87	-4770.97	-4800	-5129.03		-1.492	-5709.68	-5290.32	-5180.65	-5287.1	-4961.29		-1.492	-5464.52	-5306.45	-5393.55	-5383.87	-2976.45		-1.492	-5616.13	-5238.71	-5132.26	-5203.23	-4990.32		-1.492	-5290.32	-5238.71	-5164.52	-5283.87	-5270.97		-1.492	-5232.26	-5203.23	-5296.77	-5309.68	-5109.68
	-1.491	-5796.77	-5287.1	-5241.94	-5219.35	-5229.03		-1.491	-5996.77	-5254.84	-4738.71	-4770.97	-5096.77		-1.491	-5667.74	-5261.29	-5151.61	-5258.06	-4922.58		-1.491	-5429.03	-5277.42	-5364.52	-5354.84	-2948.71		-1.491	-5580.65	-5206.45	-5106.45	-5170.97	-4954.84		-1.491	-5254.84	-5209.68	-5135.48	-5254.84	-5232.26		-1.491	-5196.77	-5174.19	-5267.74	-5277.42	-5074.19
	-1.49	-5754.84	-5258.06	-5216.13	-5190.32	-5193.55		-1.49	-5951.61	-5225.81	-4709.68	-4741.94	-5064.52		-1.49	-5625.81	-5229.03	-5125.81	-5225.81	-4883.87		-1.49	-5396.77	-5248.39	-5335.48	-5322.58	-2921.29		-1.49	-5548.39	-5180.65	-5074.19	-5141.94	-4919.35		-1.49	-5219.35	-5180.65	-5103.23	-5222.58	-5196.77		-1.49	-5164.52	-5148.39	-5238.71	-5245.16	-5038.71
	-1.489	-5712.9	-5232.26	-5187.1	-5161.29	-5161.29		-1.489	-5906.45	-5200	-4680.65	-4712.9	-5032.26		-1.489	-5587.1	-5200	-5096.77	-5200	-4845.16		-1.489	-5364.52	-5219.35	-5306.45	-5293.55	-2894.19		-1.489	-5516.13	-5151.61	-5048.39	-5112.9	-4887.1		-1.489	-5183.87	-5154.84	-5074.19	-5193.55	-5161.29		-1.489	-5129.03	-5119.35	-5209.68	-5212.9	-5006.45
	-1.488	-5670.97	-5203.23	-5161.29	-5135.48	-5132.26		-1.488	-5861.29	-5170.97	-4651.61	-4687.1	-5003.23		-1.488	-5548.39	-5174.19	-5070.97	-5170.97	-4812.9		-1.488	-5335.48	-5193.55	-5280.65	-5267.74	-2867.74		-1.488	-5490.32	-5125.81	-5019.35	-5087.1	-4854.84		-1.488	-5151.61	-5129.03	-5048.39	-5164.52	-5125.81		-1.488	-5096.77	-5093.55	-5183.87	-5183.87	-4970.97
	-1.487	-5632.26	-5177.42	-5135.48	-5106.45	-5100		-1.487	-5816.13	-5145.16	-4625.81	-4661.29	-4974.19		-1.487	-5509.68	-5145.16	-5045.16	-5145.16	-4783.87		-1.487	-5303.23	-5167.74	-5251.61	-5238.71	-2841.94		-1.487	-5458.06	-5100	-4993.55	-5061.29	-4822.58		-1.487	-5119.35	-5103.23	-5019.35	-5135.48	-5090.32		-1.487	-5064.52	-5067.74	-5158.06	-5154.84	-4938.71
	-1.486	-5590.32	-5151.61	-5109.68	-5080.65	-5067.74		-1.486	-5770.97	-5119.35	-4596.77	-4635.48	-4951.61		-1.486	-5470.97	-5119.35	-5016.13	-5116.13	-4751.61		-1.486	-5274.19	-5141.94	-5225.81	-5212.9	-2816.13		-1.486	-5425.81	-5070.97	-4967.74	-5038.71	-4793.55		-1.486	-5087.1	-5074.19	-4993.55	-5106.45	-5061.29		-1.486	-5035.48	-5041.94	-5132.26	-5129.03	-4906.45
	-1.485	-5551.61	-5125.81	-5083.87	-5054.84	-5038.71		-1.485	-5729.03	-5106.45	-4570.97	-4609.68	-4935.48		-1.485	-5432.26	-5093.55	-4993.55	-5090.32	-4722.58		-1.485	-5241.94	-5116.13	-5200	-5187.1	-2790.97		-1.485	-5393.55	-5048.39	-4941.94	-5016.13	-4761.29		-1.485	-5054.84	-5048.39	-4964.52	-5080.65	-5035.48		-1.485	-5003.23	-5016.13	-5106.45	-5100	-4877.42
	-1.484	-5512.9	-5100	-5058.06	-5029.03	-5009.68		-1.484	-5687.1	-5106.45	-4545.16	-4583.87	-4912.9		-1.484	-5396.77	-5067.74	-4967.74	-5064.52	-4690.32		-1.484	-5212.9	-5090.32	-5177.42	-5161.29	-2765.81		-1.484	-5364.52	-5022.58	-4916.13	-4990.32	-4732.26		-1.484	-5025.81	-5025.81	-4938.71	-5051.61	-5006.45		-1.484	-4974.19	-4990.32	-5080.65	-5074.19	-4848.39
	-1.483	-5474.19	-5077.42	-5035.48	-5003.23	-4980.65		-1.483	-5645.16	-5080.65	-4519.35	-4558.06	-4887.1		-1.483	-5358.06	-5041.94	-4941.94	-5041.94	-4661.29		-1.483	-5183.87	-5067.74	-5151.61	-5135.48	-2740.97		-1.483	-5335.48	-5000	-4890.32	-4964.52	-4703.23		-1.483	-4993.55	-5000	-4916.13	-5025.81	-4974.19		-1.483	-4941.94	-4967.74	-5054.84	-5045.16	-4816.13
	-1.482	-5435.48	-5051.61	-5009.68	-4980.65	-4954.84		-1.482	-5606.45	-5051.61	-4493.55	-4532.26	-4861.29		-1.482	-5322.58	-5016.13	-4919.35	-5016.13	-4632.26		-1.482	-5158.06	-5045.16	-5129.03	-5112.9	-2716.77		-1.482	-5306.45	-4974.19	-4867.74	-4938.71	-4677.42		-1.482	-4964.52	-4977.42	-4890.32	-5000	-4941.94		-1.482	-4912.9	-4941.94	-5032.26	-5022.58	-4790.32
	-1.481	-5400	-5029.03	-4987.1	-4958.06	-4925.81		-1.481	-5564.52	-5025.81	-4470.97	-4506.45	-4838.71		-1.481	-5287.1	-4990.32	-4896.77	-4993.55	-4600		-1.481	-5129.03	-5019.35	-5103.23	-5087.1	-2693.23		-1.481	-5277.42	-4951.61	-4841.94	-4916.13	-4648.39		-1.481	-4935.48	-4954.84	-4867.74	-4974.19	-4912.9		-1.481	-4883.87	-4919.35	-5006.45	-4996.77	-4764.52
	-1.48	-5361.29	-5006.45	-4964.52	-4932.26	-4900		-1.48	-5525.81	-5003.23	-4445.16	-4483.87	-4812.9		-1.48	-5251.61	-4967.74	-4874.19	-4967.74	-4570.97		-1.48	-5103.23	-4996.77	-5080.65	-5064.52	-2669.68		-1.48	-5248.39	-4929.03	-4819.35	-4890.32	-4622.58		-1.48	-4906.45	-4932.26	-4841.94	-4951.61	-4880.65		-1.48	-4858.06	-4896.77	-4983.87	-4970.97	-4738.71
	-1.479	-5325.81	-4983.87	-4941.94	-4909.68	-4874.19		-1.479	-5483.87	-4977.42	-4422.58	-4461.29	-4787.1		-1.479	-5219.35	-4941.94	-4848.39	-4945.16	-4541.94		-1.479	-5077.42	-4974.19	-5058.06	-5038.71	-2646.45		-1.479	-5219.35	-4906.45	-4796.77	-4867.74	-4593.55		-1.479	-4880.65	-4909.68	-4819.35	-4925.81	-4851.61		-1.479	-4829.03	-4874.19	-4961.29	-4948.39	-4709.68
	-1.478	-5290.32	-4961.29	-4919.35	-4887.1	-4845.16		-1.478	-5445.16	-4954.84	-4400	-4435.48	-4770.97		-1.478	-5183.87	-4919.35	-4829.03	-4922.58	-4512.9		-1.478	-5051.61	-4951.61	-5035.48	-5016.13	-2623.55		-1.478	-5190.32	-4883.87	-4774.19	-4845.16	-4567.74		-1.478	-4851.61	-4887.1	-4793.55	-4903.23	-4822.58		-1.478	-4800	-4851.61	-4938.71	-4925.81	-4683.87
	-1.477	-5254.84	-4938.71	-4900	-4864.52	-4822.58		-1.477	-5406.45	-4932.26	-4377.42	-4412.9	-4770.97		-1.477	-5151.61	-4896.77	-4806.45	-4900	-4480.65		-1.477	-5022.58	-4932.26	-5012.9	-4993.55	-2601.29		-1.477	-5164.52	-4861.29	-4751.61	-4822.58	-4541.94		-1.477	-4819.35	-4877.42	-4770.97	-4877.42	-4796.77		-1.477	-4774.19	-4832.26	-4916.13	-4900	-4658.06
	-1.476	-5222.58	-4916.13	-4877.42	-4845.16	-4796.77		-1.476	-5370.97	-4909.68	-4354.84	-4390.32	-4758.06		-1.476	-5119.35	-4874.19	-4783.87	-4877.42	-4451.61		-1.476	-4996.77	-4909.68	-4990.32	-4970.97	-2578.71		-1.476	-5141.94	-4841.94	-4729.03	-4800	-4516.13		-1.476	-4790.32	-4867.74	-4748.39	-4854.84	-4767.74		-1.476	-4748.39	-4809.68	-4893.55	-4877.42	-4632.26
	-1.475	-5187.1	-4896.77	-4858.06	-4822.58	-4770.97		-1.475	-5335.48	-4887.1	-4332.26	-4367.74	-4738.71		-1.475	-5087.1	-4851.61	-4761.29	-4854.84	-4425.81		-1.475	-4974.19	-4887.1	-4970.97	-4951.61	-2556.77		-1.475	-5112.9	-4825.81	-4712.9	-4777.42	-4490.32		-1.475	-4761.29	-4841.94	-4729.03	-4832.26	-4741.94		-1.475	-4719.35	-4787.1	-4874.19	-4854.84	-4609.68
	-1.474	-5154.84	-4874.19	-4835.48	-4800	-4748.39		-1.474	-5300	-4864.52	-4309.68	-4348.39	-4716.13		-1.474	-5054.84	-4829.03	-4741.94	-4835.48	-4396.77		-1.474	-4948.39	-4867.74	-4948.39	-4929.03	-2535.16		-1.474	-5087.1	-4806.45	-4693.55	-4754.84	-4464.52		-1.474	-4735.48	-4819.35	-4706.45	-4809.68	-4716.13		-1.474	-4696.77	-4767.74	-4851.61	-4832.26	-4583.87
	-1.473	-5119.35	-4854.84	-4816.13	-4780.65	-4722.58		-1.473	-5261.29	-4841.94	-4290.32	-4338.71	-4693.55		-1.473	-5022.58	-4806.45	-4719.35	-4812.9	-4367.74		-1.473	-4922.58	-4848.39	-4929.03	-4906.45	-2513.55		-1.473	-5061.29	-4783.87	-4670.97	-4732.26	-4441.94		-1.473	-4709.68	-4796.77	-4683.87	-4787.1	-4687.1		-1.473	-4667.74	-4745.16	-4832.26	-4809.68	-4558.06
	-1.472	-5087.1	-4832.26	-4796.77	-4761.29	-4700		-1.472	-5229.03	-4822.58	-4267.74	-4335.48	-4670.97		-1.472	-4990.32	-4787.1	-4700	-4793.55	-4341.94		-1.472	-4900	-4825.81	-4909.68	-4887.1	-2492.26		-1.472	-5035.48	-4761.29	-4651.61	-4712.9	-4416.13		-1.472	-4703.23	-4774.19	-4664.52	-4767.74	-4664.52		-1.472	-4645.16	-4725.81	-4809.68	-4790.32	-4535.48
	-1.471	-5054.84	-4812.9	-4774.19	-4738.71	-4677.42		-1.471	-5206.45	-4803.23	-4245.16	-4319.35	-4648.39		-1.471	-4961.29	-4764.52	-4680.65	-4770.97	-4312.9		-1.471	-4874.19	-4806.45	-4887.1	-4867.74	-2471.29		-1.471	-5009.68	-4741.94	-4629.03	-4693.55	-4393.55		-1.471	-4690.32	-4754.84	-4645.16	-4761.29	-4638.71		-1.471	-4619.35	-4706.45	-4790.32	-4767.74	-4509.68
	-1.47	-5022.58	-4793.55	-4754.84	-4719.35	-4654.84		-1.47	-5170.97	-4780.65	-4225.81	-4303.23	-4625.81		-1.47	-4929.03	-4745.16	-4658.06	-4751.61	-4287.1		-1.47	-4851.61	-4787.1	-4867.74	-4845.16	-2450.65		-1.47	-4983.87	-4722.58	-4609.68	-4670.97	-4367.74		-1.47	-4661.29	-4735.48	-4641.94	-4745.16	-4612.9		-1.47	-4593.55	-4687.1	-4770.97	-4748.39	-4487.1
	-1.469	-4990.32	-4774.19	-4735.48	-4700	-4632.26		-1.469	-5135.48	-4761.29	-4203.23	-4303.23	-4603.23		-1.469	-4900	-4722.58	-4638.71	-4732.26	-4258.06		-1.469	-4829.03	-4767.74	-4848.39	-4825.81	-2430.32		-1.469	-4961.29	-4703.23	-4590.32	-4651.61	-4345.16		-1.469	-4635.48	-4716.13	-4619.35	-4719.35	-4590.32		-1.469	-4570.97	-4667.74	-4751.61	-4729.03	-4464.52
	-1.468	-4961.29	-4754.84	-4719.35	-4680.65	-4609.68		-1.468	-5103.23	-4741.94	-4183.87	-4325.81	-4583.87		-1.468	-4870.97	-4703.23	-4619.35	-4712.9	-4232.26		-1.468	-4803.23	-4748.39	-4829.03	-4806.45	-2410.65		-1.468	-4935.48	-4683.87	-4570.97	-4635.48	-4322.58		-1.468	-4612.9	-4696.77	-4596.77	-4696.77	-4574.19		-1.468	-4548.39	-4648.39	-4732.26	-4709.68	-4441.94
	-1.467	-4929.03	-4735.48	-4700	-4661.29	-4587.1		-1.467	-5067.74	-4722.58	-4167.74	-4312.9	-4561.29		-1.467	-4841.94	-4683.87	-4600	-4693.55	-4206.45		-1.467	-4780.65	-4729.03	-4809.68	-4787.1	-2390.65		-1.467	-4912.9	-4667.74	-4551.61	-4616.13	-4303.23		-1.467	-4590.32	-4677.42	-4574.19	-4674.19	-4548.39		-1.467	-4525.81	-4629.03	-4712.9	-4690.32	-4419.35
	-1.466	-4900	-4716.13	-4680.65	-4641.94	-4564.52		-1.466	-5035.48	-4703.23	-4177.42	-4293.55	-4538.71		-1.466	-4812.9	-4661.29	-4580.65	-4674.19	-4180.65		-1.466	-4758.06	-4709.68	-4790.32	-4767.74	-2370.97		-1.466	-4887.1	-4648.39	-4532.26	-4596.77	-4287.1		-1.466	-4567.74	-4658.06	-4554.84	-4654.84	-4522.58		-1.466	-4503.23	-4609.68	-4693.55	-4670.97	-4396.77
	-1.465	-4867.74	-4696.77	-4661.29	-4622.58	-4545.16		-1.465	-5000	-4683.87	-4174.19	-4274.19	-4519.35		-1.465	-4783.87	-4641.94	-4564.52	-4654.84	-4154.84		-1.465	-4735.48	-4693.55	-4774.19	-4748.39	-2351.61		-1.465	-4864.52	-4629.03	-4512.9	-4577.42	-4264.52		-1.465	-4545.16	-4638.71	-4535.48	-4635.48	-4500		-1.465	-4480.65	-4593.55	-4674.19	-4651.61	-4374.19
	-1.464	-4838.71	-4680.65	-4645.16	-4606.45	-4522.58		-1.464	-4967.74	-4664.52	-4158.06	-4254.84	-4496.77		-1.464	-4758.06	-4622.58	-4545.16	-4635.48	-4132.26		-1.464	-4716.13	-4674.19	-4754.84	-4729.03	-2332.58		-1.464	-4841.94	-4612.9	-4493.55	-4558.06	-4241.94		-1.464	-4522.58	-4619.35	-4516.13	-4616.13	-4480.65		-1.464	-4458.06	-4574.19	-4654.84	-4632.26	-4351.61
	-1.463	-4809.68	-4661.29	-4625.81	-4587.1	-4503.23		-1.463	-4935.48	-4648.39	-4138.71	-4235.48	-4477.42		-1.463	-4729.03	-4603.23	-4525.81	-4616.13	-4106.45		-1.463	-4693.55	-4654.84	-4735.48	-4712.9	-2313.55		-1.463	-4822.58	-4593.55	-4474.19	-4541.94	-4222.58		-1.463	-4496.77	-4603.23	-4496.77	-4596.77	-4454.84		-1.463	-4435.48	-4554.84	-4638.71	-4612.9	-4332.26
	-1.462	-4780.65	-4645.16	-4609.68	-4567.74	-4480.65		-1.462	-4903.23	-4629.03	-4119.35	-4216.13	-4458.06		-1.462	-4703.23	-4583.87	-4506.45	-4600	-4080.65		-1.462	-4670.97	-4638.71	-4719.35	-4693.55	-2295.16		-1.462	-4803.23	-4577.42	-4458.06	-4522.58	-4203.23		-1.462	-4477.42	-4583.87	-4480.65	-4577.42	-4432.26		-1.462	-4416.13	-4538.71	-4619.35	-4593.55	-4312.9
	-1.461	-4751.61	-4625.81	-4590.32	-4551.61	-4461.29		-1.461	-4874.19	-4609.68	-4100	-4196.77	-4438.71		-1.461	-4674.19	-4564.52	-4490.32	-4580.65	-4058.06		-1.461	-4651.61	-4619.35	-4700	-4674.19	-2276.77		-1.461	-4780.65	-4558.06	-4441.94	-4503.23	-4180.65		-1.461	-4454.84	-4567.74	-4461.29	-4558.06	-4412.9		-1.461	-4393.55	-4519.35	-4603.23	-4574.19	-4293.55
	-1.46	-4725.81	-4609.68	-4574.19	-4532.26	-4441.94		-1.46	-4841.94	-4593.55	-4080.65	-4174.19	-4416.13		-1.46	-4648.39	-4548.39	-4470.97	-4561.29	-4032.26		-1.46	-4629.03	-4603.23	-4683.87	-4658.06	-2258.06		-1.46	-4758.06	-4541.94	-4422.58	-4483.87	-4161.29		-1.46	-4432.26	-4548.39	-4441.94	-4538.71	-4390.32		-1.46	-4370.97	-4503.23	-4583.87	-4554.84	-4270.97
	-1.459	-4696.77	-4590.32	-4558.06	-4516.13	-4422.58		-1.459	-4809.68	-4574.19	-4061.29	-4154.84	-4396.77		-1.459	-4622.58	-4529.03	-4451.61	-4545.16	-4009.68		-1.459	-4609.68	-4583.87	-4664.52	-4638.71	-2240		-1.459	-4735.48	-4522.58	-4406.45	-4467.74	-4138.71		-1.459	-4409.68	-4529.03	-4425.81	-4519.35	-4367.74		-1.459	-4351.61	-4483.87	-4567.74	-4535.48	-4251.61
	-1.458	-4670.97	-4574.19	-4538.71	-4500	-4403.23		-1.458	-4780.65	-4558.06	-4041.94	-4135.48	-4377.42		-1.458	-4596.77	-4509.68	-4435.48	-4525.81	-3983.87		-1.458	-4590.32	-4567.74	-4648.39	-4622.58	-2222.58		-1.458	-4712.9	-4506.45	-4387.1	-4451.61	-4119.35		-1.458	-4390.32	-4512.9	-4406.45	-4503.23	-4345.16		-1.458	-4329.03	-4467.74	-4551.61	-4516.13	-4229.03
	-1.457	-4641.94	-4558.06	-4522.58	-4480.65	-4383.87		-1.457	-4751.61	-4538.71	-4022.58	-4116.13	-4358.06		-1.457	-4570.97	-4490.32	-4416.13	-4509.68	-3961.29		-1.457	-4567.74	-4551.61	-4632.26	-4606.45	-2204.84		-1.457	-4693.55	-4487.1	-4370.97	-4432.26	-4100		-1.457	-4367.74	-4496.77	-4390.32	-4483.87	-4325.81		-1.457	-4309.68	-4451.61	-4532.26	-4496.77	-4209.68
	-1.456	-4616.13	-4538.71	-4506.45	-4464.52	-4364.52		-1.456	-4719.35	-4522.58	-4003.23	-4103.23	-4338.71		-1.456	-4548.39	-4474.19	-4400	-4493.55	-3938.71		-1.456	-4548.39	-4535.48	-4612.9	-4587.1	-2187.74		-1.456	-4670.97	-4470.97	-4354.84	-4416.13	-4077.42		-1.456	-4345.16	-4477.42	-4374.19	-4467.74	-4303.23		-1.456	-4287.1	-4435.48	-4516.13	-4477.42	-4190.32
	-1.455	-4590.32	-4522.58	-4490.32	-4448.39	-4345.16		-1.455	-4690.32	-4506.45	-3983.87	-4135.48	-4322.58		-1.455	-4522.58	-4454.84	-4383.87	-4474.19	-3916.13		-1.455	-4529.03	-4516.13	-4596.77	-4570.97	-2170.97		-1.455	-4651.61	-4454.84	-4335.48	-4400	-4058.06		-1.455	-4325.81	-4461.29	-4358.06	-4448.39	-4283.87		-1.455	-4267.74	-4416.13	-4500	-4461.29	-4174.19
	-1.454	-4564.52	-4506.45	-4474.19	-4432.26	-4325.81		-1.454	-4664.52	-4487.1	-3964.52	-4151.61	-4303.23		-1.454	-4496.77	-4438.71	-4364.52	-4458.06	-3893.55		-1.454	-4509.68	-4500	-4580.65	-4554.84	-2153.87		-1.454	-4629.03	-4438.71	-4319.35	-4380.65	-4038.71		-1.454	-4303.23	-4441.94	-4341.94	-4432.26	-4261.29		-1.454	-4248.39	-4400	-4480.65	-4441.94	-4154.84
	-1.453	-4538.71	-4490.32	-4458.06	-4416.13	-4309.68		-1.453	-4635.48	-4470.97	-3948.39	-4145.16	-4283.87		-1.453	-4474.19	-4419.35	-4348.39	-4441.94	-3870.97		-1.453	-4490.32	-4483.87	-4564.52	-4538.71	-2137.74		-1.453	-4609.68	-4422.58	-4303.23	-4364.52	-4019.35		-1.453	-4280.65	-4425.81	-4322.58	-4412.9	-4241.94		-1.453	-4225.81	-4383.87	-4464.52	-4425.81	-4135.48
	-1.452	-4516.13	-4474.19	-4441.94	-4400	-4290.32		-1.452	-4606.45	-4451.61	-3929.03	-4132.26	-4264.52		-1.452	-4451.61	-4403.23	-4332.26	-4422.58	-3851.61		-1.452	-4470.97	-4467.74	-4548.39	-4522.58	-2121.61		-1.452	-4590.32	-4406.45	-4287.1	-4348.39	-4000		-1.452	-4258.06	-4409.68	-4306.45	-4396.77	-4222.58		-1.452	-4206.45	-4367.74	-4448.39	-4406.45	-4116.13
	-1.451	-4490.32	-4458.06	-4425.81	-4383.87	-4274.19		-1.451	-4580.65	-4435.48	-3922.58	-4112.9	-4245.16		-1.451	-4425.81	-4383.87	-4312.9	-4406.45	-3829.03		-1.451	-4451.61	-4451.61	-4532.26	-4503.23	-2105.16		-1.451	-4570.97	-4393.55	-4267.74	-4332.26	-3980.65		-1.451	-4238.71	-4393.55	-4290.32	-4380.65	-4203.23		-1.451	-4187.1	-4351.61	-4432.26	-4390.32	-4096.77
	-1.45	-4464.52	-4441.94	-4409.68	-4367.74	-4254.84		-1.45	-4551.61	-4419.35	-3919.35	-4096.77	-4229.03		-1.45	-4403.23	-4367.74	-4296.77	-4390.32	-3806.45		-1.45	-4435.48	-4435.48	-4516.13	-4487.1	-2089.35		-1.45	-4551.61	-4380.65	-4251.61	-4316.13	-3964.52		-1.45	-4219.35	-4377.42	-4274.19	-4361.29	-4187.1		-1.45	-4167.74	-4335.48	-4416.13	-4374.19	-4077.42
	-1.449	-4441.94	-4425.81	-4393.55	-4351.61	-4238.71		-1.449	-4525.81	-4403.23	-3909.68	-4077.42	-4238.71		-1.449	-4380.65	-4348.39	-4280.65	-4374.19	-3787.1		-1.449	-4416.13	-4419.35	-4500	-4470.97	-2073.55		-1.449	-4532.26	-4364.52	-4235.48	-4300	-3945.16		-1.449	-4200	-4361.29	-4258.06	-4345.16	-4174.19		-1.449	-4151.61	-4319.35	-4400	-4354.84	-4058.06
	-1.448	-4419.35	-4409.68	-4377.42	-4335.48	-4219.35		-1.448	-4496.77	-4387.1	-3909.68	-4061.29	-4229.03		-1.448	-4358.06	-4332.26	-4264.52	-4358.06	-3764.52		-1.448	-4396.77	-4403.23	-4483.87	-4454.84	-2058.06		-1.448	-4512.9	-4348.39	-4219.35	-4283.87	-3925.81		-1.448	-4203.23	-4354.84	-4241.94	-4329.03	-4154.84		-1.448	-4132.26	-4303.23	-4383.87	-4338.71	-4041.94
	-1.447	-4393.55	-4393.55	-4361.29	-4319.35	-4203.23		-1.447	-4470.97	-4370.97	-3903.23	-4041.94	-4206.45		-1.447	-4335.48	-4316.13	-4245.16	-4341.94	-3745.16		-1.447	-4380.65	-4387.1	-4467.74	-4438.71	-2042.58		-1.447	-4493.55	-4332.26	-4203.23	-4264.52	-3909.68		-1.447	-4190.32	-4348.39	-4225.81	-4319.35	-4135.48		-1.447	-4112.9	-4287.1	-4370.97	-4322.58	-4022.58
	-1.446	-4370.97	-4377.42	-4345.16	-4303.23	-4187.1		-1.446	-4445.16	-4354.84	-3890.32	-4022.58	-4187.1		-1.446	-4312.9	-4300	-4229.03	-4325.81	-3722.58		-1.446	-4364.52	-4370.97	-4451.61	-4425.81	-2027.42		-1.446	-4477.42	-4316.13	-4190.32	-4248.39	-3890.32		-1.446	-4167.74	-4329.03	-4209.68	-4319.35	-4116.13		-1.446	-4093.55	-4270.97	-4354.84	-4306.45	-4006.45
	-1.445	-4348.39	-4364.52	-4332.26	-4287.1	-4167.74		-1.445	-4419.35	-4338.71	-3877.42	-4003.23	-4167.74		-1.445	-4293.55	-4280.65	-4212.9	-4309.68	-3706.45		-1.445	-4348.39	-4354.84	-4438.71	-4409.68	-2012.26		-1.445	-4458.06	-4300	-4174.19	-4235.48	-3874.19		-1.445	-4148.39	-4309.68	-4206.45	-4300	-4096.77		-1.445	-4077.42	-4258.06	-4338.71	-4290.32	-3990.32
	-1.444	-4325.81	-4348.39	-4316.13	-4270.97	-4151.61		-1.444	-4393.55	-4322.58	-3861.29	-3983.87	-4148.39		-1.444	-4270.97	-4264.52	-4196.77	-4293.55	-3693.55		-1.444	-4329.03	-4338.71	-4422.58	-4393.55	-1997.1		-1.444	-4438.71	-4283.87	-4158.06	-4219.35	-3854.84		-1.444	-4125.81	-4293.55	-4200	-4280.65	-4077.42		-1.444	-4058.06	-4241.94	-4322.58	-4274.19	-3970.97
	-1.443	-4303.23	-4332.26	-4300	-4258.06	-4135.48		-1.443	-4370.97	-4306.45	-3848.39	-3964.52	-4129.03		-1.443	-4251.61	-4248.39	-4180.65	-4277.42	-3677.42		-1.443	-4312.9	-4325.81	-4406.45	-4377.42	-1982.58		-1.443	-4422.58	-4267.74	-4141.94	-4203.23	-3838.71		-1.443	-4109.68	-4277.42	-4183.87	-4264.52	-4061.29		-1.443	-4041.94	-4225.81	-4309.68	-4258.06	-3954.84
	-1.442	-4283.87	-4319.35	-4287.1	-4241.94	-4119.35		-1.442	-4345.16	-4290.32	-3832.26	-3945.16	-4112.9		-1.442	-4229.03	-4232.26	-4164.52	-4261.29	-3661.29		-1.442	-4296.77	-4309.68	-4390.32	-4361.29	-1968.06		-1.442	-4403.23	-4251.61	-4125.81	-4187.1	-3819.35		-1.442	-4090.32	-4261.29	-4164.52	-4248.39	-4041.94		-1.442	-4022.58	-4209.68	-4293.55	-4241.94	-3938.71
	-1.441	-4261.29	-4303.23	-4270.97	-4225.81	-4103.23		-1.441	-4322.58	-4274.19	-3816.13	-3925.81	-4093.55		-1.441	-4209.68	-4216.13	-4148.39	-4245.16	-3645.16		-1.441	-4280.65	-4293.55	-4377.42	-4348.39	-1953.55		-1.441	-4387.1	-4238.71	-4109.68	-4170.97	-3803.23		-1.441	-4070.97	-4245.16	-4148.39	-4229.03	-4025.81		-1.441	-4006.45	-4193.55	-4277.42	-4225.81	-3922.58
	-1.44	-4241.94	-4287.1	-4254.84	-4212.9	-4087.1		-1.44	-4300	-4258.06	-3800	-3909.68	-4074.19		-1.44	-4190.32	-4196.77	-4132.26	-4232.26	-3629.03		-1.44	-4264.52	-4277.42	-4361.29	-4332.26	-1939.68		-1.44	-4367.74	-4222.58	-4096.77	-4158.06	-3787.1		-1.44	-4054.84	-4229.03	-4132.26	-4212.9	-4006.45		-1.44	-3990.32	-4180.65	-4261.29	-4209.68	-3903.23
	-1.439	-4219.35	-4274.19	-4241.94	-4196.77	-4070.97		-1.439	-4277.42	-4241.94	-3787.1	-3890.32	-4058.06		-1.439	-4170.97	-4180.65	-4116.13	-4216.13	-3612.9		-1.439	-4248.39	-4264.52	-4345.16	-4316.13	-1925.81		-1.439	-4351.61	-4206.45	-4080.65	-4141.94	-3770.97		-1.439	-4035.48	-4212.9	-4116.13	-4200	-3990.32		-1.439	-3974.19	-4164.52	-4248.39	-4193.55	-3887.1
	-1.438	-4200	-4258.06	-4225.81	-4180.65	-4054.84		-1.438	-4251.61	-4225.81	-3770.97	-3874.19	-4038.71		-1.438	-4151.61	-4164.52	-4100	-4200	-3593.55		-1.438	-4232.26	-4248.39	-4332.26	-4303.23	-1911.94		-1.438	-4335.48	-4190.32	-4064.52	-4129.03	-3754.84		-1.438	-4016.13	-4196.77	-4103.23	-4183.87	-3970.97		-1.438	-3958.06	-4148.39	-4232.26	-4177.42	-3870.97
	-1.437	-4180.65	-4241.94	-4212.9	-4167.74	-4038.71		-1.437	-4229.03	-4209.68	-3754.84	-3854.84	-4022.58		-1.437	-4132.26	-4148.39	-4083.87	-4183.87	-3577.42		-1.437	-4216.13	-4232.26	-4316.13	-4287.1	-1898.39		-1.437	-4319.35	-4177.42	-4048.39	-4112.9	-3741.94		-1.437	-4000	-4180.65	-4087.1	-4167.74	-3954.84		-1.437	-3941.94	-4135.48	-4216.13	-4164.52	-3854.84
	-1.436	-4158.06	-4229.03	-4196.77	-4151.61	-4022.58		-1.436	-4206.45	-4196.77	-3738.71	-3838.71	-4003.23		-1.436	-4112.9	-4132.26	-4070.97	-4167.74	-3561.29		-1.436	-4200	-4219.35	-4303.23	-4270.97	-1885.16		-1.436	-4303.23	-4161.29	-4035.48	-4100	-3732.26		-1.436	-3983.87	-4167.74	-4074.19	-4151.61	-3938.71		-1.436	-3925.81	-4119.35	-4203.23	-4148.39	-3838.71
	-1.435	-4138.71	-4212.9	-4183.87	-4138.71	-4006.45		-1.435	-4187.1	-4180.65	-3725.81	-3819.35	-3987.1		-1.435	-4093.55	-4116.13	-4054.84	-4154.84	-3545.16		-1.435	-4187.1	-4203.23	-4287.1	-4258.06	-1871.61		-1.435	-4287.1	-4148.39	-4019.35	-4083.87	-3722.58		-1.435	-3964.52	-4151.61	-4058.06	-4138.71	-3922.58		-1.435	-3909.68	-4106.45	-4187.1	-4132.26	-3822.58
	-1.434	-4122.58	-4200	-4167.74	-4122.58	-3993.55		-1.434	-4164.52	-4164.52	-3709.68	-3803.23	-3967.74		-1.434	-4077.42	-4100	-4038.71	-4138.71	-3529.03		-1.434	-4170.97	-4187.1	-4274.19	-4241.94	-1858.71		-1.434	-4270.97	-4132.26	-4003.23	-4067.74	-3709.68		-1.434	-3948.39	-4135.48	-4041.94	-4122.58	-3906.45		-1.434	-3893.55	-4090.32	-4174.19	-4119.35	-3809.68
	-1.433	-4103.23	-4183.87	-4154.84	-4109.68	-3977.42		-1.433	-4141.94	-4148.39	-3693.55	-3783.87	-3951.61		-1.433	-4058.06	-4083.87	-4022.58	-4122.58	-3512.9		-1.433	-4154.84	-4174.19	-4258.06	-4229.03	-1845.81		-1.433	-4254.84	-4119.35	-3990.32	-4051.61	-3696.77		-1.433	-3932.26	-4119.35	-4029.03	-4106.45	-3890.32		-1.433	-3877.42	-4077.42	-4158.06	-4103.23	-3793.55
	-1.432	-4083.87	-4170.97	-4138.71	-4093.55	-3961.29		-1.432	-4122.58	-4132.26	-3680.65	-3767.74	-3935.48		-1.432	-4041.94	-4067.74	-4006.45	-4109.68	-3496.77		-1.432	-4138.71	-4158.06	-4245.16	-4212.9	-1832.9		-1.432	-4245.16	-4103.23	-3974.19	-4038.71	-3683.87		-1.432	-3916.13	-4106.45	-4012.9	-4090.32	-3874.19		-1.432	-3861.29	-4061.29	-4145.16	-4090.32	-3777.42
	-1.431	-4064.52	-4154.84	-4125.81	-4080.65	-3945.16		-1.431	-4100	-4116.13	-3664.52	-3748.39	-3919.35		-1.431	-4022.58	-4051.61	-3990.32	-4093.55	-3480.65		-1.431	-4125.81	-4145.16	-4229.03	-4200	-1820.32		-1.431	-4232.26	-4087.1	-3961.29	-4022.58	-3667.74		-1.431	-3900	-4090.32	-4000	-4077.42	-3864.52		-1.431	-3845.16	-4045.16	-4129.03	-4074.19	-3761.29
	-1.43	-4048.39	-4141.94	-4109.68	-4064.52	-3932.26		-1.43	-4080.65	-4100	-3648.39	-3732.26	-3900		-1.43	-4006.45	-4035.48	-3974.19	-4077.42	-3464.52		-1.43	-4109.68	-4129.03	-4216.13	-4183.87	-1808.06		-1.43	-4216.13	-4074.19	-3945.16	-4009.68	-3658.06		-1.43	-3880.65	-4074.19	-3987.1	-4061.29	-3851.61		-1.43	-3832.26	-4032.26	-4116.13	-4058.06	-3745.16
	-1.429	-4029.03	-4129.03	-4096.77	-4051.61	-3916.13		-1.429	-4061.29	-4087.1	-3635.48	-3716.13	-3880.65		-1.429	-3990.32	-4019.35	-3958.06	-4064.52	-3448.39		-1.429	-4096.77	-4116.13	-4200	-4170.97	-1795.81		-1.429	-4200	-4058.06	-3932.26	-3993.55	-3641.94		-1.429	-3864.52	-4061.29	-3970.97	-4048.39	-3832.26		-1.429	-3816.13	-4016.13	-4103.23	-4045.16	-3732.26
	-1.428	-4012.9	-4112.9	-4080.65	-4035.48	-3903.23		-1.428	-4038.71	-4070.97	-3619.35	-3696.77	-3861.29		-1.428	-3970.97	-4003.23	-3941.94	-4048.39	-3432.26		-1.428	-4080.65	-4100	-4187.1	-4154.84	-1783.55		-1.428	-4183.87	-4045.16	-3916.13	-3977.42	-3629.03		-1.428	-3848.39	-4045.16	-3958.06	-4032.26	-3816.13		-1.428	-3800	-4003.23	-4087.1	-4029.03	-3716.13
	-1.427	-3993.55	-4100	-4067.74	-4022.58	-3887.1		-1.427	-4019.35	-4054.84	-3603.23	-3680.65	-3845.16		-1.427	-3954.84	-3987.1	-3929.03	-4032.26	-3416.13		-1.427	-4067.74	-4083.87	-4170.97	-4141.94	-1771.94		-1.427	-4167.74	-4029.03	-3900	-3964.52	-3612.9		-1.427	-3832.26	-4029.03	-3945.16	-4019.35	-3800		-1.427	-3787.1	-3987.1	-4074.19	-4016.13	-3700
	-1.426	-3977.42	-4083.87	-4054.84	-4006.45	-3870.97		-1.426	-4000	-4038.71	-3590.32	-3664.52	-3829.03		-1.426	-3938.71	-3974.19	-3912.9	-4016.13	-3400		-1.426	-4051.61	-4070.97	-4158.06	-4125.81	-1760		-1.426	-4154.84	-4016.13	-3887.1	-3948.39	-3596.77		-1.426	-3816.13	-4016.13	-3929.03	-4003.23	-3783.87		-1.426	-3770.97	-3974.19	-4058.06	-4000	-3687.1
	-1.425	-3961.29	-4070.97	-4038.71	-3993.55	-3858.06		-1.425	-3980.65	-4022.58	-3574.19	-3648.39	-3812.9		-1.425	-3922.58	-3958.06	-3896.77	-4003.23	-3383.87		-1.425	-4038.71	-4054.84	-4141.94	-4112.9	-1748.06		-1.425	-4138.71	-4000	-3874.19	-3935.48	-3583.87		-1.425	-3800	-4000	-3916.13	-3990.32	-3767.74		-1.425	-3754.84	-3958.06	-4045.16	-3987.1	-3670.97
	-1.424	-3945.16	-4058.06	-4025.81	-3980.65	-3841.94		-1.424	-3964.52	-4006.45	-3561.29	-3629.03	-3796.77		-1.424	-3906.45	-3941.94	-3880.65	-3987.1	-3367.74		-1.424	-4022.58	-4041.94	-4129.03	-4100	-1736.77		-1.424	-4125.81	-3987.1	-3861.29	-3925.81	-3567.74		-1.424	-3787.1	-3983.87	-3903.23	-3974.19	-3751.61		-1.424	-3741.94	-3945.16	-4029.03	-3970.97	-3658.06
	-1.423	-3929.03	-4041.94	-4009.68	-3964.52	-3829.03		-1.423	-3945.16	-3993.55	-3545.16	-3612.9	-3780.65		-1.423	-3893.55	-3925.81	-3864.52	-3970.97	-3354.84		-1.423	-4009.68	-4025.81	-4116.13	-4083.87	-1725.48		-1.423	-4112.9	-3970.97	-3848.39	-3912.9	-3554.84		-1.423	-3770.97	-3970.97	-3890.32	-3961.29	-3735.48		-1.423	-3732.26	-3929.03	-4016.13	-3958.06	-3641.94
	-1.422	-3912.9	-4029.03	-3996.77	-3951.61	-3812.9		-1.422	-3925.81	-3977.42	-3532.26	-3596.77	-3764.52		-1.422	-3877.42	-3909.68	-3848.39	-3958.06	-3338.71		-1.422	-3996.77	-4012.9	-4100	-4070.97	-1714.19		-1.422	-4096.77	-3958.06	-3832.26	-3896.77	-3538.71		-1.422	-3770.97	-3954.84	-3874.19	-3945.16	-3719.35		-1.422	-3722.58	-3916.13	-4003.23	-3945.16	-3625.81
	-1.421	-3896.77	-4012.9	-3983.87	-3935.48	-3800		-1.421	-3909.68	-3961.29	-3541.94	-3577.42	-3748.39		-1.421	-3861.29	-3893.55	-3832.26	-3941.94	-3322.58		-1.421	-3983.87	-3996.77	-4087.1	-4054.84	-1703.23		-1.421	-4083.87	-3941.94	-3816.13	-3880.65	-3522.58		-1.421	-3767.74	-3938.71	-3861.29	-3932.26	-3706.45		-1.421	-3712.9	-3900	-3987.1	-3929.03	-3612.9
	-1.42	-3883.87	-4000	-3967.74	-3922.58	-3783.87		-1.42	-3893.55	-3945.16	-3532.26	-3561.29	-3732.26		-1.42	-3848.39	-3877.42	-3819.35	-3929.03	-3306.45		-1.42	-3967.74	-3983.87	-4074.19	-4041.94	-1692.26		-1.42	-4070.97	-3929.03	-3803.23	-3864.52	-3506.45		-1.42	-3748.39	-3925.81	-3848.39	-3919.35	-3690.32		-1.42	-3703.23	-3887.1	-3974.19	-3916.13	-3596.77
	-1.419	-3867.74	-3987.1	-3954.84	-3909.68	-3770.97		-1.419	-3874.19	-3929.03	-3512.9	-3545.16	-3716.13		-1.419	-3832.26	-3861.29	-3803.23	-3912.9	-3293.55		-1.419	-3954.84	-3967.74	-4058.06	-4025.81	-1681.61		-1.419	-4054.84	-3916.13	-3790.32	-3851.61	-3493.55		-1.419	-3732.26	-3912.9	-3835.48	-3903.23	-3674.19		-1.419	-3690.32	-3870.97	-3958.06	-3909.68	-3583.87
	-1.418	-3851.61	-3970.97	-3938.71	-3893.55	-3754.84		-1.418	-3858.06	-3916.13	-3496.77	-3529.03	-3700		-1.418	-3819.35	-3845.16	-3787.1	-3896.77	-3277.42		-1.418	-3941.94	-3954.84	-4045.16	-4012.9	-1670.97		-1.418	-4041.94	-3900	-3777.42	-3835.48	-3477.42		-1.418	-3716.13	-3912.9	-3819.35	-3890.32	-3661.29		-1.418	-3680.65	-3858.06	-3945.16	-3896.77	-3567.74
	-1.417	-3838.71	-3958.06	-3925.81	-3880.65	-3741.94		-1.417	-3841.94	-3900	-3480.65	-3512.9	-3683.87		-1.417	-3803.23	-3829.03	-3770.97	-3883.87	-3264.52		-1.417	-3929.03	-3938.71	-4029.03	-4000	-1660.65		-1.417	-4029.03	-3887.1	-3761.29	-3819.35	-3464.52		-1.417	-3700	-3893.55	-3806.45	-3874.19	-3645.16		-1.417	-3667.74	-3845.16	-3932.26	-3883.87	-3554.84
	-1.416	-3822.58	-3945.16	-3912.9	-3864.52	-3725.81		-1.416	-3825.81	-3883.87	-3464.52	-3496.77	-3667.74		-1.416	-3790.32	-3812.9	-3754.84	-3867.74	-3248.39		-1.416	-3916.13	-3925.81	-4016.13	-3983.87	-1650		-1.416	-4016.13	-3874.19	-3748.39	-3806.45	-3448.39		-1.416	-3683.87	-3877.42	-3793.55	-3861.29	-3629.03		-1.416	-3654.84	-3829.03	-3916.13	-3870.97	-3538.71
	-1.415	-3809.68	-3929.03	-3896.77	-3851.61	-3712.9		-1.415	-3809.68	-3867.74	-3448.39	-3477.42	-3651.61		-1.415	-3777.42	-3796.77	-3738.71	-3851.61	-3235.48		-1.415	-3903.23	-3909.68	-4000	-3970.97	-1640		-1.415	-4003.23	-3864.52	-3735.48	-3790.32	-3432.26		-1.415	-3670.97	-3861.29	-3780.65	-3845.16	-3616.13		-1.415	-3641.94	-3816.13	-3903.23	-3858.06	-3525.81
	-1.414	-3796.77	-3916.13	-3883.87	-3838.71	-3700		-1.414	-3793.55	-3851.61	-3432.26	-3461.29	-3635.48		-1.414	-3761.29	-3783.87	-3722.58	-3838.71	-3222.9		-1.414	-3890.32	-3896.77	-3987.1	-3954.84	-1630		-1.414	-3990.32	-3848.39	-3735.48	-3777.42	-3422.58		-1.414	-3654.84	-3845.16	-3764.52	-3832.26	-3600		-1.414	-3632.26	-3800	-3890.32	-3845.16	-3509.68
	-1.413	-3783.87	-3900	-3870.97	-3822.58	-3683.87		-1.413	-3777.42	-3835.48	-3416.13	-3445.16	-3619.35		-1.413	-3748.39	-3767.74	-3709.68	-3822.58	-3210.65		-1.413	-3877.42	-3880.65	-3974.19	-3941.94	-1620.32		-1.413	-3977.42	-3832.26	-3729.03	-3761.29	-3419.35		-1.413	-3641.94	-3829.03	-3751.61	-3822.58	-3583.87		-1.413	-3619.35	-3787.1	-3874.19	-3829.03	-3496.77
	-1.412	-3767.74	-3887.1	-3854.84	-3809.68	-3670.97		-1.412	-3761.29	-3822.58	-3403.23	-3429.03	-3603.23		-1.412	-3735.48	-3751.61	-3693.55	-3806.45	-3198.06		-1.412	-3864.52	-3867.74	-3958.06	-3929.03	-1610.32		-1.412	-3964.52	-3816.13	-3716.13	-3745.16	-3412.9		-1.412	-3625.81	-3812.9	-3738.71	-3819.35	-3570.97		-1.412	-3606.45	-3770.97	-3861.29	-3816.13	-3483.87
	-1.411	-3754.84	-3874.19	-3841.94	-3793.55	-3654.84		-1.411	-3748.39	-3806.45	-3387.1	-3412.9	-3587.1		-1.411	-3722.58	-3735.48	-3677.42	-3790.32	-3185.81		-1.411	-3851.61	-3851.61	-3945.16	-3912.9	-1600.65		-1.411	-3951.61	-3803.23	-3703.23	-3732.26	-3406.45		-1.411	-3612.9	-3796.77	-3725.81	-3803.23	-3554.84		-1.411	-3593.55	-3758.06	-3845.16	-3800	-3467.74
	-1.41	-3741.94	-3858.06	-3825.81	-3780.65	-3641.94		-1.41	-3732.26	-3790.32	-3370.97	-3396.77	-3570.97		-1.41	-3709.68	-3719.35	-3661.29	-3777.42	-3173.87		-1.41	-3838.71	-3838.71	-3932.26	-3900	-1591.29		-1.41	-3938.71	-3787.1	-3687.1	-3716.13	-3396.77		-1.41	-3600	-3780.65	-3712.9	-3787.1	-3541.94		-1.41	-3583.87	-3741.94	-3832.26	-3787.1	-3454.84
	-1.409	-3729.03	-3845.16	-3812.9	-3764.52	-3629.03		-1.409	-3716.13	-3774.19	-3358.06	-3380.65	-3554.84		-1.409	-3696.77	-3703.23	-3645.16	-3761.29	-3161.29		-1.409	-3825.81	-3822.58	-3916.13	-3883.87	-1581.61		-1.409	-3925.81	-3774.19	-3674.19	-3700	-3383.87		-1.409	-3583.87	-3764.52	-3712.9	-3770.97	-3525.81		-1.409	-3570.97	-3729.03	-3819.35	-3774.19	-3438.71
	-1.408	-3716.13	-3829.03	-3796.77	-3751.61	-3612.9		-1.408	-3703.23	-3758.06	-3345.16	-3374.19	-3538.71		-1.408	-3687.1	-3687.1	-3629.03	-3745.16	-3149.03		-1.408	-3812.9	-3806.45	-3903.23	-3870.97	-1572.58		-1.408	-3912.9	-3758.06	-3661.29	-3687.1	-3370.97		-1.408	-3570.97	-3751.61	-3700	-3754.84	-3509.68		-1.408	-3558.06	-3712.9	-3803.23	-3758.06	-3425.81
	-1.407	-3706.45	-3816.13	-3783.87	-3738.71	-3600		-1.407	-3690.32	-3741.94	-3332.26	-3377.42	-3522.58		-1.407	-3674.19	-3670.97	-3612.9	-3732.26	-3137.1		-1.407	-3803.23	-3793.55	-3887.1	-3854.84	-1563.55		-1.407	-3903.23	-3741.94	-3648.39	-3670.97	-3358.06		-1.407	-3558.06	-3735.48	-3683.87	-3738.71	-3500		-1.407	-3545.16	-3700	-3790.32	-3745.16	-3412.9
	-1.406	-3693.55	-3803.23	-3770.97	-3722.58	-3583.87		-1.406	-3677.42	-3725.81	-3316.13	-3370.97	-3506.45		-1.406	-3661.29	-3654.84	-3596.77	-3716.13	-3124.52		-1.406	-3790.32	-3777.42	-3874.19	-3841.94	-1554.19		-1.406	-3890.32	-3729.03	-3632.26	-3658.06	-3341.94		-1.406	-3541.94	-3719.35	-3667.74	-3725.81	-3490.32		-1.406	-3532.26	-3683.87	-3774.19	-3729.03	-3400
	-1.405	-3680.65	-3787.1	-3754.84	-3709.68	-3570.97		-1.405	-3664.52	-3712.9	-3312.9	-3361.29	-3490.32		-1.405	-3651.61	-3638.71	-3580.65	-3700	-3111.94		-1.405	-3777.42	-3764.52	-3858.06	-3829.03	-1545.48		-1.405	-3880.65	-3712.9	-3619.35	-3641.94	-3329.03		-1.405	-3529.03	-3703.23	-3651.61	-3709.68	-3474.19		-1.405	-3519.35	-3670.97	-3761.29	-3716.13	-3383.87
	-1.404	-3670.97	-3774.19	-3741.94	-3693.55	-3558.06		-1.404	-3651.61	-3696.77	-3316.13	-3348.39	-3474.19		-1.404	-3638.71	-3622.58	-3567.74	-3683.87	-3099.68		-1.404	-3764.52	-3748.39	-3845.16	-3812.9	-1536.77		-1.404	-3867.74	-3700	-3609.68	-3629.03	-3312.9		-1.404	-3516.13	-3690.32	-3638.71	-3696.77	-3458.06		-1.404	-3506.45	-3654.84	-3748.39	-3703.23	-3370.97
	-1.403	-3658.06	-3758.06	-3725.81	-3680.65	-3541.94		-1.403	-3638.71	-3680.65	-3312.9	-3335.48	-3458.06		-1.403	-3629.03	-3606.45	-3551.61	-3670.97	-3087.1		-1.403	-3751.61	-3732.26	-3829.03	-3800	-1528.06		-1.403	-3854.84	-3683.87	-3596.77	-3612.9	-3296.77		-1.403	-3503.23	-3674.19	-3622.58	-3680.65	-3445.16		-1.403	-3493.55	-3641.94	-3732.26	-3687.1	-3358.06
	-1.402	-3648.39	-3745.16	-3712.9	-3664.52	-3529.03		-1.402	-3625.81	-3664.52	-3303.23	-3322.58	-3441.94		-1.402	-3616.13	-3590.32	-3535.48	-3654.84	-3074.84		-1.402	-3741.94	-3719.35	-3816.13	-3783.87	-1519.35		-1.402	-3841.94	-3667.74	-3577.42	-3600	-3283.87		-1.402	-3487.1	-3658.06	-3609.68	-3667.74	-3429.03		-1.402	-3483.87	-3625.81	-3719.35	-3674.19	-3341.94
	-1.401	-3635.48	-3729.03	-3696.77	-3651.61	-3516.13		-1.401	-3612.9	-3648.39	-3293.55	-3306.45	-3425.81		-1.401	-3606.45	-3574.19	-3519.35	-3638.71	-3062.26		-1.401	-3729.03	-3703.23	-3803.23	-3770.97	-1510.97		-1.401	-3832.26	-3654.84	-3564.52	-3587.1	-3267.74		-1.401	-3474.19	-3641.94	-3593.55	-3651.61	-3412.9		-1.401	-3470.97	-3609.68	-3703.23	-3658.06	-3329.03
	-1.4	-3625.81	-3716.13	-3683.87	-3638.71	-3500		-1.4	-3600	-3632.26	-3283.87	-3293.55	-3409.68		-1.4	-3593.55	-3558.06	-3503.23	-3622.58	-3050		-1.4	-3716.13	-3690.32	-3787.1	-3754.84	-1502.26		-1.4	-3819.35	-3638.71	-3548.39	-3570.97	-3251.61		-1.4	-3458.06	-3625.81	-3580.65	-3638.71	-3400		-1.4	-3458.06	-3596.77	-3690.32	-3645.16	-3316.13
	-1.399	-3612.9	-3700	-3667.74	-3622.58	-3487.1		-1.399	-3587.1	-3616.13	-3270.97	-3277.42	-3393.55		-1.399	-3583.87	-3541.94	-3487.1	-3609.68	-3037.42		-1.399	-3706.45	-3674.19	-3770.97	-3741.94	-1494.19		-1.399	-3806.45	-3625.81	-3532.26	-3554.84	-3238.71		-1.399	-3445.16	-3612.9	-3567.74	-3622.58	-3383.87		-1.399	-3445.16	-3580.65	-3674.19	-3632.26	-3303.23
	-1.398	-3603.23	-3687.1	-3654.84	-3609.68	-3470.97		-1.398	-3577.42	-3600	-3258.06	-3261.29	-3377.42		-1.398	-3574.19	-3525.81	-3470.97	-3593.55	-3025.16		-1.398	-3693.55	-3658.06	-3758.06	-3725.81	-1486.13		-1.398	-3796.77	-3609.68	-3519.35	-3541.94	-3222.26		-1.398	-3432.26	-3596.77	-3554.84	-3609.68	-3370.97		-1.398	-3435.48	-3567.74	-3661.29	-3616.13	-3290.32
	-1.397	-3593.55	-3670.97	-3638.71	-3593.55	-3458.06		-1.397	-3564.52	-3583.87	-3241.94	-3245.16	-3358.06		-1.397	-3561.29	-3509.68	-3454.84	-3577.42	-3012.9		-1.397	-3683.87	-3645.16	-3741.94	-3712.9	-1478.06		-1.397	-3783.87	-3593.55	-3503.23	-3525.81	-3207.1		-1.397	-3419.35	-3580.65	-3538.71	-3593.55	-3354.84		-1.397	-3422.58	-3551.61	-3645.16	-3603.23	-3274.19
	-1.396	-3583.87	-3658.06	-3625.81	-3577.42	-3445.16		-1.396	-3551.61	-3567.74	-3229.03	-3229.03	-3341.94		-1.396	-3551.61	-3493.55	-3438.71	-3561.29	-3000.32		-1.396	-3670.97	-3629.03	-3729.03	-3696.77	-1470		-1.396	-3774.19	-3580.65	-3487.1	-3509.68	-3192.26		-1.396	-3406.45	-3564.52	-3525.81	-3580.65	-3341.94		-1.396	-3409.68	-3538.71	-3632.26	-3587.1	-3261.29
	-1.395	-3574.19	-3641.94	-3609.68	-3564.52	-3429.03		-1.395	-3541.94	-3551.61	-3213.23	-3212.58	-3325.81		-1.395	-3541.94	-3477.42	-3422.58	-3545.16	-2988.39		-1.395	-3661.29	-3612.9	-3712.9	-3683.87	-1462.26		-1.395	-3764.52	-3564.52	-3474.19	-3496.77	-3177.1		-1.395	-3393.55	-3548.39	-3509.68	-3564.52	-3325.81		-1.395	-3396.77	-3522.58	-3619.35	-3574.19	-3245.16
	-1.394	-3564.52	-3629.03	-3596.77	-3548.39	-3416.13		-1.394	-3529.03	-3535.48	-3198.71	-3196.77	-3309.68		-1.394	-3532.26	-3461.29	-3406.45	-3529.03	-2976.45		-1.394	-3648.39	-3600	-3700	-3667.74	-1454.52		-1.394	-3758.06	-3551.61	-3458.06	-3480.65	-3161.94		-1.394	-3380.65	-3532.26	-3496.77	-3551.61	-3312.9		-1.394	-3387.1	-3506.45	-3603.23	-3561.29	-3232.26
	-1.393	-3551.61	-3612.9	-3580.65	-3535.48	-3400		-1.393	-3525.81	-3519.35	-3183.87	-3180.65	-3293.55		-1.393	-3522.58	-3445.16	-3390.32	-3512.9	-2964.19		-1.393	-3638.71	-3583.87	-3683.87	-3651.61	-1446.77		-1.393	-3748.39	-3535.48	-3441.94	-3464.52	-3146.45		-1.393	-3367.74	-3516.13	-3483.87	-3535.48	-3296.77		-1.393	-3374.19	-3490.32	-3587.1	-3545.16	-3216.77
	-1.392	-3541.94	-3600	-3567.74	-3519.35	-3387.1		-1.392	-3522.58	-3503.23	-3169.35	-3164.52	-3277.42		-1.392	-3512.9	-3429.03	-3374.19	-3500	-2952.26		-1.392	-3625.81	-3567.74	-3670.97	-3638.71	-1439.35		-1.392	-3735.48	-3522.58	-3429.03	-3451.61	-3131.61		-1.392	-3377.42	-3500	-3467.74	-3522.58	-3283.87		-1.392	-3364.52	-3477.42	-3574.19	-3532.26	-3202.58
	-1.391	-3535.48	-3583.87	-3551.61	-3506.45	-3370.97		-1.391	-3512.9	-3487.1	-3154.84	-3148.39	-3261.29		-1.391	-3503.23	-3412.9	-3358.06	-3483.87	-2940.32		-1.391	-3616.13	-3554.84	-3654.84	-3622.58	-1431.94		-1.391	-3725.81	-3512.9	-3412.9	-3435.48	-3116.13		-1.391	-3364.52	-3487.1	-3454.84	-3506.45	-3267.74		-1.391	-3351.61	-3461.29	-3558.06	-3516.13	-3188.39
	-1.39	-3525.81	-3570.97	-3535.48	-3490.32	-3358.06		-1.39	-3500	-3470.97	-3140	-3131.94	-3245.16		-1.39	-3493.55	-3393.55	-3338.71	-3467.74	-2928.39		-1.39	-3603.23	-3538.71	-3638.71	-3609.68	-1424.52		-1.39	-3712.9	-3496.77	-3396.77	-3419.35	-3101.94		-1.39	-3348.39	-3467.74	-3441.94	-3490.32	-3254.84		-1.39	-3338.71	-3448.39	-3545.16	-3503.23	-3173.55
	-1.389	-3516.13	-3554.84	-3522.58	-3474.19	-3341.94		-1.389	-3487.1	-3454.84	-3124.84	-3115.48	-3229.03		-1.389	-3483.87	-3377.42	-3322.58	-3451.61	-2916.45		-1.389	-3593.55	-3522.58	-3625.81	-3593.55	-1417.42		-1.389	-3703.23	-3480.65	-3383.87	-3403.23	-3088.39		-1.389	-3332.26	-3454.84	-3425.81	-3477.42	-3238.71		-1.389	-3329.03	-3432.26	-3529.03	-3487.1	-3159.35
	-1.388	-3506.45	-3538.71	-3506.45	-3461.29	-3329.03		-1.388	-3477.42	-3438.71	-3110	-3099.03	-3211.94		-1.388	-3474.19	-3361.29	-3306.45	-3435.48	-2904.52		-1.388	-3580.65	-3506.45	-3609.68	-3577.42	-1410.32		-1.388	-3693.55	-3464.52	-3367.74	-3390.32	-3072.9		-1.388	-3319.35	-3438.71	-3412.9	-3461.29	-3229.03		-1.388	-3316.13	-3416.13	-3516.13	-3474.19	-3145.48
	-1.387	-3496.77	-3525.81	-3490.32	-3445.16	-3312.9		-1.387	-3467.74	-3425.81	-3094.52	-3082.26	-3195.16		-1.387	-3464.52	-3345.16	-3290.32	-3419.35	-2892.58		-1.387	-3570.97	-3490.32	-3593.55	-3564.52	-1403.23		-1.387	-3680.65	-3448.39	-3351.61	-3374.19	-3057.1		-1.387	-3306.45	-3422.58	-3400	-3445.16	-3215.81		-1.387	-3306.45	-3400	-3500	-3461.29	-3131.29
	-1.386	-3487.1	-3509.68	-3477.42	-3429.03	-3300		-1.386	-3458.06	-3429.03	-3079.68	-3065.81	-3178.71		-1.386	-3454.84	-3329.03	-3274.19	-3403.23	-2880.97		-1.386	-3558.06	-3477.42	-3580.65	-3548.39	-1396.45		-1.386	-3670.97	-3432.26	-3335.48	-3358.06	-3041.94		-1.386	-3293.55	-3406.45	-3383.87	-3432.26	-3200.32		-1.386	-3293.55	-3387.1	-3483.87	-3445.16	-3116.77
	-1.385	-3480.65	-3493.55	-3461.29	-3416.13	-3283.87		-1.385	-3445.16	-3416.13	-3064.19	-3049.03	-3162.26		-1.385	-3448.39	-3312.9	-3258.06	-3387.1	-2869.35		-1.385	-3548.39	-3461.29	-3564.52	-3532.26	-1389.35		-1.385	-3661.29	-3416.13	-3322.58	-3341.94	-3031.29		-1.385	-3277.42	-3390.32	-3370.97	-3416.13	-3185.16		-1.385	-3283.87	-3370.97	-3470.97	-3432.26	-3102.58
	-1.384	-3470.97	-3477.42	-3445.16	-3400	-3270.97		-1.384	-3435.48	-3396.77	-3049.03	-3032.26	-3145.16		-1.384	-3438.71	-3296.77	-3241.94	-3370.97	-2857.74		-1.384	-3535.48	-3445.16	-3548.39	-3519.35	-1382.58		-1.384	-3648.39	-3400	-3306.45	-3329.03	-3017.74		-1.384	-3264.52	-3374.19	-3354.84	-3400	-3170		-1.384	-3270.97	-3354.84	-3454.84	-3416.13	-3088.06
	-1.383	-3461.29	-3464.52	-3429.03	-3383.87	-3254.84		-1.383	-3425.81	-3377.42	-3033.55	-3015.48	-3128.71		-1.383	-3429.03	-3277.42	-3223.55	-3354.84	-2845.81		-1.383	-3525.81	-3429.03	-3535.48	-3503.23	-1375.81		-1.383	-3638.71	-3387.1	-3296.77	-3312.9	-3002.58		-1.383	-3251.61	-3361.29	-3341.94	-3387.1	-3154.84		-1.383	-3258.06	-3338.71	-3438.71	-3406.45	-3073.55
	-1.382	-3454.84	-3448.39	-3416.13	-3367.74	-3241.94		-1.382	-3416.13	-3358.06	-3020.32	-2998.39	-3111.94		-1.382	-3419.35	-3261.29	-3207.1	-3338.71	-2834.52		-1.382	-3516.13	-3412.9	-3519.35	-3487.1	-1369.35		-1.382	-3629.03	-3370.97	-3280.65	-3296.77	-2988.39		-1.382	-3238.71	-3354.84	-3325.81	-3370.97	-3140.32		-1.382	-3248.39	-3325.81	-3425.81	-3396.77	-3059.35
	-1.381	-3445.16	-3432.26	-3400	-3354.84	-3225.81		-1.381	-3406.45	-3341.94	-3008.39	-2981.94	-3095.48		-1.381	-3412.9	-3245.16	-3190.65	-3322.58	-2823.23		-1.381	-3506.45	-3396.77	-3503.23	-3470.97	-1362.58		-1.381	-3619.35	-3354.84	-3264.52	-3280.65	-2974.19		-1.381	-3225.81	-3338.71	-3312.9	-3354.84	-3125.48		-1.381	-3235.48	-3309.68	-3409.68	-3383.87	-3045.16
	-1.38	-3435.48	-3416.13	-3383.87	-3338.71	-3211.29		-1.38	-3400	-3322.58	-2995.16	-2965.16	-3078.71		-1.38	-3403.23	-3229.03	-3173.55	-3306.45	-2811.61		-1.38	-3493.55	-3380.65	-3487.1	-3454.84	-1356.13		-1.38	-3606.45	-3338.71	-3248.39	-3264.52	-2959.35		-1.38	-3215.16	-3319.35	-3296.77	-3338.71	-3110		-1.38	-3225.81	-3293.55	-3393.55	-3370.97	-3030.65
	-1.379	-3429.03	-3403.23	-3367.74	-3322.58	-3196.77		-1.379	-3390.32	-3306.45	-2981.94	-2948.39	-3062.26		-1.379	-3393.55	-3210.97	-3157.1	-3290.32	-2800.32		-1.379	-3483.87	-3367.74	-3474.19	-3441.94	-1350		-1.379	-3596.77	-3322.58	-3232.26	-3248.39	-2944.84		-1.379	-3203.87	-3300	-3283.87	-3325.81	-3095.16		-1.379	-3214.84	-3277.42	-3377.42	-3358.06	-3016.13
	-1.378	-3419.35	-3387.1	-3354.84	-3309.68	-3182.26		-1.378	-3380.65	-3287.1	-2968.06	-2931.94	-3045.48		-1.378	-3387.1	-3194.52	-3140.65	-3274.19	-2789.03		-1.378	-3474.19	-3351.61	-3458.06	-3425.81	-1343.55		-1.378	-3587.1	-3306.45	-3216.13	-3232.26	-2930.32		-1.378	-3191.94	-3283.87	-3267.74	-3312.9	-3080.32		-1.378	-3203.87	-3261.29	-3364.52	-3341.94	-3001.61
	-1.377	-3412.9	-3370.97	-3338.71	-3293.55	-3167.1		-1.377	-3370.97	-3270.97	-2953.87	-2914.84	-3028.39		-1.377	-3377.42	-3177.1	-3123.55	-3254.84	-2777.42		-1.377	-3461.29	-3335.48	-3441.94	-3409.68	-1337.1		-1.377	-3577.42	-3290.32	-3200.32	-3217.42	-2914.84		-1.377	-3179.68	-3267.74	-3251.61	-3306.45	-3065.16		-1.377	-3192.58	-3245.16	-3348.39	-3329.03	-2987.1
	-1.376	-3403.23	-3354.84	-3322.58	-3277.42	-3152.26		-1.376	-3361.29	-3251.61	-2939.35	-2898.06	-3011.94		-1.376	-3367.74	-3160.32	-3106.77	-3238.71	-2766.13		-1.376	-3451.61	-3319.35	-3425.81	-3393.55	-1330.97		-1.376	-3570.97	-3274.19	-3184.84	-3201.61	-2900		-1.376	-3170.32	-3248.39	-3238.71	-3290.32	-3050.32		-1.376	-3181.61	-3229.03	-3332.26	-3312.9	-2972.58
	-1.375	-3396.77	-3338.71	-3306.45	-3261.29	-3137.74		-1.375	-3354.84	-3235.48	-2924.84	-2881.29	-2995.16		-1.375	-3361.29	-3143.55	-3090	-3223.23	-2754.52		-1.375	-3441.94	-3303.23	-3409.68	-3377.42	-1325.16		-1.375	-3564.52	-3258.06	-3169.03	-3186.13	-2885.16		-1.375	-3163.23	-3232.26	-3222.9	-3274.19	-3035.81		-1.375	-3170.65	-3214.84	-3316.13	-3296.77	-2958.39
	-1.374	-3387.1	-3322.58	-3290.32	-3245.16	-3122.26		-1.374	-3345.16	-3217.42	-2910	-2864.19	-2978.06		-1.374	-3351.61	-3126.45	-3072.9	-3206.45	-2743.23		-1.374	-3429.03	-3287.1	-3393.55	-3361.29	-1319.03		-1.374	-3554.84	-3241.94	-3153.23	-3169.68	-2869.68		-1.374	-3154.19	-3215.48	-3208.06	-3254.84	-3020.32		-1.374	-3159.35	-3199.03	-3303.23	-3283.87	-2943.55
	-1.373	-3380.65	-3309.68	-3274.19	-3229.03	-3107.42		-1.373	-3335.48	-3200.32	-2895.16	-2860.65	-2961.29		-1.373	-3345.16	-3109.68	-3055.81	-3190	-2732.26		-1.373	-3419.35	-3270.97	-3377.42	-3345.16	-1312.9		-1.373	-3545.16	-3229.03	-3137.74	-3154.19	-2854.52		-1.373	-3144.52	-3198.71	-3199.35	-3238.71	-3005.16		-1.373	-3148.71	-3183.23	-3287.1	-3267.74	-2929.35
	-1.372	-3374.19	-3293.55	-3258.06	-3213.87	-3092.26		-1.372	-3329.03	-3182.9	-2880	-2861.94	-2944.52		-1.372	-3335.48	-3092.58	-3039.03	-3173.23	-2720.97		-1.372	-3406.45	-3254.84	-3361.29	-3332.26	-1307.1		-1.372	-3535.48	-3211.61	-3121.94	-3139.35	-2839.35		-1.372	-3134.19	-3181.94	-3192.9	-3222.9	-2990.32		-1.372	-3138.06	-3167.42	-3270.97	-3251.61	-2914.84
	-1.371	-3364.52	-3277.42	-3241.94	-3197.74	-3077.1		-1.371	-3319.35	-3165.48	-2864.52	-2842.26	-2927.42		-1.371	-3329.03	-3075.48	-3021.61	-3156.45	-2709.68		-1.371	-3396.77	-3238.71	-3345.16	-3316.13	-1300.97		-1.371	-3525.81	-3195.48	-3106.13	-3122.9	-2823.55		-1.371	-3122.9	-3164.84	-3175.81	-3206.45	-2975.16		-1.371	-3126.77	-3151.29	-3254.84	-3235.48	-2900
	-1.37	-3358.06	-3261.29	-3229.03	-3181.94	-3061.94		-1.37	-3309.68	-3148.06	-2849.03	-2822.26	-2910.32		-1.37	-3319.35	-3058.39	-3004.52	-3140	-2698.71		-1.37	-3383.87	-3220.97	-3332.26	-3300	-1295.48		-1.37	-3516.13	-3179.35	-3090	-3106.45	-2808.06		-1.37	-3111.94	-3148.06	-3158.39	-3190	-2960		-1.37	-3116.13	-3135.48	-3238.71	-3220.32	-2885.16
	-1.369	-3348.39	-3245.16	-3211.61	-3166.13	-3046.77		-1.369	-3303.23	-3130.97	-2833.87	-2803.23	-2893.55		-1.369	-3312.9	-3041.29	-2987.42	-3123.23	-2687.74		-1.369	-3374.19	-3204.84	-3316.13	-3283.87	-1289.68		-1.369	-3506.45	-3163.23	-3074.19	-3090.32	-2792.58		-1.369	-3100.65	-3131.61	-3141.94	-3173.87	-2945.16		-1.369	-3105.16	-3119.68	-3223.23	-3205.16	-2870.65
	-1.368	-3341.94	-3229.03	-3195.81	-3150	-3031.29		-1.368	-3293.55	-3113.55	-2818.71	-2784.52	-2876.45		-1.368	-3303.23	-3023.87	-2970.32	-3106.13	-2676.45		-1.368	-3364.52	-3188.71	-3300	-3264.52	-1283.87		-1.368	-3496.77	-3147.1	-3058.06	-3073.87	-2777.1		-1.368	-3089.03	-3114.52	-3125.81	-3157.42	-2930		-1.368	-3094.19	-3103.55	-3207.42	-3189.68	-2856.13
	-1.367	-3335.48	-3212.26	-3179.68	-3134.19	-3015.81		-1.367	-3287.1	-3096.13	-2803.55	-2765.81	-2859.35		-1.367	-3296.77	-3006.45	-2952.9	-3089.35	-2665.48		-1.367	-3351.61	-3171.94	-3283.87	-3248.39	-1278.39		-1.367	-3487.1	-3130.97	-3041.94	-3057.42	-2761.61		-1.367	-3076.13	-3097.74	-3109.35	-3141.61	-2914.52		-1.367	-3083.55	-3087.1	-3191.29	-3173.87	-2841.29
	-1.366	-3325.81	-3196.13	-3163.55	-3118.06	-3000.32		-1.366	-3277.42	-3078.71	-2788.06	-2747.42	-2842.58		-1.366	-3287.1	-2989.35	-2935.81	-3072.58	-2654.52		-1.366	-3341.94	-3155.48	-3264.52	-3232.26	-1272.9		-1.366	-3477.42	-3114.84	-3026.13	-3040.97	-2745.81		-1.366	-3063.23	-3080.97	-3093.55	-3125.81	-2900.97		-1.366	-3074.19	-3071.29	-3175.48	-3158.39	-2826.77
	-1.365	-3319.35	-3180	-3147.42	-3101.94	-2984.84		-1.365	-3270.97	-3061.29	-2772.9	-2730	-2825.81		-1.365	-3280.65	-2971.94	-2918.71	-3055.48	-2643.55		-1.365	-3332.26	-3139.35	-3248.39	-3217.1	-1267.42		-1.365	-3467.74	-3098.71	-3010	-3024.84	-2730.65		-1.365	-3050.97	-3063.87	-3077.74	-3110	-2890.97		-1.365	-3070.97	-3054.84	-3159.68	-3143.23	-2812.26
	-1.364	-3312.9	-3163.55	-3131.29	-3085.48	-2969.03		-1.364	-3261.29	-3043.55	-2757.1	-2712.58	-2808.39		-1.364	-3270.97	-2954.52	-2901.29	-3038.06	-2632.58		-1.364	-3319.35	-3122.9	-3232.26	-3200.65	-1261.61		-1.364	-3458.06	-3082.26	-2993.55	-3008.06	-2714.52		-1.364	-3038.06	-3046.77	-3061.94	-3093.55	-2874.52		-1.364	-3068.06	-3038.39	-3143.55	-3128.39	-2797.1
	-1.363	-3306.45	-3147.42	-3115.16	-3069.35	-2953.55		-1.363	-3254.84	-3026.13	-2741.29	-2695.48	-2791.61		-1.363	-3264.52	-2937.42	-2883.87	-3020.97	-2621.61		-1.363	-3309.68	-3106.13	-3216.77	-3184.19	-1256.13		-1.363	-3451.61	-3066.13	-2977.42	-2991.61	-2699.68		-1.363	-3026.13	-3029.68	-3046.13	-3077.42	-2858.39		-1.363	-3066.45	-3022.26	-3127.74	-3114.84	-2782.26
	-1.362	-3296.77	-3131.29	-3099.03	-3053.23	-2938.06		-1.362	-3245.16	-3008.39	-2726.13	-2678.06	-2774.52		-1.362	-3254.84	-2920	-2866.77	-3003.87	-2610.65		-1.362	-3296.77	-3089.68	-3200.65	-3167.74	-1250.65		-1.362	-3441.94	-3049.68	-2961.29	-2975.48	-2684.19		-1.362	-3013.87	-3012.58	-3030.32	-3061.29	-2842.9		-1.362	-3063.87	-3005.81	-3111.61	-3100.65	-2767.74
	-1.361	-3290.32	-3114.84	-3082.26	-3036.45	-2922.26		-1.361	-3238.71	-2990.32	-2710.32	-2660.32	-2756.77		-1.361	-3248.39	-2902.58	-2849.35	-2986.45	-2599.68		-1.361	-3287.1	-3072.58	-3183.55	-3150.97	-1245.16		-1.361	-3432.26	-3032.9	-2944.84	-2958.71	-2668.06		-1.361	-3001.61	-2995.16	-3014.19	-3044.52	-2826.77		-1.361	-3059.35	-2989.03	-3095.16	-3085.16	-2752.26
	-1.36	-3283.87	-3098.39	-3065.81	-3020	-2906.77		-1.36	-3229.03	-2972.9	-2695.16	-2642.9	-2739.68		-1.36	-3238.71	-2885.16	-2831.94	-2969.35	-2588.71		-1.36	-3277.42	-3056.13	-3167.1	-3134.84	-1240		-1.36	-3422.58	-3016.45	-2928.39	-2942.26	-2652.26		-1.36	-2989.35	-2978.06	-2998.39	-3028.39	-2811.29		-1.36	-3053.55	-2972.9	-3079.03	-3070	-2737.74
	-1.359	-3274.19	-3081.94	-3049.68	-3003.55	-2890.97		-1.359	-3222.26	-2955.48	-2679.68	-2625.48	-2722.9		-1.359	-3232.26	-2867.74	-2814.84	-2952.26	-2578.06		-1.359	-3264.52	-3039.35	-3150.97	-3118.39	-1234.84		-1.359	-3416.13	-3000	-2912.26	-2926.13	-2636.77		-1.359	-2977.42	-2960.97	-2982.58	-3012.26	-2795.81		-1.359	-3047.1	-2956.45	-3062.9	-3054.84	-2722.9
	-1.358	-3267.74	-3065.16	-3032.9	-2986.77	-2874.84		-1.358	-3214.19	-2937.42	-2663.87	-2608.06	-2705.48		-1.358	-3223.55	-2850	-2797.1	-2934.84	-2567.1		-1.358	-3254.84	-3022.26	-3134.19	-3101.29	-1229.35		-1.358	-3406.45	-2982.9	-2895.48	-2909.03	-2620.65		-1.358	-2964.84	-2943.55	-2966.13	-2995.48	-2780		-1.358	-3040	-2939.68	-3046.13	-3038.71	-2707.74
	-1.357	-3261.29	-3048.71	-3016.13	-2970.32	-2859.03		-1.357	-3206.45	-2920	-2648.39	-2590.97	-2688.39		-1.357	-3215.81	-2832.58	-2779.68	-2917.42	-2556.13		-1.357	-3241.94	-3005.16	-3117.42	-3084.52	-1224.19		-1.357	-3396.77	-2966.45	-2879.03	-2892.58	-2604.84		-1.357	-2959.68	-2926.45	-2950	-2979.03	-2764.19		-1.357	-3032.26	-2923.23	-3029.68	-3023.23	-2692.9
	-1.356	-3251.61	-3031.94	-2999.68	-2953.55	-2843.23		-1.356	-3198.71	-2902.26	-2632.9	-2573.87	-2671.29		-1.356	-3207.74	-2815.48	-2762.26	-2900.32	-2545.48		-1.356	-3232.26	-2988.39	-3100.65	-3067.74	-1219.03		-1.356	-3387.1	-2949.68	-2862.58	-2877.42	-2589.35		-1.356	-2961.61	-2909.35	-2933.55	-2962.9	-2748.39		-1.356	-3023.87	-2906.77	-3013.23	-3007.1	-2677.74
	-1.355	-3245.16	-3014.84	-2982.9	-2936.77	-2827.1		-1.355	-3190.65	-2884.19	-2617.42	-2556.45	-2653.87		-1.355	-3199.68	-2797.74	-2744.52	-2882.58	-2534.19		-1.355	-3220.32	-2971.29	-3083.55	-3050.65	-1213.55		-1.355	-3377.42	-2932.9	-2846.13	-2861.61	-2573.87		-1.355	-2944.84	-2891.61	-2917.42	-2945.81	-2732.58		-1.355	-3014.84	-2889.68	-2996.45	-2991.29	-2662.58
	-1.354	-3238.71	-2998.06	-2966.13	-2920	-2811.29		-1.354	-3182.58	-2866.45	-2601.29	-2539.35	-2637.1		-1.354	-3191.61	-2780.32	-2727.1	-2865.16	-2523.55		-1.354	-3209.35	-2954.52	-3066.77	-3033.87	-1208.71		-1.354	-3370.97	-2916.13	-2829.68	-2844.52	-2558.06		-1.354	-2929.03	-2874.19	-2901.29	-2928.71	-2716.77		-1.354	-3005.48	-2873.23	-2980	-2975.48	-2647.74
	-1.353	-3232.26	-2981.29	-2949.68	-2903.55	-2795.48		-1.353	-3174.84	-2848.71	-2585.48	-2522.26	-2632.9		-1.353	-3183.55	-2762.58	-2709.68	-2848.06	-2512.58		-1.353	-3198.71	-2937.42	-3050	-3016.77	-1203.55		-1.353	-3361.29	-2899.35	-2813.23	-2827.74	-2542.26		-1.353	-2914.84	-2856.45	-2885.48	-2911.94	-2701.29		-1.353	-2996.13	-2856.45	-2963.23	-2959.03	-2632.9
	-1.352	-3223.55	-2964.52	-2932.58	-2886.45	-2779.35		-1.352	-3166.77	-2830.97	-2570	-2504.84	-2630.32		-1.352	-3175.16	-2745.16	-2692.26	-2830.65	-2501.61		-1.352	-3187.74	-2920.32	-3032.9	-2999.35	-1198.39		-1.352	-3351.61	-2882.58	-2796.45	-2810.65	-2526.13		-1.352	-2901.29	-2839.35	-2869.35	-2895.48	-2685.48		-1.352	-2986.13	-2839.68	-2946.77	-2942.9	-2617.74
	-1.351	-3216.13	-2947.42	-2915.81	-2869.35	-2762.9		-1.351	-3159.03	-2812.9	-2554.19	-2487.42	-2612.26		-1.351	-3166.77	-2727.42	-2674.84	-2812.9	-2490.65		-1.351	-3176.45	-2903.23	-3015.48	-2982.26	-1193.23		-1.351	-3341.94	-2865.48	-2780	-2793.55	-2510		-1.351	-2887.74	-2822.26	-2852.9	-2879.03	-2669.68		-1.351	-2976.13	-2822.9	-2930	-2926.13	-2602.58
	-1.35	-3208.71	-2930.65	-2898.71	-2852.58	-2746.45		-1.35	-3151.29	-2795.16	-2538.71	-2470.65	-2593.23		-1.35	-3158.71	-2710	-2657.42	-2795.48	-2480		-1.35	-3165.48	-2886.13	-2998.39	-2965.16	-1188.39		-1.35	-3335.48	-2848.39	-2763.23	-2776.77	-2493.87		-1.35	-2874.52	-2804.84	-2836.77	-2862.26	-2654.19		-1.35	-2966.13	-2806.13	-2913.23	-2909.68	-2587.42
	-1.349	-3201.61	-2913.55	-2881.94	-2835.81	-2730.32		-1.349	-3143.55	-2777.42	-2523.23	-2453.55	-2574.52		-1.349	-3150.65	-2692.58	-2640	-2778.06	-2469.03		-1.349	-3154.52	-2869.03	-2981.29	-2948.06	-1183.55		-1.349	-3325.81	-2831.61	-2746.45	-2759.68	-2478.06		-1.349	-2861.61	-2787.42	-2820.97	-2845.48	-2638.39		-1.349	-2955.81	-2789.35	-2896.45	-2893.23	-2572.26
	-1.348	-3193.87	-2896.45	-2864.84	-2818.71	-2713.87		-1.348	-3135.81	-2759.03	-2507.1	-2436.45	-2555.81		-1.348	-3142.26	-2674.84	-2622.26	-2760	-2458.06		-1.348	-3143.55	-2851.61	-2963.87	-2930.65	-1178.39		-1.348	-3316.13	-2814.52	-2729.35	-2742.26	-2461.94		-1.348	-2848.39	-2769.68	-2804.52	-2828.39	-2622.26		-1.348	-2945.48	-2772.26	-2879.35	-2876.45	-2556.77
	-1.347	-3186.45	-2879.35	-2847.74	-2801.94	-2697.74		-1.347	-3127.74	-2740.97	-2491.29	-2419.68	-2537.1		-1.347	-3134.19	-2657.1	-2605.16	-2742.26	-2447.42		-1.347	-3132.58	-2834.52	-2946.77	-2913.23	-1173.55		-1.347	-3306.45	-2797.74	-2712.9	-2725.48	-2446.45		-1.347	-2835.48	-2752.26	-2788.06	-2811.61	-2606.45		-1.347	-2934.84	-2755.16	-2862.58	-2859.68	-2541.61
	-1.346	-3179.03	-2862.26	-2830.97	-2784.84	-2681.61		-1.346	-3120	-2723.23	-2475.81	-2402.58	-2518.71		-1.346	-3125.81	-2640	-2587.74	-2724.84	-2436.77		-1.346	-3121.61	-2817.42	-2929.68	-2896.13	-1168.39		-1.346	-3300	-2780.65	-2696.45	-2708.39	-2430.65		-1.346	-2822.9	-2734.84	-2771.94	-2794.84	-2590.65		-1.346	-2924.52	-2738.39	-2845.48	-2843.23	-2526.45
	-1.345	-3170.97	-2844.84	-2813.55	-2767.1	-2664.84		-1.345	-3111.61	-2704.84	-2459.68	-2385.16	-2500		-1.345	-3117.1	-2622.26	-2570	-2707.1	-2425.81		-1.345	-3110.32	-2800	-2912.26	-2878.06	-1163.55		-1.345	-3293.55	-2763.23	-2679.35	-2691.29	-2414.19		-1.345	-2809.68	-2717.1	-2754.84	-2777.42	-2574.52		-1.345	-2913.55	-2720.97	-2828.39	-2826.13	-2510.32
	-1.344	-3163.55	-2827.74	-2796.77	-2750	-2648.71		-1.344	-3103.55	-2687.1	-2444.52	-2368.39	-2481.94		-1.344	-3108.71	-2604.52	-2552.26	-2689.68	-2414.84		-1.344	-3099.35	-2782.9	-2894.84	-2860.65	-1158.39		-1.344	-3280.65	-2746.13	-2662.58	-2674.19	-2398.39		-1.344	-2797.1	-2699.68	-2738.71	-2760.32	-2558.71		-1.344	-2902.9	-2704.19	-2811.61	-2809.35	-2495.16
	-1.343	-3156.13	-2810.65	-2779.68	-2732.9	-2632.58		-1.343	-3095.48	-2669.35	-2428.71	-2351.29	-2463.87		-1.343	-3100	-2587.1	-2534.84	-2671.94	-2404.19		-1.343	-3088.71	-2765.48	-2877.42	-2843.55	-1153.55		-1.343	-3270.97	-2729.03	-2646.13	-2657.42	-2382.58		-1.343	-2784.19	-2682.58	-2722.58	-2743.55	-2542.9		-1.343	-2892.26	-2687.42	-2794.52	-2792.9	-2479.68
	-1.342	-3148.39	-2793.23	-2761.94	-2715.48	-2615.81		-1.342	-3087.1	-2650.97	-2412.9	-2334.19	-2445.81		-1.342	-3091.29	-2569.35	-2517.1	-2654.19	-2392.9		-1.342	-3077.42	-2747.74	-2860	-2825.81	-1148.71		-1.342	-3261.29	-2711.61	-2629.35	-2640	-2366.45		-1.342	-2770.97	-2673.23	-2706.77	-2726.45	-2526.77		-1.342	-2881.29	-2670.32	-2777.42	-2775.81	-2464.19
	-1.341	-3140.97	-2776.13	-2744.84	-2698.39	-2599.35		-1.341	-3079.03	-2633.55	-2397.42	-2317.1	-2428.06		-1.341	-3082.58	-2551.94	-2499.35	-2636.77	-2382.26		-1.341	-3066.45	-2730.32	-2842.58	-2808.39	-1143.87		-1.341	-3251.61	-2694.84	-2612.58	-2623.23	-2350.65		-1.341	-2757.74	-2658.39	-2689.68	-2709.03	-2510.65		-1.341	-2870.65	-2653.23	-2760	-2759.03	-2448.71
	-1.34	-3133.23	-2758.71	-2727.74	-2681.29	-2582.9		-1.34	-3070.97	-2615.48	-2381.61	-2300.32	-2410.32		-1.34	-3073.87	-2534.52	-2481.94	-2619.03	-2371.61		-1.34	-3055.48	-2713.23	-2825.16	-2790.65	-1138.71		-1.34	-3241.94	-2677.74	-2596.13	-2606.13	-2334.84		-1.34	-2745.16	-2638.71	-2672.58	-2691.94	-2494.52		-1.34	-2860	-2636.45	-2742.9	-2742.26	-2433.55
	-1.339	-3125.48	-2740.97	-2710.32	-2663.87	-2566.45		-1.339	-3062.58	-2596.77	-2365.81	-2283.23	-2392.58		-1.339	-3064.84	-2516.77	-2464.19	-2601.29	-2360.65		-1.339	-3044.19	-2695.81	-2807.42	-2772.9	-1133.87		-1.339	-3232.26	-2660.32	-2579.03	-2588.71	-2318.71		-1.339	-2731.94	-2619.35	-2655.81	-2674.84	-2478.39		-1.339	-2848.71	-2619.35	-2725.48	-2725.48	-2418.06
	-1.338	-3117.42	-2723.55	-2693.23	-2646.45	-2549.68		-1.338	-3054.19	-2578.06	-2350.32	-2266.13	-2374.84		-1.338	-3056.13	-2498.71	-2446.77	-2583.55	-2349.68		-1.338	-3033.23	-2678.39	-2789.68	-2754.84	-1129.35		-1.338	-3221.29	-2643.23	-2562.26	-2571.61	-2303.23		-1.338	-2719.35	-2600.32	-2639.35	-2657.42	-2462.26		-1.338	-2838.06	-2602.26	-2708.39	-2709.68	-2402.58
	-1.337	-3109.68	-2706.13	-2675.81	-2629.35	-2533.23		-1.337	-3046.13	-2560	-2334.52	-2249.03	-2356.13		-1.337	-3047.1	-2481.29	-2429.35	-2565.81	-2338.71		-1.337	-3022.26	-2660.97	-2772.26	-2737.1	-1124.52		-1.337	-3211.29	-2626.13	-2545.48	-2554.52	-2289.35		-1.337	-2706.77	-2581.94	-2622.58	-2640.65	-2446.45		-1.337	-2827.1	-2585.16	-2691.29	-2693.55	-2386.77
	-1.336	-3101.61	-2689.03	-2658.39	-2611.94	-2516.45		-1.336	-3037.42	-2542.26	-2319.03	-2232.26	-2337.74		-1.336	-3037.74	-2463.87	-2411.94	-2548.06	-2328.06		-1.336	-3010.97	-2643.55	-2754.19	-2719.35	-1119.35		-1.336	-3201.61	-2609.03	-2530.32	-2537.42	-2273.87		-1.336	-2694.19	-2563.87	-2605.81	-2623.23	-2430.32		-1.336	-2816.13	-2568.06	-2673.87	-2677.1	-2371.29
	-1.335	-3093.55	-2671.29	-2641.29	-2594.52	-2499.35		-1.335	-3028.71	-2523.87	-2303.23	-2214.84	-2320.32		-1.335	-3028.71	-2446.13	-2394.19	-2530.32	-2317.1		-1.335	-2999.68	-2626.13	-2736.45	-2701.29	-1114.52		-1.335	-3191.61	-2592.58	-2515.48	-2520	-2257.74		-1.335	-2681.29	-2545.81	-2588.71	-2606.13	-2414.19		-1.335	-2805.16	-2550.97	-2656.45	-2660	-2355.48
	-1.334	-3085.48	-2653.87	-2623.87	-2577.1	-2482.58		-1.334	-3020.32	-2505.48	-2287.74	-2197.42	-2303.23		-1.334	-3019.35	-2428.71	-2376.77	-2512.58	-2306.45		-1.334	-2988.71	-2608.71	-2718.71	-2683.55	-1109.35		-1.334	-3181.61	-2580.65	-2497.42	-2502.58	-2241.29		-1.334	-2669.03	-2528.06	-2572.26	-2596.77	-2398.06		-1.334	-2794.19	-2533.87	-2639.35	-2643.23	-2339.68
	-1.333	-3077.42	-2636.77	-2606.77	-2559.68	-2466.13		-1.333	-3011.29	-2487.74	-2271.94	-2180.97	-2285.81		-1.333	-3010	-2411.29	-2359.35	-2494.52	-2295.48		-1.333	-2977.74	-2591.29	-2700.97	-2665.81	-1104.52		-1.333	-3171.94	-2562.58	-2479.68	-2485.48	-2225.48		-1.333	-2656.45	-2510	-2555.48	-2582.58	-2381.94		-1.333	-2783.23	-2516.45	-2622.26	-2626.45	-2324.19
	-1.332	-3069.03	-2619.03	-2589.03	-2541.94	-2449.03		-1.332	-3002.26	-2469.68	-2255.81	-2164.19	-2268.06		-1.332	-3000.32	-2393.55	-2341.61	-2476.77	-2284.52		-1.332	-2966.45	-2573.55	-2683.23	-2647.74	-1099.35		-1.332	-3161.61	-2543.55	-2462.26	-2467.74	-2209.35		-1.332	-2643.55	-2491.94	-2538.71	-2563.23	-2365.81		-1.332	-2771.94	-2499.03	-2604.52	-2609.03	-2308.39
	-1.331	-3060.97	-2601.61	-2571.61	-2524.52	-2432.58		-1.331	-2993.87	-2451.94	-2240.32	-2147.74	-2250.65		-1.331	-2990.97	-2376.13	-2324.52	-2459.03	-2273.55		-1.331	-2955.48	-2556.45	-2665.48	-2630	-1094.52		-1.331	-3151.94	-2525.81	-2445.48	-2450.97	-2193.55		-1.331	-2631.29	-2474.19	-2521.94	-2544.52	-2349.68		-1.331	-2760.97	-2481.94	-2587.42	-2592.26	-2292.9
	-1.33	-3052.58	-2584.19	-2554.52	-2507.1	-2415.81		-1.33	-2985.16	-2434.52	-2224.84	-2131.94	-2233.23		-1.33	-2981.94	-2358.71	-2307.1	-2441.61	-2262.9		-1.33	-2944.52	-2539.03	-2648.06	-2612.26	-1089.68		-1.33	-3142.58	-2508.06	-2428.39	-2434.19	-2178.06		-1.33	-2619.03	-2456.77	-2504.84	-2526.13	-2333.87		-1.33	-2750	-2464.84	-2570.32	-2575.16	-2277.42
	-1.329	-3043.87	-2566.45	-2536.77	-2489.03	-2398.71		-1.329	-2975.81	-2416.45	-2209.03	-2115.16	-2215.81		-1.329	-2971.94	-2340.97	-2289.68	-2423.55	-2251.29		-1.329	-2933.23	-2521.29	-2630	-2594.19	-1084.52		-1.329	-3132.58	-2490.32	-2411.29	-2421.94	-2161.94		-1.329	-2605.48	-2439.03	-2487.74	-2507.42	-2321.61		-1.329	-2739.03	-2447.42	-2552.58	-2558.06	-2261.61
	-1.328	-3035.48	-2549.03	-2519.35	-2471.61	-2381.94		-1.328	-2967.1	-2398.39	-2193.87	-2098.39	-2198.39		-1.328	-2962.26	-2323.87	-2272.26	-2405.81	-2240.65		-1.328	-2922.26	-2503.55	-2612.26	-2576.45	-1079.68		-1.328	-3122.9	-2472.9	-2394.52	-2404.52	-2146.45		-1.328	-2592.26	-2421.61	-2470.97	-2489.68	-2308.06		-1.328	-2730.65	-2430.65	-2535.16	-2540.97	-2245.81
	-1.327	-3027.1	-2531.61	-2501.94	-2454.19	-2365.16		-1.327	-2958.06	-2380.65	-2178.39	-2081.61	-2181.29		-1.327	-2952.58	-2306.77	-2254.84	-2388.39	-2229.68		-1.327	-2910.97	-2486.13	-2594.52	-2558.39	-1074.52		-1.327	-3114.84	-2455.81	-2377.42	-2385.81	-2131.29		-1.327	-2579.68	-2404.19	-2454.19	-2472.26	-2290.97		-1.327	-2721.61	-2413.55	-2517.74	-2523.87	-2230.32
	-1.326	-3018.06	-2513.55	-2484.19	-2436.77	-2348.06		-1.326	-2948.71	-2362.9	-2162.58	-2063.55	-2163.87		-1.326	-2942.58	-2289.03	-2237.1	-2370.32	-2218.71		-1.326	-2899.68	-2468.71	-2576.45	-2540.32	-1069.35		-1.326	-3104.19	-2438.39	-2360.32	-2367.74	-2115.16		-1.326	-2566.77	-2386.45	-2437.1	-2454.19	-2273.87		-1.326	-2711.61	-2396.13	-2499.68	-2505.81	-2214.52
	-1.325	-3009.35	-2495.81	-2466.77	-2419.03	-2331.29		-1.325	-2939.68	-2345.16	-2146.77	-2047.1	-2146.77		-1.325	-2932.58	-2271.61	-2220	-2352.58	-2207.74		-1.325	-2888.71	-2451.29	-2558.71	-2522.26	-1064.52		-1.325	-3094.19	-2421.61	-2343.87	-2350	-2099.35		-1.325	-2554.19	-2369.03	-2429.68	-2436.77	-2257.1		-1.325	-2701.61	-2379.03	-2482.26	-2488.71	-2198.71
	-1.324	-3000.65	-2478.39	-2449.35	-2401.61	-2314.52		-1.324	-2930.32	-2327.74	-2131.94	-2030.97	-2130		-1.324	-2922.58	-2254.19	-2202.9	-2335.16	-2197.1		-1.324	-2877.42	-2433.87	-2540.97	-2503.87	-1059.35		-1.324	-3084.52	-2404.84	-2327.1	-2332.58	-2083.55		-1.324	-2541.94	-2351.61	-2415.16	-2419.03	-2240.65		-1.324	-2691.29	-2361.94	-2465.16	-2471.61	-2183.23
	-1.323	-2991.61	-2460.65	-2431.94	-2383.87	-2297.42		-1.323	-2920.97	-2310	-2116.45	-2014.19	-2112.58		-1.323	-2912.26	-2236.77	-2185.48	-2317.42	-2185.81		-1.323	-2866.45	-2416.45	-2522.9	-2485.81	-1054.19		-1.323	-3076.13	-2387.42	-2310.32	-2315.16	-2068.06		-1.323	-2529.35	-2333.87	-2395.81	-2401.29	-2224.19		-1.323	-2680.65	-2344.52	-2447.42	-2454.19	-2167.1
	-1.322	-2982.9	-2443.23	-2414.19	-2366.13	-2280.65		-1.322	-2911.61	-2292.26	-2100.97	-1997.74	-2095.16		-1.322	-2902.26	-2219.35	-2168.39	-2299.68	-2174.84		-1.322	-2855.16	-2399.03	-2504.52	-2467.74	-1049.03		-1.322	-3067.42	-2370	-2293.87	-2297.74	-2052.26		-1.322	-2516.77	-2316.45	-2377.1	-2383.87	-2208.06		-1.322	-2670	-2327.42	-2430	-2437.1	-2151.29
	-1.321	-2973.87	-2425.48	-2396.77	-2348.71	-2263.55		-1.321	-2902.26	-2274.52	-2085.48	-1981.61	-2078.06		-1.321	-2891.94	-2202.26	-2151.29	-2281.94	-2163.87		-1.321	-2844.19	-2381.29	-2486.77	-2449.68	-1044.19		-1.321	-3058.06	-2352.9	-2277.1	-2280.32	-2036.45		-1.321	-2504.19	-2299.03	-2358.71	-2366.77	-2191.94		-1.321	-2659.03	-2310.32	-2412.58	-2419.68	-2136.13
	-1.32	-2964.52	-2407.74	-2379.03	-2330.97	-2246.45		-1.32	-2892.58	-2256.77	-2070.65	-1965.16	-2061.29		-1.32	-2881.61	-2185.16	-2134.52	-2264.19	-2152.9		-1.32	-2832.9	-2363.87	-2468.71	-2431.61	-1039.03		-1.32	-3048.39	-2335.81	-2260	-2262.9	-2020.97		-1.32	-2491.94	-2281.61	-2340.97	-2349.03	-2175.81		-1.32	-2648.06	-2293.23	-2394.84	-2402.9	-2120.65
	-1.319	-2955.48	-2390	-2361.61	-2313.55	-2229.35		-1.319	-2882.58	-2239.03	-2055.81	-1949.03	-2043.87		-1.319	-2870.97	-2167.74	-2117.42	-2246.45	-2141.94		-1.319	-2821.94	-2346.45	-2450.65	-2413.55	-1033.55		-1.319	-3038.71	-2318.39	-2242.9	-2245.16	-2004.84		-1.319	-2479.35	-2264.19	-2323.23	-2331.29	-2159.35		-1.319	-2637.42	-2275.81	-2377.1	-2386.13	-2104.84
	-1.318	-2946.13	-2372.26	-2344.19	-2295.81	-2212.58		-1.318	-2872.9	-2221.29	-2040.97	-1932.9	-2026.77		-1.318	-2860.32	-2150.65	-2100.32	-2229.03	-2133.87		-1.318	-2810.97	-2329.03	-2432.9	-2395.48	-1028.39		-1.318	-3028.71	-2301.29	-2226.13	-2227.74	-1989.03		-1.318	-2467.1	-2246.45	-2305.81	-2314.19	-2143.23		-1.318	-2626.45	-2258.71	-2359.68	-2369.68	-2089.35
	-1.317	-2936.77	-2354.84	-2326.77	-2278.39	-2195.81		-1.317	-2863.23	-2203.87	-2026.13	-1917.1	-2010		-1.317	-2849.68	-2134.19	-2083.23	-2211.29	-2124.52		-1.317	-2799.68	-2311.94	-2415.16	-2377.1	-1023.23		-1.317	-3018.39	-2284.19	-2209.35	-2210.65	-1973.55		-1.317	-2454.84	-2229.35	-2288.39	-2296.77	-2127.74		-1.317	-2615.48	-2241.61	-2342.26	-2352.9	-2074.84
	-1.316	-2927.1	-2337.1	-2309.35	-2260.65	-2178.71		-1.316	-2852.9	-2186.45	-2010.65	-1900.97	-1992.58		-1.316	-2838.71	-2116.77	-2066.13	-2193.87	-2113.55		-1.316	-2788.71	-2294.19	-2397.1	-2359.03	-1017.74		-1.316	-3008.06	-2266.77	-2192.26	-2193.23	-1958.06		-1.316	-2442.58	-2211.94	-2270.65	-2279.35	-2111.61		-1.316	-2604.52	-2224.52	-2324.52	-2335.48	-2065.16
	-1.315	-2917.74	-2319.68	-2291.94	-2242.9	-2161.94		-1.315	-2843.23	-2169.03	-1995.81	-1885.16	-1975.81		-1.315	-2828.06	-2100	-2049.35	-2176.45	-2102.58		-1.315	-2777.42	-2277.1	-2379.03	-2340.97	-1012.58		-1.315	-2997.74	-2249.35	-2175.48	-2176.13	-1942.58		-1.315	-2430.32	-2194.52	-2253.23	-2261.61	-2095.48		-1.315	-2594.52	-2207.42	-2307.1	-2318.39	-2056.77
	-1.314	-2908.39	-2302.26	-2274.52	-2225.48	-2145.16		-1.314	-2833.87	-2151.61	-1980.65	-1869.68	-1959.03		-1.314	-2817.42	-2083.23	-2032.58	-2159.03	-2091.94		-1.314	-2766.45	-2259.68	-2361.29	-2322.9	-1007.42		-1.314	-2987.74	-2232.58	-2158.71	-2159.35	-1927.1		-1.314	-2418.39	-2177.42	-2236.13	-2244.19	-2080		-1.314	-2584.52	-2190.65	-2290	-2301.29	-2045.81
	-1.313	-2898.39	-2284.19	-2256.45	-2207.42	-2128.39		-1.313	-2823.87	-2134.52	-1965.48	-1853.55	-1941.94		-1.313	-2806.13	-2066.13	-2015.16	-2141.61	-2080.97		-1.313	-2754.84	-2241.94	-2342.9	-2304.84	-1001.61		-1.313	-2977.42	-2215.16	-2141.94	-2141.94	-1911.29		-1.313	-2422.26	-2160	-2218.71	-2226.45	-2063.55		-1.313	-2573.55	-2173.55	-2271.94	-2283.87	-2032.9
	-1.312	-2888.71	-2266.77	-2239.03	-2190.32	-2111.61		-1.312	-2813.87	-2117.42	-1950.32	-1837.74	-1925.48		-1.312	-2795.16	-2049.03	-1998.39	-2124.52	-2070.32		-1.312	-2743.87	-2224.84	-2325.16	-2286.77	-996.129		-1.312	-2967.1	-2198.06	-2125.81	-2125.16	-1896.13		-1.312	-2413.87	-2143.23	-2201.61	-2209.03	-2047.42		-1.312	-2562.9	-2156.45	-2254.52	-2266.45	-2019.35
	-1.311	-2878.71	-2249.03	-2221.94	-2172.9	-2094.84		-1.311	-2803.87	-2100	-1935.48	-1822.26	-1908.71		-1.311	-2783.87	-2032.26	-1981.61	-2107.1	-2059.68		-1.311	-2733.23	-2207.74	-2307.42	-2268.71	-990.645		-1.311	-2957.1	-2181.29	-2109.03	-2108.06	-1880.65		-1.311	-2396.13	-2126.77	-2184.84	-2191.61	-2031.61		-1.311	-2551.94	-2140	-2237.1	-2249.03	-2005.81
	-1.31	-2868.39	-2231.29	-2204.19	-2155.16	-2077.74		-1.31	-2793.23	-2082.58	-1920.32	-1806.13	-1891.94		-1.31	-2772.26	-2015.48	-1964.52	-2089.68	-2048.39		-1.31	-2721.94	-2190.32	-2289.35	-2250	-984.839		-1.31	-2946.77	-2164.19	-2092.26	-2090.97	-1865.16		-1.31	-2380.97	-2109.03	-2167.74	-2174.19	-2015.48		-1.31	-2540.65	-2123.23	-2219.35	-2231.29	-1991.94
	-1.309	-2858.39	-2213.87	-2187.1	-2138.06	-2061.29		-1.309	-2782.9	-2065.48	-1905.16	-1790.32	-1875.16		-1.309	-2760.65	-1998.39	-1948.06	-2072.58	-2037.74		-1.309	-2710.97	-2173.23	-2271.61	-2232.26	-979.355		-1.309	-2936.77	-2147.1	-2075.81	-2073.87	-1849.68		-1.309	-2367.74	-2091.94	-2150.65	-2157.1	-1999.03		-1.309	-2529.68	-2106.13	-2201.94	-2214.19	-1979.03
	-1.308	-2848.39	-2196.77	-2169.68	-2120.97	-2044.52		-1.308	-2772.26	-2048.39	-1890.32	-1774.84	-1858.71		-1.308	-2749.35	-1981.61	-1931.29	-2055.48	-2026.77		-1.308	-2700	-2156.13	-2253.55	-2214.19	-974.194		-1.308	-2926.77	-2130.97	-2059.35	-2057.1	-1834.52		-1.308	-2354.84	-2075.16	-2134.19	-2140.32	-1983.23		-1.308	-2518.71	-2089.35	-2184.84	-2197.1	-1966.13
	-1.307	-2838.06	-2179.03	-2152.26	-2103.23	-2027.42		-1.307	-2761.29	-2030.97	-1874.84	-1759.03	-1842.26		-1.307	-2737.42	-1964.84	-1914.84	-2038.06	-2015.81		-1.307	-2689.35	-2139.03	-2235.48	-2196.13	-968.387		-1.307	-2916.77	-2113.87	-2042.26	-2040	-1819.03		-1.307	-2342.26	-2057.74	-2117.1	-2123.23	-1967.1		-1.307	-2507.1	-2072.58	-2167.1	-2179.68	-1952.58
	-1.306	-2827.74	-2161.61	-2135.16	-2085.81	-2010.65		-1.306	-2750.32	-2013.87	-1860	-1743.23	-1825.48		-1.306	-2725.81	-1948.39	-1898.06	-2020.65	-2004.52		-1.306	-2679.03	-2122.26	-2217.42	-2178.06	-962.903		-1.306	-2906.77	-2097.1	-2025.81	-2022.9	-1803.87		-1.306	-2329.68	-2040.97	-2100	-2106.13	-1951.61		-1.306	-2495.81	-2055.81	-2149.68	-2162.26	-1939.03
	-1.305	-2817.42	-2144.52	-2118.06	-2068.39	-1993.87		-1.305	-2739.68	-1996.45	-1844.84	-1727.42	-1808.39		-1.305	-2714.19	-1931.94	-1881.61	-2003.55	-1993.55		-1.305	-2668.39	-2105.16	-2200	-2160	-957.419		-1.305	-2896.77	-2080.32	-2009.03	-2005.81	-1788.71		-1.305	-2317.74	-2024.19	-2083.23	-2089.03	-1935.81		-1.305	-2484.84	-2039.03	-2132.9	-2145.16	-1924.84
	-1.304	-2806.77	-2127.42	-2100.97	-2051.29	-1976.77		-1.304	-2728.39	-1979.68	-1830	-1711.94	-1790.97		-1.304	-2702.26	-1915.16	-1865.16	-1986.13	-1982.58		-1.304	-2657.74	-2088.06	-2182.26	-2142.26	-951.935		-1.304	-2887.1	-2063.87	-1992.58	-1989.03	-1773.55		-1.304	-2305.48	-2007.1	-2066.45	-2071.94	-1920		-1.304	-2473.55	-2022.26	-2115.48	-2128.39	-1910.65
	-1.303	-2796.13	-2110	-2083.55	-2033.87	-1960		-1.303	-2717.1	-1962.58	-1815.16	-1696.45	-1774.84		-1.303	-2690.32	-1898.71	-1848.71	-1969.03	-1971.61		-1.303	-2646.77	-2071.29	-2164.19	-2124.84	-946.452		-1.303	-2877.42	-2047.1	-1975.81	-1972.26	-1758.39		-1.303	-2293.55	-1990	-2049.68	-2054.52	-1904.19		-1.303	-2462.26	-2005.16	-2098.06	-2110.97	-1896.13
	-1.302	-2785.48	-2092.9	-2066.45	-2016.45	-1943.55		-1.302	-2706.13	-1945.81	-1800.32	-1681.29	-1758.71		-1.302	-2678.39	-1882.26	-1832.58	-1952.26	-1960.65		-1.302	-2636.45	-2054.19	-2146.77	-2106.77	-940.968		-1.302	-2867.74	-2033.55	-1959.68	-1955.48	-1743.23		-1.302	-2281.61	-1973.23	-2032.9	-2037.74	-1888.39		-1.302	-2451.29	-1988.71	-2080.97	-2093.87	-1881.61
	-1.301	-2774.84	-2075.48	-2049.35	-1999.03	-1927.1		-1.301	-2695.16	-1929.03	-1785.48	-1666.13	-1742.58		-1.301	-2666.45	-1866.13	-1816.13	-1935.48	-1949.68		-1.301	-2625.81	-2037.42	-2129.35	-2089.03	-935.484		-1.301	-2857.74	-2017.42	-1943.23	-1938.71	-1728.39		-1.301	-2269.68	-1956.77	-2016.13	-2020.65	-1876.13		-1.301	-2440.32	-1971.94	-2063.87	-2076.77	-1866.77
	-1.3	-2763.55	-2058.06	-2032.26	-1981.61	-1910.32		-1.3	-2683.23	-1911.94	-1770.65	-1650.65	-1726.45		-1.3	-2653.87	-1849.68	-1800	-1918.39	-1938.39		-1.3	-2614.84	-2020.32	-2111.61	-2070.97	-929.677		-1.3	-2847.42	-1999.35	-1926.77	-1921.94	-1713.23		-1.3	-2257.42	-1940	-1999.03	-2003.23	-1862.58		-1.3	-2428.71	-1955.16	-2046.45	-2059.68	-1851.94
	-1.299	-2752.26	-2040.97	-2015.16	-1964.52	-1893.87		-1.299	-2671.94	-1895.16	-1755.81	-1635.48	-1710.65		-1.299	-2641.61	-1833.55	-1783.87	-1901.61	-1927.42		-1.299	-2603.87	-2003.55	-2094.19	-2053.55	-924.194		-1.299	-2837.74	-1982.26	-1910.65	-1905.48	-1698.39		-1.299	-2245.81	-1926.45	-1982.26	-1986.45	-1845.81		-1.299	-2417.74	-1939.03	-2029.35	-2042.58	-1837.1
	-1.298	-2741.29	-2023.87	-1998.06	-1947.42	-1877.42		-1.298	-2660.32	-1878.39	-1740.97	-1620.65	-1694.84		-1.298	-2629.68	-1817.42	-1767.74	-1884.84	-1916.45		-1.298	-2593.23	-1986.77	-2076.45	-2035.81	-918.71		-1.298	-2828.39	-1965.48	-1894.52	-1889.03	-1683.55		-1.298	-2234.19	-1917.74	-1965.81	-1969.68	-1829.68		-1.298	-2406.77	-1922.58	-2012.26	-2025.48	-1822.26
	-1.297	-2730	-2006.45	-1980.65	-1930.32	-1860.65		-1.297	-2648.39	-1861.29	-1726.13	-1605.48	-1679.03		-1.297	-2616.77	-1800.97	-1751.29	-1867.74	-1905.16		-1.297	-2582.58	-1969.68	-2059.03	-2017.74	-912.581		-1.297	-2818.39	-1948.71	-1878.06	-1872.26	-1668.39		-1.297	-2222.58	-1899.68	-1949.03	-1952.9	-1813.23		-1.297	-2395.16	-1905.81	-1994.84	-2008.06	-1807.1
	-1.296	-2718.71	-1989.35	-1963.87	-1913.23	-1844.19		-1.296	-2636.77	-1844.84	-1711.61	-1590.32	-1663.23		-1.296	-2604.52	-1785.16	-1735.48	-1851.29	-1894.19		-1.296	-2571.94	-1953.23	-2041.29	-2000	-906.774		-1.296	-2808.39	-1932.26	-1861.94	-1855.81	-1653.55		-1.296	-2210.97	-1881.61	-1932.58	-1936.13	-1797.42		-1.296	-2384.19	-1889.68	-1977.74	-1990.97	-1792.26
	-1.295	-2707.74	-1972.26	-1947.1	-1896.45	-1827.74		-1.295	-2625.16	-1828.39	-1696.77	-1575.48	-1647.74		-1.295	-2591.94	-1769.35	-1719.68	-1834.84	-1882.9		-1.295	-2561.29	-1936.77	-2024.19	-1982.26	-901.29		-1.295	-2798.71	-1916.13	-1846.13	-1839.35	-1639.03		-1.295	-2199.03	-1863.87	-1916.13	-1919.68	-1781.94		-1.295	-2372.9	-1873.23	-1960.97	-1974.19	-1777.42
	-1.294	-2695.81	-1955.16	-1930	-1879.03	-1811.29		-1.294	-2612.9	-1811.94	-1681.94	-1560.32	-1631.94		-1.294	-2579.03	-1752.9	-1703.55	-1818.06	-1871.61		-1.294	-2550.65	-1920	-2006.13	-1964.52	-895.161		-1.294	-2788.71	-1899.35	-1829.68	-1822.9	-1624.52		-1.294	-2187.42	-1846.45	-1899.35	-1903.23	-1766.13		-1.294	-2361.61	-1856.77	-1943.55	-1957.1	-1761.94
	-1.293	-2684.19	-1938.39	-1913.23	-1862.26	-1795.16		-1.293	-2600.65	-1795.48	-1667.74	-1545.81	-1616.45		-1.293	-2566.13	-1737.1	-1688.06	-1801.61	-1860.65		-1.293	-2540	-1903.55	-1988.71	-1947.1	-889.677		-1.293	-2779.03	-1883.23	-1813.87	-1806.45	-1609.68		-1.293	-2176.45	-1829.35	-1882.9	-1886.13	-1750.32		-1.293	-2350.32	-1840.65	-1926.77	-1940.32	-1746.77
	-1.292	-2672.9	-1921.61	-1896.45	-1845.16	-1778.71		-1.292	-2588.71	-1779.03	-1653.23	-1530.97	-1601.29		-1.292	-2553.55	-1721.29	-1672.26	-1785.16	-1849.35		-1.292	-2529.68	-1887.1	-1971.29	-1929.68	-883.871		-1.292	-2769.35	-1867.1	-1798.06	-1791.94	-1595.16		-1.292	-2165.48	-1812.9	-1866.77	-1869.35	-1735.16		-1.292	-2339.35	-1824.52	-1910	-1923.55	-1731.94
	-1.291	-2660.97	-1904.52	-1879.68	-1828.39	-1762.26		-1.291	-2576.13	-1762.58	-1639.03	-1516.13	-1585.48		-1.291	-2540.32	-1705.48	-1656.77	-1768.71	-1838.06		-1.291	-2519.03	-1870.65	-1953.87	-1911.94	-878.065		-1.291	-2759.03	-1850.65	-1781.94	-1776.13	-1580.65		-1.291	-2154.19	-1796.13	-1851.29	-1852.58	-1719.68		-1.291	-2328.06	-1808.39	-1893.23	-1906.77	-1716.77
	-1.29	-2649.03	-1887.74	-1862.9	-1811.61	-1746.13		-1.29	-2563.87	-1746.13	-1624.84	-1501.29	-1570.32		-1.29	-2527.1	-1690	-1641.29	-1752.26	-1826.77		-1.29	-2508.39	-1854.19	-1936.77	-1894.52	-872.258		-1.29	-2749.35	-1834.52	-1766.13	-1759.35	-1566.13		-1.29	-2143.23	-1779.68	-1834.84	-1835.81	-1704.52		-1.29	-2317.1	-1792.26	-1876.13	-1890.32	-1701.94
	-1.289	-2637.42	-1870.97	-1846.13	-1794.84	-1730		-1.289	-2551.61	-1730.32	-1610.65	-1486.77	-1555.16		-1.289	-2514.19	-1674.52	-1626.13	-1736.13	-1815.81		-1.289	-2497.74	-1838.06	-1919.68	-1877.42	-866.452		-1.289	-2739.68	-1818.71	-1750.32	-1743.23	-1551.94		-1.289	-2132.9	-1763.55	-1818.06	-1819.35	-1689.35		-1.289	-2306.13	-1776.45	-1859.68	-1873.55	-1687.1
	-1.288	-2625.48	-1854.19	-1829.68	-1778.39	-1713.87		-1.288	-2539.03	-1713.87	-1596.13	-1472.26	-1539.68		-1.288	-2500.65	-1659.03	-1610.65	-1720	-1804.19		-1.288	-2487.42	-1821.94	-1902.58	-1860	-860.645		-1.288	-2730	-1802.9	-1734.84	-1726.77	-1537.42		-1.288	-2120.97	-1747.42	-1801.61	-1802.9	-1674.19		-1.288	-2295.16	-1760.32	-1842.9	-1857.1	-1671.94
	-1.287	-2613.23	-1837.42	-1812.9	-1761.61	-1697.74		-1.287	-2526.13	-1697.74	-1581.94	-1457.74	-1524.52		-1.287	-2487.1	-1643.55	-1595.16	-1703.87	-1792.9		-1.287	-2477.1	-1805.81	-1885.16	-1842.58	-854.839		-1.287	-2720.32	-1786.77	-1719.03	-1710.65	-1523.23		-1.287	-2110	-1730.97	-1785.16	-1786.13	-1659.03		-1.287	-2284.19	-1744.19	-1826.13	-1840.65	-1657.1
	-1.286	-2600.97	-1820.97	-1796.45	-1744.84	-1681.94		-1.286	-2513.23	-1681.94	-1567.74	-1443.23	-1509.35		-1.286	-2473.87	-1628.71	-1580	-1687.74	-1781.61		-1.286	-2466.77	-1789.68	-1868.39	-1825.48	-849.032		-1.286	-2710.65	-1770.97	-1703.55	-1694.84	-1508.71		-1.286	-2099.35	-1715.16	-1769.03	-1770	-1644.19		-1.286	-2273.23	-1728.39	-1809.68	-1824.52	-1642.26
	-1.285	-2588.71	-1804.84	-1780.32	-1728.39	-1666.13		-1.285	-2500.32	-1666.13	-1553.87	-1428.71	-1494.19		-1.285	-2460.32	-1613.23	-1564.84	-1671.94	-1770.32		-1.285	-2456.77	-1773.87	-1851.29	-1808.39	-843.226		-1.285	-2701.29	-1755.16	-1688.06	-1679.03	-1494.52		-1.285	-2088.71	-1699.35	-1752.58	-1753.55	-1629.68		-1.285	-2262.26	-1712.58	-1793.23	-1808.39	-1627.74
	-1.284	-2576.13	-1788.06	-1763.55	-1711.94	-1650		-1.284	-2487.1	-1650	-1545.81	-1414.19	-1479.35		-1.284	-2446.77	-1598.06	-1549.68	-1655.81	-1758.71		-1.284	-2446.45	-1757.42	-1834.19	-1791.29	-837.097		-1.284	-2692.9	-1739.35	-1672.58	-1663.23	-1480.32		-1.284	-2078.06	-1683.55	-1736.45	-1737.1	-1614.52		-1.284	-2250.65	-1696.77	-1776.77	-1792.26	-1612.9
	-1.283	-2563.87	-1771.94	-1747.1	-1695.48	-1634.52		-1.283	-2474.19	-1634.52	-1547.1	-1400.32	-1464.52		-1.283	-2433.23	-1582.9	-1534.84	-1640.32	-1747.42		-1.283	-2436.45	-1741.61	-1817.42	-1774.19	-831.29		-1.283	-2684.84	-1723.87	-1657.42	-1647.74	-1466.45		-1.283	-2067.74	-1668.06	-1720.65	-1720.97	-1599.68		-1.283	-2239.68	-1681.29	-1760.32	-1776.13	-1598.06
	-1.282	-2551.29	-1755.48	-1730.97	-1679.35	-1619.03		-1.282	-2461.29	-1619.03	-1533.23	-1386.45	-1449.68		-1.282	-2419.68	-1568.06	-1520	-1624.84	-1736.13		-1.282	-2426.45	-1725.81	-1800.65	-1757.1	-825.484		-1.282	-2677.1	-1708.06	-1642.26	-1632.26	-1452.58		-1.282	-2057.1	-1652.58	-1704.84	-1704.84	-1585.16		-1.282	-2228.71	-1670	-1743.87	-1759.68	-1583.23
	-1.281	-2538.39	-1738.71	-1714.52	-1662.9	-1603.23		-1.281	-2447.74	-1603.23	-1516.13	-1372.26	-1434.84		-1.281	-2405.81	-1552.9	-1504.84	-1609.03	-1724.52		-1.281	-2416.13	-1709.68	-1783.55	-1740	-819.355		-1.281	-2667.42	-1692.58	-1627.1	-1616.45	-1438.39		-1.281	-2046.77	-1637.1	-1689.03	-1692.26	-1570.32		-1.281	-2217.42	-1659.35	-1727.1	-1743.23	-1568.39
	-1.28	-2525.81	-1722.58	-1698.71	-1646.77	-1587.42		-1.28	-2434.84	-1587.74	-1500	-1358.39	-1420.32		-1.28	-2391.94	-1538.06	-1490	-1593.55	-1713.23		-1.28	-2406.45	-1694.19	-1767.1	-1723.23	-813.548		-1.28	-2658.06	-1677.1	-1612.26	-1600.97	-1424.84		-1.28	-2036.13	-1621.94	-1673.23	-1682.58	-1555.81		-1.28	-2206.77	-1647.1	-1710.97	-1727.1	-1553.87
	-1.279	-2512.9	-1706.45	-1682.58	-1630.97	-1572.26		-1.279	-2421.61	-1572.58	-1485.48	-1344.52	-1405.81		-1.279	-2378.06	-1523.55	-1475.48	-1578.06	-1701.94		-1.279	-2396.45	-1678.71	-1750.32	-1706.45	-807.742		-1.279	-2649.03	-1661.94	-1597.1	-1585.81	-1411.29		-1.279	-2025.81	-1606.77	-1657.74	-1665.48	-1541.29		-1.279	-2195.81	-1634.19	-1695.16	-1710.97	-1539.35
	-1.278	-2499.68	-1690.32	-1666.45	-1614.84	-1556.45		-1.278	-2408.06	-1556.77	-1470.97	-1330.65	-1391.29		-1.278	-2363.87	-1508.39	-1460.65	-1562.58	-1690.65		-1.278	-2386.45	-1662.9	-1733.55	-1689.68	-801.613		-1.278	-2643.87	-1646.77	-1581.94	-1570.32	-1397.42		-1.278	-2015.16	-1591.29	-1641.94	-1648.39	-1526.45		-1.278	-2184.84	-1620	-1678.71	-1694.84	-1524.52
	-1.277	-2486.77	-1674.52	-1650.65	-1599.03	-1541.29		-1.277	-2394.52	-1541.61	-1456.45	-1317.1	-1377.1		-1.277	-2350.32	-1493.87	-1446.13	-1547.42	-1679.35		-1.277	-2376.77	-1647.74	-1717.1	-1673.23	-795.806		-1.277	-2633.55	-1631.94	-1567.1	-1554.84	-1383.87		-1.277	-2004.84	-1576.45	-1626.77	-1631.94	-1512.26		-1.277	-2173.87	-1606.13	-1662.9	-1678.71	-1510
	-1.276	-2473.87	-1658.71	-1635.16	-1583.23	-1526.13		-1.276	-2380.97	-1526.45	-1442.58	-1303.55	-1362.9		-1.276	-2336.45	-1479.35	-1431.94	-1532.26	-1668.06		-1.276	-2367.1	-1632.58	-1700.65	-1656.77	-789.677		-1.276	-2623.23	-1617.1	-1552.58	-1540	-1370.65		-1.276	-1994.84	-1561.61	-1611.61	-1615.81	-1497.74		-1.276	-2162.9	-1591.61	-1647.1	-1662.9	-1495.48
	-1.275	-2460.32	-1642.9	-1619.35	-1567.42	-1510.65		-1.275	-2370.65	-1511.29	-1428.39	-1290	-1348.39		-1.275	-2322.26	-1464.84	-1417.42	-1517.1	-1656.77		-1.275	-2357.1	-1617.1	-1684.52	-1640.32	-783.548		-1.275	-2613.87	-1601.94	-1539.35	-1524.52	-1357.1		-1.275	-1984.52	-1546.45	-1596.13	-1599.68	-1483.23		-1.275	-2151.94	-1577.1	-1631.29	-1646.77	-1480.97
	-1.274	-2447.42	-1627.42	-1603.87	-1551.61	-1495.16		-1.274	-2364.84	-1496.13	-1414.52	-1276.77	-1334.19		-1.274	-2308.06	-1450.65	-1403.23	-1501.94	-1645.48		-1.274	-2347.42	-1601.94	-1668.06	-1624.19	-777.742		-1.274	-2604.52	-1586.77	-1528.06	-1509.68	-1343.87		-1.274	-1974.52	-1531.61	-1580.97	-1583.55	-1469.03		-1.274	-2141.29	-1562.58	-1615.81	-1631.29	-1466.77
	-1.273	-2434.19	-1611.61	-1588.06	-1536.13	-1480.32		-1.273	-2350.65	-1481.29	-1400.65	-1263.55	-1320.32		-1.273	-2293.87	-1436.45	-1389.35	-1486.77	-1634.19		-1.273	-2337.74	-1586.77	-1651.94	-1607.74	-771.935		-1.273	-2595.16	-1572.26	-1511.94	-1494.52	-1330.65		-1.273	-1964.84	-1516.77	-1565.81	-1568.06	-1455.16		-1.273	-2130.65	-1548.06	-1600	-1615.81	-1452.58
	-1.272	-2420.65	-1596.13	-1572.58	-1520.32	-1465.16		-1.272	-2335.81	-1466.45	-1386.77	-1250	-1306.45		-1.272	-2279.68	-1422.26	-1375.16	-1471.94	-1623.23		-1.272	-2328.39	-1571.94	-1636.13	-1591.61	-765.806		-1.272	-2585.81	-1557.42	-1496.13	-1479.68	-1317.42		-1.272	-1954.84	-1501.94	-1550.65	-1552.26	-1441.29		-1.272	-2119.68	-1533.55	-1584.19	-1600	-1438.39
	-1.271	-2407.1	-1580.32	-1557.1	-1504.84	-1450.32		-1.271	-2320.97	-1451.94	-1373.23	-1236.77	-1292.58		-1.271	-2265.16	-1408.06	-1360.97	-1457.1	-1611.61		-1.271	-2319.03	-1556.77	-1620	-1575.48	-759.677		-1.271	-2576.77	-1542.9	-1481.61	-1464.84	-1304.19		-1.271	-1945.16	-1487.42	-1535.48	-1536.77	-1427.42		-1.271	-2108.71	-1519.03	-1568.71	-1584.19	-1424.19
	-1.27	-2393.55	-1565.16	-1541.94	-1489.35	-1435.48		-1.27	-2306.45	-1437.1	-1360	-1223.87	-1278.71		-1.27	-2250.65	-1394.19	-1347.1	-1442.58	-1600.32		-1.27	-2309.68	-1541.94	-1604.19	-1559.35	-753.548		-1.27	-2567.74	-1528.39	-1470.32	-1450	-1291.29		-1.27	-1935.81	-1472.9	-1520.65	-1521.29	-1413.55		-1.27	-2098.06	-1504.52	-1553.55	-1569.03	-1410.32
	-1.269	-2380	-1549.68	-1526.77	-1474.19	-1420.97		-1.269	-2292.26	-1422.58	-1346.77	-1210.97	-1265.16		-1.269	-2236.13	-1380	-1333.55	-1428.06	-1589.03		-1.269	-2300.32	-1527.1	-1588.39	-1543.55	-747.419		-1.269	-2558.39	-1513.87	-1455.48	-1435.81	-1278.39		-1.269	-1926.13	-1458.71	-1505.81	-1505.81	-1399.68		-1.269	-2087.42	-1490	-1538.06	-1553.55	-1396.13
	-1.268	-2366.13	-1534.19	-1511.29	-1458.71	-1406.13		-1.268	-2277.74	-1408.06	-1333.23	-1197.74	-1251.29		-1.268	-2221.61	-1366.13	-1319.68	-1413.55	-1577.74		-1.268	-2290.97	-1512.26	-1572.26	-1527.42	-741.29		-1.268	-2549.35	-1499.03	-1440	-1420.97	-1265.48		-1.268	-1916.45	-1444.19	-1490.65	-1490.65	-1385.81		-1.268	-2076.77	-1475.48	-1522.58	-1538.06	-1382.26
	-1.267	-2352.26	-1519.03	-1496.13	-1443.55	-1391.61		-1.267	-2263.23	-1393.87	-1320.32	-1185.16	-1237.74		-1.267	-2207.1	-1352.58	-1306.13	-1399.03	-1566.45		-1.267	-2281.61	-1497.74	-1556.77	-1511.61	-735.484		-1.267	-2540.32	-1484.84	-1425.48	-1406.77	-1252.58		-1.267	-1907.42	-1430	-1476.13	-1475.48	-1372.58		-1.267	-2066.45	-1461.29	-1507.1	-1522.9	-1368.39
	-1.266	-2338.71	-1503.87	-1480.97	-1428.71	-1377.1		-1.266	-2248.71	-1379.68	-1307.1	-1172.26	-1224.52		-1.266	-2192.9	-1339.03	-1292.58	-1384.84	-1555.48		-1.266	-2272.58	-1483.23	-1541.29	-1495.81	-729.677		-1.266	-2531.29	-1470.65	-1411.29	-1392.58	-1240		-1.266	-1898.39	-1415.81	-1469.68	-1460.65	-1359.03		-1.266	-2055.81	-1447.42	-1491.94	-1507.74	-1354.52
	-1.265	-2324.52	-1488.71	-1465.81	-1413.55	-1362.58		-1.265	-2234.19	-1365.16	-1294.19	-1159.68	-1210.97		-1.265	-2178.06	-1325.16	-1279.03	-1370.32	-1544.19		-1.265	-2263.23	-1468.39	-1525.48	-1480	-723.548		-1.265	-2522.26	-1456.13	-1396.77	-1378.71	-1227.1		-1.265	-1889.35	-1401.61	-1455.81	-1445.81	-1345.48		-1.265	-2045.16	-1432.9	-1476.77	-1492.58	-1340.65
	-1.264	-2310.97	-1473.87	-1451.29	-1399.03	-1348.39		-1.264	-2220	-1351.29	-1281.29	-1147.1	-1198.06		-1.264	-2163.55	-1311.94	-1265.81	-1356.45	-1532.9		-1.264	-2254.19	-1454.19	-1510	-1464.52	-717.419		-1.264	-2513.55	-1442.26	-1382.58	-1364.52	-1214.84		-1.264	-1880.65	-1387.74	-1440	-1431.29	-1331.94		-1.264	-2034.52	-1419.03	-1461.94	-1477.74	-1327.1
	-1.263	-2296.77	-1459.03	-1436.45	-1384.19	-1334.19		-1.263	-2205.48	-1337.42	-1268.39	-1134.84	-1185.16		-1.263	-2149.03	-1298.71	-1252.58	-1342.58	-1521.61		-1.263	-2245.16	-1440	-1494.52	-1449.35	-711.613		-1.263	-2504.52	-1428.39	-1368.71	-1350.32	-1202.26		-1.263	-1872.26	-1374.19	-1424.52	-1416.77	-1318.71		-1.263	-2023.87	-1405.16	-1447.1	-1462.9	-1313.87
	-1.262	-2282.58	-1444.19	-1421.61	-1369.35	-1320		-1.262	-2190.97	-1323.23	-1255.16	-1122.58	-1171.61		-1.262	-2134.52	-1285.48	-1239.35	-1328.39	-1510.32		-1.262	-2236.13	-1425.81	-1479.35	-1433.87	-705.484		-1.262	-2495.48	-1414.52	-1354.84	-1336.13	-1190		-1.262	-1879.03	-1360	-1409.03	-1401.94	-1305.48		-1.262	-2012.9	-1390.97	-1432.26	-1447.74	-1300.32
	-1.261	-2268.39	-1429.35	-1407.1	-1354.84	-1305.81		-1.261	-2176.45	-1309.68	-1242.58	-1110.65	-1158.39		-1.261	-2120	-1272.26	-1226.13	-1314.52	-1499.03		-1.261	-2227.74	-1411.61	-1464.19	-1418.71	-699.677		-1.261	-2487.1	-1400.65	-1341.29	-1322.26	-1177.74		-1.261	-1874.52	-1346.45	-1394.19	-1387.74	-1292.26		-1.261	-2002.26	-1377.1	-1417.74	-1432.9	-1286.77
	-1.26	-2253.87	-1414.84	-1392.58	-1340.32	-1291.94		-1.26	-2162.26	-1295.81	-1230	-1098.39	-1145.81		-1.26	-2105.16	-1259.03	-1213.23	-1300.97	-1487.74		-1.26	-2219.03	-1397.74	-1449.03	-1403.55	-693.548		-1.26	-2478.39	-1387.1	-1327.74	-1308.39	-1165.48		-1.26	-1864.19	-1333.23	-1379.68	-1373.55	-1279.68		-1.26	-1991.61	-1363.23	-1403.23	-1418.39	-1273.55
	-1.259	-2239.68	-1400.32	-1378.06	-1325.81	-1278.06		-1.259	-2147.42	-1282.26	-1217.42	-1086.13	-1133.23		-1.259	-2090.32	-1245.81	-1200.32	-1287.1	-1476.77		-1.259	-2210.32	-1383.87	-1433.87	-1388.39	-687.742		-1.259	-2469.68	-1373.55	-1314.19	-1294.84	-1153.55		-1.259	-1857.74	-1320	-1365.16	-1359.03	-1266.45		-1.259	-1980.97	-1349.35	-1388.39	-1403.55	-1260.32
	-1.258	-2225.16	-1385.81	-1363.55	-1311.61	-1264.19		-1.258	-2133.55	-1268.71	-1205.16	-1074.19	-1120.97		-1.258	-2075.48	-1232.9	-1187.74	-1273.87	-1465.48		-1.258	-2201.94	-1370	-1419.03	-1373.55	-681.613		-1.258	-2461.29	-1360	-1300.65	-1281.29	-1141.61		-1.258	-1851.61	-1306.45	-1350.65	-1344.84	-1253.55		-1.258	-1970.65	-1335.81	-1374.19	-1389.03	-1246.77
	-1.257	-2210.97	-1371.61	-1349.35	-1297.42	-1250.65		-1.257	-2119.03	-1255.16	-1192.9	-1062.58	-1108.39		-1.257	-2060.97	-1220	-1175.16	-1260.32	-1454.52		-1.257	-2193.55	-1356.13	-1404.52	-1358.71	-675.806		-1.257	-2452.9	-1346.45	-1287.42	-1267.74	-1130		-1.257	-1846.13	-1292.9	-1336.45	-1330.97	-1242.26		-1.257	-1960	-1322.26	-1360	-1374.84	-1233.87
	-1.256	-2196.45	-1357.42	-1335.16	-1283.23	-1236.77		-1.256	-2104.19	-1241.61	-1180.65	-1050.65	-1096.13		-1.256	-2045.81	-1207.42	-1162.58	-1246.77	-1443.23		-1.256	-2185.16	-1342.58	-1389.68	-1343.87	-670		-1.256	-2444.52	-1333.23	-1274.52	-1254.19	-1118.06		-1.256	-1840.32	-1279.68	-1322.58	-1317.1	-1232.9		-1.256	-1949.68	-1308.71	-1345.48	-1360.32	-1220.97
	-1.255	-2181.94	-1343.23	-1321.29	-1269.03	-1223.23		-1.255	-2089.35	-1228.39	-1168.39	-1039.03	-1083.55		-1.255	-2030.97	-1194.84	-1150	-1233.55	-1432.26		-1.255	-2177.1	-1328.71	-1374.84	-1329.03	-664.194		-1.255	-2436.13	-1320	-1261.29	-1240.65	-1106.45		-1.255	-1834.52	-1266.45	-1308.71	-1303.23	-1220		-1.255	-1939.03	-1295.16	-1331.29	-1345.81	-1208.06
	-1.254	-2167.74	-1329.03	-1307.1	-1255.16	-1210		-1.254	-2074.84	-1215.16	-1156.45	-1027.42	-1071.61		-1.254	-2016.13	-1182.26	-1137.74	-1220.32	-1421.29		-1.254	-2169.03	-1315.48	-1360.32	-1314.52	-658.065		-1.254	-2428.06	-1306.77	-1248.06	-1227.42	-1094.84		-1.254	-1828.39	-1253.23	-1294.84	-1289.68	-1206.77		-1.254	-1928.71	-1281.94	-1317.42	-1331.61	-1195.16
	-1.253	-2153.23	-1315.16	-1293.55	-1241.29	-1196.77		-1.253	-2060.32	-1202.26	-1144.52	-1015.81	-1059.68		-1.253	-2000.97	-1170	-1126.13	-1207.42	-1410.32		-1.253	-2160.97	-1302.26	-1346.13	-1300.32	-652.258		-1.253	-2420	-1293.87	-1235.16	-1214.52	-1083.23		-1.253	-1821.94	-1240.32	-1281.29	-1275.81	-1193.87		-1.253	-1918.39	-1268.71	-1303.55	-1317.74	-1182.58
	-1.252	-2138.71	-1301.29	-1279.68	-1227.42	-1183.55		-1.252	-2045.16	-1189.35	-1132.58	-1004.19	-1047.42		-1.252	-1985.81	-1157.74	-1113.87	-1194.19	-1399.03		-1.252	-2152.9	-1289.03	-1331.61	-1285.81	-646.452		-1.252	-2411.61	-1280.65	-1222.58	-1201.29	-1071.61		-1.252	-1815.16	-1227.42	-1267.74	-1262.26	-1180.97		-1.252	-1908.06	-1255.16	-1289.68	-1303.55	-1170
	-1.251	-2124.52	-1287.74	-1266.13	-1213.87	-1170.65		-1.251	-2030.65	-1176.45	-1120.97	-992.581	-1035.81		-1.251	-1970.97	-1145.48	-1101.61	-1181.61	-1388.39		-1.251	-2144.84	-1275.81	-1317.42	-1271.61	-640.645		-1.251	-2403.87	-1268.06	-1210	-1188.39	-1061.94		-1.251	-1808.06	-1214.84	-1254.19	-1248.71	-1168.71		-1.251	-1897.74	-1241.94	-1275.81	-1289.68	-1157.42
	-1.25	-2110	-1274.19	-1252.26	-1200.32	-1157.74		-1.25	-2015.81	-1163.87	-1109.35	-981.29	-1023.87		-1.25	-1956.13	-1133.55	-1090	-1169.03	-1377.42		-1.25	-2137.74	-1262.9	-1303.55	-1257.42	-634.839		-1.25	-2395.81	-1255.16	-1197.42	-1175.81	-1051.61		-1.25	-1802.9	-1202.26	-1240.97	-1235.48	-1156.45		-1.25	-1887.74	-1229.03	-1262.26	-1275.81	-1145.16
	-1.249	-2094.84	-1260.32	-1238.39	-1186.77	-1144.52		-1.249	-2000.32	-1150.97	-1097.42	-970	-1012.26		-1.249	-1940.97	-1121.61	-1077.74	-1156.13	-1366.45		-1.249	-2130	-1249.35	-1289.35	-1243.23	-629.355		-1.249	-2387.74	-1242.26	-1184.84	-1162.9	-1040		-1.249	-1804.19	-1189.68	-1227.74	-1222.26	-1144.19		-1.249	-1877.42	-1216.13	-1248.39	-1261.94	-1132.9
	-1.248	-2080.32	-1246.77	-1225.16	-1173.55	-1132.26		-1.248	-1985.81	-1139.35	-1085.81	-959.032	-1000.32		-1.248	-1926.13	-1109.68	-1066.13	-1143.87	-1355.48		-1.248	-2122.58	-1236.45	-1275.48	-1229.35	-623.548		-1.248	-2380	-1229.68	-1172.58	-1150.32	-1028.71		-1.248	-1804.52	-1177.42	-1214.52	-1209.35	-1132.58		-1.248	-1867.1	-1203.23	-1235.16	-1248.06	-1120.65
	-1.247	-2065.81	-1233.55	-1211.94	-1160.65	-1119.68		-1.247	-1970.97	-1128.06	-1074.52	-948.387	-989.032		-1.247	-1911.61	-1098.06	-1054.84	-1131.61	-1344.52		-1.247	-2115.16	-1223.87	-1261.61	-1215.48	-617.742		-1.247	-2372.58	-1217.42	-1160.32	-1138.06	-1017.42		-1.247	-1800.97	-1165.16	-1201.61	-1196.13	-1120.65		-1.247	-1857.1	-1190.65	-1221.61	-1234.52	-1108.71
	-1.246	-2050.65	-1220	-1198.71	-1147.42	-1107.1		-1.246	-1955.81	-1116.45	-1063.23	-937.419	-977.419		-1.246	-1896.13	-1086.13	-1043.23	-1119.35	-1333.55		-1.246	-2107.42	-1210.97	-1247.42	-1201.61	-611.935		-1.246	-2364.84	-1204.84	-1148.06	-1125.81	-1006.45		-1.246	-1795.48	-1152.9	-1188.71	-1183.23	-1108.71		-1.246	-1846.77	-1177.74	-1208.39	-1220.97	-1096.45
	-1.245	-2035.81	-1206.77	-1185.81	-1134.52	-1094.52		-1.245	-1940.97	-1104.84	-1051.94	-926.452	-966.129		-1.245	-1881.29	-1074.52	-1031.61	-1107.42	-1322.9		-1.245	-2100	-1198.71	-1233.87	-1188.06	-606.452		-1.245	-2357.42	-1192.9	-1136.13	-1113.55	-995.484		-1.245	-1789.35	-1140.65	-1176.13	-1170.65	-1097.1		-1.245	-1837.1	-1165.48	-1195.16	-1207.74	-1084.52
	-1.244	-2021.29	-1193.87	-1172.9	-1121.94	-1082.26		-1.244	-1926.13	-1092.9	-1040.65	-916.129	-955.161		-1.244	-1866.45	-1063.23	-1020.32	-1095.16	-1312.26		-1.244	-2092.9	-1186.13	-1220.65	-1174.84	-600.645		-1.244	-2350	-1180.97	-1124.52	-1101.61	-984.516		-1.244	-1782.9	-1129.03	-1163.55	-1157.74	-1085.48		-1.244	-1827.1	-1152.9	-1182.26	-1194.84	-1072.9
	-1.243	-2006.13	-1180.97	-1160	-1109.03	-1070		-1.243	-1911.29	-1080.97	-1029.35	-905.484	-943.871		-1.243	-1851.29	-1051.61	-1009.03	-1083.23	-1301.29		-1.243	-2085.81	-1173.87	-1207.1	-1161.29	-594.839		-1.243	-2342.58	-1168.71	-1112.58	-1089.35	-973.871		-1.243	-1776.13	-1117.1	-1150.97	-1145.16	-1073.87		-1.243	-1817.1	-1140.65	-1169.35	-1181.61	-1060.97
	-1.242	-1990.97	-1168.06	-1147.1	-1096.45	-1057.74		-1.242	-1896.45	-1069.35	-1018.39	-894.839	-932.903		-1.242	-1836.45	-1040.32	-997.742	-1071.29	-1290.65		-1.242	-2078.71	-1161.61	-1193.87	-1148.06	-589.355		-1.242	-2335.16	-1157.1	-1100.97	-1077.42	-963.226		-1.242	-1774.19	-1105.48	-1138.71	-1132.9	-1062.58		-1.242	-1807.1	-1128.71	-1156.45	-1168.71	-1049.35
	-1.241	-1976.13	-1155.48	-1134.52	-1083.87	-1045.81		-1.241	-1881.29	-1057.74	-1007.1	-884.516	-922.258		-1.241	-1821.61	-1029.35	-986.774	-1059.68	-1280		-1.241	-2071.94	-1149.35	-1180.65	-1135.16	-583.871		-1.241	-2328.06	-1145.16	-1089.35	-1065.48	-952.903		-1.241	-1780	-1093.87	-1126.77	-1120.97	-1051.29		-1.241	-1797.42	-1116.45	-1143.87	-1156.13	-1038.06
	-1.24	-1961.29	-1142.9	-1122.26	-1071.29	-1033.87		-1.24	-1866.45	-1046.13	-996.129	-874.194	-911.613		-1.24	-1806.45	-1018.06	-975.806	-1048.06	-1269.35		-1.24	-2064.84	-1137.42	-1167.42	-1122.26	-578.065		-1.24	-2320.97	-1133.55	-1077.74	-1053.87	-942.581		-1.24	-1780.32	-1083.87	-1114.52	-1108.71	-1040.32		-1.24	-1787.74	-1104.52	-1131.61	-1143.23	-1026.45
	-1.239	-1946.45	-1130.65	-1109.68	-1059.03	-1021.94		-1.239	-1851.61	-1034.84	-985.161	-863.871	-900.645		-1.239	-1791.61	-1007.1	-964.839	-1036.45	-1258.71		-1.239	-2058.06	-1125.81	-1154.52	-1109.35	-572.581		-1.239	-2313.55	-1122.26	-1066.45	-1042.26	-932.258		-1.239	-1777.1	-1079.68	-1102.26	-1096.45	-1029.03		-1.239	-1777.74	-1092.58	-1119.03	-1130.97	-1015.16
	-1.238	-1931.29	-1118.06	-1097.42	-1046.77	-1010.32		-1.238	-1836.77	-1023.23	-974.516	-853.871	-890.323		-1.238	-1776.77	-995.806	-954.194	-1025.16	-1248.06		-1.238	-2051.61	-1113.87	-1141.61	-1096.45	-567.097		-1.238	-2306.77	-1110.65	-1055.16	-1030.97	-922.258		-1.238	-1773.87	-1067.74	-1090.32	-1084.52	-1018.06		-1.238	-1768.39	-1080.65	-1106.77	-1118.39	-1003.55
	-1.237	-1916.77	-1105.81	-1085.16	-1034.84	-998.387		-1.237	-1821.94	-1011.94	-963.871	-843.548	-879.677		-1.237	-1761.94	-984.839	-943.548	-1013.87	-1237.42		-1.237	-2045.16	-1102.26	-1129.35	-1083.87	-561.613		-1.237	-2299.68	-1099.35	-1044.19	-1019.35	-912.258		-1.237	-1770	-1055.16	-1078.39	-1072.58	-1007.1		-1.237	-1758.39	-1069.03	-1094.52	-1106.13	-992.258
	-1.236	-1901.61	-1093.55	-1072.9	-1022.58	-986.774		-1.236	-1806.77	-1000.32	-953.226	-833.548	-869.355		-1.236	-1746.77	-974.194	-932.903	-1002.26	-1227.1		-1.236	-2038.39	-1090.32	-1116.45	-1071.29	-556.129		-1.236	-2292.58	-1087.74	-1032.9	-1008.06	-903.226		-1.236	-1765.81	-1042.58	-1066.77	-1060.97	-996.129		-1.236	-1748.71	-1057.1	-1082.26	-1093.55	-981.29
	-1.235	-1886.45	-1081.61	-1060.97	-1010.97	-975.484		-1.235	-1791.94	-989.032	-942.903	-823.871	-859.032		-1.235	-1731.94	-963.548	-922.581	-990.968	-1216.45		-1.235	-2032.26	-1079.03	-1104.19	-1058.71	-550.645		-1.235	-2285.81	-1076.77	-1021.94	-996.452	-896.774		-1.235	-1760.65	-1030.97	-1055.16	-1049.35	-985.484		-1.235	-1739.35	-1045.81	-1070	-1080.97	-970.323
	-1.234	-1871.61	-1069.68	-1049.03	-998.71	-964.194		-1.234	-1777.1	-978.065	-932.581	-814.194	-849.032		-1.234	-1717.1	-953.226	-912.258	-980	-1206.13		-1.234	-2026.13	-1067.74	-1091.61	-1046.45	-545.484		-1.234	-2279.03	-1065.81	-1010.97	-985.484	-886.129		-1.234	-1754.84	-1019.35	-1043.55	-1037.74	-975.161		-1.234	-1730	-1034.19	-1058.39	-1069.03	-959.355
	-1.233	-1856.45	-1057.74	-1037.1	-987.097	-952.903		-1.233	-1761.94	-967.097	-921.935	-804.516	-838.71		-1.233	-1701.94	-942.581	-902.258	-969.032	-1195.48		-1.233	-2019.68	-1056.13	-1079.35	-1034.19	-540		-1.233	-2272.26	-1054.52	-999.677	-974.194	-875.484		-1.233	-1748.71	-1007.74	-1031.94	-1026.13	-964.516		-1.233	-1720.32	-1022.58	-1046.45	-1056.77	-948.71
	-1.232	-1841.61	-1045.81	-1025.48	-975.484	-941.935		-1.232	-1747.1	-956.129	-911.935	-795.161	-829.032		-1.232	-1687.42	-932.258	-891.935	-958.387	-1185.48		-1.232	-2013.87	-1045.16	-1067.1	-1021.94	-534.516		-1.232	-2265.48	-1043.87	-989.032	-963.226	-865.484		-1.232	-1742.58	-996.452	-1020.65	-1015.16	-954.194		-1.232	-1711.29	-1011.61	-1034.52	-1044.84	-938.065
	-1.231	-1826.77	-1034.19	-1013.87	-963.871	-930.968		-1.231	-1732.58	-945.484	-901.935	-785.806	-819.032		-1.231	-1672.58	-922.258	-881.935	-947.742	-1175.16		-1.231	-2007.42	-1033.87	-1055.16	-1010	-529.355		-1.231	-2258.71	-1032.9	-978.387	-952.581	-855.806		-1.231	-1738.71	-985.484	-1009.68	-1003.87	-944.194		-1.231	-1701.94	-1000	-1022.9	-1033.23	-927.419
	-1.23	-1811.61	-1022.58	-1001.94	-952.581	-920		-1.23	-1717.42	-934.516	-891.613	-776.129	-809.355		-1.23	-1657.74	-911.935	-871.935	-937.097	-1164.84		-1.23	-2001.61	-1022.9	-1043.23	-997.742	-523.871		-1.23	-2251.94	-1022.26	-967.742	-941.935	-845.806		-1.23	-1743.55	-974.516	-998.065	-991.935	-933.871		-1.23	-1692.58	-988.71	-1011.29	-1020.97	-917.097
	-1.229	-1796.77	-1011.29	-990.645	-941.29	-909.355		-1.229	-1702.58	-923.871	-881.613	-767.097	-799.677		-1.229	-1642.9	-901.935	-862.258	-926.452	-1154.52		-1.229	-1995.81	-1011.94	-1031.29	-985.806	-518.71		-1.229	-2245.48	-1011.61	-957.419	-931.29	-836.452		-1.229	-1745.81	-963.871	-987.097	-980.968	-923.871		-1.229	-1683.55	-978.065	-999.677	-1009.35	-906.774
	-1.228	-1781.94	-999.677	-979.355	-930.323	-898.71		-1.228	-1688.06	-913.548	-871.935	-757.742	-790.323		-1.228	-1628.71	-892.258	-852.581	-916.452	-1144.52		-1.228	-1990.32	-1000.97	-1019.68	-974.194	-513.548		-1.228	-2239.35	-1000.97	-947.419	-920.968	-827.097		-1.228	-1743.23	-953.548	-976.774	-969.677	-913.871		-1.228	-1674.52	-967.097	-988.387	-997.742	-896.452
	-1.227	-1766.77	-988.065	-967.742	-919.032	-888.065		-1.227	-1673.23	-902.903	-861.935	-748.71	-780.645		-1.227	-1613.87	-882.258	-842.581	-905.806	-1134.52		-1.227	-1984.52	-990	-1007.74	-962.581	-508.065		-1.227	-2232.9	-990.323	-937.097	-910.645	-818.065		-1.227	-1739.03	-942.903	-966.129	-958.71	-904.194		-1.227	-1665.48	-956.129	-976.774	-986.129	-886.129
	-1.226	-1751.61	-977.097	-956.774	-908.387	-877.742		-1.226	-1658.39	-892.581	-852.258	-739.677	-771.29		-1.226	-1599.35	-872.258	-833.226	-895.806	-1124.52		-1.226	-1979.03	-979.355	-996.129	-951.29	-502.903		-1.226	-2226.77	-980	-927.097	-900.323	-809.032		-1.226	-1733.55	-932.903	-955.484	-948.065	-894.516		-1.226	-1656.45	-945.806	-965.806	-974.839	-876.129
	-1.225	-1736.77	-966.129	-946.129	-897.419	-867.419		-1.225	-1643.87	-882.581	-842.581	-730.645	-762.258		-1.225	-1584.84	-862.903	-823.871	-885.806	-1114.52		-1.225	-1973.87	-969.032	-984.516	-940	-497.742		-1.225	-2220.65	-970	-917.097	-890.323	-800.323		-1.225	-1727.42	-922.581	-944.839	-937.419	-885.161		-1.225	-1647.74	-935.161	-954.839	-963.548	-866.129
	-1.224	-1721.94	-955.161	-935.161	-886.774	-857.097		-1.224	-1629.68	-872.258	-833.226	-721.935	-752.903		-1.224	-1570.32	-853.226	-814.516	-875.806	-1104.52		-1.224	-1968.39	-958.387	-973.226	-928.71	-492.581		-1.224	-2214.52	-960	-907.097	-880	-791.29		-1.224	-1726.45	-912.581	-934.516	-926.774	-875.484		-1.224	-1639.03	-924.516	-943.871	-952.581	-856.129
	-1.223	-1706.77	-944.194	-924.194	-876.129	-847.097		-1.223	-1614.84	-862.258	-823.871	-713.226	-743.871		-1.223	-1555.81	-843.548	-805.161	-865.806	-1094.52		-1.223	-1963.23	-948.387	-961.935	-917.742	-487.742		-1.223	-2208.39	-950	-897.419	-870	-782.581		-1.223	-1735.81	-902.903	-923.871	-916.452	-866.129		-1.223	-1630.32	-914.194	-933.226	-941.613	-846.452
	-1.222	-1692.26	-933.548	-913.871	-865.484	-837.097		-1.222	-1600.32	-852.258	-814.516	-704.516	-734.839		-1.222	-1541.61	-834.194	-796.129	-856.129	-1084.52		-1.222	-1958.39	-938.065	-950.968	-906.774	-482.581		-1.222	-2202.58	-940.323	-887.742	-860.323	-773.871		-1.222	-1740.32	-892.903	-913.548	-905.806	-856.774		-1.222	-1621.94	-903.871	-922.581	-930.645	-836.774
	-1.221	-1677.42	-922.903	-903.226	-855.161	-827.097		-1.221	-1585.81	-842.258	-804.839	-696.129	-726.129		-1.221	-1527.1	-825.161	-787.097	-846.452	-1074.84		-1.221	-1953.55	-928.065	-940	-895.806	-477.742		-1.221	-2196.77	-930.645	-878.065	-850.645	-765.161		-1.221	-1739.03	-883.226	-903.226	-895.806	-847.419		-1.221	-1613.23	-893.871	-912.258	-920	-827.097
	-1.22	-1662.26	-912.581	-892.581	-844.839	-817.419		-1.22	-1571.29	-832.581	-795.484	-687.742	-717.097		-1.22	-1512.58	-815.806	-778.065	-836.774	-1065.16		-1.22	-1948.71	-918.065	-929.355	-885.161	-472.581		-1.22	-2191.29	-920.645	-868.387	-840.968	-756.774		-1.22	-1735.16	-873.548	-893.226	-885.484	-838.065		-1.22	-1604.52	-883.871	-901.613	-909.355	-817.742
	-1.219	-1647.74	-901.935	-882.258	-834.839	-807.742		-1.219	-1556.77	-822.903	-786.129	-679.355	-708.71		-1.219	-1498.06	-806.774	-769.355	-827.419	-1055.16		-1.219	-1944.52	-908.387	-918.71	-874.516	-467.742		-1.219	-2185.81	-911.29	-859.032	-831.613	-748.065		-1.219	-1730.32	-864.194	-883.226	-875.484	-829.032		-1.219	-1596.13	-873.871	-891.29	-898.71	-808.387
	-1.218	-1633.55	-891.935	-871.935	-824.839	-798.065		-1.218	-1542.58	-813.548	-777.419	-671.29	-700		-1.218	-1483.87	-798.065	-760.645	-818.065	-1045.81		-1.218	-1939.68	-898.71	-908.065	-863.871	-462.903		-1.218	-2180.32	-901.935	-850	-822.258	-739.677		-1.218	-1725.16	-854.839	-873.226	-865.806	-820.323		-1.218	-1587.74	-863.871	-880.968	-888.387	-799.032
	-1.217	-1618.39	-881.613	-861.613	-814.839	-788.387		-1.217	-1528.06	-803.871	-768.387	-662.903	-691.613		-1.217	-1469.68	-789.032	-751.613	-808.71	-1035.81		-1.217	-1935.16	-888.71	-897.419	-853.548	-458.065		-1.217	-2174.52	-892.581	-840.645	-812.903	-731.613		-1.217	-1719.68	-845.484	-863.226	-855.806	-815.161		-1.217	-1579.35	-853.871	-870.645	-877.742	-790
	-1.216	-1603.87	-871.29	-851.935	-805.161	-779.355		-1.216	-1513.55	-794.516	-759.355	-655.161	-683.226		-1.216	-1455.48	-780.323	-742.903	-799.677	-1026.45		-1.216	-1930.65	-879.032	-887.097	-843.226	-453.226		-1.216	-2170.32	-883.226	-831.613	-803.871	-723.548		-1.216	-1714.19	-836.452	-853.871	-846.452	-807.097		-1.216	-1571.29	-844.194	-860.645	-867.419	-780.968
	-1.215	-1589.35	-861.29	-841.935	-795.484	-770		-1.215	-1499.35	-785.161	-751.613	-647.097	-675.161		-1.215	-1441.61	-771.613	-734.516	-790.645	-1016.77		-1.215	-1926.45	-869.677	-876.774	-832.903	-448.71		-1.215	-2165.16	-874.194	-822.903	-794.839	-715.484		-1.215	-1708.71	-827.742	-844.194	-836.774	-797.419		-1.215	-1563.23	-834.839	-850.645	-857.419	-771.935
	-1.214	-1574.84	-851.29	-831.935	-785.484	-760.645		-1.214	-1484.84	-775.806	-747.419	-639.032	-667.097		-1.214	-1427.42	-762.903	-726.129	-781.613	-1007.1		-1.214	-1921.94	-860.323	-866.452	-822.903	-443.871		-1.214	-2159.35	-864.839	-813.871	-785.806	-707.419		-1.214	-1703.23	-818.71	-834.839	-827.097	-788.387		-1.214	-1554.84	-825.161	-840.968	-847.097	-762.903
	-1.213	-1560.32	-841.613	-822.258	-776.129	-751.613		-1.213	-1470.65	-766.774	-741.935	-631.613	-659.032		-1.213	-1413.55	-754.194	-717.742	-772.903	-997.419		-1.213	-1917.74	-850.968	-856.452	-812.903	-439.355		-1.213	-2153.87	-856.129	-805.161	-776.774	-699.677		-1.213	-1698.39	-810	-825.484	-817.742	-779.355		-1.213	-1547.1	-816.129	-831.29	-837.419	-754.194
	-1.212	-1545.81	-831.935	-812.903	-766.774	-742.581		-1.212	-1456.77	-758.065	-734.839	-624.194	-650.968		-1.212	-1399.68	-745.806	-709.677	-764.194	-988.065		-1.212	-1913.55	-841.935	-846.452	-803.226	-434.839		-1.212	-2148.71	-847.419	-796.774	-768.065	-691.935		-1.212	-1693.23	-801.29	-816.452	-808.71	-770.645		-1.212	-1539.35	-806.774	-821.613	-827.419	-745.484
	-1.211	-1531.29	-822.258	-803.226	-757.419	-733.548		-1.211	-1442.58	-748.71	-727.419	-616.452	-643.226		-1.211	-1385.81	-737.419	-701.613	-755.484	-978.71		-1.211	-1909.35	-832.903	-836.452	-793.548	-430		-1.211	-2142.9	-838.387	-788.065	-759.355	-684.194		-1.211	-1687.74	-792.581	-807.097	-799.355	-761.935		-1.211	-1531.29	-797.419	-811.935	-817.742	-736.774
	-1.21	-1516.77	-812.903	-793.871	-748.065	-724.839		-1.21	-1428.71	-740	-719.677	-609.032	-635.484		-1.21	-1371.94	-729.032	-693.548	-746.774	-969.355		-1.21	-1905.16	-823.871	-826.774	-783.871	-425.484		-1.21	-2138.06	-830	-779.677	-750.645	-676.774		-1.21	-1682.9	-783.871	-798.065	-790.645	-753.548		-1.21	-1523.55	-788.387	-802.581	-808.065	-728.387
	-1.209	-1502.26	-803.548	-784.516	-739.032	-716.129		-1.209	-1414.84	-731.29	-711.935	-601.613	-628.065		-1.209	-1358.06	-720.968	-685.806	-738.387	-960		-1.209	-1901.29	-815.161	-817.097	-774.516	-420.968		-1.209	-2133.23	-821.29	-771.29	-742.258	-669.355		-1.209	-1678.06	-775.484	-789.355	-781.613	-745.161		-1.209	-1515.81	-779.355	-793.226	-798.387	-720
	-1.208	-1487.74	-794.194	-775.161	-730	-707.419		-1.208	-1400.97	-722.581	-703.871	-594.516	-620.323		-1.208	-1344.52	-712.903	-677.742	-730	-950.968		-1.208	-1897.42	-806.452	-807.419	-764.839	-416.774		-1.208	-2128.06	-812.903	-762.903	-733.871	-662.258		-1.208	-1673.23	-767.419	-780.968	-772.581	-737.097		-1.208	-1508.06	-770.323	-784.194	-789.032	-711.613
	-1.207	-1473.55	-785.161	-766.129	-720.968	-699.032		-1.207	-1387.1	-714.194	-695.806	-587.097	-612.903		-1.207	-1330.65	-704.839	-670	-721.613	-941.935		-1.207	-1893.55	-797.742	-798.065	-755.484	-412.258		-1.207	-2122.58	-804.516	-754.839	-725.484	-654.839		-1.207	-1668.71	-759.032	-772.581	-763.871	-729.032		-1.207	-1500.32	-761.613	-774.839	-779.677	-703.226
	-1.206	-1459.35	-776.129	-757.097	-712.258	-690.645		-1.206	-1373.23	-705.484	-688.065	-580	-605.484		-1.206	-1317.42	-697.097	-662.581	-713.548	-932.903		-1.206	-1890	-789.032	-788.71	-746.129	-407.742		-1.206	-2117.74	-796.452	-746.452	-717.419	-647.742		-1.206	-1663.87	-750.968	-763.871	-755.161	-720.968		-1.206	-1492.58	-752.903	-766.129	-770.323	-695.161
	-1.205	-1445.16	-767.097	-747.742	-703.548	-682.581		-1.205	-1359.68	-697.419	-680.323	-572.903	-598.065		-1.205	-1303.87	-689.355	-654.839	-705.484	-923.871		-1.205	-1886.13	-780.645	-779.677	-737.097	-403.548		-1.205	-2112.58	-788.387	-738.71	-709.355	-640.645		-1.205	-1659.35	-742.903	-755.161	-746.452	-713.226		-1.205	-1485.16	-744.194	-757.097	-761.29	-687.419
	-1.204	-1430.97	-758.065	-739.032	-694.839	-674.194		-1.204	-1345.81	-689.032	-672.258	-566.129	-590.968		-1.204	-1290.32	-681.29	-647.419	-697.419	-914.839		-1.204	-1882.26	-772.258	-770.323	-728.065	-399.032		-1.204	-2107.42	-780	-730.968	-701.29	-633.548		-1.204	-1654.84	-734.839	-746.452	-738.065	-705.484		-1.204	-1477.74	-735.484	-748.065	-752.258	-679.355
	-1.203	-1417.1	-749.355	-730.323	-686.452	-666.129		-1.203	-1332.26	-680.968	-664.516	-559.355	-583.548		-1.203	-1277.1	-673.871	-640	-689.677	-905.806		-1.203	-1878.71	-764.194	-761.613	-719.355	-394.839		-1.203	-2102.58	-772.258	-723.226	-693.548	-627.097		-1.203	-1650.65	-726.774	-738.065	-729.677	-698.065		-1.203	-1470.65	-727.097	-739.355	-743.226	-671.613
	-1.202	-1403.23	-740.645	-721.613	-678.065	-658.387		-1.202	-1318.71	-674.194	-656.774	-552.581	-576.774		-1.202	-1263.87	-666.452	-632.903	-681.613	-897.097		-1.202	-1875.16	-755.806	-752.581	-710.645	-390.645		-1.202	-2097.74	-764.516	-715.484	-685.806	-620		-1.202	-1646.45	-719.355	-730	-721.613	-690.645		-1.202	-1463.55	-718.71	-730.645	-734.194	-663.871
	-1.201	-1389.03	-731.935	-713.226	-669.677	-650.323		-1.201	-1305.16	-681.935	-649.032	-545.806	-569.677		-1.201	-1250.32	-658.71	-625.806	-673.871	-888.065		-1.201	-1871.61	-747.419	-743.548	-701.935	-386.452		-1.201	-2092.58	-756.452	-707.742	-678.065	-613.226		-1.201	-1642.26	-712.581	-721.613	-713.226	-682.903		-1.201	-1456.13	-710.645	-722.258	-725.484	-656.129
	-1.2	-1375.16	-723.548	-704.839	-661.613	-642.581		-1.2	-1291.94	-678.387	-641.613	-539.032	-562.903		-1.2	-1237.1	-651.613	-618.71	-666.452	-879.355		-1.2	-1868.06	-739.677	-734.839	-693.548	-382.258		-1.2	-2087.74	-748.71	-700.323	-670.645	-606.774		-1.2	-1638.39	-704.839	-713.871	-705.161	-675.806		-1.2	-1449.35	-702.258	-713.871	-716.774	-648.71
	-1.199	-1361.61	-715.161	-696.452	-653.548	-634.839		-1.199	-1278.71	-668.71	-634.194	-532.581	-556.129		-1.199	-1224.19	-644.194	-611.613	-659.032	-870.645		-1.199	-1864.84	-731.935	-726.452	-685.161	-378.387		-1.199	-2082.9	-741.29	-693.226	-663.226	-600.323		-1.199	-1634.52	-697.419	-706.129	-697.419	-668.71		-1.199	-1442.58	-694.516	-705.484	-708.387	-641.29
	-1.198	-1347.42	-706.774	-688.065	-645.484	-627.419		-1.198	-1265.16	-659.355	-626.774	-526.129	-553.226		-1.198	-1210.97	-636.774	-604.839	-651.613	-861.935		-1.198	-1860.97	-723.871	-717.742	-676.774	-374.194		-1.198	-2078.06	-733.548	-685.806	-655.806	-593.548		-1.198	-1630.32	-689.677	-698.065	-689.355	-661.29		-1.198	-1435.48	-686.452	-697.419	-700	-633.871
	-1.197	-1333.87	-698.71	-680	-637.742	-620		-1.197	-1251.94	-650.323	-619.677	-520	-561.935		-1.197	-1198.06	-630	-598.065	-644.194	-853.226		-1.197	-1857.74	-716.129	-709.355	-668.71	-370.323		-1.197	-2073.23	-726.452	-678.71	-648.71	-587.419		-1.197	-1626.45	-682.258	-690.323	-681.613	-654.194		-1.197	-1428.71	-678.71	-689.355	-691.613	-626.774
	-1.196	-1320.32	-690.645	-672.258	-630.323	-612.581		-1.196	-1238.71	-641.29	-612.258	-514.194	-556.452		-1.196	-1185.48	-623.226	-591.29	-637.097	-844.839		-1.196	-1854.52	-708.71	-701.29	-660.645	-366.129		-1.196	-2068.71	-719.032	-671.613	-641.613	-580.968		-1.196	-1622.9	-674.839	-682.903	-674.194	-647.419		-1.196	-1421.94	-670.968	-681.29	-683.548	-619.677
	-1.195	-1306.77	-682.581	-664.194	-622.581	-605.484		-1.195	-1225.48	-632.903	-605.161	-508.387	-548.065		-1.195	-1172.58	-616.129	-584.516	-630	-836.452		-1.195	-1850.97	-701.29	-692.903	-652.581	-362.258		-1.195	-2063.55	-711.935	-664.516	-634.516	-574.839		-1.195	-1619.03	-667.742	-675.484	-670.323	-640.645		-1.195	-1415.48	-663.226	-673.226	-675.484	-612.581
	-1.194	-1293.23	-674.516	-656.452	-615.161	-598.065		-1.194	-1212.58	-625.161	-597.742	-502.258	-540.645		-1.194	-1160	-609.355	-577.742	-622.903	-828.065		-1.194	-1847.74	-693.871	-685.161	-644.516	-358.387		-1.194	-2059.03	-704.839	-657.742	-627.742	-568.71		-1.194	-1615.48	-660.645	-668.065	-666.774	-633.871		-1.194	-1409.03	-655.484	-665.484	-667.419	-605.484
	-1.193	-1280	-666.774	-648.71	-607.419	-590.968		-1.193	-1200	-617.419	-590.645	-496.452	-533.226		-1.193	-1147.42	-602.581	-571.29	-616.129	-819.677		-1.193	-1844.52	-686.774	-677.097	-636.774	-354.516		-1.193	-2054.19	-697.742	-650.968	-620.968	-562.581		-1.193	-1611.94	-653.871	-660.968	-658.387	-627.419		-1.193	-1402.58	-648.065	-657.742	-659.677	-598.71
	-1.192	-1266.45	-659.032	-640.968	-600	-583.871		-1.192	-1187.1	-609.677	-583.548	-490.645	-526.452		-1.192	-1135.16	-595.806	-564.839	-609.032	-811.29		-1.192	-1840.97	-679.355	-669.355	-629.355	-350.645		-1.192	-2049.35	-690.968	-644.194	-614.194	-556.452		-1.192	-1608.39	-646.774	-653.548	-650.323	-620.968		-1.192	-1396.13	-640.645	-650.323	-651.613	-591.613
	-1.191	-1252.9	-651.613	-633.548	-592.903	-576.774		-1.191	-1174.52	-601.935	-576.452	-485.161	-519.355		-1.191	-1122.58	-589.032	-558.387	-602.258	-803.226		-1.191	-1837.74	-672.258	-661.613	-621.935	-347.097		-1.191	-2044.52	-684.194	-637.419	-607.419	-550.645		-1.191	-1604.84	-640	-646.452	-642.258	-614.516		-1.191	-1389.68	-633.226	-642.581	-643.871	-584.839
	-1.19	-1239.68	-643.871	-626.129	-585.806	-570		-1.19	-1161.94	-594.516	-569.677	-480.645	-512.581		-1.19	-1110.32	-582.581	-551.935	-595.484	-794.839		-1.19	-1834.52	-665.484	-653.871	-614.516	-343.226		-1.19	-2039.68	-677.419	-631.29	-600.968	-544.839		-1.19	-1601.61	-633.548	-639.355	-634.839	-608.065		-1.19	-1383.23	-626.452	-635.161	-636.129	-578.387
	-1.189	-1226.77	-636.452	-619.032	-578.387	-563.226		-1.189	-1149.35	-587.419	-562.903	-485.806	-506.129		-1.189	-1098.06	-576.129	-545.806	-589.032	-786.774		-1.189	-1830.97	-658.71	-646.452	-607.097	-339.677		-1.189	-2034.84	-670.645	-624.839	-594.194	-539.032		-1.189	-1598.06	-627.419	-636.774	-627.742	-601.613		-1.189	-1377.1	-619.355	-628.065	-629.032	-571.935
	-1.188	-1213.55	-629.355	-611.613	-571.613	-556.452		-1.188	-1137.1	-580.323	-556.129	-490.645	-499.355		-1.188	-1085.81	-569.677	-539.677	-582.258	-778.71		-1.188	-1827.74	-651.613	-638.71	-599.677	-335.806		-1.188	-2030	-664.194	-618.71	-587.742	-533.548		-1.188	-1594.84	-620.968	-634.194	-620.323	-595.161		-1.188	-1370.97	-611.935	-620.968	-621.613	-565.161
	-1.187	-1200.65	-622.258	-604.516	-564.516	-550		-1.187	-1125.16	-573.226	-549.355	-483.226	-493.226		-1.187	-1073.87	-563.548	-533.548	-575.806	-770.645		-1.187	-1824.52	-645.161	-631.613	-592.581	-332.258		-1.187	-2025.16	-657.742	-612.258	-581.613	-527.742		-1.187	-1591.61	-614.516	-626.452	-613.226	-589.032		-1.187	-1364.84	-605.161	-613.548	-614.194	-559.032
	-1.186	-1187.74	-615.161	-597.419	-557.742	-543.548		-1.186	-1112.9	-566.452	-542.581	-475.484	-487.097		-1.186	-1061.94	-557.097	-527.742	-569.355	-762.903		-1.186	-1821.29	-638.387	-624.516	-585.484	-328.71		-1.186	-2020.32	-651.613	-606.452	-575.484	-522.258		-1.186	-1588.39	-608.065	-618.71	-606.452	-583.226		-1.186	-1359.03	-598.387	-606.774	-607.097	-552.581
	-1.185	-1174.84	-608.065	-590.323	-550.968	-537.097		-1.185	-1100.32	-559.677	-536.129	-469.032	-480.968		-1.185	-1050	-550.968	-521.613	-562.903	-754.839		-1.185	-1817.74	-631.935	-617.419	-578.387	-325.161		-1.185	-2015.48	-645.161	-600.323	-569.032	-516.774		-1.185	-1585.16	-601.935	-611.29	-599.355	-577.097		-1.185	-1352.9	-591.29	-599.677	-599.677	-546.129
	-1.184	-1162.26	-600.968	-583.226	-544.516	-530.645		-1.184	-1088.39	-552.903	-530	-463.226	-475.161		-1.184	-1038.06	-544.839	-515.806	-556.774	-746.774		-1.184	-1814.52	-625.806	-610.323	-571.613	-321.806		-1.184	-2010.32	-639.032	-594.194	-563.226	-511.613		-1.184	-1582.26	-595.806	-604.194	-592.903	-571.29		-1.184	-1347.1	-584.516	-592.581	-592.581	-540
	-1.183	-1149.68	-594.194	-576.452	-537.742	-524.194		-1.183	-1076.45	-546.452	-523.548	-458.71	-469.355		-1.183	-1026.45	-539.032	-510	-550.645	-739.032		-1.183	-1811.29	-619.355	-603.548	-564.839	-318.387		-1.183	-2005.48	-632.903	-588.387	-557.097	-506.129		-1.183	-1579.03	-589.677	-597.419	-586.129	-565.484		-1.183	-1341.29	-578.065	-585.806	-585.806	-534.194
	-1.182	-1137.1	-587.097	-569.677	-531.29	-518.065		-1.182	-1064.52	-540	-517.419	-454.194	-463.548		-1.182	-1014.84	-532.903	-504.194	-544.516	-731.29		-1.182	-1807.74	-612.903	-596.452	-558.065	-314.935		-1.182	-2000.32	-627.097	-582.581	-551.29	-500.645		-1.182	-1576.45	-583.871	-590.645	-579.677	-559.677		-1.182	-1335.48	-571.29	-579.032	-578.71	-528.065
	-1.181	-1124.84	-580.645	-562.903	-524.839	-511.935		-1.181	-1052.58	-533.548	-511.29	-449.355	-458.065		-1.181	-1003.23	-527.097	-498.387	-538.71	-723.871		-1.181	-1804.19	-606.774	-590	-551.613	-311.613		-1.181	-1995.48	-621.29	-576.774	-545.484	-495.484		-1.181	-1590	-578.065	-584.194	-573.226	-553.871		-1.181	-1329.68	-564.839	-572.581	-571.935	-521.935
	-1.18	-1112.58	-573.871	-556.452	-518.71	-506.129		-1.18	-1040.97	-527.419	-505.161	-444.516	-452.581		-1.18	-991.613	-521.29	-492.903	-532.581	-716.129		-1.18	-1800.97	-600.968	-583.226	-545.161	-308.355		-1.18	-1990.32	-615.484	-571.29	-539.677	-490.645		-1.18	-1590	-572.258	-578.065	-567.097	-548.387		-1.18	-1324.19	-558.71	-566.129	-565.161	-516.129
	-1.179	-1100	-567.419	-550	-512.258	-499.677		-1.179	-1029.03	-521.29	-499.032	-440	-447.097		-1.179	-980	-515.484	-487.419	-526.774	-708.71		-1.179	-1797.1	-594.839	-576.452	-538.387	-305		-1.179	-1985.48	-609.677	-565.484	-534.194	-485.484		-1.179	-1581.61	-566.452	-571.613	-560.645	-542.903		-1.179	-1318.71	-552.258	-559.355	-558.387	-510.323
	-1.178	-1087.74	-560.968	-543.548	-506.129	-493.871		-1.178	-1017.42	-515.161	-493.226	-435.484	-441.935		-1.178	-968.71	-509.677	-481.935	-520.968	-701.29		-1.178	-1793.87	-588.71	-570	-532.258	-301.774		-1.178	-1981.29	-603.871	-560	-528.71	-480.645		-1.178	-1575.16	-560.968	-565.484	-554.516	-537.419		-1.178	-1313.23	-545.806	-552.903	-551.935	-504.839
	-1.177	-1075.81	-554.516	-537.419	-500	-488.065		-1.177	-1005.81	-509.032	-487.419	-430.968	-436.774		-1.177	-957.419	-504.194	-476.452	-515.161	-693.871		-1.177	-1790.32	-582.903	-563.871	-525.806	-298.613		-1.177	-1979.68	-598.387	-554.839	-523.226	-475.806		-1.177	-1569.68	-555.484	-559.677	-548.387	-531.935		-1.177	-1307.74	-539.677	-546.774	-545.484	-499.032
	-1.176	-1063.87	-548.065	-530.968	-493.871	-482.258		-1.176	-994.194	-503.226	-481.613	-426.452	-431.613		-1.176	-946.452	-498.387	-471.29	-509.677	-686.452		-1.176	-1786.45	-577.097	-557.419	-519.677	-295.355		-1.176	-1973.23	-592.903	-549.355	-517.742	-470.968		-1.176	-1565.16	-550	-553.548	-542.581	-526.774		-1.176	-1302.26	-533.548	-540.323	-539.032	-493.226
	-1.175	-1051.61	-541.935	-524.839	-488.065	-476.774		-1.175	-982.903	-497.097	-475.806	-422.258	-426.452		-1.175	-935.484	-492.903	-466.129	-503.871	-679.355		-1.175	-1782.9	-571.613	-551.29	-513.871	-292.323		-1.175	-1966.77	-587.419	-544.194	-512.581	-466.129		-1.175	-1561.29	-544.516	-547.742	-536.774	-521.613		-1.175	-1296.77	-527.742	-534.194	-532.903	-487.742
	-1.174	-1040	-535.806	-518.71	-482.258	-470.968		-1.174	-971.613	-491.29	-470.323	-418.065	-421.29		-1.174	-924.516	-487.419	-460.968	-498.387	-671.935		-1.174	-1779.35	-566.129	-545.161	-507.742	-289.258		-1.174	-1961.29	-582.258	-539.032	-507.097	-461.613		-1.174	-1557.42	-539.355	-542.258	-530.968	-516.452		-1.174	-1291.61	-521.613	-528.387	-526.452	-482.581
	-1.173	-1028.39	-529.677	-512.903	-476.452	-465.484		-1.173	-960.645	-485.484	-464.839	-413.871	-416.774		-1.173	-913.871	-482.258	-455.806	-492.903	-664.839		-1.173	-1775.48	-560.645	-539.032	-501.935	-286.194		-1.173	-1955.81	-576.774	-534.194	-501.935	-457.097		-1.173	-1553.87	-533.871	-536.452	-525.161	-511.29		-1.173	-1286.45	-515.806	-522.258	-520.323	-477.419
	-1.172	-1016.45	-523.548	-506.774	-470.968	-460.323		-1.172	-949.355	-480	-459.355	-409.677	-411.935		-1.172	-902.903	-477.097	-450.968	-487.419	-657.742		-1.172	-1771.61	-555.161	-533.226	-495.806	-283.194		-1.172	-1950	-571.613	-529.032	-496.774	-452.581		-1.172	-1550.65	-528.71	-530.968	-519.677	-506.452		-1.172	-1280.97	-510	-516.452	-514.194	-471.935
	-1.171	-1004.84	-517.742	-500.968	-465.161	-454.839		-1.171	-938.387	-474.516	-453.871	-405.484	-407.419		-1.171	-892.258	-471.935	-446.129	-482.258	-650.968		-1.171	-1767.74	-549.677	-527.419	-490.323	-280.194		-1.171	-1944.52	-566.452	-524.194	-491.935	-448.065		-1.171	-1547.42	-523.871	-525.484	-514.194	-501.29		-1.171	-1276.13	-504.194	-510.645	-508.387	-466.774
	-1.17	-993.226	-511.935	-495.161	-459.677	-449.677		-1.17	-927.742	-469.032	-448.71	-401.29	-402.581		-1.17	-881.935	-466.774	-441.29	-477.097	-643.871		-1.17	-1763.87	-544.516	-521.613	-484.516	-277.29		-1.17	-1939.03	-561.613	-519.355	-487.097	-443.871		-1.17	-1544.19	-518.71	-520	-508.71	-496.452		-1.17	-1270.97	-498.387	-504.839	-502.581	-461.613
	-1.169	-981.613	-506.129	-489.355	-454.194	-444.516		-1.169	-916.774	-463.871	-443.226	-397.097	-398.065		-1.169	-871.29	-461.613	-436.129	-471.935	-636.774		-1.169	-1759.68	-539.355	-515.806	-479.032	-274.355		-1.169	-1933.55	-556.452	-514.516	-481.935	-439.355		-1.169	-1540.65	-513.871	-514.839	-503.226	-491.613		-1.169	-1265.81	-492.903	-498.71	-496.452	-456.774
	-1.168	-970.323	-500.323	-483.548	-449.032	-439.355		-1.168	-906.452	-458.387	-438.065	-392.903	-393.548		-1.168	-860.968	-456.774	-431.613	-466.774	-630.323		-1.168	-1755.48	-534.194	-510.323	-473.548	-271.516		-1.168	-1928.06	-551.613	-510	-477.419	-435.161		-1.168	-1537.74	-513.871	-509.677	-497.742	-487.097		-1.168	-1260.97	-487.419	-493.226	-490.645	-451.613
	-1.167	-959.355	-494.839	-478.065	-443.871	-434.194		-1.167	-895.806	-453.226	-433.226	-389.032	-389.032		-1.167	-850.645	-451.613	-426.774	-461.935	-624.839		-1.167	-1751.29	-529.355	-504.839	-468.387	-268.742		-1.167	-1922.26	-547.097	-505.484	-472.903	-430.968		-1.167	-1534.52	-512.581	-504.839	-492.581	-482.258		-1.167	-1255.81	-481.935	-487.742	-485.161	-446.774
	-1.166	-948.065	-489.032	-472.581	-438.71	-429.032		-1.166	-885.161	-448.065	-427.419	-385.161	-384.839		-1.166	-840.323	-446.774	-421.935	-456.774	-619.032		-1.166	-1747.1	-524.194	-499.032	-462.903	-265.871		-1.166	-1916.45	-542.258	-500.645	-468.065	-426.774		-1.166	-1531.29	-506.452	-499.355	-487.419	-477.742		-1.166	-1250.65	-476.452	-482.258	-479.355	-441.935
	-1.165	-937.097	-483.548	-467.419	-433.548	-424.194		-1.165	-874.839	-442.903	-422.581	-380.968	-380.323		-1.165	-830.323	-441.935	-417.742	-451.935	-612.903		-1.165	-1742.9	-519.355	-493.871	-457.742	-263.161		-1.165	-1910.97	-537.419	-496.129	-463.548	-422.903		-1.165	-1528.06	-500.645	-494.194	-482.581	-473.226		-1.165	-1245.81	-471.29	-476.774	-473.871	-437.097
	-1.164	-926.129	-478.387	-461.935	-428.387	-419.355		-1.164	-864.516	-438.065	-417.742	-377.097	-376.129		-1.164	-820.323	-437.097	-413.226	-447.097	-607.097		-1.164	-1738.71	-514.516	-488.387	-452.581	-260.548		-1.164	-1905.16	-532.903	-491.935	-459.032	-419.032		-1.164	-1525.16	-495.161	-489.355	-477.742	-469.032		-1.164	-1240.97	-466.129	-471.613	-468.387	-432.581
	-1.163	-915.484	-472.903	-456.774	-423.548	-414.839		-1.163	-854.194	-432.903	-412.903	-373.226	-371.935		-1.163	-810.323	-432.581	-408.71	-442.258	-600.645		-1.163	-1734.19	-510	-483.226	-447.419	-257.774		-1.163	-1899.03	-528.387	-487.419	-454.839	-415.161		-1.163	-1521.61	-490	-484.516	-472.903	-464.516		-1.163	-1236.13	-460.645	-466.129	-463.226	-427.742
	-1.162	-904.516	-467.742	-451.613	-418.71	-410		-1.162	-844.194	-428.065	-408.065	-369.677	-367.742		-1.162	-800.645	-428.065	-404.194	-437.742	-594.516		-1.162	-1729.68	-505.161	-478.065	-442.581	-255.161		-1.162	-1893.23	-523.871	-483.226	-450.645	-411.29		-1.162	-1518.71	-485.161	-480	-468.065	-460.323		-1.162	-1231.29	-455.806	-461.29	-457.742	-423.226
	-1.161	-893.871	-462.581	-446.452	-413.871	-405.484		-1.161	-834.194	-423.226	-403.548	-365.806	-363.548		-1.161	-790.968	-423.548	-400	-433.226	-588.71		-1.161	-1725.16	-500.645	-473.226	-437.742	-252.645		-1.161	-1887.42	-519.677	-479.032	-446.452	-407.419		-1.161	-1515.48	-480.645	-475.161	-463.226	-456.129		-1.161	-1226.77	-450.645	-456.129	-452.581	-418.71
	-1.16	-883.226	-457.419	-441.613	-409.032	-400.645		-1.16	-824.194	-418.71	-398.71	-362.258	-359.355		-1.16	-781.29	-418.71	-395.806	-428.387	-582.581		-1.16	-1720.32	-495.806	-468.065	-432.903	-249.903		-1.16	-1880.97	-515.484	-475.161	-442.258	-403.548		-1.16	-1511.94	-475.806	-470.645	-458.71	-451.935		-1.16	-1221.94	-445.806	-450.968	-447.419	-414.194
	-1.159	-872.903	-452.258	-436.452	-404.516	-396.452		-1.159	-814.194	-413.871	-394.194	-358.71	-355.484		-1.159	-771.613	-414.516	-391.29	-423.871	-576.774		-1.159	-1715.81	-491.613	-463.226	-428.065	-247.258		-1.159	-1874.84	-511.29	-470.968	-438.065	-400		-1.159	-1508.71	-471.613	-466.129	-454.194	-448.065		-1.159	-1217.1	-440.968	-446.129	-442.581	-410
	-1.158	-862.581	-447.419	-431.613	-399.677	-391.935		-1.158	-804.516	-409.355	-389.677	-355.161	-351.613		-1.158	-762.258	-410	-387.419	-419.677	-570.968		-1.158	-1710.97	-487.097	-458.71	-423.548	-244.742		-1.158	-1868.71	-507.097	-467.097	-434.194	-396.452		-1.158	-1505.16	-467.097	-461.613	-449.677	-443.871		-1.158	-1212.58	-436.129	-441.29	-437.419	-405.484
	-1.157	-852.258	-442.581	-426.774	-395.161	-387.419		-1.157	-794.839	-404.839	-385.484	-351.613	-347.742		-1.157	-752.903	-405.806	-383.226	-415.161	-565.484		-1.157	-1706.13	-482.903	-453.871	-419.032	-242.29		-1.157	-1862.58	-503.226	-463.226	-430	-392.903		-1.157	-1501.61	-462.903	-457.419	-445.484	-440		-1.157	-1208.06	-431.29	-436.452	-432.581	-401.29
	-1.156	-841.935	-437.742	-421.935	-390.645	-383.226		-1.156	-785.161	-400.323	-380.968	-348.065	-343.871		-1.156	-743.226	-401.613	-379.032	-410.968	-560		-1.156	-1700.97	-478.71	-449.355	-414.516	-239.871		-1.156	-1856.13	-499.032	-461.29	-426.129	-389.355		-1.156	-1498.06	-458.71	-453.226	-440.968	-435.806		-1.156	-1203.23	-426.452	-431.613	-427.742	-397.097
	-1.155	-831.935	-432.903	-417.419	-386.452	-378.71		-1.155	-775.806	-395.806	-376.452	-344.516	-340.323		-1.155	-734.194	-397.097	-375.161	-406.452	-554.516		-1.155	-1695.81	-474.516	-444.839	-410	-237.452		-1.155	-1849.68	-495.161	-459.677	-422.258	-386.129		-1.155	-1494.84	-454.516	-449.032	-436.774	-431.935		-1.155	-1198.71	-421.935	-426.774	-422.903	-392.903
	-1.154	-821.935	-428.387	-412.903	-381.935	-374.516		-1.154	-766.452	-391.613	-372.258	-340.968	-336.774		-1.154	-725.161	-393.226	-371.29	-402.581	-549.355		-1.154	-1690.97	-470.645	-440.323	-405.806	-235.097		-1.154	-1843.23	-490.968	-455.161	-418.71	-382.581		-1.154	-1491.29	-450.645	-444.839	-432.581	-428.387		-1.154	-1194.19	-417.419	-422.258	-418.387	-388.71
	-1.153	-811.935	-423.548	-408.387	-377.742	-370.645		-1.153	-757.097	-387.097	-368.065	-337.742	-332.903		-1.153	-716.129	-389.032	-367.097	-398.065	-543.871		-1.153	-1685.48	-466.452	-435.806	-401.29	-232.71		-1.153	-1836.45	-487.097	-450.645	-415.161	-379.355		-1.153	-1487.42	-446.452	-440.645	-428.387	-424.516		-1.153	-1189.68	-412.903	-417.742	-413.548	-384.839
	-1.152	-802.258	-419.032	-403.871	-373.548	-366.452		-1.152	-747.742	-382.258	-363.871	-334.516	-329.355		-1.152	-707.419	-384.839	-363.548	-394.194	-538.71		-1.152	-1680.32	-462.581	-431.613	-397.097	-230.452		-1.152	-1830	-483.548	-446.774	-411.613	-376.129		-1.152	-1483.87	-442.581	-436.774	-424.516	-420.968		-1.152	-1185.16	-408.387	-413.226	-409.032	-380.645
	-1.151	-792.581	-414.839	-399.355	-369.355	-362.581		-1.151	-738.71	-378.065	-360	-331.29	-325.806		-1.151	-698.71	-380.968	-359.677	-390	-533.226		-1.151	-1674.84	-458.71	-427.097	-393.226	-228.226		-1.151	-1823.55	-479.677	-443.226	-408.387	-372.903		-1.151	-1480.32	-439.032	-432.903	-420.323	-417.419		-1.151	-1180.65	-403.871	-408.71	-404.516	-376.774
	-1.15	-782.903	-410.323	-395.161	-365.161	-358.387		-1.15	-729.677	-373.871	-355.806	-327.742	-322.323		-1.15	-690	-376.774	-355.806	-386.129	-528.065		-1.15	-1669.35	-454.839	-422.903	-389.032	-225.935		-1.15	-1816.45	-476.129	-439.355	-407.097	-369.677		-1.15	-1476.45	-435.161	-429.032	-416.452	-416.774		-1.15	-1175.81	-399.677	-404.194	-400	-372.903
	-1.149	-773.548	-405.806	-390.645	-361.29	-354.516		-1.149	-720.968	-369.677	-351.935	-324.839	-318.839		-1.149	-681.29	-372.903	-352.258	-382.258	-522.903		-1.149	-1663.87	-451.29	-419.032	-384.839	-223.774		-1.149	-1809.68	-472.581	-435.806	-403.548	-366.774		-1.149	-1472.58	-431.613	-425.161	-412.581	-413.548		-1.149	-1171.61	-395.161	-400	-395.484	-369.032
	-1.148	-764.194	-401.613	-386.452	-357.097	-350.645		-1.148	-712.258	-365.806	-348.065	-321.581	-315.484		-1.148	-672.903	-369.032	-348.71	-378.387	-517.419		-1.148	-1658.39	-447.742	-414.839	-380.968	-221.677		-1.148	-1802.58	-469.032	-432.581	-399.677	-363.871		-1.148	-1469.03	-428.065	-421.29	-408.71	-409.677		-1.148	-1167.1	-390.968	-395.806	-391.29	-365.484
	-1.147	-754.516	-397.097	-382.258	-353.226	-346.774		-1.147	-703.226	-361.935	-344.194	-318.387	-312.065		-1.147	-664.516	-365.161	-344.839	-374.516	-512.258		-1.147	-1652.58	-443.871	-410.968	-377.097	-219.452		-1.147	-1795.48	-465.484	-429.032	-395.806	-360.645		-1.147	-1464.84	-424.194	-417.742	-404.839	-405.806		-1.147	-1162.58	-386.774	-391.613	-387.097	-361.613
	-1.146	-745.161	-392.903	-378.065	-349.355	-343.226		-1.146	-694.839	-358.065	-340.323	-315.355	-308.839		-1.146	-656.129	-361.613	-341.29	-370.645	-507.097		-1.146	-1646.45	-440.645	-406.774	-373.226	-217.387		-1.146	-1788.39	-462.258	-425.806	-392.258	-357.742		-1.146	-1460.97	-420.968	-414.194	-401.29	-402.258		-1.146	-1158.06	-382.903	-387.419	-382.903	-358.065
	-1.145	-736.129	-389.032	-374.194	-345.806	-339.677		-1.145	-686.452	-354.194	-336.452	-312.323	-305.613		-1.145	-648.065	-357.742	-338.065	-366.774	-501.935		-1.145	-1640.65	-437.097	-403.226	-369.677	-215.323		-1.145	-1781.29	-458.71	-422.903	-389.032	-355.161		-1.145	-1457.1	-417.419	-410.645	-397.742	-398.71		-1.145	-1153.55	-378.71	-383.226	-378.71	-354.516
	-1.144	-727.097	-384.839	-370	-341.935	-335.806		-1.144	-678.065	-350.323	-332.903	-309.29	-302.355		-1.144	-639.677	-354.194	-334.516	-363.226	-496.452		-1.144	-1634.84	-433.548	-399.355	-365.806	-213.226		-1.144	-1773.87	-458.065	-419.677	-385.806	-352.258		-1.144	-1452.9	-414.194	-407.097	-393.871	-395.484		-1.144	-1149.03	-374.516	-379.355	-374.516	-350.968
	-1.143	-718.065	-380.645	-366.129	-338.387	-332.258		-1.143	-669.677	-346.774	-329.032	-306.387	-299.258		-1.143	-631.935	-350.323	-330.968	-359.677	-491.613		-1.143	-1628.71	-430.323	-395.484	-362.258	-211.29		-1.143	-1766.77	-456.129	-416.774	-382.581	-349.355		-1.143	-1448.71	-410.968	-403.871	-390.323	-391.935		-1.143	-1144.52	-370.645	-375.161	-370.323	-347.419
	-1.142	-709.355	-376.774	-362.258	-334.516	-328.71		-1.142	-661.29	-342.903	-325.484	-303.452	-296.194		-1.142	-624.194	-346.774	-327.742	-356.129	-486.452		-1.142	-1624.84	-427.097	-391.935	-358.71	-209.323		-1.142	-1759.03	-451.935	-413.871	-379.677	-346.774		-1.142	-1444.52	-407.742	-400.323	-387.097	-388.71		-1.142	-1140	-366.774	-371.29	-366.452	-343.871
	-1.141	-700.645	-372.903	-358.387	-330.968	-325.484		-1.141	-653.226	-339.355	-322	-300.613	-293.226		-1.141	-616.452	-343.226	-324.194	-352.581	-481.29		-1.141	-1621.29	-423.871	-388.387	-355.161	-207.355		-1.141	-1751.61	-448.065	-410.968	-376.452	-344.194		-1.141	-1440.32	-404.194	-397.097	-383.548	-385.806		-1.141	-1135.81	-362.903	-367.419	-362.581	-340.645
	-1.14	-691.935	-369.032	-354.839	-327.419	-321.968		-1.14	-645.161	-335.806	-318.484	-297.774	-290.258		-1.14	-608.387	-340	-321.065	-349.032	-476.452		-1.14	-1616.77	-420.645	-384.839	-351.935	-205.452		-1.14	-1743.55	-444.516	-408.065	-373.548	-341.613		-1.14	-1435.81	-401.29	-393.871	-380	-382.581		-1.14	-1131.29	-359.032	-363.548	-358.71	-337.097
	-1.139	-683.548	-365.161	-350.968	-324.194	-318.645		-1.139	-637.419	-332.258	-315.065	-294.935	-287.29		-1.139	-600.968	-336.452	-317.839	-345.484	-471.29		-1.139	-1612.26	-417.742	-381.29	-348.387	-203.581		-1.139	-1736.13	-441.29	-405.161	-370.968	-339.032		-1.139	-1431.29	-398.065	-390.645	-376.774	-379.677		-1.139	-1127.1	-355.484	-359.677	-354.839	-333.871
	-1.138	-675.161	-361.29	-347.419	-320.677	-315.387		-1.138	-629.677	-329.032	-311.677	-292.226	-284.419		-1.138	-593.226	-332.903	-314.71	-342.258	-466.452		-1.138	-1607.42	-414.516	-378.065	-345.161	-201.71		-1.138	-1728.39	-438.065	-402.581	-369.032	-336.452		-1.138	-1427.1	-395.161	-387.419	-373.548	-376.774		-1.138	-1122.58	-351.935	-356.129	-351.29	-330.645
	-1.137	-666.774	-357.742	-343.548	-317.258	-312.097		-1.137	-621.935	-325.484	-308.323	-289.452	-281.548		-1.137	-585.806	-329.677	-311.516	-338.71	-461.613		-1.137	-1601.94	-411.613	-374.516	-341.935	-199.839		-1.137	-1720.32	-435.161	-400	-369.032	-333.871		-1.137	-1422.26	-392.258	-384.516	-370.323	-373.548		-1.137	-1118.39	-348.065	-352.258	-347.419	-327.419
	-1.136	-658.387	-354.194	-340	-314.032	-308.935		-1.136	-614.194	-322.194	-305.032	-286.742	-278.774		-1.136	-578.387	-326.452	-308.452	-335.484	-456.774		-1.136	-1596.77	-408.71	-371.29	-338.71	-198.065		-1.136	-1712.58	-434.516	-397.419	-365.806	-331.935		-1.136	-1417.74	-389.355	-381.29	-367.097	-370.968		-1.136	-1113.87	-344.516	-348.71	-343.871	-324.194
	-1.135	-650.323	-350.323	-336.774	-310.742	-305.806		-1.135	-606.774	-318.903	-301.806	-284.129	-276.097		-1.135	-571.29	-323.226	-305.387	-332.258	-451.935		-1.135	-1590.97	-405.806	-368.065	-335.484	-196.387		-1.135	-1704.52	-434.194	-394.839	-362.258	-329.677		-1.135	-1413.23	-386.452	-378.387	-364.194	-368.065		-1.135	-1109.35	-340.968	-345.161	-340.323	-321.161
	-1.134	-642.258	-346.774	-333.226	-307.516	-302.613		-1.134	-599.032	-315.613	-298.581	-281.387	-273.323		-1.134	-563.871	-319.871	-302.323	-329.032	-447.097		-1.134	-1584.84	-402.903	-364.839	-332.258	-194.581		-1.134	-1696.45	-430	-392.258	-359.355	-327.097		-1.134	-1408.06	-383.548	-375.484	-361.29	-365.484		-1.134	-1104.84	-337.419	-341.613	-336.452	-317.968
	-1.133	-634.194	-343.226	-329.677	-304.355	-299.613		-1.133	-591.935	-312.387	-295.419	-278.774	-270.452		-1.133	-556.774	-316.774	-299.355	-325.806	-442.581		-1.133	-1578.39	-400.323	-361.935	-329.355	-192.903		-1.133	-1688.39	-426.452	-389.677	-356.452	-324.839		-1.133	-1403.55	-380.968	-372.581	-358.387	-362.903		-1.133	-1100.32	-334.194	-338.065	-333.226	-315
	-1.132	-626.774	-340	-326.452	-301.258	-296.613		-1.132	-584.516	-309.226	-292.387	-276.29	-267.645		-1.132	-549.677	-313.677	-296.419	-322.903	-437.742		-1.132	-1572.26	-397.419	-358.71	-326.452	-191.258		-1.132	-1680	-423.226	-387.419	-353.871	-322.903		-1.132	-1398.71	-378.387	-369.677	-355.484	-360.323		-1.132	-1095.81	-330.645	-334.839	-329.677	-312.032
	-1.131	-619.032	-336.452	-322.903	-298.161	-293.548		-1.131	-577.097	-306.032	-289.29	-273.742	-264.968		-1.131	-542.581	-310.484	-293.452	-319.645	-433.226		-1.131	-1565.48	-394.839	-355.806	-323.548	-189.516		-1.131	-1671.61	-420	-385.161	-351.29	-320.581		-1.131	-1393.55	-375.484	-367.097	-352.258	-357.742		-1.131	-1090.97	-327.097	-331.29	-326.129	-309.032
	-1.13	-611.29	-333.226	-319.774	-295.129	-290.71		-1.13	-570	-302.935	-286.323	-271.323	-262.452		-1.13	-535.806	-307.484	-290.677	-316.645	-428.387		-1.13	-1558.71	-392.258	-352.903	-320.71	-187.968		-1.13	-1663.55	-417.419	-382.903	-348.71	-318.452		-1.13	-1388.39	-372.903	-364.194	-349.355	-355.161		-1.13	-1086.45	-323.871	-328.065	-322.903	-306.194
	-1.129	-603.548	-329.677	-316.581	-292.226	-287.839		-1.129	-563.226	-299.935	-283.387	-268.935	-260.065		-1.129	-529.032	-304.484	-287.839	-313.677	-423.871		-1.129	-1551.94	-389.677	-350	-317.871	-186.323		-1.129	-1654.84	-414.839	-380.645	-346.452	-316.419		-1.129	-1383.23	-370.323	-361.613	-346.774	-352.903		-1.129	-1081.94	-320.71	-324.839	-319.581	-303.323
	-1.128	-596.129	-326.452	-313.387	-289.258	-284.935		-1.128	-556.129	-296.871	-280.387	-266.484	-257.581		-1.128	-522.258	-301.452	-285.032	-310.645	-419.355		-1.128	-1544.52	-387.097	-347.097	-315.097	-184.71		-1.128	-1646.45	-412.258	-378.387	-344.194	-314.355		-1.128	-1378.06	-368.065	-359.032	-343.871	-350.323		-1.128	-1077.1	-317.452	-321.516	-316.29	-300.452
	-1.127	-588.71	-323.226	-310.258	-286.387	-282.194		-1.127	-549.355	-293.935	-277.516	-264.161	-255.194		-1.127	-515.806	-298.548	-282.29	-307.774	-414.839		-1.127	-1537.42	-384.839	-344.194	-312.419	-183.226		-1.127	-1638.06	-409.677	-376.452	-341.935	-312.387		-1.127	-1372.58	-365.484	-356.452	-340.968	-348.065		-1.127	-1072.58	-314.323	-318.355	-313.129	-297.677
	-1.126	-581.29	-320.161	-307.258	-283.581	-279.419		-1.126	-542.581	-291.097	-274.742	-261.871	-252.871		-1.126	-509.355	-295.613	-279.581	-304.903	-410.645		-1.126	-1530	-382.581	-341.613	-309.806	-181.677		-1.126	-1629.68	-407.419	-374.194	-339.677	-310.452		-1.126	-1367.42	-363.226	-353.871	-338.387	-345.484		-1.126	-1068.06	-311.161	-315.194	-309.968	-294.968
	-1.125	-574.194	-317.032	-304.161	-280.742	-276.71		-1.125	-535.806	-288.194	-271.903	-259.613	-250.484		-1.125	-502.581	-292.774	-276.903	-302.065	-406.129		-1.125	-1522.58	-380	-339.032	-307.226	-180.194		-1.125	-1620.97	-404.839	-372.258	-337.742	-308.581		-1.125	-1361.94	-360.645	-351.29	-335.806	-343.226		-1.125	-1063.23	-308.065	-312.097	-306.871	-292.29
	-1.124	-566.774	-313.935	-301.161	-277.968	-274.065		-1.124	-529.032	-285.355	-269.161	-257.355	-248.032		-1.124	-496.129	-289.935	-274.226	-299.258	-401.613		-1.124	-1515.16	-377.742	-336.452	-304.645	-178.71		-1.124	-1611.94	-402.581	-370.323	-335.484	-306.742		-1.124	-1356.13	-358.387	-349.032	-333.226	-340.968		-1.124	-1058.39	-305	-309	-303.774	-289.613
	-1.123	-560	-310.903	-298.258	-275.323	-271.419		-1.123	-522.581	-282.548	-266.484	-255.129	-245.774		-1.123	-489.677	-287.161	-271.645	-296.452	-397.419		-1.123	-1507.42	-375.484	-333.871	-302.161	-177.258		-1.123	-1603.23	-400.323	-368.387	-333.548	-304.935		-1.123	-1350.65	-356.129	-346.774	-330.645	-339.032		-1.123	-1053.87	-302	-306.032	-300.742	-287.032
	-1.122	-552.903	-307.935	-295.323	-272.613	-268.871		-1.122	-516.129	-279.742	-263.774	-253	-243.581		-1.122	-483.548	-284.419	-269.065	-293.774	-393.226		-1.122	-1499.35	-373.548	-331.29	-299.742	-175.839		-1.122	-1594.19	-398.065	-366.452	-331.613	-303.129		-1.122	-1345.16	-353.871	-344.194	-328.065	-336.774		-1.122	-1049.03	-299.032	-303	-297.774	-284.452
	-1.121	-545.806	-304.968	-292.419	-269.968	-266.29		-1.121	-509.677	-277	-261.161	-250.806	-241.355		-1.121	-477.419	-281.645	-266.516	-291.065	-389.032		-1.121	-1491.29	-371.29	-329.032	-297.323	-174.387		-1.121	-1585.16	-395.806	-364.516	-329.677	-301.387		-1.121	-1339.35	-351.613	-341.935	-325.806	-334.839		-1.121	-1044.19	-296.032	-300.032	-294.742	-281.839
	-1.12	-539.032	-302.032	-289.677	-267.419	-263.774		-1.12	-503.548	-274.323	-258.613	-248.548	-239.194		-1.12	-471.613	-278.968	-263.968	-288.387	-384.839		-1.12	-1483.55	-369.355	-326.452	-294.968	-173.097		-1.12	-1576.13	-393.871	-362.903	-327.742	-299.774		-1.12	-1333.87	-349.677	-340.323	-323.226	-332.903		-1.12	-1039.35	-293.161	-297.129	-291.903	-279.323
	-1.119	-532.581	-299.194	-286.903	-264.871	-261.355		-1.119	-497.097	-271.645	-256.065	-246.452	-237.129		-1.119	-465.484	-276.355	-261.548	-285.806	-380.645		-1.119	-1475.48	-367.097	-324.194	-292.71	-171.71		-1.119	-1567.1	-391.935	-361.29	-325.806	-298.129		-1.119	-1328.06	-347.419	-338.065	-321.065	-330.968		-1.119	-1034.52	-290.355	-294.258	-289.097	-276.903
	-1.118	-525.806	-296.258	-284.129	-262.29	-258.871		-1.118	-490.645	-268.968	-253.516	-244.387	-234.968		-1.118	-459.677	-273.677	-259.097	-283.194	-376.452		-1.118	-1467.42	-365.161	-321.871	-290.419	-170.323		-1.118	-1557.74	-389.677	-360	-323.871	-296.419		-1.118	-1321.94	-345.484	-335.806	-318.742	-328.71		-1.118	-1029.68	-287.419	-291.452	-286.161	-274.387
	-1.117	-519.355	-293.516	-281.419	-259.903	-256.484		-1.117	-484.839	-266.323	-251.032	-242.452	-232.935		-1.117	-453.871	-271.097	-256.677	-280.613	-372.903		-1.117	-1459.03	-363.226	-319.645	-288.258	-169.032		-1.117	-1548.71	-387.742	-361.29	-322.323	-294.903		-1.117	-1316.13	-343.548	-333.548	-316.548	-327.097		-1.117	-1024.84	-284.71	-288.645	-283.452	-272
	-1.116	-512.903	-290.839	-278.774	-257.484	-254.161		-1.116	-479.032	-263.355	-248.452	-240.484	-230.935		-1.116	-448.065	-268.613	-254.355	-278.129	-369.355		-1.116	-1450.97	-361.29	-317.516	-286.097	-167.806		-1.116	-1539.35	-385.806	-359.032	-320.645	-293.452		-1.116	-1310	-341.613	-331.613	-314.355	-325.161		-1.116	-1019.68	-281.968	-285.935	-280.677	-269.645
	-1.115	-506.452	-288	-276.097	-254.968	-251.774		-1.115	-472.903	-260.871	-245.903	-238.452	-228.839		-1.115	-442.581	-265.968	-251.935	-275.548	-365.161		-1.115	-1442.26	-359.355	-315.29	-283.935	-166.452		-1.115	-1530	-383.871	-356.452	-318.903	-291.935		-1.115	-1303.55	-339.677	-329.355	-312.065	-323.226		-1.115	-1014.84	-279.129	-283.194	-277.871	-267.258
	-1.114	-499.677	-285.387	-273.516	-252.71	-249.355		-1.114	-467.097	-258.548	-243.613	-236.581	-226.968		-1.114	-436.774	-263.516	-249.516	-273.129	-361.613		-1.114	-1433.87	-357.742	-313.258	-281.903	-165.323		-1.114	-1520.32	-382.258	-354.516	-317.355	-290.516		-1.114	-1297.42	-338.065	-327.419	-309.935	-321.613		-1.114	-1009.68	-276.548	-280.516	-275.258	-264.968
	-1.113	-493.548	-282.774	-270.968	-250.29	-247.032		-1.113	-461.29	-256.226	-241.29	-234.71	-225.032		-1.113	-431.29	-261.097	-247.129	-270.71	-357.742		-1.113	-1425.48	-355.806	-311.194	-279.871	-164.129		-1.113	-1510.97	-380.323	-352.903	-315.839	-289.129		-1.113	-1291.29	-336.129	-325.484	-307.935	-319.935		-1.113	-1004.52	-273.935	-277.839	-272.581	-262.677
	-1.112	-487.419	-280.065	-268.452	-247.806	-244.742		-1.112	-455.806	-253.903	-238.935	-232.806	-223.097		-1.112	-425.806	-258.613	-244.839	-268.323	-353.871		-1.112	-1416.77	-354.194	-309.129	-277.839	-162.903		-1.112	-1501.29	-378.71	-351.29	-314.29	-287.71		-1.112	-1284.84	-334.194	-323.548	-305.903	-318.194		-1.112	-999.355	-271.258	-275.226	-269.968	-260.419
	-1.111	-481.29	-277.484	-266	-245.548	-242.613		-1.111	-450	-251.71	-236.742	-231	-221.258		-1.111	-420.645	-256.258	-242.677	-265.968	-350		-1.111	-1408.06	-352.581	-307.258	-275.968	-161.742		-1.111	-1491.61	-376.774	-349.677	-312.839	-286.355		-1.111	-1278.39	-332.581	-321.774	-303.935	-316.548		-1.111	-994.516	-268.742	-272.677	-267.452	-258.226
	-1.11	-475.484	-275	-263.516	-243.387	-240.452		-1.11	-444.516	-249.323	-234.484	-229.226	-219.419		-1.11	-415.484	-253.903	-240.452	-263.613	-346.129		-1.11	-1399.35	-350.968	-305.355	-274.065	-160.613		-1.11	-1482.26	-375.161	-348.387	-311.355	-285.129		-1.11	-1271.94	-330.645	-319.903	-301.935	-315.065		-1.11	-989.355	-266.258	-270.129	-264.903	-256.032
	-1.109	-469.355	-272.484	-261.129	-241.129	-238.323		-1.109	-439.355	-247	-232.258	-227.484	-217.548		-1.109	-410	-251.548	-238.258	-261.29	-342.581		-1.109	-1390.65	-349.355	-303.419	-272.194	-159.419		-1.109	-1472.58	-373.548	-346.774	-309.968	-283.871		-1.109	-1265.48	-329.032	-318.129	-300.032	-313.516		-1.109	-984.194	-263.677	-267.613	-262.355	-253.871
	-1.108	-463.548	-270	-258.774	-239	-236.258		-1.108	-433.871	-244.839	-230.097	-225.71	-215.742		-1.108	-404.839	-249.065	-236.097	-259.065	-339.032		-1.108	-1381.61	-347.742	-301.645	-270.387	-158.355		-1.108	-1462.58	-371.935	-345.484	-308.613	-282.613		-1.108	-1258.71	-327.097	-316.387	-298.129	-312		-1.108	-979.032	-261.226	-265.129	-259.968	-251.742
	-1.107	-457.742	-267.581	-256.387	-236.871	-234.194		-1.107	-428.387	-242.71	-228	-224	-214		-1.107	-400	-246.71	-234	-256.806	-335.484		-1.107	-1372.9	-346.129	-299.871	-268.645	-157.258		-1.107	-1452.9	-370.323	-344.194	-307.323	-281.387		-1.107	-1251.94	-325.484	-314.677	-296.29	-310.548		-1.107	-973.548	-258.839	-262.677	-257.516	-249.516
	-1.106	-452.258	-265.161	-254.129	-234.806	-232.161		-1.106	-423.226	-240.613	-225.903	-222.323	-212.29		-1.106	-394.839	-244.452	-231.903	-254.581	-332.258		-1.106	-1363.87	-344.516	-298.129	-266.935	-156.161		-1.106	-1443.23	-369.032	-342.903	-306.065	-280.226		-1.106	-1245.16	-323.871	-313	-294.452	-309.097		-1.106	-968.387	-256.419	-260.29	-255.129	-247.323
	-1.105	-446.452	-262.742	-251.839	-232.677	-230.129		-1.105	-418.065	-238.484	-223.806	-220.613	-210.355		-1.105	-390	-242.226	-229.839	-252.387	-329.032		-1.105	-1354.84	-343.226	-296.387	-265.161	-155.065		-1.105	-1433.23	-367.419	-341.613	-304.774	-279.065		-1.105	-1238.39	-322.355	-311.29	-292.645	-307.71		-1.105	-963.226	-254	-257.871	-252.774	-245.258
	-1.104	-440.968	-260.452	-249.484	-230.71	-228.226		-1.104	-413.226	-236.484	-221.742	-219	-208.548		-1.104	-385.161	-240	-227.839	-250.161	-325.484		-1.104	-1345.48	-341.613	-294.71	-263.516	-154.065		-1.104	-1423.55	-365.806	-340.323	-303.581	-278		-1.104	-1231.61	-320.806	-309.71	-290.968	-306.355		-1.104	-957.742	-251.71	-255.548	-250.387	-243.29
	-1.103	-435.806	-258.161	-247.161	-228.742	-226.323		-1.103	-408.065	-234.452	-219.806	-217.355	-206.871		-1.103	-380.323	-237.871	-225.871	-247.903	-322.161		-1.103	-1336.45	-340.323	-293.129	-261.968	-153.065		-1.103	-1413.87	-364.516	-339.355	-302.452	-276.968		-1.103	-1224.52	-319.258	-308.194	-289.323	-305.097		-1.103	-952.581	-249.258	-253.258	-247.935	-241.323
	-1.102	-430.323	-255.806	-244.903	-226.742	-224.323		-1.102	-403.226	-232.387	-217.71	-215.742	-205.226		-1.102	-375.484	-235.677	-223.806	-245.742	-318.71		-1.102	-1327.1	-339.032	-291.548	-260.355	-152		-1.102	-1403.55	-363.226	-338.065	-301.355	-275.871		-1.102	-1217.42	-317.742	-306.581	-287.548	-303.677		-1.102	-947.419	-246.774	-250.871	-245.548	-239.29
	-1.101	-424.839	-253.645	-242.839	-224.806	-222.484		-1.101	-398.387	-230.484	-215.806	-214.194	-203.677		-1.101	-370.968	-233.581	-221.903	-243.71	-315.484		-1.101	-1318.06	-337.742	-290.065	-258.871	-151.065		-1.101	-1393.55	-361.935	-336.774	-300.452	-274.935		-1.101	-1210.65	-316.323	-305.097	-285.935	-302.484		-1.101	-942.258	-244.581	-248.484	-243.387	-237.387
	-1.1	-419.677	-251.452	-240.71	-222.903	-220.645		-1.1	-393.548	-228.581	-213.871	-212.71	-202.097		-1.1	-366.452	-231.516	-219.968	-241.677	-312.258		-1.1	-1308.71	-336.452	-288.548	-257.387	-150.129		-1.1	-1383.55	-360.323	-335.806	-299.387	-273.935		-1.1	-1203.55	-314.935	-303.645	-284.387	-301.323		-1.1	-939.355	-242.419	-246.194	-241.194	-235.516
	-1.099	-414.516	-249	-238.548	-220.968	-218.774		-1.099	-388.71	-226.645	-211.968	-211.161	-200.484		-1.099	-361.613	-229.387	-218	-239.581	-309		-1.099	-1299.35	-335.161	-287.032	-255.839	-149.129		-1.099	-1373.55	-359.032	-334.839	-298.258	-272.935		-1.099	-1196.45	-313.452	-302.129	-282.774	-300.065		-1.099	-935.161	-240.097	-243.968	-238.935	-233.516
	-1.098	-409.677	-246.806	-236.581	-219.161	-217		-1.098	-384.194	-224.774	-210.129	-209.677	-199		-1.098	-357.419	-227.419	-216.129	-237.613	-305.871		-1.098	-1290	-333.871	-285.677	-254.516	-148.29		-1.098	-1363.55	-357.742	-333.871	-297.258	-272.032		-1.098	-1189.35	-312.161	-300.774	-281.226	-298.935		-1.098	-930.968	-238	-241.839	-236.839	-231.742
	-1.097	-404.516	-244.71	-234.548	-217.323	-215.258		-1.097	-379.355	-222.968	-208.29	-208.226	-197.548		-1.097	-352.903	-225.419	-214.29	-235.677	-302.645		-1.097	-1280.97	-332.903	-284.355	-253.129	-147.387		-1.097	-1353.55	-356.452	-332.903	-296.29	-271.194		-1.097	-1182.26	-310.806	-299.452	-279.71	-297.839		-1.097	-926.452	-235.903	-239.677	-234.742	-229.935
	-1.096	-399.677	-242.581	-232.484	-215.484	-213.484		-1.096	-374.839	-221.097	-206.484	-206.742	-196.065		-1.096	-348.71	-223.387	-212.419	-233.677	-299.548		-1.096	-1271.29	-331.613	-282.903	-251.742	-146.419		-1.096	-1343.23	-355.484	-331.935	-295.258	-270.258		-1.096	-1174.84	-309.484	-298.032	-278.161	-296.677		-1.096	-921.613	-233.677	-237.548	-232.581	-228.097
	-1.095	-394.839	-240.516	-230.581	-213.774	-211.839		-1.095	-370.323	-219.323	-204.71	-205.355	-194.645		-1.095	-344.194	-221.419	-210.645	-231.742	-296.419		-1.095	-1261.94	-330.645	-281.613	-250.419	-145.613		-1.095	-1333.23	-354.194	-330.968	-294.355	-269.484		-1.095	-1167.42	-308.258	-296.774	-276.774	-295.645		-1.095	-917.097	-231.645	-235.484	-230.548	-226.355
	-1.094	-390	-238.484	-228.613	-212.032	-210.129		-1.094	-366.129	-217.516	-202.935	-203.968	-193.194		-1.094	-340	-219.484	-208.839	-229.871	-293.387		-1.094	-1252.26	-329.677	-280.323	-249	-144.742		-1.094	-1323.23	-352.903	-330	-293.452	-268.645		-1.094	-1160	-307	-295.484	-275.387	-294.581		-1.094	-912.581	-229.581	-233.419	-228.516	-224.548
	-1.093	-385.161	-236.484	-226.742	-210.29	-208.419		-1.093	-361.613	-215.774	-201.194	-202.516	-191.774		-1.093	-335.806	-217.516	-207.065	-228	-290.452		-1.093	-1242.58	-328.387	-279.065	-247.677	-143.903		-1.093	-1312.9	-351.935	-329.032	-292.613	-267.839		-1.093	-1152.58	-305.774	-294.226	-274.032	-293.581		-1.093	-910.968	-227.581	-231.355	-226.516	-222.839
	-1.092	-380.323	-234.484	-224.806	-208.581	-206.774		-1.092	-357.419	-214.065	-199.452	-201.161	-190.387		-1.092	-331.935	-215.645	-205.323	-226.194	-287.581		-1.092	-1233.23	-327.419	-277.903	-246.452	-143.065		-1.092	-1302.9	-350.645	-328.065	-291.774	-267.065		-1.092	-1145.16	-304.581	-293.032	-272.71	-292.677		-1.092	-905.806	-225.581	-229.355	-224.516	-221.097
	-1.091	-375.806	-232.516	-223	-206.968	-205.194		-1.091	-353.226	-212.387	-197.839	-199.806	-189.032		-1.091	-327.742	-213.774	-203.613	-224.323	-284.968		-1.091	-1223.55	-326.452	-276.742	-245.258	-142.29		-1.091	-1292.58	-349.677	-327.419	-290.935	-266.323		-1.091	-1137.74	-303.387	-291.903	-271.355	-291.742		-1.091	-901.613	-223.581	-227.419	-222.581	-219.419
	-1.09	-371.29	-230.581	-221.129	-205.29	-203.613		-1.09	-349.032	-210.742	-196.226	-198.484	-187.677		-1.09	-323.871	-211.968	-201.903	-222.548	-282.194		-1.09	-1214.19	-325.484	-275.613	-244.129	-141.548		-1.09	-1282.58	-348.71	-326.452	-290.161	-265.581		-1.09	-1130.65	-302.29	-290.774	-270.129	-290.903		-1.09	-897.097	-221.645	-225.452	-220.645	-217.742
	-1.089	-366.774	-228.677	-219.29	-203.677	-202		-1.089	-344.839	-209.032	-194.548	-197.226	-186.323		-1.089	-319.935	-210.065	-200.161	-220.742	-279.258		-1.089	-1204.52	-324.516	-274.452	-243	-140.71		-1.089	-1272.26	-347.419	-325.484	-289.355	-264.806		-1.089	-1122.9	-301.161	-289.613	-268.871	-290.226		-1.089	-892.258	-219.677	-223.452	-218.677	-216.065
	-1.088	-362.258	-226.839	-217.516	-202.065	-200.452		-1.088	-340.968	-207.419	-193	-196	-185.032		-1.088	-316.129	-208.29	-198.548	-219	-276.452		-1.088	-1195.16	-323.548	-273.387	-241.935	-139.968		-1.088	-1261.94	-346.452	-324.839	-288.581	-264.129		-1.088	-1115.48	-300.097	-288.516	-267.71	-289.387		-1.088	-887.097	-217.774	-221.581	-216.806	-214.452
	-1.087	-358.065	-225	-215.774	-200.484	-198.935		-1.087	-336.774	-205.839	-191.419	-194.774	-183.774		-1.087	-312.355	-206.548	-196.968	-217.258	-273.645		-1.087	-1185.48	-322.581	-272.355	-240.871	-139.258		-1.087	-1251.61	-345.484	-324.194	-287.871	-263.452		-1.087	-1108.06	-299.065	-287.484	-266.516	-288.484		-1.087	-881.935	-215.935	-219.742	-214.968	-212.871
	-1.086	-353.548	-223.097	-214	-198.903	-197.419		-1.086	-332.903	-204.226	-189.806	-193.452	-182.419		-1.086	-308.581	-204.71	-195.323	-215.484	-270.774		-1.086	-1175.81	-321.71	-271.258	-239.774	-138.419		-1.086	-1241.29	-344.194	-323.226	-287.097	-262.71		-1.086	-1100	-297.935	-286.355	-265.258	-287.548		-1.086	-876.129	-214	-217.742	-213.065	-211.226
	-1.085	-349.355	-221.323	-212.323	-197.452	-196.065		-1.085	-329.032	-202.677	-188.29	-192.258	-181.226		-1.085	-304.935	-202.968	-193.742	-213.806	-268.387		-1.085	-1166.13	-320.839	-270.323	-238.806	-137.774		-1.085	-1231.29	-343.226	-322.581	-286.419	-262.097		-1.085	-1092.58	-296.935	-285.387	-264.129	-286.742		-1.085	-870.645	-212.258	-215.903	-211.355	-209.677
	-1.084	-345.484	-219.581	-210.677	-196	-194.613		-1.084	-325.161	-201.161	-186.774	-190.968	-180.032		-1.084	-301.355	-201.258	-192.194	-212.194	-265.419		-1.084	-1156.77	-320	-269.387	-237.871	-137.097		-1.084	-1220.97	-342.258	-321.871	-285.774	-261.516		-1.084	-1085.16	-296	-284.419	-263.065	-285.935		-1.084	-865.161	-210.452	-214.161	-209.548	-208.161
	-1.083	-341.29	-217.71	-208.903	-194.452	-193.097		-1.083	-321.516	-199.581	-185.194	-189.613	-178.742		-1.083	-297.71	-199.484	-190.581	-210.452	-262.645		-1.083	-1146.77	-319.065	-268.387	-236.839	-136.323		-1.083	-1210.65	-341.29	-321.032	-285.065	-260.806		-1.083	-1077.42	-294.903	-283.387	-261.871	-285.129		-1.083	-859.355	-208.613	-212.323	-207.677	-206.548
	-1.082	-337.097	-216	-207.323	-193.032	-191.742		-1.082	-317.839	-198.161	-183.774	-188.484	-177.581		-1.082	-294.194	-197.871	-189.097	-208.871	-260.194		-1.082	-1137.74	-318.29	-267.516	-235.968	-135.71		-1.082	-1200.32	-340.323	-320.355	-284.484	-260.29		-1.082	-1070	-294	-282.452	-260.968	-284.419		-1.082	-853.548	-206.871	-210.613	-206	-205.065
	-1.081	-333.226	-214.323	-205.71	-191.613	-190.323		-1.081	-314.226	-196.774	-182.323	-187.29	-176.419		-1.081	-290.806	-196.258	-187.548	-207.258	-257.742		-1.081	-1130.65	-317.484	-266.613	-235.097	-135.065		-1.081	-1190.32	-339.355	-319.645	-283.839	-259.71		-1.081	-1062.26	-293.065	-281.516	-259.935	-283.742		-1.081	-847.742	-205.161	-208.839	-204.323	-203.613
	-1.08	-329.032	-212.581	-204.065	-190.129	-188.935		-1.08	-310.581	-195.258	-180.871	-186.129	-175.226		-1.08	-287.323	-194.581	-186	-205.613	-255.258		-1.08	-1121.94	-316.645	-265.677	-234.161	-134.387		-1.08	-1180	-338.387	-318.839	-283.194	-259.097		-1.08	-1054.52	-292.129	-280.516	-259.097	-282.935		-1.08	-841.935	-203.387	-207.065	-202.548	-202.032
	-1.079	-325.161	-210.968	-202.484	-188.774	-187.581		-1.079	-307.097	-193.871	-179.516	-185.065	-174.097		-1.079	-284	-193	-184.548	-204.097	-252.871		-1.079	-1113.55	-315.903	-264.871	-233.29	-133.806		-1.079	-1169.68	-337.742	-318.161	-282.581	-258.484		-1.079	-1046.77	-291.258	-279.645	-261.581	-282.258		-1.079	-835.806	-201.742	-205.387	-200.871	-200.613
	-1.078	-321.516	-209.29	-200.903	-187.387	-186.258		-1.078	-303.581	-192.452	-178.065	-184	-172.968		-1.078	-280.645	-191.387	-183.065	-202.516	-250.419		-1.078	-1104.52	-315.129	-264	-232.484	-133.194		-1.078	-1159.68	-336.774	-317.452	-281.968	-257.903		-1.078	-1039.03	-290.355	-278.774	-260.452	-281.581		-1.078	-830	-200.032	-203.677	-199.194	-199.161
	-1.077	-317.742	-207.645	-199.323	-185.968	-184.903		-1.077	-300.129	-191.065	-176.71	-182.903	-171.774		-1.077	-277.355	-189.774	-181.613	-200.935	-247.806		-1.077	-1095.48	-314.323	-263.226	-231.645	-132.581		-1.077	-1150.32	-335.806	-316.742	-281.355	-257.355		-1.077	-1030.97	-289.419	-277.903	-258.774	-280.839		-1.077	-823.871	-198.355	-202	-197.548	-197.71
	-1.076	-314	-206.032	-197.839	-184.645	-183.613		-1.076	-296.71	-189.71	-175.355	-181.806	-170.645		-1.076	-274.129	-188.226	-180.194	-199.419	-245.387		-1.076	-1086.13	-313.548	-262.419	-230.871	-131.935		-1.076	-1140.32	-334.839	-316	-280.774	-256.742		-1.076	-1023.23	-288.355	-277.032	-257.452	-280.226		-1.076	-817.742	-196.806	-200.323	-195.968	-196.323
	-1.075	-310.355	-204.452	-196.387	-183.323	-182.323		-1.075	-293.387	-188.387	-174.032	-180.806	-169.516		-1.075	-270.968	-186.677	-178.742	-197.903	-243.032		-1.075	-1077.1	-312.806	-261.645	-230.129	-131.387		-1.075	-1130.32	-333.871	-315.323	-280.161	-256.226		-1.075	-1015.16	-287.581	-276.226	-256.355	-279.645		-1.075	-811.935	-195.226	-198.677	-194.355	-194.968
	-1.074	-306.806	-202.903	-194.935	-182.032	-181.097		-1.074	-290.161	-187.032	-172.71	-179.806	-168.387		-1.074	-267.903	-185.129	-177.355	-196.484	-240.677		-1.074	-1068.06	-312.065	-260.935	-229.387	-130.774		-1.074	-1120	-332.903	-314.581	-279.613	-255.71		-1.074	-1011.29	-286.806	-275.355	-255.323	-279.065		-1.074	-805.806	-193.613	-197.129	-192.774	-193.548
	-1.073	-303.161	-201.29	-193.452	-180.742	-179.839		-1.073	-286.871	-185.742	-171.419	-178.742	-167.097		-1.073	-264.742	-183.581	-175.968	-195	-238.29		-1.073	-1058.71	-311.258	-260.161	-228.645	-130.194		-1.073	-1109.68	-331.935	-313.806	-279	-255.129		-1.073	-1010.97	-285.968	-274.516	-254.29	-278.484		-1.073	-799.355	-192.032	-195.548	-191.194	-192.194
	-1.072	-299.742	-199.806	-192.032	-179.516	-178.613		-1.072	-283.742	-184.452	-170.032	-177.774	-166.065		-1.072	-261.742	-182.129	-174.613	-193.581	-236		-1.072	-1049.35	-310.516	-259.484	-228	-129.677		-1.072	-1099.35	-330.968	-313.129	-278.484	-254.71		-1.072	-1000	-285.194	-273.839	-253.419	-277.935		-1.072	-793.226	-190.516	-194	-189.677	-190.871
	-1.071	-296.29	-198.29	-190.645	-178.226	-177.387		-1.071	-283.29	-183.226	-168.806	-176.839	-165.129		-1.071	-258.806	-180.677	-173.29	-192.161	-233.71		-1.071	-1040	-309.806	-258.806	-227.323	-129.194		-1.071	-1089.35	-330.323	-312.419	-277.935	-254.161		-1.071	-990.645	-284.419	-273.129	-252.516	-277.355		-1.071	-787.097	-189.032	-192.484	-188.194	-189.548
	-1.07	-292.806	-196.806	-189.161	-176.935	-176.161		-1.07	-285.355	-181.903	-167.484	-175.806	-164.097		-1.07	-255.806	-179.194	-171.903	-190.71	-231.355		-1.07	-1030.65	-309	-258	-226.581	-128.613		-1.07	-1079.03	-329.032	-311.581	-277.323	-253.516		-1.07	-981.613	-283.484	-272.258	-251.484	-276.71		-1.07	-780.645	-187.484	-190.871	-186.581	-188.161
	-1.069	-289.516	-195.387	-187.839	-175.742	-175		-1.069	-282.032	-180.71	-166.323	-174.871	-162.742		-1.069	-252.968	-177.774	-170.581	-189.355	-229.129		-1.069	-1021.29	-308.258	-257.387	-225.935	-128.194		-1.069	-1069.03	-328.387	-310.871	-276.806	-253		-1.069	-973.226	-282.71	-271.516	-250.548	-276.258		-1.069	-774.516	-186	-189.419	-185.129	-186.871
	-1.068	-286.258	-193.935	-186.484	-174.581	-173.839		-1.068	-278.387	-179.516	-165.161	-173.935	-161.484		-1.068	-250.032	-176.355	-169.29	-188	-226.935		-1.068	-1011.94	-307.581	-256.742	-225.323	-127.742		-1.068	-1059.03	-327.419	-310.097	-276.29	-252.484		-1.068	-964.516	-281.935	-270.806	-249.613	-275.742		-1.068	-768.387	-184.548	-187.935	-183.677	-185.548
	-1.067	-282.968	-192.484	-185.065	-173.323	-172.645		-1.067	-274.935	-178.258	-163.935	-173	-160.452		-1.067	-247	-174.903	-167.968	-186.516	-224.645		-1.067	-1002.26	-306.71	-256	-224.613	-127.194		-1.067	-1048.71	-326.452	-309.226	-275.677	-251.871		-1.067	-956.129	-281	-269.968	-248.645	-275.129		-1.067	-761.935	-183.065	-186.355	-182.129	-184.226
	-1.066	-279.774	-191.097	-183.806	-172.226	-171.548		-1.066	-271.677	-177.129	-162.806	-172.129	-159.581		-1.066	-244.29	-173.548	-166.742	-185.226	-222.484		-1.066	-992.903	-305.968	-255.387	-224.032	-126.774		-1.066	-1038.71	-325.484	-308.484	-275.161	-251.323		-1.066	-947.742	-280.258	-269.29	-247.839	-274.613		-1.066	-755.484	-181.677	-184.935	-180.774	-183
	-1.065	-276.613	-189.71	-182.484	-171.032	-170.419		-1.065	-268.516	-176	-161.645	-171.226	-158.71		-1.065	-241.581	-172.161	-165.484	-183.903	-220.323		-1.065	-983.548	-305.194	-254.742	-223.419	-126.29		-1.065	-1028.71	-324.516	-307.71	-274.581	-250.71		-1.065	-939.677	-279.452	-268.581	-247.065	-274.032		-1.065	-749.032	-180.29	-183.516	-179.355	-181.742
	-1.064	-273.452	-188.29	-181.129	-169.806	-169.226		-1.064	-265.387	-174.774	-160.484	-170.258	-157.806		-1.064	-238.839	-170.71	-164.258	-182.548	-218.065		-1.064	-973.871	-304.323	-254.032	-222.774	-125.742		-1.064	-1018.71	-323.226	-306.839	-273.935	-250		-1.064	-931.29	-278.613	-267.839	-246.194	-273.452		-1.064	-742.581	-178.806	-182.032	-177.839	-180.452
	-1.063	-270.419	-186.968	-179.903	-168.742	-168.194		-1.063	-262.387	-173.677	-159.387	-169.419	-156.968		-1.063	-236.226	-169.355	-163.065	-181.29	-215.935		-1.063	-964.839	-303.516	-253.419	-222.194	-125.29		-1.063	-1008.71	-322.419	-306	-273.355	-249.387		-1.063	-922.903	-277.839	-267.129	-245.419	-272.903		-1.063	-736.452	-177.452	-180.645	-176.484	-179.29
	-1.062	-267.419	-185.581	-178.613	-167.613	-167.097		-1.062	-259.484	-172.581	-158.258	-168.548	-156.065		-1.062	-233.645	-168.032	-161.839	-180	-213.806		-1.062	-955.484	-302.71	-252.839	-221.613	-124.774		-1.062	-998.387	-321.355	-305.129	-272.774	-248.742		-1.062	-914.839	-277.032	-266.387	-244.645	-272.419		-1.062	-730	-176.129	-179.29	-175.097	-178
	-1.061	-264.419	-184.258	-177.323	-166.484	-166.032		-1.061	-256.548	-171.419	-157.161	-167.677	-155.194		-1.061	-231.065	-166.677	-160.613	-178.71	-211.71		-1.061	-946.129	-301.871	-252.194	-221.032	-124.29		-1.061	-988.387	-320.29	-304.226	-272.161	-248.065		-1.061	-906.452	-276.258	-265.645	-243.903	-271.871		-1.061	-723.871	-174.71	-177.839	-173.742	-176.774
	-1.06	-261.452	-182.935	-176.097	-165.452	-165.032		-1.06	-253.742	-170.323	-156.097	-166.839	-154.355		-1.06	-228.548	-165.419	-159.452	-177.452	-209.613		-1.06	-936.774	-301.032	-251.548	-220.452	-123.839		-1.06	-978.387	-319.258	-303.323	-271.548	-247.419		-1.06	-898.387	-276.774	-264.903	-243.161	-271.323		-1.06	-717.419	-173.419	-176.484	-172.419	-175.581
	-1.059	-258.613	-181.645	-174.903	-164.419	-164		-1.059	-250.935	-169.258	-155	-166.065	-153.548		-1.059	-226.097	-164.194	-158.29	-176.194	-207.548		-1.059	-927.742	-300.194	-250.903	-219.871	-123.387		-1.059	-968.71	-318.194	-302.387	-270.935	-246.806		-1.059	-890	-278.71	-264.194	-242.419	-270.774		-1.059	-710.968	-172.129	-175.129	-171.032	-174.387
	-1.058	-255.742	-180.387	-173.677	-163.355	-162.968		-1.058	-248.032	-168.194	-153.968	-165.29	-152.71		-1.058	-223.677	-162.903	-157.129	-174.968	-205.516		-1.058	-918.387	-299.323	-250.226	-219.323	-122.903		-1.058	-958.71	-317.129	-301.484	-270.29	-246.161		-1.058	-881.935	-277.194	-263.452	-241.71	-270.194		-1.058	-704.516	-170.806	-173.806	-169.742	-173.226
	-1.057	-252.935	-179.097	-172.484	-162.258	-161.871		-1.057	-245.323	-167.129	-152.903	-164.548	-151.903		-1.057	-221.226	-161.645	-155.935	-173.774	-203.452		-1.057	-909.032	-298.355	-249.452	-218.742	-122.419		-1.057	-949.032	-315.968	-300.452	-269.581	-245.452		-1.057	-873.548	-275.968	-262.677	-240.935	-269.581		-1.057	-698.065	-169.516	-172.452	-168.387	-172.032
	-1.056	-250.097	-177.839	-171.29	-161.226	-160.935		-1.056	-242.774	-166.129	-151.839	-165.032	-151.097		-1.056	-218.871	-160.419	-154.774	-172.581	-201.419		-1.056	-900	-297.387	-248.806	-218.161	-121.968		-1.056	-939.355	-314.871	-299.484	-268.935	-244.806		-1.056	-865.484	-274.903	-262	-240.194	-269.032		-1.056	-691.935	-168.258	-171.129	-167.097	-170.839
	-1.055	-247.226	-176.613	-170.129	-160.258	-159.968		-1.055	-240.161	-165.194	-150.871	-164.903	-150.323		-1.055	-216.516	-159.194	-153.677	-171.355	-199.419		-1.055	-890.645	-296.452	-248.129	-217.613	-121.548		-1.055	-929.677	-313.742	-298.484	-268.29	-244.129		-1.055	-857.419	-273.871	-261.323	-239.516	-268.516		-1.055	-685.484	-167.032	-169.839	-165.903	-169.71
	-1.054	-244.484	-175.323	-168.935	-159.161	-158.903		-1.054	-237.581	-164.161	-149.839	-164.065	-149.516		-1.054	-214.194	-157.935	-152.548	-170.129	-197.419		-1.054	-881.29	-295.387	-247.387	-216.968	-121		-1.054	-919.677	-312.452	-297.355	-267.548	-243.355		-1.054	-849.677	-272.774	-260.516	-238.71	-267.903		-1.054	-679.032	-165.742	-168.484	-164.613	-168.484
	-1.053	-241.871	-174.161	-167.806	-158.226	-157.968		-1.053	-235.194	-163.161	-148.935	-163.161	-148.806		-1.053	-211.968	-156.774	-151.452	-169	-195.581		-1.053	-872.258	-294.419	-246.742	-216.452	-120.613		-1.053	-910	-311.29	-296.323	-266.806	-242.677		-1.053	-842.258	-271.806	-260	-238.097	-267.29		-1.053	-672.903	-164.613	-167.258	-163.387	-167.419
	-1.052	-239.258	-173	-166.71	-157.258	-157.065		-1.052	-232.742	-162.226	-147.968	-162.226	-148.032		-1.052	-209.742	-155.581	-150.419	-167.871	-193.645		-1.052	-863.226	-293.452	-246.065	-215.903	-120.226		-1.052	-900.323	-310.097	-295.226	-266.129	-241.968		-1.052	-834.194	-270.806	-262.613	-237.419	-266.677		-1.052	-666.452	-163.419	-166.065	-162.161	-166.29
	-1.051	-236.645	-171.71	-165.581	-156.194	-156		-1.051	-230.323	-161.194	-146.903	-161.194	-147.194		-1.051	-207.516	-154.29	-149.29	-166.645	-191.645		-1.051	-853.871	-292.323	-245.29	-215.258	-119.645		-1.051	-890.645	-308.742	-294.032	-265.258	-241.065		-1.051	-826.452	-269.71	-261.581	-236.645	-265.935		-1.051	-660	-162.161	-164.806	-160.871	-165.129
	-1.05	-234.129	-170.581	-164.581	-155.226	-155.097		-1.05	-228	-160.29	-146	-160.258	-146.452		-1.05	-205.387	-153.194	-148.258	-165.613	-189.774		-1.05	-844.839	-291.323	-244.677	-214.742	-119.29		-1.05	-880.968	-307.516	-292.935	-264.548	-240.323		-1.05	-818.387	-268.742	-260.258	-235.968	-265.355		-1.05	-653.548	-161.032	-163.645	-159.742	-164.129
	-1.049	-231.645	-169.419	-163.484	-154.258	-154.161		-1.049	-225.71	-159.355	-145.097	-159.355	-145.742		-1.049	-203.258	-152.032	-147.194	-164.548	-187.935		-1.049	-836.129	-290.226	-243.968	-214.194	-118.806		-1.049	-871.613	-306.226	-291.774	-263.742	-239.516		-1.049	-810.645	-267.742	-259.226	-235.323	-264.677		-1.049	-647.419	-159.903	-162.419	-158.516	-163
	-1.048	-229.161	-168.226	-162.355	-153.258	-153.194		-1.048	-223.419	-158.419	-144.129	-158.452	-145		-1.048	-201.065	-150.871	-146.129	-163.387	-186		-1.048	-826.774	-289.032	-243.226	-213.548	-118.323		-1.048	-861.935	-304.806	-290.548	-262.839	-238.645		-1.048	-802.581	-266.645	-258.226	-234.516	-264.032		-1.048	-640.968	-158.71	-161.161	-157.323	-161.871
	-1.047	-226.774	-167.129	-161.355	-152.419	-152.323		-1.047	-221.194	-157.516	-143.258	-157.097	-144.29		-1.047	-199.032	-149.806	-145.129	-162.323	-184.194		-1.047	-818.065	-287.871	-242.548	-213	-117.903		-1.047	-852.581	-303.484	-289.323	-262.032	-237.806		-1.047	-794.839	-265.581	-257.323	-233.806	-263.387		-1.047	-634.516	-157.613	-160.032	-156.194	-160.806
	-1.046	-224.419	-166.065	-160.29	-151.452	-151.419		-1.046	-218.968	-156.645	-142.355	-156.226	-143.581		-1.046	-197.032	-148.71	-144.129	-161.226	-182.387		-1.046	-809.032	-286.677	-241.774	-212.419	-117.452		-1.046	-842.903	-302.065	-288	-261.161	-236.935		-1.046	-787.097	-264.516	-256.419	-233.129	-262.677		-1.046	-628.71	-156.484	-158.839	-155	-159.742
	-1.045	-222.065	-164.968	-159.226	-150.484	-150.484		-1.045	-216.742	-155.71	-141.452	-155.71	-142.871		-1.045	-195.065	-147.548	-143.097	-160.161	-180.581		-1.045	-800.323	-285.452	-241	-211.774	-116.968		-1.045	-833.548	-300.645	-286.71	-260.258	-236		-1.045	-779.032	-263.387	-255.452	-232.419	-261.968		-1.045	-622.258	-155.323	-157.645	-153.839	-158.645
	-1.044	-219.71	-163.903	-158.194	-149.645	-149.613		-1.044	-214.613	-154.806	-140.613	-155.323	-142.194		-1.044	-193.097	-146.452	-142.097	-159.129	-178.774		-1.044	-791.29	-284.226	-240.226	-211.194	-116.516		-1.044	-824.194	-299.194	-285.387	-259.355	-235.097		-1.044	-771.29	-262.323	-254.548	-231.806	-261.226		-1.044	-616.129	-154.226	-156.548	-152.71	-157.613
	-1.043	-217.419	-162.806	-157.194	-148.774	-148.806		-1.043	-212.484	-153.935	-139.742	-154.903	-141.516		-1.043	-191.161	-145.387	-141.129	-158.065	-177		-1.043	-782.581	-282.935	-239.452	-210.548	-116.032		-1.043	-814.839	-297.677	-284.032	-258.387	-234.129		-1.043	-763.548	-261.226	-253.645	-231.065	-260.484		-1.043	-609.677	-153.129	-155.387	-151.581	-156.548
	-1.042	-215.194	-161.742	-156.194	-147.839	-147.903		-1.042	-210.419	-153.097	-138.839	-154.484	-140.806		-1.042	-189.29	-144.355	-140.129	-157.065	-175.258		-1.042	-773.871	-281.613	-238.645	-209.871	-115.548		-1.042	-805.806	-296.161	-282.645	-257.419	-233.129		-1.042	-755.484	-260.161	-252.742	-230.29	-259.806		-1.042	-603.548	-152.065	-154.226	-150.484	-155.452
	-1.041	-212.935	-160.645	-155.129	-146.903	-147		-1.041	-208.355	-152.226	-138	-154	-140.097		-1.041	-187.355	-143.258	-139.161	-156	-173.516		-1.041	-764.839	-280.226	-237.774	-209.194	-115.065		-1.041	-796.452	-294.581	-281.258	-256.355	-232.065		-1.041	-747.419	-258.968	-251.742	-229.548	-259.032		-1.041	-597.097	-151	-153.097	-149.355	-154.387
	-1.04	-210.806	-159.613	-154.161	-146.065	-146.161		-1.04	-206.355	-151.419	-137.161	-153.516	-139.452		-1.04	-185.484	-142.226	-138.194	-154.968	-171.774		-1.04	-756.452	-278.839	-236.935	-208.548	-114.613		-1.04	-787.419	-293.065	-279.806	-255.355	-231.065		-1.04	-739.677	-257.806	-250.774	-228.839	-258.258		-1.04	-590.968	-150	-152	-148.29	-153.355
	-1.039	-208.645	-158.613	-153.194	-145.226	-145.355		-1.039	-204.387	-150.581	-136.355	-153.065	-138.774		-1.039	-183.71	-141.258	-137.258	-154	-170.097		-1.039	-747.419	-277.452	-236.129	-207.903	-114.161		-1.039	-778.065	-291.516	-278.387	-254.355	-230.032		-1.039	-731.935	-256.677	-249.774	-228.129	-257.452		-1.039	-584.839	-149	-150.903	-147.194	-152.355
	-1.038	-206.452	-157.516	-152.194	-144.29	-144.419		-1.038	-202.355	-149.742	-135.484	-152.516	-138.065		-1.038	-181.839	-140.161	-136.29	-152.935	-168.355		-1.038	-738.71	-276	-235.097	-207.129	-113.613		-1.038	-769.032	-289.806	-276.839	-253.194	-228.903		-1.038	-723.871	-255.419	-248.581	-227.355	-256.581		-1.038	-578.387	-147.903	-149.774	-146.065	-151.226
	-1.037	-204.452	-156.548	-151.258	-143.484	-143.645		-1.037	-200.419	-149	-134.71	-152.097	-137.484		-1.037	-180.129	-139.161	-135.387	-152	-166.742		-1.037	-730.323	-274.581	-234.258	-206.484	-113.161		-1.037	-760	-288.161	-275.355	-252.161	-227.871		-1.037	-716.452	-254.29	-247.645	-226.645	-255.774		-1.037	-572.581	-146.903	-148.774	-145.065	-150.258
	-1.036	-202.355	-155.548	-150.355	-142.645	-142.806		-1.036	-198.516	-148.226	-133.935	-151.645	-136.839		-1.036	-178.387	-138.194	-134.516	-151.032	-165.161		-1.036	-721.613	-273.097	-233.323	-205.774	-112.71		-1.036	-750.968	-286.516	-273.839	-251	-226.774		-1.036	-708.71	-253.097	-246.645	-225.871	-254.871		-1.036	-566.452	-145.903	-147.71	-144.065	-149.29
	-1.035	-200.258	-154.452	-149.387	-141.774	-141.935		-1.035	-196.645	-147.355	-133.129	-151.129	-136.129		-1.035	-176.613	-137.129	-133.581	-150.032	-163.484		-1.035	-713.226	-271.484	-232.29	-204.968	-112.161		-1.035	-741.935	-284.774	-272.161	-249.645	-225.548		-1.035	-700.968	-251.806	-245.516	-225.032	-253.935		-1.035	-560	-144.871	-146.581	-142.935	-148.226
	-1.034	-198.323	-153.516	-148.516	-141	-141.226		-1.034	-194.871	-146.613	-132.419	-150.677	-135.548		-1.034	-174.968	-136.226	-132.742	-149.129	-161.903		-1.034	-704.839	-270.032	-231.387	-204.323	-111.71		-1.034	-732.903	-283.097	-270.613	-248.419	-224.419		-1.034	-693.226	-250.548	-244.548	-224.258	-253.323		-1.034	-554.194	-143.935	-145.613	-141.968	-147.258
	-1.033	-196.419	-152.581	-147.581	-140.161	-140.419		-1.033	-193.032	-145.839	-131.613	-150.194	-134.935		-1.033	-173.323	-135.29	-131.839	-148.258	-160.323		-1.033	-696.452	-268.516	-230.387	-203.516	-111.258		-1.033	-724.516	-281.29	-268.968	-247.194	-223.258		-1.033	-685.806	-249.161	-243.548	-223.484	-253.968		-1.033	-548.065	-142.968	-144.581	-141	-146.258
	-1.032	-194.452	-151.516	-146.613	-139.258	-139.548		-1.032	-191.194	-145.032	-130.806	-149.677	-134.258		-1.032	-171.613	-134.258	-130.903	-147.226	-158.71		-1.032	-688.065	-266.839	-229.323	-202.677	-110.677		-1.032	-717.419	-279.419	-267.258	-245.871	-221.968		-1.032	-678.065	-247.71	-242.419	-222.613	-252.613		-1.032	-541.935	-141.968	-143.484	-139.903	-145.194
	-1.031	-192.548	-150.613	-145.774	-138.484	-138.774		-1.031	-189.484	-144.323	-130.097	-149.226	-133.71		-1.031	-170	-133.419	-130.097	-146.355	-157.226		-1.031	-679.677	-265.226	-228.323	-201.903	-110.226		-1.031	-708.71	-277.645	-265.548	-244.645	-220.742		-1.031	-670.323	-246.419	-241.355	-221.806	-251.323		-1.031	-535.806	-141.065	-142.516	-138.935	-144.29
	-1.03	-190.677	-149.677	-144.871	-137.742	-137.968		-1.03	-187.742	-143.581	-129.387	-148.742	-133.097		-1.03	-168.419	-132.452	-129.258	-145.419	-155.613		-1.03	-671.613	-263.548	-227.29	-201.065	-109.677		-1.03	-700.323	-275.839	-263.806	-243.387	-219.452		-1.03	-662.903	-245.097	-240.258	-220.968	-250.097		-1.03	-530	-140.097	-141.516	-137.935	-143.258
	-1.029	-188.806	-148.742	-143.935	-136.871	-137.194		-1.029	-186	-142.806	-128.677	-148.194	-132.484		-1.029	-166.806	-131.516	-128.484	-144.484	-154.065		-1.029	-663.548	-261.871	-226.194	-200.226	-109.129		-1.029	-692.258	-273.968	-262.032	-242.065	-218.097		-1.029	-655.484	-243.742	-239.129	-220.097	-248.903		-1.029	-523.871	-139.129	-140.484	-136.935	-142.29
	-1.028	-187	-147.839	-143.097	-136.097	-136.387		-1.028	-184.29	-142.097	-128.065	-147.613	-131.903		-1.028	-165.355	-130.613	-127.742	-143.613	-152.581		-1.028	-655.161	-260.226	-225.097	-199.387	-108.613		-1.028	-683.871	-272.065	-260.29	-240.71	-216.774		-1.028	-647.742	-242.387	-237.968	-219.29	-247.742		-1.028	-517.742	-138.194	-139.484	-135.968	-141.355
	-1.027	-185.161	-146.871	-142.258	-135.323	-135.645		-1.027	-182.645	-141.419	-127.387	-147.097	-131.29		-1.027	-163.839	-129.742	-126.935	-142.742	-151.065		-1.027	-647.097	-258.516	-223.968	-198.516	-108.065		-1.027	-675.806	-270.194	-258.484	-239.355	-215.452		-1.027	-640.323	-241.032	-236.839	-218.419	-246.581		-1.027	-511.935	-137.29	-138.516	-135.032	-140.387
	-1.026	-183.387	-146	-141.387	-134.548	-134.871		-1.026	-181.032	-140.677	-126.742	-146.548	-130.677		-1.026	-162.323	-128.935	-126.161	-141.903	-149.645		-1.026	-639.032	-256.774	-222.839	-197.677	-107.516		-1.026	-667.742	-268.29	-256.645	-237.968	-214.097		-1.026	-633.226	-239.645	-235.677	-217.548	-245.452		-1.026	-506.129	-136.387	-137.548	-134.097	-139.387
	-1.025	-181.613	-145.065	-140.484	-133.774	-134.129		-1.025	-179.387	-139.935	-126.032	-146.032	-130.097		-1.025	-160.839	-128.129	-125.323	-141	-148.161		-1.025	-631.29	-254.968	-221.613	-196.774	-107		-1.025	-659.677	-266.29	-254.742	-236.516	-212.677		-1.025	-625.806	-238.161	-234.419	-216.581	-244.258		-1.025	-500	-135.419	-136.581	-133.161	-138.387
	-1.024	-179.968	-144.161	-139.677	-133.065	-133.452		-1.024	-177.806	-139.258	-125.645	-145.548	-129.548		-1.024	-159.419	-127.355	-124.548	-140.161	-146.742		-1.024	-623.548	-253.258	-220.484	-195.935	-106.484		-1.024	-651.613	-264.323	-252.968	-235.129	-211.323		-1.024	-618.71	-236.774	-233.258	-215.742	-243.161		-1.024	-494.194	-134.613	-135.645	-132.29	-137.516
	-1.023	-178.226	-143.29	-138.839	-132.258	-132.71		-1.023	-176.258	-138.581	-125.29	-145.032	-129.032		-1.023	-158	-126.581	-123.742	-139.323	-145.355		-1.023	-615.806	-251.516	-219.323	-195.032	-105.935		-1.023	-643.548	-262.387	-251.097	-233.677	-209.935		-1.023	-611.29	-235.355	-232.065	-214.871	-241.968		-1.023	-490	-133.774	-134.742	-131.355	-136.548
	-1.022	-176.516	-142.387	-137.968	-131.484	-131.871		-1.022	-174.677	-137.839	-124.677	-144.452	-128.452		-1.022	-156.548	-125.645	-122.935	-138.419	-143.903		-1.022	-607.742	-249.452	-217.968	-194	-105.355		-1.022	-635.161	-260.323	-248.968	-232.129	-208.419		-1.022	-603.871	-233.806	-230.806	-213.903	-240.71		-1.022	-485.484	-132.839	-133.774	-130.387	-135.581
	-1.021	-174.935	-141.548	-137.161	-130.742	-131.194		-1.021	-173.226	-137.226	-123.935	-143.968	-128		-1.021	-155.129	-124.903	-122.194	-137.645	-142.548		-1.021	-600	-247.581	-216.774	-193.097	-104.839		-1.021	-627.419	-258.355	-247	-230.677	-207.032		-1.021	-596.774	-232.355	-229.581	-213.032	-239.548		-1.021	-479.677	-132.032	-132.871	-129.581	-134.71
	-1.02	-173.29	-140.742	-136.387	-130	-130.484		-1.02	-171.71	-136.548	-123.387	-143.452	-127.516		-1.02	-153.774	-124.065	-121.419	-136.774	-141.194		-1.02	-592.258	-245.742	-215.548	-192.161	-104.29		-1.02	-619.355	-256.355	-245.065	-229.194	-205.581		-1.02	-589.677	-230.935	-228.387	-212.065	-238.29		-1.02	-474.194	-131.161	-131.968	-128.774	-133.839
	-1.019	-171.645	-139.806	-135.516	-129.258	-129.71		-1.019	-170.161	-135.806	-122.839	-142.839	-126.903		-1.019	-152.387	-123.161	-120.613	-135.903	-139.774		-1.019	-584.516	-243.839	-214.194	-191.065	-103.677		-1.019	-611.29	-254.258	-243.065	-227.613	-204.032		-1.019	-582.258	-229.323	-227.065	-210.935	-236.903		-1.019	-468.71	-130.258	-131	-127.903	-132.839
	-1.018	-170.065	-138.968	-134.774	-128.645	-129.097		-1.018	-168.742	-135.194	-122.355	-142.387	-126.419		-1.018	-151.097	-122.452	-119.903	-135.161	-138.452		-1.018	-577.097	-242.032	-212.968	-190.129	-103.161		-1.018	-603.548	-252.29	-241.161	-226.129	-202.581		-1.018	-575.484	-227.903	-225.806	-210	-235.71		-1.018	-463.548	-129.516	-130.161	-127.161	-131.968
	-1.017	-168.516	-138.129	-134	-128	-128.452		-1.017	-167.323	-134.548	-121.903	-141.871	-125.871		-1.017	-149.774	-121.645	-119.194	-134.387	-137.161		-1.017	-569.355	-240.129	-211.677	-189.129	-102.581		-1.017	-595.806	-250.161	-239.161	-224.548	-201.065		-1.017	-568.387	-226.419	-224.516	-209.065	-234.419		-1.017	-458.065	-128.742	-129.323	-126.323	-131.032
	-1.016	-166.968	-137.29	-133.194	-127.29	-127.774		-1.016	-165.871	-133.903	-121.194	-141.29	-125.29		-1.016	-148.516	-120.839	-118.387	-133.581	-135.774		-1.016	-561.935	-238.194	-210.29	-188.065	-101.968		-1.016	-589.032	-247.871	-237.161	-222.903	-199.484		-1.016	-561.29	-224.774	-223.161	-208.032	-233.065		-1.016	-452.581	-127.968	-128.484	-125.419	-130.097
	-1.015	-165.516	-136.516	-132.484	-126.613	-127.161		-1.015	-164.581	-133.323	-120.645	-140.806	-124.774		-1.015	-147.194	-120.097	-117.677	-132.839	-134.581		-1.015	-554.516	-236.355	-208.968	-187.032	-101.419		-1.015	-581.29	-245.806	-235.226	-221.323	-197.968		-1.015	-554.194	-223.258	-221.871	-207.129	-231.774		-1.015	-447.419	-127.258	-127.71	-124.613	-129.323
	-1.014	-164.065	-135.677	-131.71	-125.903	-126.484		-1.014	-163.194	-132.677	-119.968	-140.258	-124.226		-1.014	-145.968	-119.323	-116.968	-132.065	-133.323		-1.014	-547.097	-234.387	-207.613	-185.935	-100.839		-1.014	-574.194	-243.742	-233.161	-219.742	-196.484		-1.014	-547.097	-221.71	-220.548	-206.129	-230.419		-1.014	-441.935	-126.452	-126.935	-123.774	-128.484
	-1.013	-162.548	-134.839	-130.903	-125.194	-125.742		-1.013	-161.806	-132	-119.097	-139.677	-123.645		-1.013	-144.71	-118.581	-116.226	-131.258	-132.065		-1.013	-539.677	-232.484	-206.226	-184.871	-100.226		-1.013	-566.774	-241.613	-231.129	-218.065	-194.903		-1.013	-540.323	-220.129	-219.161	-205.097	-229.065		-1.013	-436.452	-125.613	-126.065	-122.968	-127.677
	-1.012	-161.129	-134.097	-130.161	-124.516	-125.097		-1.012	-160.484	-131.387	-118.258	-139.129	-123.129		-1.012	-143.516	-117.839	-115.548	-130.516	-130.839		-1.012	-532.581	-230.548	-204.871	-183.774	-99.6452		-1.012	-559.355	-239.516	-229.097	-216.387	-193.29		-1.012	-533.226	-218.548	-217.774	-204.129	-227.645		-1.012	-431.29	-124.839	-125.226	-122.161	-126.871
	-1.011	-159.71	-133.323	-129.452	-123.806	-124.419		-1.011	-159.194	-130.742	-117.258	-138.581	-122.581		-1.011	-142.323	-117.097	-114.806	-129.806	-129.645		-1.011	-525.161	-228.613	-203.484	-182.71	-99.0323		-1.011	-551.935	-237.387	-227.097	-214.742	-191.742		-1.011	-526.452	-216.935	-216.419	-203.065	-226.258		-1.011	-426.129	-124.032	-124.387	-121.323	-125.968
	-1.01	-158.29	-132.548	-128.774	-123.097	-123.742		-1.01	-157.903	-130.161	-116.323	-138.032	-122.065		-1.01	-141.161	-116.387	-114.129	-129.097	-128.516		-1.01	-518.065	-226.742	-202.032	-181.581	-98.4839		-1.01	-544.839	-235.323	-225.065	-213.097	-190.194		-1.01	-519.677	-215.387	-215.032	-202	-224.903		-1.01	-420.645	-123.258	-123.548	-120.548	-125.129
	-1.009	-156.903	-131.742	-128.097	-122.387	-123.032		-1.009	-156.613	-129.548	-115.29	-137.484	-121.516		-1.009	-139.968	-115.613	-113.387	-128.419	-127.452		-1.009	-510.968	-224.742	-200.581	-180.484	-97.8387		-1.009	-537.419	-233.161	-222.968	-211.419	-188.548		-1.009	-512.903	-213.742	-213.613	-200.935	-223.452		-1.009	-415.484	-122.484	-122.71	-119.774	-124.258
	-1.008	-155.548	-130.968	-127.419	-121.742	-122.387		-1.008	-155.355	-129	-115	-136.935	-121		-1.008	-138.806	-114.903	-112.742	-127.806	-126.323		-1.008	-503.871	-222.839	-199.161	-179.387	-97.2903		-1.008	-530	-231.097	-220.968	-209.742	-186.968		-1.008	-506.452	-212.194	-212.226	-199.968	-222.065		-1.008	-410.323	-121.742	-121.903	-119	-123.419
	-1.007	-154.194	-130.226	-126.774	-121.065	-121.742		-1.007	-154.097	-128.484	-115.258	-136.419	-120.516		-1.007	-137.677	-114.226	-112.097	-127.129	-125.194		-1.007	-496.774	-220.903	-197.774	-178.226	-96.7097		-1.007	-522.903	-229	-218.903	-208.065	-185.355		-1.007	-499.677	-210.613	-210.871	-199	-220.645		-1.007	-405.161	-121	-121.161	-118.258	-122.581
	-1.006	-152.839	-129.452	-126.032	-120.355	-121.032		-1.006	-152.806	-127.903	-115.065	-135.806	-119.968		-1.006	-136.516	-113.484	-111.452	-126.387	-124.032		-1.006	-489.677	-218.871	-196.323	-177.032	-96.0645		-1.006	-515.484	-226.839	-216.742	-206.29	-183.677		-1.006	-492.903	-208.903	-209.355	-197.903	-219.065		-1.006	-399.677	-120.194	-120.29	-117.387	-121.645
	-1.005	-151.581	-128.806	-125.387	-119.742	-120.452		-1.005	-151.645	-127.387	-114.774	-135.29	-119.452		-1.005	-135.484	-112.839	-110.774	-125.742	-122.935		-1.005	-482.903	-216.935	-194.935	-175.903	-95.5161		-1.005	-508.387	-224.742	-214.774	-204.645	-182.097		-1.005	-486.452	-207.355	-208	-196.871	-217.645		-1.005	-394.839	-119.484	-119.581	-116.677	-120.871
	-1.004	-150.29	-128.161	-124.645	-119.129	-119.839		-1.004	-150.484	-126.839	-114.387	-134.774	-118.968		-1.004	-134.419	-112.194	-110.161	-125.065	-121.839		-1.004	-476.129	-215.032	-193.452	-174.774	-94.9677		-1.004	-501.29	-222.677	-212.742	-202.935	-180.516		-1.004	-480	-205.742	-206.548	-195.839	-216.161		-1.004	-389.677	-118.774	-118.806	-115.968	-120.097
	-1.003	-148.968	-127.452	-123.903	-118.387	-119.129		-1.003	-149.29	-126.226	-113.71	-134.161	-118.387		-1.003	-133.323	-111.484	-109.452	-124.323	-120.677		-1.003	-469.355	-213	-191.935	-173.548	-94.2903		-1.003	-494.194	-220.484	-210.613	-201.097	-178.806		-1.003	-473.226	-204	-205.097	-194.645	-214.581		-1.003	-384.516	-117.968	-117.935	-115.129	-119.194
	-1.002	-147.774	-126.806	-123.29	-117.806	-118.548		-1.002	-148.161	-125.677	-113.097	-133.677	-117.903		-1.002	-132.323	-110.903	-108.839	-123.677	-119.677		-1.002	-462.581	-211.129	-190.548	-172.419	-93.7419		-1.002	-487.742	-218.419	-208.613	-199.419	-177.226		-1.002	-466.774	-202.484	-203.71	-193.581	-213.097		-1.002	-379.677	-117.29	-117.258	-114.484	-118.452
	-1.001	-146.516	-126.097	-122.613	-117.161	-117.935		-1.001	-147.032	-125.097	-112.484	-133.161	-117.419		-1.001	-131.29	-110.258	-108.226	-123	-118.645		-1.001	-456.129	-209.194	-189.065	-171.226	-93.129		-1.001	-480.968	-216.29	-206.548	-197.71	-175.613		-1.001	-460.645	-200.935	-202.226	-192.452	-211.645		-1.001	-374.516	-116.581	-116.484	-113.774	-117.645
	-1	-145.226	-125.323	-121.871	-116.419	-117.226		-1	-145.871	-124.452	-111.839	-132.516	-116.839		-1	-130.226	-109.548	-107.516	-122.29	-117.548		-1	-449.355	-207.194	-187.516	-169.968	-92.4516		-1	-473.548	-214.129	-204.452	-196	-173.935		-1	-454.194	-199.258	-200.71	-191.226	-210.097		-1	-369.677	-115.774	-115.677	-113	-116.774
	-0.999	-144.097	-124.677	-121.258	-115.871	-116.677		-0.999	-144.774	-123.935	-111.29	-132.032	-116.387		-0.999	-129.29	-108.935	-106.968	-121.677	-116.548		-0.999	-442.903	-205.29	-186.065	-168.839	-91.9032		-0.999	-466.774	-212.129	-202.419	-194.323	-172.323		-0.999	-448.065	-197.71	-199.29	-190.161	-208.645		-0.999	-364.839	-115.129	-115	-112.355	-116.032
	-0.998	-142.935	-123.968	-120.581	-115.226	-116.032		-0.998	-143.677	-123.387	-110.742	-131.452	-115.871		-0.998	-128.419	-108.29	-106.355	-121.032	-115.484		-0.998	-436.452	-203.355	-184.581	-167.645	-91.2903		-0.998	-460	-210	-200.355	-192.581	-170.645		-0.998	-441.613	-196.161	-197.839	-189.032	-207.097		-0.998	-360	-114.419	-114.226	-111.677	-115.194
	-0.997	-141.774	-123.258	-119.935	-114.548	-115.387		-0.997	-142.613	-122.774	-110.161	-130.871	-115.355		-0.997	-127.516	-107.645	-105.71	-120.387	-114.484		-0.997	-430	-201.387	-183.097	-166.419	-90.6774		-0.997	-453.226	-207.935	-198.323	-190.839	-169		-0.997	-435.484	-194.548	-196.419	-187.903	-205.548		-0.997	-355.161	-113.677	-113.484	-110.968	-114.387
	-0.996	-140.645	-122.613	-119.323	-113.968	-114.839		-0.996	-141.581	-122.258	-109.613	-130.323	-114.806		-0.996	-126.613	-107.032	-105.194	-119.774	-113.548		-0.996	-423.548	-199.452	-181.613	-165.29	-90.0968		-0.996	-446.774	-205.871	-196.355	-189.129	-167.419		-0.996	-429.355	-193.129	-195	-186.71	-204.032		-0.996	-350.323	-113.032	-112.806	-110.323	-113.645
	-0.995	-139.484	-121.935	-118.677	-113.355	-114.226		-0.995	-140.516	-121.71	-109.097	-129.806	-114.129		-0.995	-125.677	-106.452	-104.613	-119.161	-112.581		-0.995	-417.419	-197.581	-180.161	-164.129	-89.5161		-0.995	-440.323	-203.806	-194.323	-187.387	-165.806		-0.995	-423.226	-191.452	-193.484	-185.548	-202.484		-0.995	-345.484	-112.323	-112.097	-109.645	-112.903
	-0.994	-138.355	-121.258	-118.065	-112.742	-113.613		-0.994	-139.484	-121.161	-108.581	-129.29	-113.677		-0.994	-124.742	-105.871	-104.032	-118.548	-111.613		-0.994	-411.29	-195.742	-178.677	-162.903	-88.9355		-0.994	-433.871	-201.71	-192.323	-185.645	-164.226		-0.994	-417.419	-189.806	-192.032	-184.419	-200.935		-0.994	-340.645	-111.677	-111.419	-108.935	-112.097
	-0.993	-137.226	-120.613	-117.387	-112.161	-113		-0.993	-138.419	-120.613	-108.065	-128.742	-113.161		-0.993	-123.774	-105.29	-103.452	-117.935	-110.71		-0.993	-404.839	-193.774	-177.161	-161.645	-88.3226		-0.993	-427.419	-199.613	-190.29	-183.871	-162.613		-0.993	-411.29	-188.161	-190.516	-183.194	-199.323		-0.993	-335.806	-111	-110.71	-108.226	-111.387
	-0.992	-136.194	-120	-116.806	-111.581	-112.452		-0.992	-137.452	-120.097	-107.581	-128.258	-112.71		-0.992	-122.935	-104.742	-102.903	-117.323	-109.774		-0.992	-399.032	-191.935	-175.71	-160.516	-87.7742		-0.992	-421.29	-197.645	-188.323	-182.194	-161		-0.992	-405.484	-186.548	-189.097	-182.097	-197.839		-0.992	-331.29	-110.387	-110.065	-107.613	-110.645
	-0.991	-135.161	-119.355	-116.226	-111.032	-111.903		-0.991	-136.484	-119.581	-107.129	-127.774	-112.258		-0.991	-122.032	-104.194	-102.387	-116.742	-108.871		-0.991	-392.903	-190.097	-174.226	-159.323	-87.1935		-0.991	-415.161	-195.71	-186.323	-180.548	-159.452		-0.991	-399.677	-184.968	-187.677	-181	-196.323		-0.991	-326.774	-109.742	-109.387	-107	-109.935
	-0.99	-134.065	-118.613	-115.548	-110.387	-111.323		-0.99	-135.452	-118.968	-106.581	-127.129	-111.774		-0.99	-121.129	-103.581	-101.774	-116.097	-107.903		-0.99	-386.774	-188.129	-172.71	-158.032	-86.5484		-0.99	-408.71	-193.613	-184.29	-178.742	-157.774		-0.99	-393.871	-183.323	-186.097	-179.742	-194.677		-0.99	-322.129	-109.032	-108.645	-106.29	-109.129
	-0.989	-133.097	-118.097	-114.968	-109.839	-110.806		-0.989	-134.548	-118.484	-106.129	-126.484	-111.323		-0.989	-120.323	-103.065	-101.258	-115.581	-107.065		-0.989	-380.968	-186.29	-171.226	-156.903	-86.0323		-0.989	-402.581	-191.645	-182.387	-177.065	-156.258		-0.989	-388.065	-181.774	-184.677	-178.613	-193.161		-0.989	-317.742	-108.452	-108	-105.71	-108.419
	-0.988	-132.097	-117.452	-114.419	-109.29	-110.258		-0.988	-133.645	-118	-105.71	-125.968	-110.871		-0.988	-119.484	-102.548	-100.71	-115	-106.226		-0.988	-375.161	-184.452	-169.774	-155.71	-85.4839		-0.988	-396.774	-189.71	-180.452	-175.419	-154.645		-0.988	-382.581	-180.258	-183.258	-177.452	-191.581		-0.988	-313.323	-107.806	-107.387	-105.129	-107.71
	-0.987	-130.968	-116.774	-113.742	-108.645	-109.613		-0.987	-132.645	-117.387	-105.194	-125.226	-110.355		-0.987	-118.581	-101.968	-100.129	-114.355	-105.29		-0.987	-369.032	-182.516	-168.258	-154.419	-84.8065		-0.987	-390.323	-187.645	-178.419	-173.645	-153		-0.987	-376.452	-178.613	-181.742	-176.194	-189.903		-0.987	-308.71	-107.065	-106.645	-104.452	-106.935
	-0.986	-130.097	-116.226	-113.194	-108.129	-109.129		-0.986	-131.774	-116.935	-104.774	-124.323	-109.935		-0.986	-117.806	-101.452	-99.6774	-113.871	-104.516		-0.986	-363.548	-180.806	-166.839	-153.258	-84.3226		-0.986	-384.516	-185.71	-176.548	-172	-151.484		-0.986	-371.29	-177.097	-180.355	-175.065	-188.387		-0.986	-304.387	-106.516	-106.097	-103.935	-106.29
	-0.985	-129.161	-115.613	-112.645	-107.581	-108.581		-0.985	-130.839	-116.419	-104.323	-123.871	-109.484		-0.985	-117	-100.935	-99.129	-113.323	-103.71		-0.985	-357.742	-179	-165.484	-152.097	-83.7419		-0.985	-378.71	-183.774	-174.645	-170.323	-149.935		-0.985	-365.484	-175.581	-178.871	-173.903	-186.839		-0.985	-300.032	-105.903	-105.452	-103.323	-105.613
	-0.984	-128.258	-114.968	-112.065	-106.968	-107.968		-0.984	-129.935	-115.806	-103.839	-123.355	-108.935		-0.984	-116.129	-100.387	-98.5806	-112.71	-102.839		-0.984	-351.935	-177.129	-164	-150.839	-83.0968		-0.984	-372.581	-181.839	-172.677	-168.613	-148.355		-0.984	-360	-173.968	-177.387	-172.71	-185.194		-0.984	-295.613	-105.258	-104.806	-102.677	-104.871
	-0.983	-127.452	-114.419	-111.548	-106.484	-107.516		-0.983	-129.161	-115.323	-103.452	-122.903	-108.548		-0.983	-115.387	-99.9032	-98.129	-112.226	-102.097		-0.983	-346.452	-175.355	-162.581	-149.742	-82.6129		-0.983	-367.097	-179.935	-170.806	-167	-146.871		-0.983	-354.516	-172.516	-176	-171.581	-183.677		-0.983	-291.419	-104.71	-104.258	-102.129	-104.226
	-0.982	-126.516	-113.839	-111	-105.968	-106.968		-0.982	-128.355	-114.839	-103	-122.419	-108.065		-0.982	-114.613	-99.3871	-97.6452	-111.71	-101.258		-0.982	-340.968	-173.613	-161.161	-148.581	-82.0645		-0.982	-361.29	-178	-168.903	-165.419	-145.323		-0.982	-349.355	-170.968	-174.581	-170.419	-182.097		-0.982	-287.194	-104.097	-103.645	-101.581	-103.581
	-0.981	-125.613	-113.226	-110.419	-105.387	-106.419		-0.981	-127.581	-114.323	-102.516	-121.871	-107.581		-0.981	-113.774	-98.871	-97.129	-111.161	-100.387		-0.981	-335.484	-171.774	-159.742	-147.387	-81.5161		-0.981	-355.806	-176.097	-167.032	-163.774	-143.806		-0.981	-343.871	-169.419	-173.097	-169.226	-180.516		-0.981	-282.968	-103.484	-103.065	-100.968	-102.871
	-0.98	-124.71	-112.677	-109.935	-104.871	-105.935		-0.98	-126.774	-113.806	-102.065	-121.419	-107.161		-0.98	-113.032	-98.4194	-96.6774	-110.677	-99.5484		-0.98	-330	-170	-158.355	-146.194	-80.9677		-0.98	-350	-174.226	-165.258	-162.161	-142.29		-0.98	-338.387	-167.935	-171.645	-168.065	-178.935		-0.98	-278.742	-102.903	-102.452	-100.419	-102.226
	-0.979	-123.806	-112.129	-109.355	-104.387	-105.452		-0.979	-125.935	-113.355	-101.645	-120.935	-106.71		-0.979	-112.323	-97.9355	-96.1935	-110.194	-98.8065		-0.979	-324.516	-168.29	-156.935	-145.065	-80.4194		-0.979	-344.516	-172.387	-163.419	-160.548	-140.806		-0.979	-333.226	-166.452	-170.258	-166.871	-177.387		-0.979	-274.677	-102.323	-101.871	-99.871	-101.581
	-0.978	-122.935	-111.581	-108.806	-103.871	-104.968		-0.978	-125.161	-112.871	-101.194	-120.419	-106.258		-0.978	-111.613	-97.4839	-95.7097	-109.645	-98.0645		-0.978	-319.387	-166.581	-155.548	-143.903	-79.9032		-0.978	-339.032	-170.516	-161.613	-158.968	-139.323		-0.978	-328.065	-165.097	-168.839	-165.677	-175.871		-0.978	-270.613	-101.742	-101.323	-99.3226	-100.903
	-0.977	-122.032	-111	-108.258	-103.355	-104.452		-0.977	-124.323	-112.387	-100.742	-119.935	-105.806		-0.977	-110.871	-97	-95.2581	-109.129	-97.3548		-0.977	-314	-164.871	-154.097	-142.71	-79.3871		-0.977	-333.548	-168.677	-159.774	-157.355	-137.806		-0.977	-322.903	-163.581	-167.387	-164.581	-174.323		-0.977	-266.452	-101.129	-100.677	-98.7742	-100.29
	-0.976	-121.194	-110.516	-107.774	-102.871	-103.968		-0.976	-123.548	-111.935	-100.323	-119.452	-105.387		-0.976	-110.161	-96.5484	-94.8387	-108.645	-96.6452		-0.976	-308.903	-163.226	-152.774	-141.645	-78.871		-0.976	-328.065	-166.871	-158	-155.806	-136.387		-0.976	-317.903	-162.129	-166	-163.419	-172.839		-0.976	-262.516	-100.581	-100.161	-98.2581	-99.6129
	-0.975	-120.387	-110	-107.29	-102.387	-103.516		-0.975	-122.742	-111.484	-99.9032	-118.968	-104.968		-0.975	-109.484	-96.129	-94.3871	-108.161	-96		-0.975	-303.839	-161.548	-151.419	-140.548	-78.4194		-0.975	-322.903	-165.194	-156.29	-154.226	-134.968		-0.975	-312.968	-160.742	-164.677	-162.258	-171.29		-0.975	-258.645	-100.032	-99.6452	-97.7742	-99.0323
	-0.974	-119.516	-109.387	-106.71	-101.839	-102.968		-0.974	-121.935	-110.968	-99.4194	-118.452	-104.516		-0.974	-108.71	-95.6452	-93.871	-107.645	-95.2581		-0.974	-298.548	-159.839	-150	-139.29	-77.8065		-0.974	-317.516	-163.355	-154.419	-152.581	-133.484		-0.974	-307.806	-159.226	-163.226	-161.032	-169.645		-0.974	-254.516	-99.4194	-99.0323	-97.1935	-98.3871
	-0.973	-118.742	-108.903	-106.258	-101.387	-102.581		-0.973	-121.226	-110.548	-99.0323	-117.968	-104.129		-0.973	-108.032	-95.2581	-93.4516	-107.226	-94.6129		-0.973	-293.677	-158.226	-148.742	-138.258	-77.3226		-0.973	-312.484	-161.645	-152.71	-151.097	-132.129		-0.973	-302.968	-157.871	-161.903	-159.935	-168.161		-0.973	-250.677	-98.9032	-98.5484	-96.7419	-97.8065
	-0.972	-117.968	-108.387	-105.774	-100.935	-102.129		-0.972	-120.484	-110.129	-98.6129	-117.484	-103.742		-0.972	-107.355	-94.8387	-93.0323	-106.774	-93.9677		-0.972	-288.742	-156.645	-147.452	-137.194	-76.8387		-0.972	-307.452	-159.968	-151.032	-149.645	-130.742		-0.972	-298.129	-156.516	-160.581	-158.806	-166.677		-0.972	-246.677	-98.3871	-98.0323	-96.2903	-97.2258
	-0.971	-117.129	-107.806	-105.258	-100.387	-101.581		-0.971	-119.71	-109.581	-98.1613	-116.935	-103.258		-0.971	-106.645	-94.3548	-92.5806	-106.226	-93.2258		-0.971	-283.677	-154.935	-146.065	-135.968	-76.2258		-0.971	-302.226	-158.161	-149.258	-148.065	-129.323		-0.971	-293.161	-155	-159.129	-157.613	-165.129		-0.971	-242.742	-97.7742	-97.4194	-95.7097	-96.5806
	-0.97	-116.323	-107.387	-104.871	-100	-101.194		-0.97	-119	-109.194	-97.7742	-116.516	-102.903		-0.97	-106.032	-94	-92.1613	-105.839	-92.6129		-0.97	-278.871	-153.387	-144.806	-134.968	-75.8387		-0.97	-297.323	-156.548	-147.645	-146.613	-128.129		-0.97	-288.516	-153.677	-157.871	-156.548	-163.677		-0.97	-239.065	-97.3226	-97	-95.2903	-96.0645
	-0.969	-115.581	-106.903	-104.387	-99.5484	-100.742		-0.969	-118.29	-108.742	-97.3871	-116.032	-102.484		-0.969	-105.419	-93.5806	-91.7419	-105.419	-92		-0.969	-274.129	-151.774	-143.516	-133.935	-75.3548		-0.969	-292.452	-154.839	-145.968	-145.161	-126.903		-0.969	-283.839	-152.355	-156.548	-155.387	-162.161		-0.969	-235.387	-96.8387	-96.4839	-94.8065	-95.4839
	-0.968	-114.774	-106.355	-103.903	-99	-100.226		-0.968	-117.516	-108.226	-96.9355	-115.484	-102.032		-0.968	-104.742	-93.0968	-91.2903	-104.935	-91.3226		-0.968	-269.258	-150.194	-142.194	-132.839	-74.8065		-0.968	-287.452	-153.129	-144.29	-143.613	-125.516		-0.968	-279.032	-150.935	-155.129	-154.194	-160.613		-0.968	-231.581	-96.2581	-95.9677	-94.2581	-94.871
	-0.967	-114.032	-105.903	-103.484	-98.6129	-99.871		-0.967	-116.871	-107.839	-96.5806	-115.065	-101.645		-0.967	-104.161	-92.7419	-90.9677	-104.548	-90.7419		-0.967	-264.613	-148.742	-141	-131.806	-74.3548		-0.967	-282.71	-151.516	-142.71	-142.194	-124.194		-0.967	-274.516	-149.677	-153.871	-153.129	-159.194		-0.967	-228.032	-95.8065	-95.4839	-93.8387	-94.3871
	-0.966	-113.29	-105.452	-103.032	-98.1613	-99.4194		-0.966	-116.161	-107.387	-96.1935	-114.581	-101.258		-0.966	-103.548	-92.3548	-90.5484	-104.161	-90.129		-0.966	-259.968	-147.194	-139.742	-130.742	-73.9355		-0.966	-277.935	-149.903	-141.129	-140.806	-122.903		-0.966	-269.935	-148.355	-152.548	-152.032	-157.742		-0.966	-224.387	-95.2903	-95.0323	-93.3548	-93.8065
	-0.965	-112.548	-104.935	-102.548	-97.7097	-98.9677		-0.965	-115.452	-106.935	-95.7742	-114.065	-100.839		-0.965	-102.903	-91.9355	-90.129	-103.71	-89.5161		-0.965	-255.355	-145.645	-138.452	-129.71	-73.4194		-0.965	-273.194	-148.323	-139.484	-139.355	-121.581		-0.965	-265.419	-147.032	-151.226	-150.903	-156.258		-0.965	-220.806	-94.8065	-94.5161	-92.871	-93.1935
	-0.964	-111.871	-104.516	-102.129	-97.2903	-98.5806		-0.964	-114.774	-106.516	-95.3871	-113.613	-100.452		-0.964	-102.323	-91.5806	-89.7742	-103.29	-88.9677		-0.964	-250.774	-144.161	-137.258	-128.774	-73		-0.964	-268.516	-146.742	-137.903	-137.968	-120.355		-0.964	-260.935	-145.774	-150	-149.839	-154.774		-0.964	-217.226	-94.3226	-94.0645	-92.4516	-92.6774
	-0.963	-111.194	-104.065	-101.71	-96.9032	-98.0968		-0.963	-114.097	-106.097	-95.0323	-113.161	-100.032		-0.963	-101.71	-91.1935	-89.4194	-102.903	-88.3871		-0.963	-246.129	-142.677	-136.065	-127.871	-72.5484		-0.963	-263.935	-145.161	-136.387	-136.548	-119.097		-0.963	-256.548	-144.516	-148.742	-148.774	-153.323		-0.963	-213.774	-93.8387	-93.6129	-91.9677	-92.129
	-0.962	-110.484	-103.613	-101.29	-96.4516	-97.7419		-0.962	-113.452	-105.677	-94.6774	-112.71	-99.6452		-0.962	-101.097	-90.8065	-89.0323	-102.484	-87.8387		-0.962	-241.742	-141.194	-134.871	-126.935	-72.0968		-0.962	-259.452	-143.645	-134.839	-135.226	-117.839		-0.962	-252.226	-143.226	-147.484	-147.677	-151.903		-0.962	-210.355	-93.3226	-93.129	-91.5484	-91.6129
	-0.961	-109.774	-103.161	-100.839	-96.0323	-97.2903		-0.961	-112.806	-105.258	-94.2581	-112.226	-99.2581		-0.961	-100.484	-90.4194	-88.6452	-102.097	-87.2903		-0.961	-237.194	-139.742	-133.677	-125.968	-71.6452		-0.961	-254.839	-142.097	-133.355	-133.871	-116.581		-0.961	-247.548	-141.968	-146.194	-146.581	-150.548		-0.961	-206.871	-92.8387	-92.6452	-91.0968	-91.0645
	-0.96	-109.065	-102.742	-100.387	-95.6774	-96.9355		-0.96	-112.194	-104.871	-93.9032	-111.806	-98.871		-0.96	-99.9355	-90.0645	-88.3226	-101.71	-86.7742		-0.96	-232.968	-138.323	-132.548	-125	-71.2581		-0.96	-250.452	-140.645	-131.903	-132.581	-115.387		-0.96	-243.355	-140.774	-144.968	-145.581	-149.226		-0.96	-203.581	-92.3871	-92.2258	-90.7097	-90.6129
	-0.959	-108.419	-102.355	-100.032	-95.2903	-96.5806		-0.959	-111.581	-104.484	-93.5161	-111.387	-98.5161		-0.959	-99.3871	-89.7419	-87.9677	-101.323	-86.2258		-0.959	-228.839	-136.968	-131.387	-124.065	-70.8387		-0.959	-245.968	-139.161	-130.419	-131.29	-114.194		-0.959	-239.194	-139.548	-143.774	-144.548	-147.806		-0.959	-200.258	-91.9355	-91.8065	-90.3226	-90.0968
	-0.958	-107.71	-101.871	-99.5484	-94.8387	-96.1613		-0.958	-110.935	-104.065	-93.0968	-110.903	-98.0968		-0.958	-98.7742	-89.3548	-87.5806	-100.903	-85.6452		-0.958	-224.419	-135.484	-130.194	-123.032	-70.3226		-0.958	-241.484	-137.645	-129	-129.968	-112.968		-0.958	-234.871	-138.29	-142.516	-143.387	-146.323		-0.958	-196.839	-91.4194	-91.2903	-89.8387	-89.5484
	-0.957	-107.097	-101.484	-99.2258	-94.4839	-95.8065		-0.957	-110.355	-103.677	-92.7419	-110.516	-97.7742		-0.957	-98.2581	-89.0645	-87.2903	-100.581	-85.1935		-0.957	-220.419	-134.226	-129.194	-122.161	-69.9677		-0.957	-237.355	-136.226	-127.742	-128.806	-111.871		-0.957	-230.903	-137.161	-141.387	-142.419	-145.032		-0.957	-193.71	-91.0323	-90.9032	-89.4839	-89.129
	-0.956	-106.484	-101.065	-98.8387	-94.0323	-95.4516		-0.956	-109.774	-103.29	-92.3871	-110.065	-97.4194		-0.956	-97.7419	-88.7419	-86.9677	-100.194	-84.0968		-0.956	-216.323	-132.903	-128.226	-121.258	-69.5806		-0.956	-233.226	-134.839	-126.419	-127.677	-110.742		-0.956	-226.968	-136.032	-140.226	-141.484	-143.677		-0.956	-190.548	-90.5806	-90.5161	-89.129	-88.6452
	-0.955	-105.774	-100.613	-98.3548	-93.4194	-95		-0.955	-109.065	-102.839	-91.9355	-109.581	-96.9677		-0.955	-97.1613	-88.3548	-86.5484	-99.7742	-83.9032		-0.955	-212.129	-131.452	-127.161	-120.258	-69.0968		-0.955	-228.903	-133.419	-124.968	-126.419	-109.516		-0.955	-222.806	-134.806	-138.935	-140.387	-142.323		-0.955	-187.161	-90.0968	-90.0323	-88.6129	-88.129
	-0.954	-105.194	-100.258	-98.0645	-93.0645	-94.7097		-0.954	-108.516	-102.516	-91.6452	-109.194	-96.7097		-0.954	-96.6774	-88.0645	-86.2903	-99.4516	-84.1613		-0.954	-208.226	-130.194	-126.161	-119.452	-68.7419		-0.954	-224.935	-132.097	-123.645	-125.226	-108.452		-0.954	-218.968	-133.742	-137.871	-139.419	-141.065		-0.954	-184.129	-89.7097	-89.6774	-88.3226	-87.7419
	-0.953	-104.613	-99.8387	-97.6774	-92.6774	-94.3548		-0.953	-107.903	-102.129	-91.2903	-108.742	-96.3548		-0.953	-96.1613	-87.7742	-85.9677	-99.129	-83.9032		-0.953	-204.355	-129	-125.097	-118.548	-68.3548		-0.953	-220.935	-130.742	-122.323	-124.032	-107.355		-0.953	-215.097	-132.645	-136.806	-138.387	-139.71		-0.953	-181.065	-89.2903	-89.2903	-87.9677	-87.2903
	-0.952	-103.968	-99.3871	-97.2903	-92.2581	-93.9355		-0.952	-107.29	-101.71	-90.871	-108.258	-95.9677		-0.952	-95.6129	-87.4194	-85.5806	-98.7419	-83.3226		-0.952	-200.29	-127.806	-124	-117.613	-67.871		-0.952	-216.806	-129.355	-120.903	-122.774	-106.194		-0.952	-211.161	-131.484	-135.613	-137.355	-138.387		-0.952	-177.903	-88.8387	-88.8065	-87.5161	-86.7419
	-0.951	-103.419	-99.0645	-96.9677	-91.9677	-93.6452		-0.951	-106.742	-101.355	-90.5806	-107.871	-95.6774		-0.951	-95.1613	-87.129	-85.3226	-98.4516	-82.8387		-0.951	-196.613	-126.677	-123.032	-116.774	-67.5806		-0.951	-212.968	-128.226	-119.71	-121.645	-105.194		-0.951	-207.419	-130.419	-134.516	-136.387	-137.161		-0.951	-174.903	-88.4839	-88.4839	-87.1935	-86.3548
	-0.95	-102.806	-98.6774	-96.6129	-91.6129	-93.2581		-0.95	-106.161	-100.935	-90.2258	-107.484	-95.3226		-0.95	-94.6452	-86.8065	-85	-98.0968	-82.2903		-0.95	-192.871	-125.419	-122	-115.903	-67.1935		-0.95	-209.097	-127.065	-118.419	-120.516	-104.161		-0.95	-203.71	-129.355	-133.452	-135.419	-135.839		-0.95	-171.968	-88.0645	-88.0968	-86.8387	-85.9032
	-0.949	-102.194	-98.2903	-96.2581	-91.2258	-92.9032		-0.949	-105.645	-100.484	-89.8387	-107.032	-94.9355		-0.949	-94.129	-86.4839	-84.6452	-97.7419	-81.7742		-0.949	-189.129	-124.194	-121	-115.032	-66.7742		-0.949	-205.29	-125.742	-117.097	-119.355	-103.097		-0.949	-199.968	-128.419	-132.323	-134.516	-134.548		-0.949	-168.935	-87.6774	-87.7097	-86.4516	-85.4194
	-0.948	-101.613	-97.9355	-95.9355	-90.9032	-92.5806		-0.948	-105.097	-100.161	-89.5484	-106.645	-94.6452		-0.948	-93.6129	-86.2258	-84.3548	-97.4516	-81.2903		-0.948	-185.387	-123	-120.065	-114.226	-66.4516		-0.948	-201.484	-124.516	-115.871	-118.258	-102.097		-0.948	-196.355	-127.484	-131.29	-133.645	-133.355		-0.948	-166	-87.3226	-87.3871	-86.129	-85
	-0.947	-101.032	-97.5484	-95.5806	-90.5806	-92.2258		-0.947	-104.548	-99.8065	-89.2258	-106.258	-94.2903		-0.947	-93.0968	-85.9032	-84.0645	-97.129	-80.8065		-0.947	-181.806	-121.774	-119.097	-113.387	-66.0968		-0.947	-197.839	-123.29	-114.645	-117.129	-101.097		-0.947	-192.839	-126.484	-130.226	-132.645	-132.129		-0.947	-163.226	-86.9032	-87	-85.7742	-84.5806
	-0.946	-100.484	-97.1935	-95.2258	-90.2581	-91.9355		-0.946	-104.032	-99.4516	-88.871	-105.871	-93.9355		-0.946	-92.6452	-85.6452	-83.7742	-96.8065	-80.3548		-0.946	-178.323	-120.677	-118.129	-112.613	-65.7419		-0.946	-194.29	-122.065	-113.452	-116.032	-100.097		-0.946	-189.355	-125.484	-129.194	-131.774	-130.903		-0.946	-160.419	-86.5161	-86.6452	-85.4194	-84.1613
	-0.945	-99.9032	-96.8387	-94.871	-89.9355	-91.5806		-0.945	-103.484	-99.0645	-88.5484	-105.452	-93.5806		-0.945	-92.129	-85.3226	-83.4516	-96.4839	-79.871		-0.945	-174.677	-119.484	-117.161	-111.839	-65.3871		-0.945	-190.581	-120.871	-112.226	-114.935	-99.0645		-0.945	-185.742	-124.452	-128.258	-130.871	-129.935		-0.945	-157.516	-86.129	-86.2581	-85.0645	-83.7419
	-0.944	-99.3548	-96.5484	-94.6129	-89.6129	-91.2903		-0.944	-102.968	-98.7742	-88.2581	-105.097	-93.2903		-0.944	-91.7097	-85.0645	-83.1935	-96.2258	-79.4516		-0.944	-171.323	-118.419	-116.258	-111.097	-65.0968		-0.944	-187.161	-119.742	-111.129	-113.903	-98.1613		-0.944	-182.419	-123.484	-127.355	-130	-128.806		-0.944	-154.806	-85.7742	-85.9677	-84.7742	-83.3226
	-0.943	-98.871	-96.2258	-94.2903	-89.3226	-91		-0.943	-102.452	-98.4516	-87.9677	-104.742	-92.9677		-0.943	-91.2258	-84.7742	-82.9032	-95.9355	-79		-0.943	-167.968	-117.323	-115.355	-110.323	-64.7419		-0.943	-183.742	-118.581	-110	-112.903	-97.2258		-0.943	-179.097	-122.581	-126.419	-129.161	-127.774		-0.943	-152.129	-85.3871	-85.6129	-84.4516	-82.9677
	-0.942	-98.2581	-95.8065	-93.9032	-88.9677	-90.5806		-0.942	-101.903	-98.0323	-87.5806	-104.29	-92.5806		-0.942	-90.7097	-84.4516	-82.5806	-95.5806	-78.5161		-0.942	-164.484	-116.129	-114.387	-109.516	-64.3871		-0.942	-180.129	-117.387	-108.774	-111.806	-96.2581		-0.942	-175.581	-121.548	-125.355	-128.323	-126.581		-0.942	-149.29	-85	-85.1935	-84.0645	-82.4839
	-0.941	-97.8065	-95.5484	-93.6452	-88.6774	-90.3871		-0.941	-101.419	-97.7742	-87.3226	-103.968	-92.2903		-0.941	-90.3226	-84.2258	-82.3548	-95.3548	-78.0968		-0.941	-161.323	-115.097	-113.581	-108.774	-64.0968		-0.941	-176.871	-116.355	-107.677	-110.903	-95.4516		-0.941	-172.419	-120.677	-124.419	-127.645	-125.516		-0.941	-146.742	-84.6774	-84.9032	-83.8065	-82.1613
	-0.94	-97.3226	-95.2258	-93.3226	-88.4516	-90.0968		-0.94	-100.935	-97.4516	-87.0323	-103.645	-92		-0.94	-89.9032	-83.9677	-82.0968	-95.0645	-77.7097		-0.94	-158.194	-114.032	-112.71	-108.065	-63.8387		-0.94	-173.613	-115.258	-106.645	-109.935	-94.5484		-0.94	-169.226	-119.774	-123.516	-126.871	-124.387		-0.94	-144.194	-84.3226	-84.6129	-83.4839	-81.8065
	-0.939	-96.7097	-94.8387	-92.9677	-88.0645	-89.7097		-0.939	-100.387	-97.0645	-86.6774	-103.194	-91.6129		-0.939	-89.4194	-83.6774	-81.7742	-94.7097	-77.2258		-0.939	-154.742	-112.935	-111.806	-107.258	-63.4194		-0.939	-170.097	-114.097	-105.484	-108.839	-93.5806		-0.939	-165.903	-118.806	-122.484	-125.935	-123.194		-0.939	-141.484	-83.9355	-84.1613	-83.0968	-81.3871
	-0.938	-96.2903	-94.5806	-92.7419	-87.8387	-89.4839		-0.938	-99.9355	-96.8387	-86.4194	-102.903	-91.3871		-0.938	-89.0323	-83.4516	-81.5806	-94.4839	-76.8387		-0.938	-151.71	-112	-111.065	-106.613	-63.1613		-0.938	-167.032	-113.097	-104.516	-107.935	-92.7742		-0.938	-162.935	-117.968	-121.613	-125.194	-122.194		-0.938	-139	-83.6452	-83.9355	-82.8387	-81.0968
	-0.937	-95.7742	-94.2581	-92.4194	-87.5484	-89.1935		-0.937	-99.4516	-96.5161	-86.129	-102.581	-91.0645		-0.937	-88.6129	-83.2258	-81.3226	-94.1935	-76.4516		-0.937	-148.677	-111.032	-110.226	-105.903	-62.871		-0.937	-163.935	-112.065	-103.484	-107	-91.9032		-0.937	-159.871	-117.097	-120.71	-124.419	-121.129		-0.937	-136.548	-83.2903	-83.6452	-82.5484	-80.7097
	-0.936	-95.2581	-93.9032	-92.0645	-87.1935	-88.871		-0.936	-98.9355	-96.1613	-85.7742	-102.129	-90.7097		-0.936	-88.1613	-82.9032	-81.0323	-93.871	-76		-0.936	-145.548	-109.968	-109.323	-105.194	-62.5161		-0.936	-160.677	-111	-102.387	-106.032	-91		-0.936	-156.742	-116.161	-119.774	-123.484	-120.032		-0.936	-134	-82.9032	-83.2581	-82.1935	-80.2903
	-0.935	-94.8065	-93.6452	-91.8387	-86.9677	-88.6774		-0.935	-98.4839	-95.9032	-85.5484	-101.871	-90.4839		-0.935	-87.7419	-82.7097	-80.8387	-93.6774	-75.6774		-0.935	-142.613	-109	-108.581	-104.581	-62.2581		-0.935	-157.71	-110.065	-101.452	-105.194	-90.2581		-0.935	-153.806	-115.323	-118.935	-122.839	-119.097		-0.935	-131.613	-82.6452	-83.0323	-81.9677	-80.0323
	-0.934	-94.3226	-93.3226	-91.5484	-86.6774	-88.3871		-0.934	-98	-95.6129	-85.2258	-101.484	-90.1935		-0.934	-87.3548	-82.4516	-80.5806	-93.3871	-75.2903		-0.934	-139.677	-108.065	-107.774	-103.903	-62		-0.934	-154.71	-109.032	-100.452	-104.29	-89.4516		-0.934	-150.871	-114.516	-118.065	-122.065	-118.032		-0.934	-129.29	-82.3226	-82.7097	-81.6774	-79.6774
	-0.933	-93.8065	-93	-91.2581	-86.3871	-88.129		-0.933	-97.5161	-95.2903	-84.9032	-101.129	-89.871		-0.933	-86.9032	-82.1613	-80.3226	-93.0968	-74.9032		-0.933	-136.774	-107.065	-107	-103.258	-61.6774		-0.933	-151.742	-108.032	-99.4516	-103.419	-88.6452		-0.933	-148	-113.677	-117.161	-121.226	-117		-0.933	-127.097	-81.9677	-82.3871	-81.3871	-79.3226
	-0.932	-93.3226	-92.7097	-91	-86.1613	-87.871		-0.932	-97.0968	-95	-84.6774	-100.839	-89.6129		-0.932	-86.5484	-82	-80.0968	-92.8387	-74.5806		-0.932	-133.935	-106.161	-106.29	-102.645	-61.4194		-0.932	-148.806	-107.129	-98.5484	-102.581	-87.9032		-0.932	-145.129	-112.871	-116.355	-120.548	-116.032		-0.932	-124.839	-81.6774	-82.129	-81.129	-79
	-0.931	-92.871	-92.4516	-90.7419	-85.871	-87.6129		-0.931	-96.6452	-94.7097	-84.3871	-100.516	-89.3226		-0.931	-86.129	-81.7419	-79.9032	-92.6129	-74.2581		-0.931	-131.226	-105.29	-105.548	-102	-61.129		-0.931	-145.968	-106.194	-97.6129	-101.774	-87.1613		-0.931	-142.387	-112.097	-115.516	-119.806	-115.065		-0.931	-122.581	-81.3871	-81.8387	-80.8387	-78.7097
	-0.93	-92.4194	-92.129	-90.4839	-85.5806	-87.3548		-0.93	-96.2258	-94.4194	-84.0968	-100.161	-89.0645		-0.93	-85.7419	-81.5161	-79.6452	-92.3226	-73.9032		-0.93	-128.645	-104.387	-104.839	-101.355	-60.8387		-0.93	-143.194	-105.29	-96.7097	-100.903	-86.4516		-0.93	-139.677	-111.323	-114.677	-119.097	-114.097		-0.93	-120.387	-81.0645	-81.5484	-80.5806	-78.3548
	-0.929	-91.9355	-91.8387	-90.1935	-85.3226	-87.0645		-0.929	-95.7419	-94.0968	-83.8387	-99.8065	-88.7742		-0.929	-85.2903	-81.2581	-79.4194	-92.0645	-73.5484		-0.929	-126	-103.516	-104.097	-100.742	-60.5484		-0.929	-140.355	-104.387	-95.8065	-100.097	-85.6774		-0.929	-136.839	-110.516	-113.839	-118.323	-113.129		-0.929	-118.097	-80.7742	-81.2581	-80.2903	-78.0323
	-0.928	-91.4839	-91.5806	-89.9677	-85.0968	-86.8387		-0.928	-95.3226	-93.871	-83.5484	-99.4839	-88.5161		-0.928	-84.9355	-81.0645	-79.2258	-91.871	-73.2258		-0.928	-123.484	-102.71	-103.452	-100.161	-60.3548		-0.928	-137.677	-103.516	-94.9677	-99.2903	-84.9677		-0.928	-134.323	-109.806	-113.097	-117.613	-112.226		-0.928	-116	-80.5161	-81	-80.0645	-77.7097
	-0.927	-91.0645	-91.3548	-89.7419	-84.871	-86.6129		-0.927	-94.9032	-93.5806	-83.3226	-99.1935	-88.2903		-0.927	-84.5484	-80.871	-79.0323	-91.6452	-72.9355		-0.927	-120.935	-101.871	-102.742	-99.5806	-60.0968		-0.927	-135.097	-102.71	-94.129	-98.5484	-84.2581		-0.927	-131.774	-109.097	-112.355	-116.935	-111.387		-0.927	-113.871	-80.2258	-80.7742	-79.8387	-77.3871
	-0.926	-90.5806	-91	-89.3871	-84.5161	-86.2903		-0.926	-94.4516	-93.2581	-83	-98.8387	-88		-0.926	-84.129	-80.6129	-78.7419	-91.3226	-72.5484		-0.926	-118.258	-100.968	-102.032	-98.9677	-59.7742		-0.926	-132.323	-101.774	-93.1935	-97.7097	-83.5161		-0.926	-129.129	-108.258	-111.548	-116.226	-110.387		-0.926	-111.677	-79.9032	-80.4839	-79.5161	-77
	-0.925	-90.1935	-90.7742	-89.2581	-84.3548	-86.0968		-0.925	-94.0323	-93	-82.7742	-98.5806	-87.7742		-0.925	-83.8065	-80.4516	-78.5484	-91.1613	-72.3226		-0.925	-115.903	-100.226	-101.419	-98.4194	-59.5806		-0.925	-129.871	-101	-92.4516	-97.0323	-82.9032		-0.925	-126.935	-107.516	-110.871	-115.548	-109.548		-0.925	-109.742	-79.6452	-80.2581	-79.3226	-76.7742
	-0.924	-89.7742	-90.5484	-89	-84.129	-85.871		-0.924	-93.6452	-92.7419	-82.5484	-98.2903	-87.5161		-0.924	-83.4516	-80.2581	-78.3548	-90.9355	-72.0323		-0.924	-113.516	-99.4516	-100.774	-97.9032	-59.3548		-0.924	-127.613	-100.194	-91.6452	-96.3226	-82.2581		-0.924	-124.548	-106.871	-110.129	-114.871	-108.677		-0.924	-107.71	-79.4194	-80	-79.0968	-76.4839
	-0.923	-89.2903	-90.2258	-88.7097	-83.8065	-85.5806		-0.923	-93.129	-92.3871	-82.2581	-97.871	-87.1935		-0.923	-83	-79.9677	-78.0645	-90.6452	-71.6452		-0.923	-110.968	-98.5484	-100.032	-97.2581	-59		-0.923	-125.032	-99.2903	-90.7742	-95.5161	-81.5161		-0.923	-121.968	-106.097	-109.323	-114.065	-107.742		-0.923	-105.548	-79.0645	-79.6774	-78.7742	-76.0645
	-0.922	-88.9355	-90.0323	-88.5484	-83.6452	-85.4194		-0.922	-92.7742	-92.2258	-82.0645	-97.6774	-87.0323		-0.922	-82.7097	-79.8387	-77.9355	-90.4839	-71.4516		-0.922	-108.742	-97.871	-99.4839	-96.8387	-58.9032		-0.922	-122.742	-98.6129	-90.0645	-94.9355	-80.9677		-0.922	-119.742	-105.548	-108.677	-113.484	-107		-0.922	-103.742	-78.9032	-79.5161	-78.6129	-75.871
	-0.921	-88.5484	-89.8065	-88.3226	-83.4194	-85.1935		-0.921	-92.3548	-91.9355	-81.8387	-97.3871	-86.7742		-0.921	-82.3548	-79.6452	-77.7419	-90.2903	-71.1613		-0.921	-106.452	-97.1613	-98.9032	-96.3548	-58.6774		-0.921	-120.484	-97.871	-89.3548	-94.2581	-80.3871		-0.921	-117.484	-104.903	-107.968	-112.903	-106.161		-0.921	-101.839	-78.6452	-79.2903	-78.3871	-75.5806
	-0.92	-88.0968	-89.4839	-88.0323	-83.129	-84.9032		-0.92	-91.9355	-91.6452	-81.5484	-97.0323	-86.5161		-0.92	-81.9677	-79.3871	-77.4516	-90.0323	-70.8065		-0.92	-104.194	-96.3871	-98.2258	-95.7742	-58.3548		-0.92	-118.129	-97.0323	-88.5484	-93.4516	-79.7097		-0.92	-115.065	-104.226	-107.226	-112.226	-105.323		-0.92	-99.8387	-78.3226	-78.9677	-78.0968	-75.2581
	-0.919	-87.7419	-89.2903	-87.871	-82.9677	-84.7419		-0.919	-91.5806	-91.4516	-81.3548	-96.8065	-86.2903		-0.919	-81.6129	-79.2581	-77.2903	-89.8387	-70.5806		-0.919	-102.032	-95.7097	-97.7097	-95.3548	-58.2258		-0.919	-115.903	-96.3871	-87.871	-92.871	-79.1935		-0.919	-112.935	-103.613	-106.613	-111.677	-104.613		-0.919	-98.0645	-78.0968	-78.8065	-77.9032	-75.0323
	-0.918	-87.3548	-89.0645	-87.6774	-82.7419	-84.4839		-0.918	-91.1613	-91.1935	-81.129	-96.5484	-86.0323		-0.918	-81.2581	-79.0645	-77.0968	-89.6452	-70.2903		-0.918	-99.871	-95.0323	-97.129	-94.8387	-58		-0.918	-113.645	-95.6774	-87.1613	-92.1613	-78.6452		-0.918	-110.806	-103.032	-105.935	-111.065	-103.839		-0.918	-96.2581	-77.8387	-78.5484	-77.6452	-74.7419
	-0.917	-86.9355	-88.7742	-87.3871	-82.4839	-84.2581		-0.917	-90.7742	-90.9032	-80.8387	-96.2258	-85.7742		-0.917	-80.9355	-78.8387	-76.8387	-89.3871	-69.9677		-0.917	-97.7097	-94.2903	-96.5484	-94.3226	-57.7097		-0.917	-111.419	-94.9355	-86.4194	-91.4839	-78		-0.917	-108.613	-102.355	-105.258	-110.419	-103		-0.917	-94.4516	-77.5484	-78.2903	-77.3871	-74.4516
	-0.916	-86.5484	-88.6129	-87.1935	-82.2903	-84.0645		-0.916	-90.3871	-90.6774	-80.6452	-96	-85.5806		-0.916	-80.6129	-78.6774	-76.7097	-89.1935	-69.7419		-0.916	-95.6774	-93.6129	-96.0323	-93.871	-57.5484		-0.916	-109.258	-94.2903	-85.7419	-90.9032	-77.4516		-0.916	-106.484	-101.806	-104.677	-109.839	-102.258		-0.916	-92.6452	-77.3226	-78.0645	-77.1935	-74.2258
	-0.915	-86.1613	-88.3871	-87	-82.0645	-83.8387		-0.915	-90	-90.4194	-80.4516	-95.7097	-85.3226		-0.915	-80.2903	-78.4839	-76.5161	-89.0323	-69.4516		-0.915	-93.7097	-92.9355	-95.4839	-93.4194	-57.3871		-0.915	-107.161	-93.5806	-85.0968	-90.3226	-76.9032		-0.915	-104.452	-101.194	-104.065	-109.194	-101.548		-0.915	-90.9355	-77.0645	-77.8065	-76.9355	-73.9355
	-0.914	-85.7742	-88.129	-86.8065	-81.871	-83.6452		-0.914	-89.6129	-90.1935	-80.2258	-95.4194	-85.0968		-0.914	-79.9355	-78.2581	-76.2903	-88.8065	-69.2258		-0.914	-91.7097	-92.3226	-94.9677	-92.9355	-57.1613		-0.914	-105.129	-92.9032	-84.4516	-89.7097	-76.3548		-0.914	-102.484	-100.613	-103.452	-108.613	-100.806		-0.914	-89.2581	-76.8387	-77.6129	-76.7419	-73.6774
	-0.913	-85.3548	-87.9355	-86.5484	-81.6452	-83.4194		-0.913	-89.2258	-89.9355	-80	-95.1613	-84.8387		-0.913	-79.6129	-78.0645	-76.0968	-88.6129	-68.9032		-0.913	-89.7097	-91.6129	-94.4516	-92.4516	-56.9355		-0.913	-103.065	-92.2258	-83.7742	-89.0968	-75.8065		-0.913	-100.387	-100.032	-102.839	-108	-100.032		-0.913	-87.5484	-76.5806	-77.3871	-76.5161	-73.4194
	-0.912	-85.0323	-87.7097	-86.3548	-81.4516	-83.2258		-0.912	-88.9032	-89.7419	-79.8065	-94.9355	-84.6452		-0.912	-79.3226	-77.9032	-75.9355	-88.4194	-68.7097		-0.912	-87.9032	-91.0645	-93.9677	-92.0323	-56.7742		-0.912	-101.194	-91.6452	-83.1935	-88.5806	-75.3226		-0.912	-98.5161	-99.4839	-102.258	-107.516	-99.3871		-0.912	-85.9677	-76.3548	-77.1613	-76.3226	-73.1935
	-0.911	-84.6452	-87.5161	-86.1935	-81.2903	-83.0323		-0.911	-88.5161	-89.5161	-79.6129	-94.6774	-84.4194		-0.911	-79	-77.7419	-75.7742	-88.2903	-68.4839		-0.911	-86.0968	-90.4839	-93.4516	-91.6129	-56.5806		-0.911	-99.2903	-91.0323	-82.6129	-88.0645	-74.8387		-0.911	-96.7097	-98.9355	-101.71	-107	-98.7097		-0.911	-84.4194	-76.129	-76.9677	-76.0968	-72.9677
	-0.91	-84.2258	-87.2581	-85.9032	-81	-82.7742		-0.91	-88.129	-89.2258	-79.3226	-94.3871	-84.129		-0.91	-78.6452	-77.4839	-75.5161	-88.0323	-68.1613		-0.91	-84.0645	-89.8065	-92.871	-91.129	-56.3226		-0.91	-97.1935	-90.3226	-81.9032	-87.4516	-74.2581		-0.91	-94.6774	-98.3548	-101.032	-106.387	-97.9355		-0.91	-82.6452	-75.8387	-76.6774	-75.8387	-72.6452
	-0.909	-83.9032	-87.0645	-85.7742	-80.9032	-82.6452		-0.909	-87.8387	-89.0645	-79.1613	-94.1613	-83.9677		-0.909	-78.3548	-77.3548	-75.4194	-87.9032	-67.9677		-0.909	-82.4839	-89.2903	-92.4516	-90.8065	-56.1935		-0.909	-95.5484	-89.8065	-81.4516	-86.9355	-73.871		-0.909	-92.9677	-97.871	-100.548	-105.903	-97.3548		-0.909	-81.2903	-75.6452	-76.5161	-75.7097	-72.4839
	-0.908	-83.5806	-86.9032	-85.6129	-80.7097	-82.4516		-0.908	-87.4839	-88.8387	-78.9677	-93.9355	-83.7742		-0.908	-78.0645	-77.1935	-75.2258	-87.7419	-67.7419		-0.908	-80.8387	-88.7419	-92	-90.4194	-56.0323		-0.908	-93.7742	-89.2581	-80.871	-86.4516	-73.4194		-0.908	-91.2581	-97.3871	-100.032	-105.387	-96.7742		-0.908	-79.871	-75.4516	-76.3226	-75.5161	-72.2903
	-0.907	-83.1613	-86.5806	-85.3226	-80.4516	-82.1935		-0.907	-87.0645	-88.5806	-78.7097	-93.6129	-83.4839		-0.907	-77.6774	-76.9355	-75	-87.4839	-67.4516		-0.907	-79	-88.129	-91.4516	-89.9355	-55.7742		-0.907	-91.7742	-88.6129	-80.2581	-85.8387	-72.871		-0.907	-89.3548	-96.8065	-99.3871	-104.806	-96.0645		-0.907	-78.2581	-75.1613	-76.0323	-75.1935	-71.9677
	-0.906	-82.871	-86.4839	-85.2258	-80.3226	-82.0645		-0.906	-86.7742	-88.4194	-78.5484	-93.4194	-83.3548		-0.906	-77.3871	-76.8387	-74.9032	-87.3548	-67.2903		-0.906	-77.4839	-87.6774	-91.0968	-89.6452	-55.6774		-0.906	-90.1613	-88.1613	-79.8065	-85.4194	-72.5161		-0.906	-87.8065	-96.3871	-98.9032	-104.387	-95.5484		-0.906	-76.871	-75	-75.9032	-75.0968	-71.8065
	-0.905	-82.5161	-86.2581	-85	-80.1613	-82.0645		-0.905	-86.4516	-88.2258	-78.3548	-93.1613	-83.129		-0.905	-77.0968	-76.6774	-74.7419	-87.1935	-67.0645		-0.905	-75.871	-87.129	-90.6129	-89.2581	-55.4839		-0.905	-88.5161	-87.6129	-79.2903	-84.9355	-72.0645		-0.905	-86.1613	-95.9677	-98.3871	-103.935	-94.9355		-0.905	-75.4839	-74.8065	-75.7097	-74.9032	-71.6129
	-0.904	-82.129	-86	-84.7419	-79.9032	-82.0968		-0.904	-86.0645	-87.9355	-78.0968	-92.871	-82.871		-0.904	-76.7419	-76.4194	-74.4839	-86.9355	-66.8065		-0.904	-74.1935	-86.5484	-90.1613	-88.8065	-55.2581		-0.904	-86.7742	-87.0323	-78.7097	-84.3548	-71.5806		-0.904	-84.3871	-95.4194	-97.8387	-103.387	-94.2581		-0.904	-74.0323	-74.5806	-75.4516	-74.6129	-71.3226
	-0.903	-81.8387	-85.871	-84.6129	-79.7742	-81.9677		-0.903	-85.7419	-87.8065	-77.9677	-92.7097	-82.7097		-0.903	-76.4839	-76.3226	-74.3871	-86.8387	-66.6129		-0.903	-72.7742	-86.129	-89.8065	-88.5161	-55.1613		-0.903	-85.1935	-86.5806	-78.2581	-83.9677	-71.1935		-0.903	-82.9032	-95	-97.4194	-102.968	-93.7097		-0.903	-72.7419	-74.4194	-75.3226	-74.4839	-71.1613
	-0.902	-81.5161	-85.6452	-84.4194	-79.6129	-81.5806		-0.902	-85.4194	-87.5806	-77.7419	-92.4516	-82.5161		-0.902	-76.1613	-76.129	-74.1935	-86.6452	-66.3871		-0.902	-71.2581	-85.5806	-89.3548	-88.1935	-54.9677		-0.902	-83.6452	-86.0645	-77.7419	-83.4516	-70.8065		-0.902	-81.3871	-94.5484	-96.9355	-102.516	-93.0968		-0.902	-71.4194	-74.2258	-75.129	-74.3226	-70.9355
	-0.901	-81.1613	-85.4194	-84.2258	-79.4194	-81.2258		-0.901	-85.0645	-87.3548	-77.5161	-92.1935	-82.2581		-0.901	-75.871	-75.9677	-74	-86.4516	-66.1613		-0.901	-69.7742	-85.0645	-88.9355	-87.8065	-54.7742		-0.901	-82.0968	-85.5161	-77.1935	-82.9677	-70.3548		-0.901	-79.871	-94.0645	-96.4516	-102.032	-92.5161		-0.901	-70.0968	-74	-74.871	-74.0968	-70.6774
	-0.9	-80.871	-85.2581	-84.0645	-79.2581	-80.9032		-0.9	-84.7419	-87.1613	-77.3548	-92	-82.0968		-0.9	-75.5806	-75.8065	-73.871	-86.2903	-66		-0.9	-68.3226	-84.6129	-88.5806	-87.4839	-54.6452		-0.9	-80.5806	-85.0323	-76.7419	-82.5806	-69.9677		-0.9	-78.4194	-93.6452	-96.0323	-101.581	-91.9032		-0.9	-68.8065	-73.8065	-74.7419	-73.9355	-70.5161
	-0.899	-80.5484	-85.0968	-83.871	-79.0968	-80.6452		-0.899	-84.4194	-86.9677	-77.129	-91.7742	-81.9032		-0.899	-75.2903	-75.6452	-73.7097	-86.1613	-65.7742		-0.899	-66.9677	-84.129	-88.2258	-87.1613	-54.4839		-0.899	-79.1935	-84.5484	-76.2581	-82.129	-69.5806		-0.899	-76.9677	-93.1935	-95.5484	-101.097	-91.3871		-0.899	-67.5806	-73.5806	-74.5161	-73.7419	-70.2903
	-0.898	-80.2258	-84.871	-83.7097	-78.9355	-80.0323		-0.898	-84.0968	-86.7742	-76.9677	-91.5161	-81.7097		-0.898	-75	-75.4839	-73.5484	-85.9677	-65.5806		-0.898	-65.6452	-83.6774	-87.8387	-86.8065	-54.3226		-0.898	-77.7742	-84.0968	-75.8387	-81.7097	-69.1613		-0.898	-75.5806	-92.7742	-95.129	-100.71	-90.871		-0.898	-66.3871	-73.4194	-74.3548	-73.5806	-70.0645
	-0.897	-79.9032	-84.6774	-83.5161	-78.7097	-79.8387		-0.897	-83.7742	-86.5161	-76.7419	-91.2903	-81.4839		-0.897	-74.7097	-75.3226	-73.3871	-85.8065	-65.3548		-0.897	-64.2258	-83.1935	-87.4516	-86.4516	-54.129		-0.897	-76.2258	-83.5806	-75.3548	-81.2903	-68.7742		-0.897	-74.0968	-92.3548	-94.6452	-100.29	-90.3226		-0.897	-65.0968	-73.1613	-74.129	-73.3871	-69.8387
	-0.896	-79.6129	-84.5161	-83.3871	-78.5806	-79.9677		-0.896	-83.4839	-86.3871	-76.6129	-91.0968	-81.3226		-0.896	-74.4194	-75.1613	-73.2258	-85.6452	-65.2258		-0.896	-63.0645	-82.8387	-87.129	-86.1613	-54		-0.896	-74.9677	-83.1935	-74.9677	-80.9355	-68.4194		-0.896	-72.871	-91.9677	-94.2258	-99.9032	-89.8387		-0.896	-64.0645	-73	-73.9677	-73.2258	-69.6774
	-0.895	-79.3226	-84.3548	-83.2258	-78.4194	-80.129		-0.895	-83.1935	-86.1935	-76.4194	-90.9032	-81.129		-0.895	-74.1935	-75.0323	-73.129	-85.4839	-65.0323		-0.895	-61.871	-82.3871	-86.8065	-85.9032	-53.871		-0.895	-73.6774	-82.8065	-74.5806	-80.5484	-68.0968		-0.895	-71.6452	-91.5806	-93.8065	-99.4839	-89.3871		-0.895	-62.9677	-72.8387	-73.8387	-73.0968	-69.4839
	-0.894	-78.9677	-84.129	-82.9677	-78.1935	-80.1613		-0.894	-82.8387	-85.9355	-76.1935	-90.6452	-80.9355		-0.894	-73.871	-74.8387	-72.9032	-85.2903	-64.7742		-0.894	-60.4194	-81.9032	-86.3548	-85.5161	-53.6452		-0.894	-72.2258	-82.3226	-74.0645	-80.129	-67.6452		-0.894	-70.2258	-91.129	-93.3226	-99.0323	-88.8387		-0.894	-61.6774	-72.5806	-73.5806	-72.8387	-69.1935
	-0.893	-78.7097	-84	-82.871	-78.0968	-80.3226		-0.893	-82.5806	-85.8065	-76.0645	-90.4839	-80.7742		-0.893	-73.6129	-74.7097	-72.8065	-85.1613	-64.6452		-0.893	-59.3871	-81.5806	-86.0968	-85.2581	-53.5484		-0.893	-71.0968	-81.9355	-73.7419	-79.8065	-67.4194		-0.893	-69.0968	-90.8065	-93	-98.6452	-88.4194		-0.893	-60.7097	-72.4516	-73.4839	-72.7097	-69.0968
	-0.892	-78.4194	-83.8387	-82.7742	-77.9355	-80.4516		-0.892	-82.2903	-85.6129	-75.9032	-90.2581	-80.6452		-0.892	-73.3548	-74.5806	-72.6774	-85.0645	-64.5161		-0.892	-58.2581	-81.2258	-85.8065	-85	-53.4516		-0.892	-69.9355	-81.5484	-73.3548	-79.4839	-67.0968		-0.892	-67.9032	-90.4516	-92.5806	-98.2581	-87.9677		-0.892	-59.6774	-72.2903	-73.3226	-72.5806	-68.9355
	-0.891	-78.0645	-83.5484	-82.4839	-77.6774	-80.4194		-0.891	-81.9355	-85.3548	-75.6452	-90	-80.3548		-0.891	-73.0645	-74.3548	-72.4516	-84.8065	-64.2581		-0.891	-56.9677	-80.7419	-85.3226	-84.5806	-53.1935		-0.891	-68.4839	-81.0645	-72.871	-79	-66.6452		-0.891	-66.5484	-90	-92.129	-97.7742	-87.4194		-0.891	-58.4839	-72	-73.0645	-72.3226	-68.6452
	-0.89	-77.8065	-83.4516	-82.3871	-77.5806	-80.5806		-0.89	-81.6774	-85.2581	-75.5484	-89.871	-80.2258		-0.89	-72.871	-74.2903	-72.3871	-84.7097	-64.129		-0.89	-56	-80.4516	-85.129	-84.4194	-53.129		-0.89	-67.4516	-80.7742	-72.6452	-78.7419	-66.4194		-0.89	-65.5484	-89.7419	-91.7742	-97.4839	-87.0323		-0.89	-57.5806	-71.9355	-72.9355	-72.2258	-68.5161
	-0.889	-77.4839	-83.3226	-82.2258	-77.4194	-80.6129		-0.889	-81.4194	-85.0323	-75.3871	-89.6774	-80.0968		-0.889	-72.5806	-74.129	-72.2581	-84.5806	-63.9677		-0.889	-54.9355	-80.0968	-84.8065	-84.129	-53		-0.889	-66.3548	-80.3871	-72.2581	-78.3871	-66.129		-0.889	-64.4516	-89.3871	-91.3871	-97.1613	-86.5806		-0.889	-56.6452	-71.7742	-72.8065	-72.0645	-68.3226
	-0.888	-77.1613	-83.0645	-82	-77.1935	-80.5806		-0.888	-81.0645	-84.8065	-75.1613	-89.4194	-79.8387		-0.888	-72.2903	-73.9355	-72.0323	-84.3548	-63.7419		-0.888	-53.7419	-79.6774	-84.4194	-83.7742	-52.7742		-0.888	-65.129	-79.9677	-71.8065	-78	-65.7419		-0.888	-63.2903	-89	-91	-96.6774	-86.0645		-0.888	-55.5806	-71.5161	-72.6129	-71.8387	-68.0645
	-0.887	-76.9032	-82.9677	-81.9032	-77.0968	-80.6774		-0.887	-80.8387	-84.6774	-75.0323	-89.2903	-79.7419		-0.887	-72.0645	-73.8387	-71.9355	-84.2581	-63.5806		-0.887	-52.8387	-79.3871	-84.1935	-83.5806	-52.7097		-0.887	-64.129	-79.7097	-71.5161	-77.7097	-65.5161		-0.887	-62.2903	-88.9677	-90.7097	-96.4194	-85.7097		-0.887	-54.7097	-71.3871	-72.4839	-71.7419	-68
	-0.886	-76.6129	-82.7742	-81.7419	-76.9355	-80.6774		-0.886	-80.5806	-84.4839	-74.8387	-89.0645	-79.5484		-0.886	-71.8387	-73.6774	-71.7742	-84.0968	-63.4516		-0.886	-51.8065	-79.0645	-83.871	-83.3226	-52.5806		-0.886	-63.0645	-79.3226	-71.1613	-77.3548	-65.1935		-0.886	-61.2258	-90.2581	-90.3226	-96.0645	-85.2581		-0.886	-53.7419	-71.1935	-72.3226	-71.5806	-67.8065
	-0.885	-76.3226	-82.5806	-81.5806	-76.7097	-80.6452		-0.885	-80.2903	-84.2581	-74.6452	-88.871	-79.3226		-0.885	-71.5484	-73.4839	-71.6129	-83.9355	-63.2258		-0.885	-50.8387	-78.6452	-83.5484	-83.0323	-52.3548		-0.885	-61.9677	-78.9355	-70.8065	-77	-64.871		-0.885	-60.1613	-89.2903	-89.9032	-95.7097	-84.7742		-0.885	-52.8065	-71	-72.0968	-71.3548	-67.5806
	-0.884	-76.0323	-82.4839	-81.4516	-76.6129	-80.6774		-0.884	-80.0323	-84.129	-74.5161	-88.7097	-79.1935		-0.884	-71.3226	-73.3871	-71.5161	-83.8065	-63.0645		-0.884	-49.8387	-78.3871	-83.3226	-82.8065	-52.2903		-0.884	-60.9677	-78.6452	-70.4839	-76.7097	-64.6129		-0.884	-59.1935	-88.4194	-89.6129	-95.4194	-84.4194		-0.884	-51.871	-70.871	-71.9677	-71.2581	-67.4516
	-0.883	-75.7742	-82.3226	-81.2903	-76.4516	-80.6774		-0.883	-79.7742	-83.9677	-74.3548	-88.5161	-79.0323		-0.883	-71.0968	-73.2581	-71.3548	-83.6774	-62.9032		-0.883	-49	-78.0323	-83.0323	-82.5484	-52.1613		-0.883	-60	-78.2903	-70.129	-76.3871	-64.3548		-0.883	-58.2258	-87.9032	-89.2903	-95.0645	-84.0323		-0.883	-51.0645	-70.7419	-71.8387	-71.0968	-67.2581
	-0.882	-75.5161	-82.129	-81.1613	-76.3226	-80.6452		-0.882	-79.5161	-83.7742	-74.1935	-88.3226	-78.871		-0.882	-70.8387	-73.0968	-71.2258	-83.5161	-62.7419		-0.882	-48.1613	-77.7097	-82.7742	-82.3226	-52.0323		-0.882	-59.0323	-77.9677	-69.8387	-76.0968	-64.0645		-0.882	-57.3548	-87.5161	-88.9677	-94.7097	-83.6129		-0.882	-50.2581	-70.5806	-71.6774	-70.9355	-67.0645
	-0.881	-75.2258	-81.9677	-81	-76.1613	-80.6452		-0.881	-79.1935	-83.6129	-74.0323	-88.129	-78.6774		-0.881	-70.5806	-72.9677	-71.0645	-83.3871	-62.5806		-0.881	-47.1935	-77.3548	-82.4839	-82.0323	-51.871		-0.881	-58.0323	-77.6129	-69.4839	-75.7742	-63.7742		-0.881	-56.3548	-87.1613	-88.6452	-94.3548	-83.1935		-0.881	-49.3548	-70.3871	-71.4516	-70.7419	-66.9032
	-0.88	-74.9677	-81.8065	-80.8387	-76.0323	-80.6452		-0.88	-79	-83.4194	-73.871	-87.9677	-78.5161		-0.88	-70.3548	-72.8387	-70.9355	-83.2581	-62.4194		-0.88	-46.4194	-77.0968	-82.2581	-81.871	-51.7742		-0.88	-57.2258	-77.3226	-69.2258	-75.5161	-63.5806		-0.88	-55.5806	-86.871	-88.3226	-94.0645	-82.8387		-0.88	-48.6452	-70.2581	-71.3548	-70.6129	-66.7742
	-0.879	-74.7419	-81.6774	-80.7097	-75.871	-80.6129		-0.879	-78.7097	-83.2903	-73.7419	-87.8065	-78.3871		-0.879	-70.1613	-72.7419	-70.8065	-83.1613	-62.2903		-0.879	-45.5806	-76.8065	-82	-81.6452	-51.6452		-0.879	-56.3871	-77.0323	-68.9355	-75.2581	-63.3226		-0.879	-54.7419	-86.5806	-88.0645	-93.7419	-82.4516		-0.879	-47.9032	-70.129	-71.2258	-70.4839	-66.6452
	-0.878	-74.4194	-81.4516	-80.5161	-75.6452	-80.5161		-0.878	-78.4194	-83.0323	-73.5484	-87.5484	-78.129		-0.878	-69.8387	-72.5161	-70.6129	-82.9677	-62.0645		-0.878	-44.6129	-76.4194	-81.6452	-81.3226	-51.4516		-0.878	-55.3548	-76.6129	-68.5161	-74.871	-62.9677		-0.878	-53.7097	-86.1935	-87.6774	-93.3548	-82		-0.878	-47	-69.871	-70.9677	-70.2581	-66.3871
	-0.877	-74.1935	-81.3548	-80.4516	-75.5806	-80.5484		-0.877	-78.1935	-82.9355	-73.4194	-87.4194	-78.0323		-0.877	-69.6452	-72.4516	-70.5161	-82.8387	-61.9355		-0.877	-43.9677	-76.1935	-81.5161	-81.1935	-51.4194		-0.877	-54.6452	-76.4194	-68.3226	-74.6774	-62.7742		-0.877	-53	-85.9677	-87.4516	-93.0645	-81.7097		-0.877	-46.3226	-69.8065	-70.9032	-70.1613	-66.2903
	-0.876	-73.9677	-81.2258	-80.3226	-75.4516	-80.5161		-0.876	-77.9355	-82.7742	-73.2581	-87.2581	-77.9032		-0.876	-69.4516	-72.3226	-70.4194	-82.7419	-61.8387		-0.876	-43.2258	-75.9677	-81.2903	-81	-51.2903		-0.876	-53.871	-76.129	-68.0645	-74.4194	-62.5806		-0.876	-52.2581	-85.7097	-87.1613	-92.7097	-81.3871		-0.876	-45.6129	-69.6774	-70.7742	-70.0323	-66.1613
	-0.875	-73.6452	-81	-80.0968	-75.1935	-80.3548		-0.875	-77.6452	-82.5484	-73.0323	-87	-77.6452		-0.875	-69.1613	-72.0968	-70.1935	-82.5161	-61.5806		-0.875	-42.3226	-75.5806	-80.9355	-80.7097	-51.0645		-0.875	-52.871	-75.7419	-67.6774	-74.0645	-62.2258		-0.875	-51.3226	-85.3226	-86.7742	-92.2581	-80.9355		-0.875	-44.7419	-69.4194	-70.5161	-69.7742	-65.9032
	-0.874	-73.4516	-80.9355	-80.0323	-75.129	-80.3871		-0.874	-77.3871	-82.4194	-72.9677	-86.9032	-77.5161		-0.874	-68.9677	-72.0323	-70.129	-82.4516	-61.5161		-0.874	-41.7742	-75.3871	-80.8387	-80.5806	-51.0323		-0.874	-52.2258	-75.5161	-67.5161	-73.9032	-62.0968		-0.874	-50.6452	-85.1613	-86.5806	-92.0645	-80.7097		-0.874	-44.129	-69.3226	-70.4194	-69.7097	-65.8065
	-0.873	-73.2258	-80.7742	-79.9032	-75	-80.3548		-0.873	-77.129	-82.2903	-72.8387	-86.7419	-77.3871		-0.873	-68.7419	-71.9032	-70	-82.3226	-61.3548		-0.873	-41.0645	-75.1613	-80.6129	-80.3871	-50.9355		-0.873	-51.4839	-75.3226	-67.2258	-73.6452	-61.871		-0.873	-49.9355	-84.9032	-86.2903	-91.8065	-80.3871		-0.873	-43.4839	-69.1935	-70.2903	-69.5484	-65.6774
	-0.872	-72.9355	-80.5484	-79.6774	-74.7742	-80.2258		-0.872	-76.8387	-82.0645	-72.5806	-86.4839	-77.1613		-0.872	-68.4839	-71.7097	-69.7742	-82.0968	-61.129		-0.872	-40.2581	-74.8065	-80.3226	-80.0968	-50.7097		-0.872	-50.5806	-74.9355	-66.9032	-73.3226	-61.5161		-0.872	-49.129	-84.5484	-85.9355	-91.4516	-80.0323		-0.872	-42.7097	-68.9355	-70.0645	-69.3226	-65.4516
	-0.871	-72.7097	-80.5161	-79.6129	-74.7097	-80.2581		-0.871	-76.6452	-81.9355	-72.5161	-86.3871	-77.0968		-0.871	-68.3226	-71.6129	-69.7419	-82.0323	-61.0645		-0.871	-39.6452	-74.6129	-80.1613	-80	-50.6774		-0.871	-49.9677	-74.7742	-66.7097	-73.129	-61.3871		-0.871	-48.5484	-84.3871	-85.7097	-91.1613	-79.7742		-0.871	-42.129	-68.8387	-69.9677	-69.2581	-65.3548
	-0.87	-72.5161	-80.3226	-79.4516	-74.5484	-80.1613		-0.87	-76.4194	-81.7742	-72.3548	-86.1935	-76.9032		-0.87	-68.0645	-71.4839	-69.5806	-81.9032	-60.871		-0.87	-39	-74.3871	-79.9355	-79.8065	-50.5806		-0.87	-49.2903	-74.4839	-66.4194	-72.9032	-61.129		-0.87	-47.871	-84.129	-85.4839	-90.871	-79.4839		-0.87	-41.4839	-68.6774	-69.8387	-69.0645	-65.1935
	-0.869	-72.2258	-80.1613	-79.3226	-74.3871	-80.0968		-0.869	-76.1613	-81.5806	-72.1935	-86.0323	-76.7097		-0.869	-67.8387	-71.3548	-69.4194	-81.7419	-60.7097		-0.869	-38.3548	-74.0968	-79.7097	-79.5484	-50.3548		-0.869	-48.6129	-74.1935	-66.1935	-72.6452	-60.9032		-0.869	-47.1935	-83.8387	-85.1935	-90.5484	-79.0968		-0.869	-40.871	-68.5161	-69.6452	-68.9355	-65
	-0.868	-72	-80.0323	-79.1935	-74.2903	-80.0645		-0.868	-75.9032	-81.4839	-72.0645	-85.871	-76.5484		-0.868	-67.6774	-71.2581	-69.3226	-81.6452	-60.6129		-0.868	-37.7097	-73.9032	-79.5484	-79.4194	-50.3226		-0.868	-47.9677	-73.9677	-65.9677	-72.4516	-60.7097		-0.868	-46.5161	-83.6129	-84.9355	-90.2903	-78.8387		-0.868	-40.2581	-68.3871	-69.5161	-68.7742	-64.871
	-0.867	-71.7742	-79.9355	-79.0645	-74.129	-80		-0.867	-75.6774	-81.2903	-71.9355	-85.7097	-76.4194		-0.867	-67.4516	-71.129	-69.1613	-81.5161	-60.4516		-0.867	-37.0968	-73.6774	-79.3226	-79.1935	-50.2258		-0.867	-47.3871	-73.7419	-65.7097	-72.2258	-60.4839		-0.867	-45.9032	-83.3871	-84.7097	-90	-78.5484		-0.867	-39.7097	-68.2581	-69.3871	-68.6452	-64.7742
	-0.866	-71.5484	-79.7742	-78.9355	-74	-79.9032		-0.866	-75.4839	-81.1613	-71.7742	-85.5161	-76.2581		-0.866	-67.2581	-71	-69.0645	-81.3871	-60.3226		-0.866	-36.5484	-73.4516	-79.129	-79.0323	-50.0968		-0.866	-46.7742	-73.5161	-65.4839	-72.0323	-60.2903		-0.866	-45.3226	-83.1613	-84.4516	-89.7419	-78.2258		-0.866	-39.0968	-68.0645	-69.2258	-68.5161	-64.5806
	-0.865	-71.2903	-79.6129	-78.7742	-73.8387	-79.8387		-0.865	-75.2258	-81	-71.6129	-85.3226	-76.0968		-0.865	-67	-70.8065	-68.9032	-81.2581	-60.0968		-0.865	-35.8387	-73.1935	-78.9032	-78.8065	-49.9355		-0.865	-46.0323	-73.2258	-65.2258	-71.7419	-60.0323		-0.865	-44.5806	-82.9032	-84.1613	-89.4839	-77.871		-0.865	-38.4516	-67.9032	-69.0323	-68.3226	-64.4194
	-0.864	-71.0968	-79.5161	-78.6774	-73.7419	-79.7742		-0.864	-75	-80.871	-71.5161	-85.1935	-75.9677		-0.864	-66.871	-70.7097	-68.7742	-81.129	-60.0645		-0.864	-35.4194	-73	-78.7419	-78.6774	-49.871		-0.864	-45.4839	-73.0323	-65.0645	-71.5806	-59.9032		-0.864	-44.0968	-82.7097	-83.9677	-89.2258	-77.6452		-0.864	-37.9677	-67.8387	-68.9355	-68.1935	-64.3226
	-0.863	-70.871	-79.3871	-78.5484	-73.6452	-79.7419		-0.863	-74.8065	-80.7419	-71.3548	-85.0645	-75.8065		-0.863	-66.6452	-70.6129	-68.6774	-81.0323	-59.9355		-0.863	-34.9355	-72.8387	-78.5806	-78.4839	-49.8065		-0.863	-44.9677	-72.8387	-64.8387	-71.3871	-59.7097		-0.863	-43.6129	-82.5161	-83.7419	-88.9677	-77.4194		-0.863	-37.4516	-67.6774	-68.7742	-68.0968	-64.1935
	-0.862	-70.6129	-79.1613	-78.3226	-73.4194	-79.5806		-0.862	-74.5161	-80.5161	-71.1613	-84.8065	-75.5806		-0.862	-66.3871	-70.3871	-68.4516	-80.8387	-59.7097		-0.862	-34.2258	-72.5161	-78.3226	-78.2258	-49.5806		-0.862	-44.2258	-72.5161	-64.5484	-71.0645	-59.4194		-0.862	-42.9032	-82.1935	-83.4516	-88.6774	-77		-0.862	-36.7742	-67.5161	-68.5806	-67.871	-63.9355
	-0.861	-70.4194	-79.0968	-78.2581	-73.3871	-79.5806		-0.861	-74.3226	-80.4194	-71.0968	-84.7097	-75.4839		-0.861	-66.2581	-70.3548	-68.4194	-80.7742	-59.6452		-0.861	-33.8065	-72.3871	-78.1935	-78.1613	-49.5806		-0.861	-43.8387	-72.4194	-64.4194	-70.9677	-59.3226		-0.861	-42.4516	-82.0645	-83.2581	-88.4839	-76.8065		-0.861	-36.3871	-67.4516	-68.5161	-67.7742	-63.9032
	-0.86	-70.1935	-78.9677	-78.1613	-73.2581	-79.5161		-0.86	-74.0968	-80.2903	-70.9355	-84.5806	-75.3871		-0.86	-66.0968	-70.2258	-68.3226	-80.6452	-59.5161		-0.86	-33.3871	-72.2258	-78.0323	-78	-49.5161		-0.86	-43.3226	-72.1935	-64.2258	-70.7742	-59.129		-0.86	-42	-81.9032	-83.0645	-88.2581	-76.5484		-0.86	-35.9032	-67.3871	-68.3871	-67.6774	-63.7742
	-0.859	-69.9032	-78.7419	-77.9032	-73	-79.3226		-0.859	-73.871	-80.0645	-70.7097	-84.2903	-75.129		-0.859	-65.8387	-70	-68.0645	-80.4516	-59.2903		-0.859	-32.7097	-71.9032	-77.7419	-77.6774	-49.2581		-0.859	-42.6129	-71.9032	-63.9355	-70.4516	-58.8387		-0.859	-41.3226	-81.5806	-82.7419	-87.9032	-76.129		-0.859	-35.2581	-67.1613	-68.129	-67.4194	-63.5161
	-0.858	-69.7419	-78.7097	-77.871	-72.9677	-79.3548		-0.858	-73.7097	-80	-70.6452	-84.2258	-75.0323		-0.858	-65.6774	-69.9677	-68.0323	-80.4194	-59.2581		-0.858	-32.3871	-71.8065	-77.6129	-77.6129	-49.2258		-0.858	-42.2581	-71.7742	-63.8065	-70.3226	-58.7742		-0.858	-40.9677	-81.4839	-82.6129	-87.7419	-76		-0.858	-34.871	-67.0968	-68.0968	-67.3871	-63.4516
	-0.857	-69.5484	-78.5806	-77.7419	-72.871	-79.2903		-0.857	-73.4839	-79.8387	-70.5161	-84.0645	-74.9032		-0.857	-65.5161	-69.8387	-67.9355	-80.2903	-59.129		-0.857	-31.929	-71.6129	-77.4516	-77.4839	-49.1935		-0.857	-41.8065	-71.5806	-63.6452	-70.1613	-58.5806		-0.857	-40.5161	-81.2581	-82.4194	-87.5484	-75.7742		-0.857	-34.4194	-66.9355	-67.9677	-67.2258	-63.3548
	-0.856	-69.2903	-78.3548	-77.5484	-72.6452	-79.0968		-0.856	-73.2581	-79.6452	-70.3226	-83.8387	-74.6774		-0.856	-65.2903	-69.6452	-67.7419	-80.129	-58.871		-0.856	-31.3645	-71.3548	-77.2258	-77.2258	-49		-0.856	-41.2581	-71.2903	-63.3548	-69.871	-58.3226		-0.856	-39.9355	-81	-82.129	-87.2903	-75.4194		-0.856	-33.871	-66.7097	-67.7419	-67.0323	-63.0968
	-0.855	-69.0968	-78.2903	-77.4839	-72.6129	-79.0968		-0.855	-73.0645	-79.5484	-70.2258	-83.7419	-74.6129		-0.855	-65.1613	-69.5484	-67.6774	-80.0645	-58.8387		-0.855	-31.0194	-71.1935	-77.0968	-77.1613	-48.9677		-0.855	-40.8387	-71.1613	-63.2258	-69.7742	-58.1935		-0.855	-39.5484	-80.871	-82	-87.0968	-75.2581		-0.855	-33.5161	-66.6452	-67.7097	-66.9677	-63.0323
	-0.854	-68.9032	-78.129	-77.3226	-72.4516	-79		-0.854	-72.9032	-79.4194	-70.0968	-83.5806	-74.4516		-0.854	-64.9677	-69.4194	-67.5484	-79.9032	-58.7097		-0.854	-30.5581	-71.0323	-76.9355	-76.9355	-48.8387		-0.854	-40.4194	-70.9677	-63.0323	-69.5484	-58.0323		-0.854	-39.0968	-80.6774	-81.7419	-86.871	-75		-0.854	-33.0645	-66.4516	-67.5484	-66.8387	-62.9032
	-0.853	-68.6774	-77.9677	-77.1613	-72.2581	-78.871		-0.853	-72.6774	-79.2581	-69.9032	-83.3871	-74.2581		-0.853	-64.7742	-69.2581	-67.3548	-79.7742	-58.5161		-0.853	-30.0806	-70.8065	-76.7097	-76.7419	-48.7097		-0.853	-39.9355	-70.7419	-62.7742	-69.3226	-57.8387		-0.853	-38.6129	-80.4516	-81.5161	-86.5161	-74.6774		-0.853	-32.5806	-66.3226	-67.3871	-66.6452	-62.7097
	-0.852	-68.4839	-77.871	-77.0645	-72.1935	-78.8065		-0.852	-72.4516	-79.129	-69.8065	-83.2581	-74.1613		-0.852	-64.6129	-69.1613	-67.2903	-79.6774	-58.4516		-0.852	-29.6355	-70.6452	-76.5806	-76.6452	-48.6452		-0.852	-39.4516	-70.5806	-62.6129	-69.1613	-57.6774		-0.852	-38.1613	-80.2903	-81.3548	-86.3871	-74.4839		-0.852	-32.1806	-66.1613	-67.2581	-66.5484	-62.6129
	-0.851	-68.2903	-77.7097	-76.9032	-72.0323	-78.7097		-0.851	-72.2258	-78.9677	-69.6452	-83.0968	-74		-0.851	-64.4516	-69.0323	-67.1613	-79.5806	-58.3226		-0.851	-29.2613	-70.4839	-76.4516	-76.4839	-48.5161		-0.851	-39.0968	-70.3871	-62.4194	-69	-57.5161		-0.851	-37.8065	-80.0968	-81.1613	-86.1935	-74.2581		-0.851	-31.7645	-66.0323	-67.129	-66.4194	-62.4839
	-0.85	-68.0645	-77.5806	-76.7742	-71.9032	-78.6452		-0.85	-72.0323	-78.8387	-69.5161	-82.9355	-73.871		-0.85	-64.2581	-68.9032	-67	-79.4516	-58.1935		-0.85	-28.9032	-70.2903	-76.2581	-76.3226	-48.4516		-0.85	-38.7097	-70.1935	-62.2581	-68.8387	-57.3548		-0.85	-37.4194	-79.9355	-80.9677	-85.9355	-74.0323		-0.85	-31.3677	-65.871	-67	-66.2903	-62.3226
	-0.849	-67.8387	-77.4194	-76.6452	-71.7419	-78.5161		-0.849	-71.8387	-78.6452	-69.3548	-82.7742	-73.6774		-0.849	-64.0645	-68.7419	-66.871	-79.2903	-58.0323		-0.849	-28.4032	-70.0968	-76.0645	-76.129	-48.3226		-0.849	-38.1935	-69.9677	-62.0323	-68.6129	-57.1613		-0.849	-36.9032	-79.7419	-80.7419	-85.6774	-73.8065		-0.849	-30.9097	-65.7419	-66.8387	-66.0968	-62.1613
	-0.848	-67.7097	-77.3226	-76.5806	-71.6774	-78.4516		-0.848	-71.6452	-78.5161	-69.2581	-82.6774	-73.5806		-0.848	-63.9355	-68.6452	-66.8065	-79.2258	-57.9032		-0.848	-28.1097	-69.9355	-75.9677	-76.0323	-48.2581		-0.848	-37.871	-69.8065	-61.871	-68.4516	-57.0323		-0.848	-36.5806	-79.5806	-80.6129	-85.4839	-73.5806		-0.848	-30.5613	-65.6129	-66.7419	-66	-62.0645
	-0.847	-67.5161	-77.1935	-76.4516	-71.5806	-78.3871		-0.847	-71.4839	-78.4194	-69.129	-82.5161	-73.4839		-0.847	-63.7742	-68.5484	-66.6774	-79.129	-57.8387		-0.847	-27.7968	-69.8065	-75.8387	-75.871	-48.1935		-0.847	-37.5161	-69.6774	-61.7097	-68.3226	-56.9032		-0.847	-36.2258	-79.4516	-80.4516	-85.3548	-73.3871		-0.847	-30.2065	-65.5161	-66.6452	-65.9032	-61.9355
	-0.846	-67.2581	-76.9355	-76.2258	-71.3548	-78.1613		-0.846	-71.2581	-78.1935	-68.9032	-82.2903	-73.2258		-0.846	-63.5806	-68.3548	-66.4839	-78.9032	-57.6452		-0.846	-27.2419	-69.5484	-75.5806	-75.6452	-47.9677		-0.846	-36.9677	-69.3871	-61.4516	-68.0645	-56.6452		-0.846	-35.7097	-79.1613	-80.1613	-85	-73.0968		-0.846	-29.6581	-65.2903	-66.3871	-65.6774	-61.7097
	-0.845	-67.129	-76.9032	-76.1613	-71.3226	-78.1935		-0.845	-71.129	-78.129	-68.8387	-82.1935	-73.1613		-0.845	-63.4194	-68.3226	-66.4516	-78.8387	-57.5806		-0.845	-27.0226	-69.4516	-75.4839	-75.5806	-47.9677		-0.845	-36.7419	-69.2903	-61.3548	-67.9677	-56.5806		-0.845	-35.4516	-79.0645	-80.0645	-84.7742	-72.9032		-0.845	-29.429	-65.2258	-66.3226	-65.6129	-61.6452
	-0.844	-66.9355	-76.8387	-76.0645	-71.1935	-78.0968		-0.844	-70.9355	-78	-68.7419	-82.0645	-73.0645		-0.844	-63.2581	-68.1613	-66.3226	-78.7419	-57.4839		-0.844	-26.7097	-69.3226	-75.3871	-75.4516	-47.9355		-0.844	-36.4194	-69.129	-61.1935	-67.8065	-56.4194		-0.844	-35.1613	-78.9355	-79.9032	-84.6452	-72.6774		-0.844	-29.0903	-65.129	-66.2258	-65.5161	-61.5806
	-0.843	-66.6774	-76.5806	-75.8387	-70.9677	-77.9032		-0.843	-70.7097	-77.7419	-68.5161	-81.8065	-72.8065		-0.843	-63.0645	-67.9677	-66.129	-78.5484	-57.2581		-0.843	-26.2452	-69.0645	-75.0968	-75.2258	-47.6774		-0.843	-35.9032	-68.8387	-60.9355	-67.5161	-56.1613		-0.843	-34.6452	-78.6774	-79.6452	-84.3871	-72.4194		-0.843	-28.5903	-64.9355	-66	-65.2903	-61.3226
	-0.842	-66.5484	-76.5161	-75.7742	-70.9355	-77.9032		-0.842	-70.5806	-77.7097	-68.4516	-81.7419	-72.7742		-0.842	-62.9355	-67.9032	-66.0645	-78.5161	-57.2258		-0.842	-25.9581	-69	-75.0645	-75.1613	-47.6774		-0.842	-35.6774	-68.7742	-60.871	-67.4839	-56.0968		-0.842	-34.4516	-78.5806	-79.5484	-84.2903	-72.3226		-0.842	-28.3355	-64.9032	-65.9677	-65.2258	-61.2581
	-0.841	-66.3871	-76.4194	-75.7097	-70.7742	-77.8065		-0.841	-70.3871	-77.5484	-68.3226	-81.6452	-72.6129		-0.841	-62.8065	-67.8065	-65.9677	-78.3871	-57.129		-0.841	-25.6871	-68.8065	-74.9355	-75.0323	-47.5806		-0.841	-35.3871	-68.6129	-60.6774	-67.3226	-55.9677		-0.841	-34.129	-78.4194	-79.3871	-84.0323	-72.0968		-0.841	-28.0516	-64.8387	-65.871	-65.129	-61.129
	-0.84	-66.1613	-76.1935	-75.4839	-70.6129	-77.6129		-0.84	-70.1613	-77.3226	-68.129	-81.4194	-72.3871		-0.84	-62.5806	-67.6129	-65.7742	-78.1935	-56.9355		-0.84	-25.2806	-68.6129	-74.6774	-74.7742	-47.4194		-0.84	-34.9355	-68.3548	-60.4516	-67.0645	-55.7097		-0.84	-33.7097	-78.1613	-79.129	-83.7097	-71.8065		-0.84	-27.6	-64.6129	-65.6129	-64.9032	-60.9032
	-0.839	-66.0323	-76.129	-75.4194	-70.5484	-77.5806		-0.839	-70.0323	-77.2581	-68.0645	-81.3226	-72.3226		-0.839	-62.4516	-67.5806	-65.7097	-78.129	-56.871		-0.839	-25.0452	-68.5161	-74.6452	-74.7097	-47.3548		-0.839	-34.7097	-68.2903	-60.3226	-67	-55.6129		-0.839	-33.4516	-78.0968	-79.0323	-83.6129	-71.6774		-0.839	-27.3419	-64.5484	-65.5806	-64.871	-60.871
	-0.838	-65.8387	-76.0323	-75.2903	-70.4194	-77.5161		-0.838	-69.8387	-77.0968	-67.9355	-81.1613	-72.1935		-0.838	-62.2903	-67.4194	-65.5806	-78	-56.7419		-0.838	-24.7581	-68.3226	-74.4839	-74.6129	-47.2903		-0.838	-34.3871	-68.0968	-60.1613	-66.8065	-55.4839		-0.838	-33.129	-77.9355	-78.8387	-83.4516	-71.4194		-0.838	-27.029	-64.4194	-65.4516	-64.7097	-60.7097
	-0.837	-65.6452	-75.8387	-75.0968	-70.2581	-77.3548		-0.837	-69.6452	-76.9355	-67.7742	-81	-72		-0.837	-62.129	-67.2903	-65.4516	-77.8387	-56.5806		-0.837	-24.4355	-68.1613	-74.2903	-74.3871	-47.0968		-0.837	-34.0323	-67.9032	-60	-66.6452	-55.2903		-0.837	-32.8065	-77.7097	-78.6452	-83.2581	-71.1935		-0.837	-26.7	-64.2581	-65.2581	-64.5484	-60.5484
	-0.836	-65.4839	-75.7419	-75.0645	-70.1613	-77.2903		-0.836	-69.4839	-76.8065	-67.6774	-80.9032	-71.9032		-0.836	-61.9677	-67.1935	-65.3548	-77.7419	-56.5161		-0.836	-24.0968	-68.0323	-74.2258	-74.3226	-47.0645		-0.836	-33.7419	-67.7742	-59.871	-66.4839	-55.1613		-0.836	-32.5161	-77.5806	-78.4839	-83.129	-71.0323		-0.836	-26.3968	-64.1613	-65.1613	-64.4516	-60.4839
	-0.835	-65.3226	-75.6452	-74.9355	-70.0323	-77.1935		-0.835	-69.2903	-76.6452	-67.5484	-80.7419	-71.7419		-0.835	-61.8065	-67.0645	-65.2581	-77.6452	-56.3871		-0.835	-23.8871	-67.9032	-74.0645	-74.1613	-46.9677		-0.835	-33.4516	-67.6129	-59.7097	-66.3548	-55		-0.835	-32.2581	-77.4194	-78.3226	-82.9032	-70.8387		-0.835	-26.1129	-64	-65.0645	-64.3548	-60.3548
	-0.834	-65.129	-75.4839	-74.8065	-69.9032	-77.0645		-0.834	-69.129	-76.5161	-67.4194	-80.6129	-71.6452		-0.834	-61.6774	-66.9355	-65.0968	-77.5161	-56.2581		-0.834	-23.571	-67.7419	-73.9032	-74.0323	-46.9032		-0.834	-33.1935	-67.4516	-59.5484	-66.1935	-54.871		-0.834	-31.9742	-77.2258	-78.1935	-82.7097	-70.6452		-0.834	-25.8226	-63.9355	-64.9355	-64.2258	-60.2258
	-0.833	-64.9677	-75.3226	-74.6774	-69.7419	-76.9355		-0.833	-68.9677	-76.3548	-67.2581	-80.4194	-71.4516		-0.833	-61.5161	-66.7742	-64.9677	-77.3871	-56.129		-0.833	-23.1548	-67.5806	-73.7097	-73.8387	-46.7419		-0.833	-32.7742	-67.2903	-59.3548	-65.9677	-54.6774		-0.833	-31.5903	-77.0645	-77.9677	-82.5161	-70.4194		-0.833	-25.4645	-63.7419	-64.7742	-64.0323	-60.0645
	-0.832	-64.8065	-75.2581	-74.5806	-69.6452	-76.871		-0.832	-68.8065	-76.2258	-67.1613	-80.3548	-71.3548		-0.832	-61.3548	-66.7097	-64.9032	-77.2903	-56.0323		-0.832	-22.9903	-67.4516	-73.6452	-73.7419	-46.6774		-0.832	-32.5806	-67.1613	-59.2581	-65.9032	-54.5806		-0.832	-31.3645	-76.9355	-77.871	-82.3871	-70.2258		-0.832	-25.2677	-63.6129	-64.7097	-63.9677	-60
	-0.831	-64.6774	-75.1613	-74.4839	-69.5484	-76.8065		-0.831	-68.6452	-76.1613	-67.0645	-80.2258	-71.2581		-0.831	-61.2258	-66.6129	-64.8065	-77.1935	-55.9677		-0.831	-22.7516	-67.3548	-73.5484	-73.6452	-46.6452		-0.831	-32.3871	-67.0323	-59.129	-65.7742	-54.4839		-0.831	-31.1323	-76.8065	-77.7419	-82.2258	-70.0968		-0.831	-25.0161	-63.5161	-64.5484	-63.871	-59.871
	-0.83	-64.4516	-74.9032	-74.2258	-69.3226	-76.6129		-0.83	-68.4516	-75.9032	-66.871	-80	-71.0323		-0.83	-61.0323	-66.4194	-64.6129	-77	-55.7419		-0.83	-22.2806	-67.0968	-73.3226	-73.4194	-46.4194		-0.83	-31.9355	-66.8065	-58.871	-65.5484	-54.1935		-0.83	-30.7129	-76.5806	-77.4516	-81.9355	-69.8065		-0.83	-24.6258	-63.2903	-64.3871	-63.6452	-59.6452
	-0.829	-64.3226	-74.9032	-74.2258	-69.2903	-76.5806		-0.829	-68.3226	-75.8387	-66.8065	-79.9032	-70.9677		-0.829	-60.9032	-66.3548	-64.5484	-76.9677	-55.6774		-0.829	-22.1613	-67.0645	-73.2903	-73.3548	-46.4194		-0.829	-31.7839	-66.7097	-58.7742	-65.4516	-54.1613		-0.829	-30.5645	-76.4839	-77.3548	-81.8387	-69.7097		-0.829	-24.429	-63.2581	-64.3226	-63.6129	-59.6129
	-0.828	-64.1935	-74.7742	-74.0968	-69.1935	-76.5161		-0.828	-68.1613	-75.7097	-66.6774	-79.8065	-70.8387		-0.828	-60.8065	-66.2903	-64.4839	-76.871	-55.6129		-0.828	-21.9387	-66.9355	-73.1613	-73.2903	-46.3548		-0.828	-31.5355	-66.6129	-58.6774	-65.3548	-54.0645		-0.828	-30.3032	-76.3548	-77.2258	-81.7097	-69.5161		-0.828	-24.2226	-63.129	-64.2258	-63.4839	-59.5161
	-0.827	-63.9677	-74.5484	-73.871	-68.9355	-76.2903		-0.827	-67.9677	-75.4839	-66.4839	-79.5806	-70.6129		-0.827	-60.5806	-66.0645	-64.2581	-76.6129	-55.3871		-0.827	-21.4548	-66.6774	-72.9032	-73.0323	-46.0968		-0.827	-31.1194	-66.3548	-58.4194	-65.0968	-53.7742		-0.827	-29.8935	-76.0968	-76.9355	-81.3548	-69.1935		-0.827	-23.8	-62.9032	-63.9677	-63.2258	-59.2258
	-0.826	-63.8387	-74.5161	-73.8387	-68.9355	-76.2581		-0.826	-67.8387	-75.4516	-66.4194	-79.4839	-70.5806		-0.826	-60.5161	-66	-64.2258	-76.5806	-55.3548		-0.826	-21.329	-66.6452	-72.9032	-73	-46.129		-0.826	-30.9452	-66.2903	-58.3871	-65.0323	-53.7419		-0.826	-31.2677	-76.0645	-76.871	-81.3226	-69.129		-0.826	-23.6516	-62.8387	-63.9355	-63.2258	-59.2258
	-0.825	-63.6774	-74.3871	-73.7097	-68.7742	-76.1935		-0.825	-67.6774	-75.2903	-66.2903	-79.3548	-70.4194		-0.825	-60.3548	-65.9032	-64.0968	-76.4839	-55.2258		-0.825	-21.0839	-66.5161	-72.7742	-72.871	-46.0323		-0.825	-30.6806	-66.1613	-58.2258	-64.9032	-53.5806		-0.825	-31.1419	-75.9032	-76.7419	-81.1613	-68.9355		-0.825	-23.3871	-62.7742	-63.8065	-63.0968	-59.0968
	-0.824	-63.4839	-74.1935	-73.5484	-68.6129	-75.9677		-0.824	-67.4839	-75.129	-66.0968	-79.1613	-70.1935		-0.824	-60.1935	-65.7419	-63.9677	-76.3226	-55.0645		-0.824	-20.729	-66.3226	-72.5484	-72.6452	-45.8387		-0.824	-30.3194	-65.9355	-58	-64.6774	-53.3871		-0.824	-29.9323	-75.7097	-76.4839	-80.9032	-68.6452		-0.824	-23.0452	-62.5161	-63.6452	-62.871	-58.9032
	-0.823	-63.3548	-74.129	-73.4839	-68.5484	-75.9677		-0.823	-67.3548	-75.0323	-66.0645	-79.0645	-70.1613		-0.823	-60.0645	-65.6774	-63.9032	-76.2581	-55		-0.823	-20.5548	-66.2258	-72.5161	-72.6129	-45.871		-0.823	-30.129	-65.871	-57.9355	-64.6129	-53.2903		-0.823	-29.4806	-75.6129	-76.4194	-80.8065	-68.6129		-0.823	-22.8613	-62.4839	-63.5806	-62.8387	-58.8387
	-0.822	-63.1935	-74	-73.3548	-68.4194	-75.8387		-0.822	-67.1935	-74.9032	-65.9032	-78.9355	-70		-0.822	-59.9355	-65.5484	-63.7742	-76.129	-54.871		-0.822	-20.2968	-66.0968	-72.3548	-72.4839	-45.7419		-0.822	-29.8871	-65.7097	-57.7742	-64.4516	-53.1613		-0.822	-29.1065	-75.4194	-76.2581	-80.6774	-68.4194		-0.822	-22.6194	-62.3226	-63.4516	-62.7097	-58.7097
	-0.821	-63.0323	-73.8387	-73.1935	-68.2581	-75.7097		-0.821	-67	-74.7097	-65.7419	-78.7419	-69.8387		-0.821	-59.7742	-65.3871	-63.6452	-75.9677	-54.7097		-0.821	-19.9871	-65.9032	-72.1935	-72.2903	-45.6129		-0.821	-29.5935	-65.5484	-57.6129	-64.2581	-53		-0.821	-28.7645	-75.2581	-76.0645	-80.4194	-68.1613		-0.821	-22.3387	-62.1613	-63.2581	-62.5161	-58.5484
	-0.82	-62.871	-73.7419	-73.129	-68.1613	-75.6129		-0.82	-66.871	-74.6129	-65.6452	-78.6452	-69.7419		-0.82	-59.6452	-65.3226	-63.5484	-75.9032	-54.6452		-0.82	-19.7387	-65.8065	-72.129	-72.1935	-45.5484		-0.82	-29.3258	-65.4194	-57.5161	-64.1935	-52.871		-0.82	-28.4774	-75.1613	-75.9355	-80.2581	-68.0323		-0.82	-22.1032	-62.0968	-63.1613	-62.4516	-58.4839
	-0.819	-62.6774	-73.5484	-72.9032	-67.9677	-75.4194		-0.819	-66.6774	-74.4194	-65.4516	-78.4194	-69.5484		-0.819	-59.4839	-65.129	-63.3548	-75.7097	-54.4516		-0.819	-19.4323	-65.6129	-71.9032	-72	-45.3871		-0.819	-28.9935	-65.2258	-57.2903	-63.9677	-52.6774		-0.819	-28.1161	-74.9355	-75.7097	-80.0645	-67.7742		-0.819	-21.7806	-61.871	-63	-62.2258	-58.2903
	-0.818	-62.5806	-73.5161	-72.871	-67.9355	-75.3871		-0.818	-66.5484	-74.3226	-65.3871	-78.3548	-69.4839		-0.818	-59.3548	-65.0645	-63.2903	-75.6774	-54.3871		-0.818	-19.2387	-65.5484	-71.871	-71.9677	-45.3871		-0.818	-28.8161	-65.129	-57.1935	-63.9355	-52.6129		-0.818	-27.9226	-74.871	-75.6452	-79.9677	-67.6774		-0.818	-21.6226	-61.8065	-62.9355	-62.1613	-58.2258
	-0.817	-62.3871	-73.3548	-72.7419	-67.7742	-75.2581		-0.817	-66.3871	-74.1935	-65.2581	-78.1613	-69.3226		-0.817	-59.2258	-64.9355	-63.1935	-75.4839	-54.2903		-0.817	-18.9323	-65.4194	-71.7419	-71.8387	-45.2581		-0.817	-28.529	-65	-57.0645	-63.7742	-52.4194		-0.817	-27.6194	-74.7097	-75.4839	-79.8387	-67.4839		-0.817	-21.3484	-61.6774	-62.7742	-62.0323	-58.0968
	-0.816	-62.2903	-73.2903	-72.6774	-67.7097	-75.2258		-0.816	-66.2581	-74.129	-65.1613	-78.0645	-69.2581		-0.816	-59.129	-64.871	-63.0968	-75.4516	-54.2258		-0.816	-18.7903	-65.3226	-71.6452	-71.7419	-45.1935		-0.816	-28.3677	-64.9032	-56.9677	-63.6774	-52.3548		-0.816	-27.471	-74.6129	-75.3871	-79.7419	-67.3548		-0.816	-21.2194	-61.6129	-62.7419	-61.9677	-58.0323
	-0.815	-62.129	-73.1935	-72.5484	-67.6129	-75.1613		-0.815	-66.129	-74	-65.0645	-77.9677	-69.129		-0.815	-59	-64.7742	-63	-75.3548	-54.129		-0.815	-18.6032	-65.2258	-71.5484	-71.6452	-45.1935		-0.815	-28.1742	-64.8065	-56.871	-63.5484	-52.2903		-0.815	-27.2419	-74.5161	-75.2903	-79.5806	-67.2258		-0.815	-21.0129	-61.4839	-62.6129	-61.871	-57.9032
	-0.814	-61.9032	-72.9355	-72.3548	-67.3871	-74.9032		-0.814	-65.9355	-73.7742	-64.871	-77.7097	-68.9032		-0.814	-58.8065	-64.5806	-62.8065	-75.1613	-53.9032		-0.814	-18.1613	-65	-71.2903	-71.4194	-44.9677		-0.814	-27.7774	-64.5806	-56.6129	-63.2903	-52		-0.814	-26.8484	-74.2581	-75.0323	-79.3548	-66.9355		-0.814	-20.6452	-61.2903	-62.3871	-61.6452	-57.7097
	-0.813	-61.8065	-72.9355	-72.2903	-67.3548	-74.9032		-0.813	-65.8387	-73.7097	-64.8387	-77.6774	-68.8387		-0.813	-58.7419	-64.5484	-62.7419	-75.129	-53.871		-0.813	-18.0903	-64.9677	-71.2903	-71.3871	-44.9677		-0.813	-27.6452	-64.5161	-56.5806	-63.2581	-51.9677		-0.813	-26.7129	-74.2258	-74.9677	-79.3226	-67.5806		-0.813	-20.5355	-61.2258	-62.3871	-61.5806	-57.6774
	-0.812	-61.6774	-72.8387	-72.2258	-67.2903	-74.8387		-0.812	-65.7097	-73.6129	-64.7097	-77.5806	-68.7419		-0.812	-58.6129	-64.4516	-62.6774	-75.0645	-53.8065		-0.812	-17.9	-64.871	-71.1935	-71.2903	-44.9355		-0.812	-27.4677	-64.3871	-56.4839	-63.1935	-51.871		-0.812	-26.5161	-74.0645	-74.871	-79.1935	-67.4516		-0.812	-20.3355	-61.129	-62.2581	-61.4839	-57.5806
	-0.811	-61.4839	-72.5806	-72.0323	-67.0323	-74.5806		-0.811	-65.5161	-73.3871	-64.5161	-77.3226	-68.5161		-0.811	-58.4194	-64.2581	-62.4516	-74.8065	-53.5806		-0.811	-17.4839	-64.6452	-70.9355	-71.0645	-44.7097		-0.811	-27.0677	-64.1613	-56.2258	-62.9032	-51.6129		-0.811	-26.1516	-73.8387	-74.5806	-78.9032	-66.8065		-0.811	-19.9968	-60.9032	-62	-61.2581	-57.3548
	-0.81	-61.3871	-72.5806	-71.9355	-67	-74.5806		-0.81	-65.3871	-73.3226	-64.4839	-77.2581	-68.4516		-0.81	-58.3226	-64.2258	-62.4194	-74.7742	-53.5484		-0.81	-17.3935	-64.6129	-70.9355	-71.0645	-44.6774		-0.81	-26.929	-64.129	-56.1935	-62.871	-51.6129		-0.81	-26.029	-73.8065	-74.5484	-78.871	-66.6129		-0.81	-19.9065	-60.9032	-62	-61.2581	-57.3548
	-0.809	-61.2258	-72.4839	-71.871	-66.9032	-74.5161		-0.809	-65.2581	-73.2258	-64.3548	-77.1613	-68.3548		-0.809	-58.2258	-64.129	-62.3226	-74.7097	-53.4516		-0.809	-17.1871	-64.5161	-70.8387	-70.9355	-44.6452		-0.809	-26.7032	-64.0323	-56.0645	-62.7742	-51.4839		-0.809	-25.8129	-73.7419	-74.4194	-78.7097	-66.3871		-0.809	-19.7065	-60.7742	-61.9355	-61.129	-57.2258
	-0.808	-61.0323	-72.2581	-71.6452	-66.6774	-74.3226		-0.808	-65.0968	-73.0323	-64.1613	-76.9355	-68.129		-0.808	-58.0645	-63.9355	-62.129	-74.4839	-53.2581		-0.808	-16.8484	-64.2581	-70.6129	-70.7097	-44.4839		-0.808	-26.3742	-63.8065	-55.871	-62.5161	-51.2258		-0.808	-25.4806	-73.4839	-74.1613	-78.4194	-66.0968		-0.808	-19.4065	-60.5806	-61.6774	-60.9032	-57
	-0.807	-60.9355	-72.2258	-71.6129	-66.6452	-74.2903		-0.807	-64.9677	-72.9677	-64.129	-76.871	-68.0645		-0.807	-57.9677	-63.871	-62.0645	-74.4839	-53.2258		-0.807	-16.6903	-64.2581	-70.5806	-70.6774	-44.4839		-0.807	-26.2032	-63.7419	-55.7742	-62.4839	-51.1935		-0.807	-25.3258	-73.4194	-74.129	-78.3548	-66		-0.807	-19.2484	-60.5161	-61.6452	-60.871	-56.9677
	-0.806	-60.7742	-72.0968	-71.5161	-66.5484	-74.1613		-0.806	-64.7419	-72.8387	-64	-76.7097	-67.9677		-0.806	-57.8387	-63.7742	-61.9355	-74.3548	-53.129		-0.806	-16.4516	-64.129	-70.4516	-70.5484	-44.3226		-0.806	-25.9774	-63.6129	-55.6452	-62.3226	-51.0968		-0.806	-25.1097	-73.2903	-73.9677	-78.2258	-65.8065		-0.806	-19.0645	-60.3871	-61.5484	-60.7419	-56.871
	-0.805	-60.6129	-71.9677	-71.3548	-66.3871	-74.0323		-0.805	-64.5806	-72.6774	-63.8387	-76.5484	-67.8065		-0.805	-57.7097	-63.6129	-61.8387	-74.1935	-52.9677		-0.805	-16.1871	-63.9677	-70.2903	-70.3871	-44.2581		-0.805	-25.7129	-63.4516	-55.4839	-62.1935	-50.9355		-0.805	-24.8613	-73.129	-73.8387	-78.0323	-65.6129		-0.805	-18.8355	-60.2581	-61.3548	-60.6129	-56.7097
	-0.804	-60.5161	-71.871	-71.2258	-66.2903	-73.9355		-0.804	-64.4839	-72.5806	-63.7742	-76.4516	-67.7097		-0.804	-57.5806	-63.5484	-61.7419	-74.0968	-52.9032		-0.804	-15.9452	-63.871	-70.2258	-70.3226	-44.2258		-0.804	-25.5194	-63.3548	-55.4194	-62.0645	-50.8387		-0.804	-24.6452	-73.0323	-73.7097	-77.871	-65.4839		-0.804	-18.629	-60.1935	-61.2581	-60.5161	-56.6452
	-0.803	-60.3548	-71.7419	-71.1613	-66.1935	-73.871		-0.803	-64.3548	-72.4839	-63.6452	-76.3226	-67.5484		-0.803	-57.4516	-63.4194	-61.6452	-74.0323	-52.7742		-0.803	-15.7323	-63.7742	-70.0968	-70.1935	-44.1613		-0.803	-25.2677	-63.2258	-55.2581	-61.9355	-50.7097		-0.803	-24.4452	-72.9032	-73.5806	-77.7097	-65.2903		-0.803	-18.4581	-60.0968	-61.1935	-60.3871	-56.5161
	-0.802	-60.2258	-71.6452	-71.0323	-66.0645	-73.7419		-0.802	-64.2258	-72.3548	-63.5161	-76.1613	-67.4516		-0.802	-57.3226	-63.3226	-61.5161	-73.9032	-52.7097		-0.802	-15.5	-63.6452	-70	-70.0645	-44.0645		-0.802	-25.0613	-63.129	-55.1613	-61.8387	-50.5806		-0.802	-24.2419	-72.7742	-73.4516	-77.5161	-65.2258		-0.802	-18.2774	-59.9355	-61.0645	-60.2581	-56.4194
	-0.801	-60.0645	-71.4839	-70.8387	-65.9032	-73.6129		-0.801	-64.0645	-72.1935	-63.3548	-76	-67.2903		-0.801	-57.1935	-63.1613	-61.3871	-73.7742	-52.5161		-0.801	-15.1323	-63.4839	-69.8387	-69.9032	-43.9355		-0.801	-24.7452	-62.9355	-55	-61.6452	-50.4194		-0.801	-23.9419	-72.6452	-73.2581	-77.2581	-65		-0.801	-18.0194	-59.8065	-60.9032	-60.0968	-56.2581
	-0.8	-59.9677	-71.3871	-70.8065	-65.871	-73.5484		-0.8	-63.9355	-72.0968	-63.2903	-75.9032	-67.1935		-0.8	-57.0968	-63.0968	-61.2903	-73.6774	-52.4516		-0.8	-14.9871	-63.3871	-69.7419	-69.8387	-43.871		-0.8	-24.5774	-62.871	-54.9032	-61.5484	-50.3548		-0.8	-23.7871	-72.5484	-73.1935	-77.1613	-64.9032		-0.8	-17.8806	-59.7419	-60.8065	-60.0645	-56.1613
	-0.799	-59.8065	-71.3226	-70.7419	-65.7742	-73.4516		-0.799	-63.8065	-72	-63.1935	-75.8065	-67.129		-0.799	-56.9677	-63	-61.2258	-73.6129	-52.3871		-0.799	-14.7839	-63.3548	-69.6774	-69.7742	-43.8387		-0.799	-24.3968	-62.7742	-54.8065	-61.4839	-50.2581		-0.799	-23.6032	-72.4194	-73.0968	-77.0323	-64.7742		-0.799	-17.7258	-59.7097	-60.7097	-59.9677	-56.0968
	-0.798	-59.6452	-71.0968	-70.5161	-65.5484	-73.2581		-0.798	-63.6452	-71.8065	-63	-75.5806	-66.9032		-0.798	-56.8387	-62.8387	-61	-73.4194	-52.1935		-0.798	-14.3806	-63.129	-69.4516	-69.5161	-43.6774		-0.798	-24	-62.5161	-54.6129	-61.2258	-50.0323		-0.798	-23.2516	-72.2258	-72.871	-76.7742	-64.5161		-0.798	-17.4452	-59.4516	-60.5161	-59.7419	-55.9032
	-0.797	-59.5161	-71.0323	-70.4839	-65.5161	-73.2258		-0.797	-63.5484	-71.7419	-62.9355	-75.5161	-66.8387		-0.797	-56.7097	-62.7742	-61	-73.3548	-52.1613		-0.797	-14.2613	-63.0968	-69.4194	-69.5161	-43.6774		-0.797	-23.8871	-62.5161	-54.5484	-61.2258	-50.0323		-0.797	-23.129	-72.1613	-72.8387	-76.7097	-64.4839		-0.797	-17.3452	-59.4516	-60.4516	-59.6774	-55.8387
	-0.796	-59.3871	-70.9677	-70.3871	-65.4516	-73.1613		-0.796	-63.4194	-71.6129	-62.871	-75.4516	-66.7419		-0.796	-56.6129	-62.7097	-60.9032	-73.2903	-52.0968		-0.796	-14.0774	-63	-69.3226	-69.4194	-43.6452		-0.796	-23.6516	-62.4194	-54.4516	-61.129	-49.9355		-0.796	-22.9419	-72.0645	-72.7097	-76.6129	-64.3548		-0.796	-17.1968	-59.3871	-60.4194	-59.6129	-55.7742
	-0.795	-59.1935	-70.7419	-70.1613	-65.2258	-72.9032		-0.795	-63.2258	-71.3871	-62.6129	-75.129	-66.5161		-0.795	-56.4516	-62.4839	-60.6774	-73.0645	-51.871		-0.795	-13.6097	-62.7419	-69.0968	-69.1613	-43.4194		-0.795	-23.2516	-62.1613	-54.1935	-60.8387	-49.6774		-0.795	-22.5774	-71.8387	-72.4516	-76.3548	-64.0645		-0.795	-16.8613	-59.129	-60.129	-59.3548	-55.5161
	-0.794	-59.129	-70.7097	-70.129	-65.2258	-72.9032		-0.794	-63.129	-71.3871	-62.6129	-75.0968	-66.4839		-0.794	-56.3871	-62.4839	-60.6774	-73.0645	-51.871		-0.794	-13.5032	-62.7419	-69.0968	-69.1613	-43.4516		-0.794	-23.1516	-62.129	-54.1935	-60.871	-49.6774		-0.794	-22.4645	-71.8065	-72.4516	-76.3226	-64.0645		-0.794	-16.7903	-59.129	-60.129	-59.3548	-55.5161
	-0.793	-58.9677	-70.5806	-70	-65.0968	-72.8387		-0.793	-63	-71.2581	-62.4839	-75	-66.3548		-0.793	-56.2258	-62.3548	-60.5806	-72.9677	-51.7742		-0.793	-13.2484	-62.6452	-68.9677	-69.0323	-43.4194		-0.793	-22.9194	-62.0323	-54.0323	-60.7419	-49.5806		-0.793	-22.2452	-71.6774	-72.2903	-76.1613	-63.9355		-0.793	-16.6065	-59.0323	-60.0323	-59.2581	-55.4194
	-0.792	-58.8065	-70.3871	-69.8387	-64.9032	-72.6452		-0.792	-62.8065	-71.0323	-62.2903	-74.8387	-66.1613		-0.792	-56.0968	-62.1613	-60.3871	-72.8065	-51.5806		-0.792	-12.9226	-62.4194	-68.8065	-68.871	-43.2581		-0.792	-22.5774	-61.8065	-53.871	-60.5484	-49.3548		-0.792	-21.971	-71.4839	-72.129	-75.9355	-63.7419		-0.792	-16.3484	-58.8065	-59.9032	-59.0323	-55.1935
	-0.791	-58.7419	-70.3548	-69.8065	-64.871	-72.6452		-0.791	-62.7419	-71	-62.2258	-74.7419	-66.129		-0.791	-56	-62.129	-60.3548	-72.7419	-51.5806		-0.791	-12.7742	-62.3871	-68.7419	-68.8387	-43.2903		-0.791	-22.4194	-61.8065	-53.8065	-60.5161	-49.3226		-0.791	-21.8097	-71.4516	-72.0968	-75.871	-63.7097		-0.791	-16.2484	-58.8387	-59.8065	-59.0323	-55.1613
	-0.79	-58.5806	-70.2258	-69.7097	-64.7742	-72.5161		-0.79	-62.5806	-70.871	-62.129	-74.5806	-66.0323		-0.79	-55.871	-62	-60.2581	-72.6452	-51.4516		-0.79	-12.5161	-62.2903	-68.6452	-68.7097	-43.1935		-0.79	-22.1968	-61.6452	-53.7097	-60.3871	-49.2258		-0.79	-21.5806	-71.3226	-71.9677	-75.7419	-63.5161		-0.79	-16.0968	-58.7419	-59.6774	-58.9032	-55.0645
	-0.789	-58.4194	-70.0645	-69.5484	-64.6452	-72.3548		-0.789	-62.4194	-70.7097	-61.9677	-74.4516	-65.8387		-0.789	-55.7419	-61.871	-60.0968	-72.5161	-51.3548		-0.789	-12.2613	-62.0968	-68.4516	-68.5806	-43.0645		-0.789	-21.9129	-61.5161	-53.5484	-60.2258	-49.0645		-0.789	-21.329	-71.1613	-71.7742	-75.5484	-63.3226		-0.789	-15.8581	-58.5806	-59.5806	-58.7419	-54.9032
	-0.788	-58.3226	-70	-69.4194	-64.5484	-72.2903		-0.788	-62.3226	-70.6129	-61.9032	-74.3548	-65.7419		-0.788	-55.6129	-61.7742	-60.0323	-72.4194	-51.2581		-0.788	-11.9677	-62	-68.3871	-68.4839	-43.0323		-0.788	-21.6581	-61.4194	-53.4516	-60.129	-49		-0.788	-21.1161	-71.0323	-71.6774	-75.4194	-63.2258		-0.788	-15.6839	-58.4839	-59.4516	-58.6452	-54.8387
	-0.787	-58.1935	-69.871	-69.3226	-64.4194	-72.1935		-0.787	-62.1935	-70.4839	-61.7742	-74.2258	-65.6452		-0.787	-55.5161	-61.6774	-59.9355	-72.3548	-51.1613		-0.787	-11.7645	-61.9032	-68.2903	-68.3871	-42.9677		-0.787	-21.4419	-61.3226	-53.3548	-60.0323	-48.9032		-0.787	-20.9323	-70.9355	-71.5806	-75.2903	-63.0968		-0.787	-15.5226	-58.3871	-59.3226	-58.5806	-54.7097
	-0.786	-58.0645	-69.7742	-69.2258	-64.3548	-72.0968		-0.786	-62.0323	-70.3871	-61.6452	-74.0645	-65.5484		-0.786	-55.3871	-61.6129	-59.8387	-72.2581	-51.0968		-0.786	-11.5258	-61.8065	-68.1935	-68.2903	-42.9355		-0.786	-21.2194	-61.1935	-53.2258	-59.9032	-48.8065		-0.786	-20.729	-70.8065	-71.4194	-75.1613	-62.9677		-0.786	-15.3645	-58.2258	-59.2581	-58.4516	-54.6129
	-0.785	-57.9032	-69.6129	-69.0645	-64.1935	-71.9355		-0.785	-61.871	-70.2258	-61.5161	-73.9032	-65.3871		-0.785	-55.2258	-61.4516	-59.7097	-72.0968	-50.9355		-0.785	-11.1645	-61.6452	-68.0323	-68.129	-42.8065		-0.785	-20.8806	-61.0323	-53.0645	-59.7742	-48.6452		-0.785	-20.4419	-70.6452	-71.2581	-74.9677	-62.7742		-0.785	-15.1355	-58.129	-59.0968	-58.2903	-54.4516
	-0.784	-57.8065	-69.5161	-69.0323	-64.129	-71.871		-0.784	-61.7742	-70.129	-61.4516	-73.8387	-65.3226		-0.784	-55.1613	-61.3871	-59.6129	-72.0323	-50.9032		-0.784	-11.0065	-61.5806	-68	-68.0645	-42.8065		-0.784	-20.7355	-60.9677	-53	-59.6774	-48.6129		-0.784	-20.2935	-70.5484	-71.1935	-74.8387	-62.6774		-0.784	-15	-58.0968	-59	-58.2258	-54.4194
	-0.783	-57.6774	-69.4516	-68.9355	-64.0645	-71.8065		-0.783	-61.6774	-70.0645	-61.3548	-73.7419	-65.2258		-0.783	-55.0323	-61.2903	-59.5484	-71.9677	-50.871		-0.783	-10.7968	-61.5161	-67.871	-68	-42.7742		-0.783	-20.5129	-60.871	-52.9032	-59.6129	-48.5161		-0.783	-20.1032	-70.4839	-71.0968	-74.7419	-62.5806		-0.783	-14.8548	-58	-58.9355	-58.1613	-54.3548
	-0.782	-57.5161	-69.2258	-68.7097	-63.8387	-71.6129		-0.782	-61.4839	-69.8387	-61.0968	-73.5161	-65.0323		-0.782	-54.871	-61.0968	-59.3548	-71.7742	-50.6452		-0.782	-10.3645	-61.2581	-67.6452	-67.7419	-42.5806		-0.782	-20.1323	-60.6452	-52.6774	-59.3871	-48.2903		-0.782	-19.7419	-70.2581	-70.8387	-74.4839	-62.3226		-0.782	-14.5581	-57.7742	-58.7097	-57.9355	-54.129
	-0.781	-57.4194	-69.1935	-68.7097	-63.8387	-71.5806		-0.781	-61.3871	-69.7742	-61.0968	-73.4516	-65		-0.781	-54.8065	-61.0645	-59.3548	-71.7742	-50.6452		-0.781	-10.2484	-61.2581	-67.6774	-67.7742	-42.6129		-0.781	-20.0161	-60.6452	-52.6774	-59.3548	-48.2903		-0.781	-19.629	-70.2258	-70.8065	-74.4839	-62.2581		-0.781	-14.4774	-57.7419	-58.7097	-57.9355	-54.0968
	-0.78	-57.3226	-69.0968	-68.6129	-63.7742	-71.5161		-0.78	-61.2581	-69.7097	-61.0323	-73.3871	-64.9355		-0.78	-54.6774	-61	-59.2581	-71.6774	-50.5806		-0.78	-10.0323	-61.1613	-67.5806	-67.6774	-42.6129		-0.78	-19.7871	-60.5484	-52.6129	-59.2903	-48.2258		-0.78	-19.4613	-70.129	-70.7419	-74.3871	-62.129		-0.78	-14.3581	-57.6774	-58.6452	-57.871	-54.0323
	-0.779	-57.129	-68.9032	-68.4194	-63.5161	-71.2903		-0.779	-61.0968	-69.4516	-60.7742	-73.129	-64.7097		-0.779	-54.5161	-60.8065	-59.0968	-71.4839	-50.3871		-0.779	-9.60645	-60.9355	-67.3226	-67.4194	-42.3871		-0.779	-19.4032	-60.3226	-52.3548	-59.0645	-47.9677		-0.779	-19.1323	-69.9032	-70.5161	-74.129	-61.9032		-0.779	-14.0516	-57.4516	-58.3871	-57.6129	-53.8065
	-0.778	-57.0645	-68.871	-68.4194	-63.5484	-71.3226		-0.778	-60.9677	-69.4516	-60.7419	-73.0968	-64.6774		-0.778	-54.4516	-60.8065	-59.0645	-71.4516	-50.3871		-0.778	-9.50323	-60.9355	-67.3548	-67.4516	-42.4839		-0.778	-19.2903	-60.3226	-52.3548	-59.0323	-48		-0.778	-19.0129	-69.871	-70.4839	-74.129	-61.871		-0.778	-13.9806	-57.4194	-58.3871	-57.6452	-53.8065
	-0.777	-56.9355	-68.7742	-68.2903	-63.4194	-71.1935		-0.777	-60.871	-69.3548	-60.6452	-73	-64.6129		-0.777	-54.3226	-60.6774	-58.9677	-71.3871	-50.3226		-0.777	-9.26129	-60.8065	-67.2581	-67.3548	-42.3871		-0.777	-19.0581	-60.2258	-52.2581	-58.9677	-47.9032		-0.777	-18.8032	-69.7419	-70.3548	-74.0323	-61.7419		-0.777	-13.8226	-57.3226	-58.3226	-57.5484	-53.6774
	-0.776	-56.7419	-68.5806	-68.0968	-63.2581	-71		-0.776	-60.6774	-69.1613	-60.4839	-72.8065	-64.3871		-0.776	-54.1613	-60.5161	-58.7742	-71.1935	-50.1613		-0.776	-8.89355	-60.6129	-67.0645	-67.1613	-42.2581		-0.776	-18.7097	-60	-52.0645	-58.7742	-47.7097		-0.776	-18.4903	-69.5806	-70.129	-73.7742	-61.5484		-0.776	-13.5806	-57.129	-58.0968	-57.3226	-53.5161
	-0.775	-56.6774	-68.5484	-68.0968	-63.2258	-70.9677		-0.775	-60.5806	-69.0645	-60.4516	-72.7419	-64.3548		-0.775	-54.0645	-60.4839	-58.7419	-71.1613	-50.1613		-0.775	-8.66452	-60.5806	-67.0645	-67.1613	-42.3226		-0.775	-18.5323	-60	-52.0323	-58.7097	-47.7097		-0.775	-18.3548	-69.4839	-70.0968	-73.7097	-61.4516		-0.775	-13.4484	-57.129	-58.0968	-57.3226	-53.4839
	-0.774	-56.5161	-68.4194	-68	-63.129	-70.871		-0.774	-60.4516	-69	-60.3226	-72.6129	-64.2258		-0.774	-53.9355	-60.3548	-58.6774	-71.0645	-50.0323		-0.774	-8.40645	-60.4516	-66.9355	-67.0323	-42.1935		-0.774	-18.2839	-59.871	-51.871	-58.6129	-47.5806		-0.774	-18.1323	-69.3871	-69.9677	-73.6129	-61.3226		-0.774	-13.2806	-57	-58	-57.2258	-53.3548
	-0.773	-56.3871	-68.2903	-67.8387	-62.9677	-70.7419		-0.773	-60.3226	-68.8387	-60.1935	-72.4516	-64.0968		-0.773	-53.8387	-60.2258	-58.5484	-70.9355	-49.9355		-0.773	-8.10323	-60.3226	-66.7742	-66.9032	-42.129		-0.773	-18.0226	-59.7097	-51.7742	-58.4839	-47.4516		-0.773	-17.9129	-69.2258	-69.8065	-73.4516	-61.1613		-0.773	-13.0903	-56.8387	-57.8387	-57.6129	-53.2258
	-0.772	-56.2903	-68.1935	-67.7742	-62.9032	-70.6774		-0.772	-60.1935	-68.7419	-60.129	-72.3226	-64		-0.772	-53.7097	-60.1613	-58.4839	-70.871	-49.9032		-0.772	-7.81935	-60.2258	-66.7097	-66.8065	-42.0968		-0.772	-17.7968	-59.6452	-51.6452	-58.3871	-47.3871		-0.772	-17.7032	-69.129	-69.7419	-73.3548	-61.0645		-0.772	-12.9194	-56.7742	-57.7742	-58.871	-53.1613
	-0.771	-56.129	-68.0968	-67.6774	-62.8387	-70.5806		-0.771	-60.0968	-68.6452	-60.0323	-72.2258	-63.9032		-0.771	-53.6129	-60.0645	-58.3871	-70.7742	-49.8387		-0.771	-7.58065	-60.129	-66.6129	-66.7419	-42.0645		-0.771	-17.5548	-59.5484	-51.5806	-58.3226	-47.2903		-0.771	-17.5065	-69.0968	-69.6452	-73.2258	-60.9355		-0.771	-12.7935	-56.6774	-57.6774	-59.0645	-53.0968
	-0.77	-56.0323	-68	-67.5806	-62.7419	-70.5161		-0.77	-59.9355	-68.5161	-59.9355	-72.1613	-63.8065		-0.77	-53.4839	-59.9677	-58.2903	-70.6774	-49.7419		-0.77	-7.29032	-60.0645	-66.5161	-66.6129	-42.0323		-0.77	-17.3419	-59.4516	-51.4839	-58.2258	-47.2258		-0.77	-17.3097	-68.9677	-69.4839	-73.129	-60.8387		-0.77	-12.629	-56.5484	-57.5806	-59.1935	-52.9677
	-0.769	-55.871	-67.871	-67.4194	-62.5806	-70.3226		-0.769	-59.8065	-68.3548	-59.7419	-71.9677	-63.6774		-0.769	-53.3548	-59.8387	-58.1613	-70.5484	-49.6129		-0.769	-6.8871	-59.9032	-66.3548	-66.4839	-41.9032		-0.769	-16.9839	-59.2581	-51.3548	-58.0645	-47.0323		-0.769	-17.0129	-68.8387	-69.3226	-72.9677	-60.6452		-0.769	-12.3935	-56.3871	-57.4516	-59.0968	-52.8387
	-0.768	-55.7742	-67.7742	-67.3871	-62.5161	-70.2903		-0.768	-59.6774	-68.2903	-59.7097	-71.9032	-63.6129		-0.768	-53.2581	-59.7742	-58.0968	-70.4839	-49.6129		-0.768	-6.69355	-59.8387	-66.2903	-66.4194	-41.9032		-0.768	-16.8032	-59.2258	-51.2581	-58	-47		-0.768	-16.8581	-68.7419	-69.2258	-72.9032	-60.5806		-0.768	-12.2871	-56.3548	-57.3871	-59.129	-52.8065
	-0.767	-55.6452	-67.7097	-67.2903	-62.4839	-70.2581		-0.767	-59.5806	-68.1935	-59.6452	-71.8065	-63.5806		-0.767	-53.129	-59.7097	-58.0645	-70.4194	-49.5806		-0.767	-6.43548	-59.7419	-66.2581	-66.3871	-41.9032		-0.767	-16.6226	-59.129	-51.1935	-57.9355	-46.9677		-0.767	-16.7129	-68.6129	-69.1613	-72.8065	-60.4839		-0.767	-12.1774	-56.2903	-57.3548	-59.1613	-52.7419
	-0.766	-55.4839	-67.5161	-67.129	-62.2903	-70.0323		-0.766	-59.3871	-68.0323	-59.4516	-71.5806	-63.3548		-0.766	-52.9677	-59.5484	-57.9032	-70.2258	-49.4194		-0.766	-6	-59.5484	-66.0645	-66.1935	-41.7419		-0.766	-16.2226	-58.9677	-50.9677	-57.7419	-46.7419		-0.766	-16.3677	-68.3871	-68.9677	-72.5484	-60.2581		-0.766	-11.9032	-56.0968	-57.129	-59.129	-52.5161
	-0.765	-55.3871	-67.4839	-67.0968	-62.2581	-70.0645		-0.765	-59.3226	-67.9677	-59.4194	-71.5484	-63.3226		-0.765	-52.9032	-59.5161	-57.871	-70.2258	-49.4194		-0.765	-5.81935	-59.5161	-66.0323	-66.1613	-41.8065		-0.765	-16.0968	-58.9355	-50.9677	-57.7419	-46.7419		-0.765	-16.2452	-68.3871	-68.9677	-72.5161	-60.2258		-0.765	-11.8419	-56.0968	-57.129	-59.3548	-52.5484
	-0.764	-55.2903	-67.4194	-67.0323	-62.2258	-69.9677		-0.764	-59.1935	-67.9032	-59.3548	-71.4839	-63.2903		-0.764	-52.8065	-59.4516	-57.8387	-70.1935	-49.3871		-0.764	-5.60968	-59.4516	-66	-66.0968	-41.8065		-0.764	-15.8516	-58.871	-50.9355	-57.6774	-46.7097		-0.764	-16.0645	-68.2903	-68.871	-72.4516	-60.129		-0.764	-11.6903	-56	-57.0645	-59.5161	-52.4839
	-0.763	-55.0968	-67.1935	-66.8065	-62	-69.7419		-0.763	-59.0323	-67.6774	-59.129	-71.2581	-63.0323		-0.763	-52.6129	-59.2581	-57.6129	-69.9677	-49.1935		-0.763	-5.11935	-59.2258	-65.7419	-65.871	-41.6129		-0.763	-15.4419	-58.6452	-50.6774	-57.4516	-46.4516		-0.763	-15.7065	-68.0645	-68.6129	-72.2258	-59.9032		-0.763	-11.4194	-55.7742	-56.8387	-59.4194	-52.2581
	-0.762	-55.0323	-67.1935	-66.871	-62.0323	-69.7742		-0.762	-58.9355	-67.6452	-59.129	-71.2258	-63.0323		-0.762	-52.5484	-59.2581	-57.6129	-69.9677	-49.2258		-0.762	-4.92581	-59.1935	-65.7742	-65.9355	-41.6774		-0.762	-15.2935	-58.6452	-50.7097	-57.4516	-46.4839		-0.762	-15.571	-68.0323	-68.5484	-72.2258	-59.9032		-0.762	-11.3548	-55.7742	-56.871	-59.4839	-52.2903
	-0.761	-54.9032	-67.129	-66.7742	-61.9355	-69.6774		-0.761	-58.8065	-67.5484	-59.0323	-71.0968	-62.9677		-0.761	-52.4516	-59.129	-57.5161	-69.871	-49.129		-0.761	-4.68065	-59.129	-65.6774	-65.8065	-41.6452		-0.761	-15.0613	-58.5484	-50.6129	-57.3871	-46.3871		-0.761	-15.3871	-67.9355	-68.4839	-72.129	-59.7742		-0.761	-11.1903	-55.7097	-56.7742	-59.4839	-52.1935
	-0.76	-54.7419	-66.9355	-66.5806	-61.7419	-69.4839		-0.76	-58.6452	-67.3871	-58.8387	-70.9355	-62.8065		-0.76	-52.2903	-58.9677	-57.3871	-69.7419	-49		-0.76	-4.26129	-58.9355	-65.4839	-65.6452	-41.5161		-0.76	-14.6903	-58.3548	-50.4194	-57.1613	-46.2258		-0.76	-15.0774	-67.7419	-68.2903	-71.871	-59.5806		-0.76	-10.9806	-55.5484	-56.6129	-59.4839	-52.0323
	-0.759	-54.6452	-66.9032	-66.5806	-61.7742	-69.4839		-0.759	-58.5484	-67.3548	-58.8065	-70.871	-62.7419		-0.759	-52.1935	-58.9355	-57.3548	-69.7097	-49		-0.759	-4.00645	-58.9032	-65.4839	-65.6452	-41.5484		-0.759	-14.4548	-58.3226	-50.4194	-57.1935	-46.1935		-0.759	-14.9097	-67.6774	-68.2903	-71.9032	-59.5484		-0.759	-10.8645	-55.4839	-56.6129	-59.6774	-52.0323
	-0.758	-54.5161	-66.8065	-66.4839	-61.6774	-69.4516		-0.758	-58.3871	-67.2258	-58.7419	-70.7742	-62.6452		-0.758	-52.0645	-58.871	-57.2903	-69.6452	-48.9677		-0.758	-3.68387	-58.8065	-65.3871	-65.5161	-41.4839		-0.758	-14.2097	-58.2258	-50.3226	-57.0968	-46.129		-0.758	-14.6935	-67.5806	-68.1613	-71.7742	-59.4194		-0.758	-10.7	-55.4194	-56.5484	-59.7419	-51.9355
	-0.757	-54.3871	-66.6774	-66.3226	-61.5806	-69.2581		-0.757	-58.2581	-67.0645	-58.6129	-70.6452	-62.5161		-0.757	-51.9355	-58.7097	-57.1613	-69.4839	-48.871		-0.757	-3.34516	-58.6452	-65.2581	-65.4194	-41.3871		-0.757	-13.8871	-58.0968	-50.1613	-56.9677	-46		-0.757	-14.4323	-67.4194	-68	-71.6129	-59.2581		-0.757	-10.5258	-55.2581	-56.4194	-59.8387	-51.8065
	-0.756	-54.2581	-66.5806	-66.2903	-61.4839	-69.2258		-0.756	-58.1613	-67	-58.5161	-70.5161	-62.4516		-0.756	-51.8387	-58.6774	-57.129	-69.4516	-48.8065		-0.756	-3.04903	-58.5484	-65.1935	-65.3548	-41.4194		-0.756	-13.5935	-58.0323	-50.0968	-56.9032	-45.9677		-0.756	-14.2065	-67.3226	-67.871	-71.5484	-59.1935		-0.756	-10.3516	-55.2258	-56.3548	-59.3226	-51.7419
	-0.755	-54.129	-66.4839	-66.2258	-61.4516	-69.1613		-0.755	-58.0323	-66.9032	-58.4516	-70.4516	-62.3548		-0.755	-51.7097	-58.5806	-57.0645	-69.3548	-48.7742		-0.755	-2.78355	-58.4839	-65.129	-65.2903	-41.3871		-0.755	-13.3677	-57.9355	-50	-56.8065	-45.9032		-0.755	-14.0065	-67.2581	-67.8387	-71.4516	-59.0968		-0.755	-10.2355	-55.129	-56.2581	-58.8387	-51.6774
	-0.754	-54	-66.4194	-66.129	-61.3548	-69.0968		-0.754	-57.9032	-66.8065	-58.3548	-70.3548	-62.2903		-0.754	-51.6129	-58.4839	-56.9677	-69.2903	-48.7419		-0.754	-2.50226	-58.3871	-65.0323	-65.2258	-41.3548		-0.754	-13.1226	-57.8387	-49.9355	-56.7419	-45.8065		-0.754	-13.7935	-67.129	-67.7419	-71.3226	-58.9677		-0.754	-10.0935	-55.0323	-56.1935	-58.9355	-51.6452
	-0.753	-53.871	-66.2903	-66	-61.2258	-68.9677		-0.753	-57.7742	-66.6774	-58.1935	-70.1935	-62.1613		-0.753	-51.4839	-58.3548	-56.871	-69.1613	-48.6452		-0.753	-2.08226	-58.2581	-64.871	-65.0968	-41.2581		-0.753	-12.7419	-57.7419	-49.8065	-56.6129	-45.6774		-0.753	-13.5032	-67	-67.5806	-71.2258	-58.7742		-0.753	-9.89032	-54.9032	-56.0645	-59.0645	-51.5161
	-0.752	-53.7742	-66.2581	-66	-61.2258	-68.9677		-0.752	-57.6774	-66.6129	-58.1613	-70.129	-62.0968		-0.752	-51.3871	-58.3226	-56.8387	-69.129	-48.6129		-0.752	-1.85452	-58.1935	-64.8387	-65.0645	-41.2903		-0.752	-12.5452	-57.6774	-49.7419	-56.5806	-45.6452		-0.752	-13.3548	-66.9355	-67.5161	-71.129	-58.7419		-0.752	-9.78387	-54.871	-56.0323	-59.2258	-51.4839
	-0.751	-53.6774	-66.1613	-65.9032	-61.1613	-68.9032		-0.751	-57.5806	-66.5484	-58.0968	-70.0323	-62.0323		-0.751	-51.2903	-58.2581	-56.7742	-69.0645	-48.5806		-0.751	-1.59871	-58.129	-64.7742	-65	-41.2581		-0.751	-12.3258	-57.5806	-49.7097	-56.5161	-45.5806		-0.751	-13.1613	-66.8387	-67.4516	-71.0968	-58.6774		-0.751	-9.66452	-54.8065	-56	-59.3871	-51.4516
	-0.75	-53.4839	-66	-65.7419	-61	-68.6774		-0.75	-57.3871	-66.3548	-57.9355	-69.8065	-61.8387		-0.75	-51.129	-58.0645	-56.5806	-68.871	-48.4194		-0.75	-1.10258	-57.9032	-64.6129	-64.8065	-41.0968		-0.75	-11.8968	-57.4194	-49.5161	-56.3226	-45.3871		-0.75	-12.8	-66.6129	-67.2258	-70.871	-58.4839		-0.75	-9.39355	-54.5806	-55.7742	-59.4194	-51.2903
	-0.749	-53.4194	-65.9677	-65.7419	-60.9677	-68.7097		-0.749	-57.3226	-66.3226	-57.9032	-69.8065	-61.8387		-0.749	-51.0323	-58.0323	-56.5806	-68.9032	-48.4516		-0.749	-0.916129	-57.9032	-64.6129	-64.8387	-41.1613		-0.749	-11.7	-57.3871	-49.5161	-56.3226	-45.4194		-0.749	-12.6742	-66.5806	-67.2258	-70.871	-58.4194		-0.749	-9.34839	-54.6129	-55.8387	-59.6452	-51.3226
	-0.748	-53.2903	-65.9355	-65.7097	-60.9677	-68.6774		-0.748	-57.1935	-66.2258	-57.8387	-69.7097	-61.7742		-0.748	-50.9032	-58.0323	-56.5161	-68.8387	-48.4194		-0.748	-0.638065	-57.8387	-64.5484	-64.7742	-41.129		-0.748	-11.4742	-57.3226	-49.4194	-56.2581	-45.3548		-0.748	-12.4968	-66.5161	-67.1613	-70.7742	-58.3548		-0.748	-9.19032	-54.5484	-55.8065	-59.8065	-51.2581
	-0.747	-53.129	-65.7097	-65.5161	-60.7742	-68.4839		-0.747	-57.0323	-66.0323	-57.6452	-69.4839	-61.5484		-0.747	-50.7742	-57.8065	-56.3226	-68.6452	-48.2581		-0.747	-0.157935	-57.6129	-64.3226	-64.5806	-41		-0.747	-11.0516	-57.129	-49.2581	-56.0645	-45.1613		-0.747	-12.1871	-66.2903	-66.9355	-70.5484	-58.129		-0.747	-8.93226	-54.3226	-55.6129	-59.8065	-51.0968
	-0.746	-53.0645	-65.7419	-65.5484	-60.8065	-68.5161		-0.746	-56.9355	-66	-57.6452	-69.4839	-61.5806		-0.746	-50.7097	-57.7742	-56.3548	-68.6774	-48.2903		-0.746	0.0474194	-57.6129	-64.3548	-64.6452	-41.0645		-0.746	-10.8839	-57.129	-49.2581	-56.0968	-45.1935		-0.746	-12.0323	-66.2903	-66.9355	-70.5484	-58.1613		-0.746	-8.88065	-54.3548	-55.6129	-60	-51.129
	-0.745	-52.9032	-65.6774	-65.4516	-60.7742	-68.4516		-0.745	-56.8065	-65.9355	-57.5806	-69.3871	-61.4839		-0.745	-50.5806	-57.7097	-56.2581	-68.6129	-48.2258		-0.745	0.360323	-57.5161	-64.2903	-64.5484	-41.0323		-0.745	-10.6226	-57.0323	-49.1613	-56	-45.129		-0.745	-11.829	-66.1935	-66.8387	-70.4516	-58.0645		-0.745	-8.72581	-54.2903	-55.5161	-60.0968	-51.0645
	-0.744	-52.7419	-65.4839	-65.2903	-60.5484	-68.3226		-0.744	-56.6452	-65.7419	-57.4194	-69.1935	-61.3226		-0.744	-50.4194	-57.5484	-56.129	-68.4194	-48.129		-0.744	0.821613	-57.3548	-64.129	-64.3871	-40.9032		-0.744	-10.2613	-56.871	-49.0323	-55.8065	-44.9677		-0.744	-11.5419	-66.0323	-66.6452	-70.2903	-57.8387		-0.744	-8.50645	-54.0645	-55.4194	-60.0968	-50.9355
	-0.743	-52.6774	-65.4839	-65.2903	-60.6129	-68.3226		-0.743	-56.5484	-65.7419	-57.4194	-69.1613	-61.3226		-0.743	-50.3548	-57.5161	-56.0968	-68.4194	-48.129		-0.743	1.09645	-57.3226	-64.129	-64.4194	-40.9355		-0.743	-10.0484	-56.8387	-49	-55.8065	-44.9355		-0.743	-11.3516	-65.9677	-66.6129	-70.2581	-57.8387		-0.743	-8.39355	-54.0968	-55.4194	-60.2581	-50.9355
	-0.742	-52.5484	-65.3871	-65.2258	-60.5484	-68.2581		-0.742	-56.4516	-65.6129	-57.2903	-69.0645	-61.2258		-0.742	-50.2258	-57.4516	-56.0323	-68.3548	-48.0645		-0.742	1.43774	-57.2258	-64.0645	-64.3226	-40.9032		-0.742	-9.77419	-56.7742	-48.9032	-55.7419	-44.871		-0.742	-11.1484	-65.8387	-66.5161	-70.1613	-57.7097		-0.742	-8.27097	-54	-55.3226	-60.3226	-50.871
	-0.741	-52.4194	-65.2903	-65.129	-60.4194	-68.1613		-0.741	-56.2903	-65.5161	-57.1935	-68.9355	-61.0968		-0.741	-50.0968	-57.3226	-55.9355	-68.2258	-47.9677		-0.741	1.76613	-57.0968	-63.9032	-64.2258	-40.871		-0.741	-9.49677	-56.6452	-48.8065	-55.6452	-44.7742		-0.741	-10.9129	-65.7097	-66.4194	-70.0645	-57.5806		-0.741	-8.10645	-53.9032	-55.2258	-60.3226	-50.7742
	-0.74	-52.2903	-65.2258	-65.0968	-60.3871	-68.129		-0.74	-56.1935	-65.4194	-57.129	-68.8387	-61.0323		-0.74	-50	-57.2581	-55.9032	-68.1935	-47.9355		-0.74	2.13903	-57.0323	-63.871	-64.1613	-40.8387		-0.74	-9.22903	-56.5484	-48.7419	-55.5806	-44.7419		-0.74	-10.7194	-65.6452	-66.3871	-69.9355	-57.5161		-0.74	-7.95806	-53.871	-55.1935	-60.4194	-50.7419
	-0.739	-52.1613	-65.129	-65.0323	-60.3226	-68.0645		-0.739	-56.0645	-65.3548	-57.0645	-68.7419	-60.9677		-0.739	-49.871	-57.1613	-55.8065	-68.129	-47.9032		-0.739	2.41387	-56.9355	-63.8065	-64.129	-40.8065		-0.739	-8.97097	-56.4839	-48.6774	-55.5161	-44.6774		-0.739	-10.5323	-65.5806	-66.2581	-69.8387	-57.4194		-0.739	-7.84516	-53.7419	-55.129	-60.5161	-50.6774
	-0.738	-52.0645	-65.0645	-64.9677	-60.2581	-68		-0.738	-55.9677	-65.2581	-56.9677	-68.6774	-60.8387		-0.738	-49.7742	-57.0968	-55.7419	-68.0323	-47.8387		-0.738	2.71097	-56.8387	-63.7419	-64.0323	-40.7742		-0.738	-8.71935	-56.3871	-48.5806	-55.4516	-44.6129		-0.738	-10.3452	-65.4839	-66.1613	-69.7742	-57.3548		-0.738	-7.67742	-53.6774	-55.0645	-60.5161	-50.6452
	-0.737	-51.9355	-64.9355	-64.8065	-60.1935	-67.871		-0.737	-55.8065	-65.0968	-56.8387	-68.5161	-60.7742		-0.737	-49.6452	-56.9677	-55.6129	-67.9355	-47.7419		-0.737	3.13452	-56.7097	-63.5806	-63.9032	-40.7097		-0.737	-8.35806	-56.2581	-48.4516	-55.2903	-44.4839		-0.737	-10.0613	-65.3226	-66.0323	-69.6129	-57.1935		-0.737	-7.46774	-53.5484	-54.9355	-60.5161	-50.5484
	-0.736	-51.8065	-64.9032	-64.8387	-60.1613	-67.871		-0.736	-55.6774	-65.0323	-56.8065	-68.4516	-60.7097		-0.736	-49.5484	-56.9355	-55.5806	-67.9032	-47.7419		-0.736	3.34194	-56.6452	-63.5484	-63.9032	-40.7097		-0.736	-8.18065	-56.2258	-48.4194	-55.2581	-44.4516		-0.736	-9.93548	-65.2581	-66	-69.5806	-57.1613		-0.736	-7.40645	-53.5161	-54.9677	-60.6129	-50.5484
	-0.735	-51.7097	-64.871	-64.7742	-60.129	-67.871		-0.735	-55.5806	-64.9677	-56.7419	-68.3871	-60.6774		-0.735	-49.4839	-56.871	-55.5484	-67.871	-47.7097		-0.735	3.5871	-56.5806	-63.5161	-63.871	-40.7097		-0.735	-7.95806	-56.1613	-48.3871	-55.2258	-44.4194		-0.735	-9.77097	-65.1935	-65.9355	-69.5161	-57.0968		-0.735	-7.27419	-53.4516	-54.9032	-60.6452	-50.5161
	-0.734	-51.5484	-64.6774	-64.6129	-59.9355	-67.6774		-0.734	-55.4194	-64.8065	-56.5484	-68.1935	-60.5161		-0.734	-49.2903	-56.7097	-55.3548	-67.6452	-47.5806		-0.734	3.9871	-56.4194	-63.3548	-63.7419	-40.5806		-0.734	-7.55806	-55.9677	-48.1935	-55.0323	-44.2581		-0.734	-9.45484	-65	-65.7097	-69.3548	-56.9032		-0.734	-7.03226	-53.2903	-54.7742	-60.5806	-50.3871
	-0.733	-51.4516	-64.6774	-64.6452	-60	-67.7097		-0.733	-55.3548	-64.8065	-56.5484	-68.1935	-60.4839		-0.733	-49.2258	-56.6774	-55.3548	-67.6774	-47.5806		-0.733	4.17419	-56.3871	-63.3548	-63.7419	-40.6129		-0.733	-7.36774	-55.9677	-48.1935	-55.0645	-44.2581		-0.733	-9.34194	-65	-65.7419	-69.3548	-56.871		-0.733	-6.97419	-53.3226	-54.7419	-60.6774	-50.3871
	-0.732	-51.3871	-64.6129	-64.6129	-59.9355	-67.7097		-0.732	-55.2258	-64.7097	-56.4839	-68.0968	-60.4194		-0.732	-49.129	-56.6129	-55.3226	-67.6129	-47.5806		-0.732	4.4	-56.3548	-63.3226	-63.6774	-40.6129		-0.732	-7.15806	-55.9032	-48.129	-55	-44.1935		-0.732	-9.16774	-64.9032	-65.6774	-69.2581	-56.8065		-0.732	-6.84839	-53.2903	-54.7097	-60.7097	-50.3871
	-0.731	-51.1613	-64.4516	-64.3871	-59.7419	-67.4839		-0.731	-55.0645	-64.5484	-56.2903	-67.9355	-60.2258		-0.731	-48.9677	-56.4194	-55.129	-67.4516	-47.3871		-0.731	4.8	-56.0968	-63.0968	-63.4839	-40.4516		-0.731	-6.73548	-55.7097	-47.9677	-54.7742	-44.0323		-0.731	-8.86452	-64.7097	-65.4194	-69.0323	-56.5806		-0.731	-6.6	-53.0323	-54.5484	-60.5806	-50.1935
	-0.73	-51.0968	-64.4516	-64.4194	-59.8065	-67.5161		-0.73	-54.9677	-64.5161	-56.2903	-67.9032	-60.2903		-0.73	-48.9032	-56.4194	-55.129	-67.4516	-47.4194		-0.73	4.97742	-56.0968	-63.129	-63.5161	-40.5161		-0.73	-6.57742	-55.7097	-47.9677	-54.8387	-44.0645		-0.73	-8.77097	-64.6774	-65.4194	-69.0645	-56.5806		-0.73	-6.55161	-53.0645	-54.6129	-60.7097	-50.2581
	-0.729	-50.9677	-64.3871	-64.3871	-59.7419	-67.4516		-0.729	-54.8387	-64.4194	-56.2258	-67.8065	-60.1935		-0.729	-48.8065	-56.3548	-55.0645	-67.3871	-47.3871		-0.729	5.1871	-56.0323	-63.0968	-63.4516	-40.5161		-0.729	-6.38387	-55.6452	-47.9032	-54.7419	-44		-0.729	-8.59677	-64.6129	-65.3871	-68.9677	-56.4839		-0.729	-6.43548	-53.0323	-54.5484	-60.7097	-50.1935
	-0.728	-50.8387	-64.2581	-64.2581	-59.6129	-67.3226		-0.728	-54.7097	-64.2903	-56.0645	-67.6774	-60.0323		-0.728	-48.6452	-56.2258	-54.9032	-67.2581	-47.2581		-0.728	5.4871	-55.871	-62.9032	-63.2903	-40.3871		-0.728	-6.06452	-55.4839	-47.7097	-54.6129	-43.871		-0.728	-8.36452	-64.4194	-65.2258	-68.8065	-56.3548		-0.728	-6.21935	-52.8387	-54.3871	-60.6452	-50.0645
	-0.727	-50.7419	-64.2258	-64.2581	-59.6129	-67.3548		-0.727	-54.6129	-64.2581	-56.0323	-67.6129	-60.0323		-0.727	-48.5806	-56.1613	-54.9032	-67.2258	-47.2581		-0.727	5.7	-55.8387	-62.9032	-63.3226	-40.4516		-0.727	-5.85806	-55.4516	-47.7097	-54.6129	-43.871		-0.727	-8.23548	-64.4194	-65.1935	-68.7742	-56.3548		-0.727	-6.1871	-52.8387	-54.4194	-60.7097	-50.0968
	-0.726	-50.6452	-64.129	-64.1935	-59.5806	-67.2903		-0.726	-54.4839	-64.129	-55.9677	-67.5806	-59.9355		-0.726	-48.4839	-56.0645	-54.8065	-67.1613	-47.1935		-0.726	5.89355	-55.7419	-62.8387	-63.2581	-40.4194		-0.726	-5.64839	-55.3871	-47.6452	-54.5161	-43.7742		-0.726	-8.06452	-64.3226	-65.0968	-68.6774	-56.2258		-0.726	-6.06129	-52.7742	-54.3226	-60.6774	-50.0323
	-0.725	-50.4839	-64.0323	-64.0968	-59.4516	-67.1613		-0.725	-54.3548	-64.0323	-55.8387	-67.4194	-59.8065		-0.725	-48.3226	-55.9677	-54.6774	-67.0323	-47.0968		-0.725	6.13871	-55.6129	-62.7097	-63.1613	-40.3226		-0.725	-5.39032	-55.2581	-47.5161	-54.3871	-43.6774		-0.725	-7.87097	-64.1935	-64.9355	-68.5484	-56.129		-0.725	-5.9129	-52.6452	-54.2258	-60.6452	-49.9355
	-0.724	-50.3871	-63.9677	-64.0323	-59.4194	-67.129		-0.724	-54.2258	-63.9355	-55.7419	-67.3548	-59.7742		-0.724	-48.2581	-55.9032	-54.6129	-67	-47.0645		-0.724	6.36452	-55.5161	-62.6774	-63.0968	-40.3226		-0.724	-5.15161	-55.1935	-47.4839	-54.3548	-43.6452		-0.724	-7.69355	-64.0968	-64.9032	-68.4839	-56.0323		-0.724	-5.77419	-52.6129	-54.1935	-60.6452	-49.9355
	-0.723	-50.2581	-63.9032	-63.9677	-59.3548	-67.0968		-0.723	-54.0968	-63.8387	-55.6774	-67.2258	-59.6774		-0.723	-48.129	-55.8065	-54.5484	-66.9355	-47		-0.723	6.52258	-55.4516	-62.5806	-63.0323	-40.2903		-0.723	-4.94839	-55.0968	-47.4194	-54.2903	-43.5484		-0.723	-7.55161	-64.0323	-64.8065	-68.3871	-55.9677		-0.723	-5.67097	-52.5161	-54.129	-60.6452	-49.871
	-0.722	-50.1613	-63.8387	-63.9032	-59.3226	-67.0323		-0.722	-54	-63.7742	-55.6129	-67.1613	-59.5806		-0.722	-48.0323	-55.7419	-54.5161	-66.8387	-46.9677		-0.722	6.70323	-55.3871	-62.5161	-63	-40.2581		-0.722	-4.76129	-55.0323	-47.3226	-54.1935	-43.5161		-0.722	-7.3871	-63.9355	-64.7419	-68.2581	-55.9355		-0.722	-5.57097	-52.4516	-54.0968	-60.6129	-49.8065
	-0.721	-50.0323	-63.7419	-63.8065	-59.2258	-66.9355		-0.721	-53.871	-63.6129	-55.4839	-67.0323	-59.5161		-0.721	-47.9355	-55.6452	-54.3871	-66.7419	-46.871		-0.721	6.97742	-55.2258	-62.3871	-62.871	-40.2258		-0.721	-4.5	-54.9032	-47.1935	-54.0645	-43.4194		-0.721	-7.2	-63.7742	-64.6129	-68.0968	-55.7742		-0.721	-5.44516	-52.3548	-53.9355	-60.5484	-49.7419
	-0.72	-49.9355	-63.6774	-63.7419	-59.1935	-66.9032		-0.72	-53.7419	-63.5806	-55.4194	-66.9677	-59.4516		-0.72	-47.8065	-55.5806	-54.3548	-66.6774	-46.8065		-0.72	7.08065	-55.1935	-62.3871	-62.871	-40.2258		-0.72	-4.35484	-54.8387	-47.1613	-54.0645	-43.3871		-0.72	-7.1129	-63.7097	-64.5806	-68.0968	-55.7097		-0.72	-5.33871	-52.2903	-53.9677	-60.6129	-49.7097
	-0.719	-49.8387	-63.6129	-63.7419	-59.1613	-66.871		-0.719	-53.6452	-63.5161	-55.3548	-66.9032	-59.4194		-0.719	-47.7097	-55.5161	-54.2903	-66.6774	-46.8065		-0.719	7.2	-55.129	-62.3226	-62.8065	-40.2258		-0.719	-4.1871	-54.8065	-47.129	-54	-43.3226		-0.719	-6.99355	-63.6774	-64.5161	-68	-55.6452		-0.719	-5.29032	-52.2903	-53.9032	-60.6129	-49.6774
	-0.718	-49.6774	-63.4516	-63.5484	-58.9677	-66.7097		-0.718	-53.4839	-63.3226	-55.1935	-66.7419	-59.2581		-0.718	-47.5806	-55.3548	-54.0968	-66.4839	-46.6452		-0.718	7.48387	-54.9355	-62.129	-62.6452	-40.0645		-0.718	-3.89677	-54.6129	-46.9355	-53.8065	-43.1613		-0.718	-6.74194	-63.4516	-64.3226	-67.7742	-55.4194		-0.718	-5.07742	-52.0968	-53.7097	-60.4516	-49.5161
	-0.717	-49.5806	-63.4516	-63.6129	-59.0323	-66.7742		-0.717	-53.4194	-63.3226	-55.1935	-66.7097	-59.2581		-0.717	-47.4839	-55.3548	-54.129	-66.4839	-46.6774		-0.717	7.52581	-54.9355	-62.1935	-62.7097	-40.129		-0.717	-3.80323	-54.6129	-46.9677	-53.8387	-43.2258		-0.717	-6.70323	-63.4516	-64.3548	-67.8387	-55.4516		-0.717	-5.05161	-52.0968	-53.7742	-60.5161	-49.5806
	-0.716	-49.5161	-63.3871	-63.5484	-59	-66.7097		-0.716	-53.3226	-63.2581	-55.129	-66.6774	-59.1613		-0.716	-47.3871	-55.2581	-54.0645	-66.4516	-46.6129		-0.716	7.61935	-54.871	-62.1613	-62.6452	-40.1613		-0.716	-3.68387	-54.5806	-46.9032	-53.8065	-43.1935		-0.716	-6.59032	-63.4194	-64.2903	-67.8065	-55.3871		-0.716	-5.00645	-52.0645	-53.7419	-60.5484	-49.5484
	-0.715	-49.3548	-63.1935	-63.3871	-58.8065	-66.5161		-0.715	-53.129	-63.0645	-54.9355	-66.4516	-59		-0.715	-47.2258	-55.0645	-53.871	-66.2581	-46.4516		-0.715	7.83871	-54.6452	-61.9032	-62.4516	-40		-0.715	-3.41935	-54.3548	-46.7097	-53.6129	-43		-0.715	-6.37097	-63.1935	-64.0645	-67.5806	-55.1935		-0.715	-4.80645	-51.871	-53.5161	-60.3871	-49.3548
	-0.714	-49.2581	-63.2258	-63.3871	-58.8387	-66.5806		-0.714	-53.0323	-63.0645	-54.9355	-66.4516	-59		-0.714	-47.1613	-55.0645	-53.871	-66.2903	-46.4839		-0.714	7.88065	-54.6452	-61.9355	-62.5161	-40.0645		-0.714	-3.33226	-54.3548	-46.7419	-53.6452	-43.0323		-0.714	-6.33548	-63.1935	-64.0645	-67.5806	-55.1935		-0.714	-4.80968	-51.871	-53.6129	-60.4516	-49.4194
	-0.713	-49.1613	-63.1613	-63.3548	-58.8065	-66.5161		-0.713	-52.9355	-62.9677	-54.8387	-66.3548	-58.9355		-0.713	-47.0645	-55	-53.8065	-66.2258	-46.4194		-0.713	7.96129	-54.5806	-61.9032	-62.4516	-40.0323		-0.713	-3.2071	-54.3226	-46.6129	-53.5806	-42.9677		-0.713	-6.23226	-63.0968	-64.0323	-67.5161	-55.0968		-0.713	-4.74516	-51.8065	-53.5161	-60.4194	-49.3871
	-0.712	-49	-63	-63.1935	-58.6452	-66.3871		-0.712	-52.7742	-62.8065	-54.7097	-66.1935	-58.7742		-0.712	-46.9032	-54.8387	-53.6452	-66.0645	-46.2903		-0.712	8.1129	-54.4194	-61.7419	-62.2903	-39.9355		-0.712	-3.00484	-54.129	-46.4516	-53.4194	-42.8387		-0.712	-6.06129	-62.9032	-63.8065	-67.3226	-54.9032		-0.712	-4.57097	-51.6774	-53.3871	-60.2581	-49.2258
	-0.711	-48.9677	-62.9677	-63.1935	-58.6452	-66.3548		-0.711	-52.6774	-62.7419	-54.7097	-66.1613	-58.7742		-0.711	-46.8387	-54.8065	-53.6452	-66.0323	-46.3226		-0.711	8.14839	-54.3871	-61.7419	-62.2903	-40		-0.711	-2.93516	-54.129	-46.4516	-53.3871	-42.8387		-0.711	-5.99677	-62.9032	-63.8065	-67.3548	-54.9355		-0.711	-4.54194	-51.6774	-53.3871	-60.3548	-49.2581
	-0.71	-48.8065	-62.9032	-63.129	-58.5484	-66.3226		-0.71	-52.5484	-62.6452	-54.5806	-66.0645	-58.7097		-0.71	-46.7097	-54.7097	-53.5484	-65.9677	-46.2581		-0.71	8.20645	-54.2903	-61.6452	-62.2581	-39.9355		-0.71	-2.82452	-54.0323	-46.3871	-53.3226	-42.7742		-0.71	-5.91613	-62.7742	-63.7097	-67.2903	-54.8065		-0.71	-4.49032	-51.5806	-53.3226	-60.2903	-49.1613
	-0.709	-48.6774	-62.7742	-63	-58.4839	-66.1935		-0.709	-52.4194	-62.5484	-54.4839	-65.9355	-58.5806		-0.709	-46.6129	-54.6129	-53.4516	-65.871	-46.129		-0.709	8.3	-54.1935	-61.5484	-62.129	-39.871		-0.709	-2.68871	-53.9355	-46.2903	-53.2258	-42.6774		-0.709	-5.82258	-62.6774	-63.5806	-67.1613	-54.6452		-0.709	-4.39355	-51.4839	-53.2258	-60.2258	-49.0968
	-0.708	-48.6129	-62.7097	-62.9677	-58.4839	-66.1935		-0.708	-52.3226	-62.4839	-54.4194	-65.871	-58.5161		-0.708	-46.4839	-54.5484	-53.4194	-65.8065	-46.129		-0.708	8.35806	-54.129	-61.4839	-62.0968	-39.871		-0.708	-2.57516	-53.8387	-46.1935	-53.1935	-42.6452		-0.708	-5.73548	-62.5806	-63.5484	-67.0968	-54.5806		-0.708	-4.34839	-51.4516	-53.1613	-60.1935	-49.0645
	-0.707	-48.4839	-62.6452	-62.9032	-58.4194	-66.0968		-0.707	-52.1935	-62.3871	-54.3226	-65.8065	-58.4516		-0.707	-46.3871	-54.4516	-53.3226	-65.7419	-46.0645		-0.707	8.37419	-54.0323	-61.4516	-62.0323	-39.8387		-0.707	-2.51194	-53.7742	-46.129	-53.0968	-42.5806		-0.707	-5.67742	-62.5161	-63.4839	-67.0323	-54.5161		-0.707	-4.29032	-51.3871	-53.129	-60.1935	-49
	-0.706	-48.3871	-62.5806	-62.8387	-58.3548	-66.0645		-0.706	-52.0968	-62.2903	-54.2581	-65.7097	-58.3871		-0.706	-46.2581	-54.3548	-53.2581	-65.6774	-46		-0.706	8.37742	-53.9355	-61.3871	-62	-39.8065		-0.706	-2.44226	-53.7097	-46.0645	-53.0323	-42.5161		-0.706	-5.59677	-62.4194	-63.3871	-66.9677	-54.4516		-0.706	-4.24516	-51.2903	-53.0645	-60.0968	-48.9677
	-0.705	-48.2581	-62.4516	-62.7419	-58.2581	-65.9677		-0.705	-51.9677	-62.1613	-54.129	-65.5806	-58.2581		-0.705	-46.129	-54.2581	-53.129	-65.5806	-45.9032		-0.705	8.47742	-53.8065	-61.2581	-61.871	-39.7419		-0.705	-2.3129	-53.5806	-45.9355	-52.9355	-42.3871		-0.705	-5.46129	-62.2903	-63.2581	-66.8387	-54.3226		-0.705	-4.1129	-51.1935	-52.9355	-60.0323	-48.871
	-0.704	-48.1613	-62.4194	-62.7419	-58.2258	-65.9677		-0.704	-51.8387	-62.129	-54.0645	-65.5484	-58.2581		-0.704	-46.0645	-54.1935	-53.0968	-65.5484	-45.871		-0.704	8.44516	-53.8065	-61.2258	-61.8387	-39.7742		-0.704	-2.29387	-53.5484	-45.9032	-52.9355	-42.3871		-0.704	-5.44194	-62.2581	-63.1935	-66.8065	-54.2903		-0.704	-4.13226	-51.1613	-52.9677	-60.0323	-48.871
	-0.703	-48.0645	-62.3871	-62.6774	-58.1935	-65.9355		-0.703	-51.7419	-62.0323	-54	-65.4516	-58.1935		-0.703	-45.9677	-54.1613	-53.0323	-65.5161	-45.8387		-0.703	8.40323	-53.7097	-61.1935	-61.8065	-39.7419		-0.703	-2.26226	-53.5161	-45.871	-52.8387	-42.3548		-0.703	-5.42258	-62.1613	-63.1613	-66.7742	-54.2581		-0.703	-4.10645	-51.129	-52.9032	-60.0323	-48.8387
	-0.702	-47.9355	-62.2258	-62.4839	-58.0968	-65.7742		-0.702	-51.6129	-61.871	-53.8387	-65.2581	-58.0323		-0.702	-45.8065	-54	-52.9032	-65.3226	-45.6774		-0.702	8.5129	-53.5484	-61.0323	-61.6774	-39.6129		-0.702	-2.12968	-53.3226	-45.6774	-52.7097	-42.1935		-0.702	-5.29355	-61.9677	-63	-66.5806	-54.0323		-0.702	-3.9871	-50.9677	-52.7742	-59.871	-48.7097
	-0.701	-47.8387	-62.1935	-62.5161	-58.0645	-65.8065		-0.701	-51.5161	-61.8065	-53.8387	-65.2581	-58		-0.701	-45.7419	-53.9677	-52.871	-65.3548	-45.7097		-0.701	8.42903	-53.5161	-61.0645	-61.6774	-39.7097		-0.701	-2.16419	-53.3226	-45.7097	-52.7097	-42.2258		-0.701	-5.32258	-61.9677	-62.9677	-66.5806	-54.0645		-0.701	-4.01935	-50.9677	-52.7742	-59.9032	-48.7097
	-0.7	-47.7419	-62.1613	-62.5161	-58.0323	-65.7742		-0.7	-51.4194	-61.7742	-53.7742	-65.1935	-57.9355		-0.7	-45.6129	-53.9032	-52.8387	-65.2903	-45.6774		-0.7	8.38387	-53.4516	-61	-61.6774	-39.7097		-0.7	-2.13903	-53.2581	-45.6452	-52.6774	-42.1935		-0.7	-5.31935	-61.871	-62.9032	-66.5484	-54		-0.7	-4.00968	-50.9032	-52.7097	-59.9032	-48.7097
	-0.699	-47.5806	-61.9355	-62.2903	-57.8387	-65.5806		-0.699	-51.2581	-61.5806	-53.5806	-65	-57.7742		-0.699	-45.4839	-53.7097	-52.6452	-65.0968	-45.5161		-0.699	8.46129	-53.2581	-60.8065	-61.4516	-39.5484		-0.699	-2.02516	-53.0645	-45.4516	-52.4839	-42		-0.699	-5.16129	-61.6774	-62.7419	-66.3226	-53.7742		-0.699	-3.86129	-50.7419	-52.5484	-59.7419	-48.5161
	-0.698	-47.5161	-61.9677	-62.3226	-57.9032	-65.5806		-0.698	-51.1935	-61.5484	-53.6129	-65	-57.8065		-0.698	-45.4194	-53.7097	-52.6452	-65.129	-45.5161		-0.698	8.33871	-53.2581	-60.8387	-61.5161	-39.6129		-0.698	-2.05677	-53.0968	-45.4516	-52.5161	-42.0323		-0.698	-5.2	-61.7097	-62.7097	-66.3226	-53.8065		-0.698	-3.90645	-50.7742	-52.5806	-59.8065	-48.5484
	-0.697	-47.3871	-61.9032	-62.2581	-57.8387	-65.5484		-0.697	-51.0968	-61.4839	-53.5161	-64.9355	-57.7097		-0.697	-45.2903	-53.6129	-52.5806	-65.0645	-45.4839		-0.697	8.30645	-53.1935	-60.7742	-61.4516	-39.5806		-0.697	-2.07258	-53.0323	-45.3871	-52.4516	-42		-0.697	-5.15806	-61.5806	-62.6129	-66.2581	-53.7097		-0.697	-3.88387	-50.6774	-52.5161	-59.7742	-48.5161
	-0.696	-47.2581	-61.7097	-62.0968	-57.7097	-65.4516		-0.696	-50.9032	-61.3226	-53.3548	-64.7419	-57.5806		-0.696	-45.1613	-53.4839	-52.4194	-64.9355	-45.3548		-0.696	8.31935	-53.0323	-60.6452	-61.3226	-39.4839		-0.696	-2.01581	-52.871	-45.2581	-52.2903	-41.8387		-0.696	-5.12258	-61.4194	-62.5161	-66.129	-53.5806		-0.696	-3.79032	-50.5484	-52.3548	-59.6129	-48.3548
	-0.695	-47.1935	-61.7419	-62.129	-57.7419	-65.4516		-0.695	-50.8387	-61.3226	-53.3226	-64.7097	-57.5806		-0.695	-45.0968	-53.4516	-52.4194	-64.9032	-45.3548		-0.695	8.20968	-53	-60.6452	-61.3226	-39.5161		-0.695	-2.05065	-52.871	-45.2581	-52.3226	-41.871		-0.695	-5.13548	-61.4194	-62.4516	-66.0968	-53.5484		-0.695	-3.84194	-50.5161	-52.3871	-59.6452	-48.4194
	-0.694	-47.0645	-61.6452	-62.0645	-57.6452	-65.3548		-0.694	-50.7419	-61.1935	-53.2258	-64.6452	-57.4516		-0.694	-44.9677	-53.3871	-52.3226	-64.8387	-45.2903		-0.694	8.14194	-52.9355	-60.5806	-61.2581	-39.4839		-0.694	-2.04742	-52.8065	-45.1935	-52.2258	-41.8065		-0.694	-5.11935	-61.2903	-62.3871	-66	-53.4839		-0.694	-3.8	-50.4839	-52.2903	-59.5806	-48.3548
	-0.693	-46.9355	-61.5484	-61.9355	-57.5806	-65.2903		-0.693	-50.6129	-61.0968	-53.129	-64.5161	-57.3548		-0.693	-44.871	-53.2581	-52.2258	-64.7419	-45.1935		-0.693	8.10645	-52.7742	-60.4516	-61.1613	-39.4194		-0.693	-2.04419	-52.6774	-45.0645	-52.129	-41.7097		-0.693	-5.06774	-61.1935	-62.2581	-65.871	-53.3548		-0.693	-3.76129	-50.3871	-52.1935	-59.5161	-48.2581
	-0.692	-46.8387	-61.4839	-61.9032	-57.5161	-65.2258		-0.692	-50.5161	-61.0323	-53.0645	-64.4516	-57.3226		-0.692	-44.7742	-53.1935	-52.1935	-64.7097	-45.1613		-0.692	8.07097	-52.7419	-60.4194	-61.129	-39.4194		-0.692	-2.06323	-52.6129	-45.0323	-52.0968	-41.6774		-0.692	-5.1	-61.129	-62.1935	-65.8387	-53.2903		-0.692	-3.77097	-50.3226	-52.1613	-59.4516	-48.2258
	-0.691	-46.7419	-61.4194	-61.8387	-57.4839	-65.1935		-0.691	-50.3871	-60.9355	-52.9677	-64.3548	-57.2581		-0.691	-44.6774	-53.129	-52.129	-64.6129	-45.129		-0.691	7.95484	-52.6452	-60.3548	-61.0968	-39.3871		-0.691	-2.10419	-52.5484	-44.9677	-52.0323	-41.6452		-0.691	-5.1	-61.0645	-62.129	-65.7742	-53.2258		-0.691	-3.75806	-50.2581	-52.129	-59.4194	-48.1935
	-0.69	-46.6129	-61.3548	-61.8065	-57.4194	-65.129		-0.69	-50.2903	-60.8387	-52.871	-64.2903	-57.1613		-0.69	-44.5484	-53.0323	-52.0323	-64.5484	-45.0323		-0.69	7.88065	-52.5806	-60.3226	-61.0323	-39.3871		-0.69	-2.13581	-52.4839	-44.9032	-51.9677	-41.5806		-0.69	-5.10645	-60.9677	-62.0645	-65.7097	-53.129		-0.69	-3.77419	-50.1935	-52.0645	-59.3871	-48.129
	-0.689	-46.4839	-61.2258	-61.6774	-57.3871	-65.0323		-0.689	-50.1613	-60.7097	-52.7742	-64.1613	-57.0645		-0.689	-44.4516	-52.9355	-51.9355	-64.4839	-44.9355		-0.689	7.82903	-52.4839	-60.1935	-60.9355	-39.3226		-0.689	-2.12968	-52.3548	-44.7742	-51.871	-41.5161		-0.689	-5.05806	-60.8387	-61.9355	-65.5806	-53.0323		-0.689	-3.71613	-50.0645	-51.9677	-59.2903	-48.0645
	-0.688	-46.4194	-61.1935	-61.6774	-57.3226	-65.0323		-0.688	-50.0645	-60.6452	-52.7097	-64.0968	-57.0645		-0.688	-44.3548	-52.871	-51.871	-64.4194	-44.9355		-0.688	7.70323	-52.4516	-60.1935	-60.9355	-39.2903		-0.688	-2.20548	-52.3226	-44.7419	-51.871	-41.4839		-0.688	-5.11613	-60.8065	-61.9032	-65.5484	-53		-0.688	-3.76774	-50.0323	-51.9677	-59.2903	-48.0323
	-0.687	-46.3226	-61.129	-61.6129	-57.2903	-65		-0.687	-49.9677	-60.5806	-52.6452	-64.0645	-57		-0.687	-44.2903	-52.8065	-51.8387	-64.3871	-44.9032		-0.687	7.56774	-52.3871	-60.1613	-60.871	-39.3226		-0.687	-2.27484	-52.2903	-44.6774	-51.8065	-41.4516		-0.687	-5.15484	-60.7419	-61.871	-65.4839	-52.9677		-0.687	-3.78065	-50	-51.9355	-59.2581	-48.0323
	-0.686	-46.1613	-60.9677	-61.4516	-57.129	-64.8387		-0.686	-49.8065	-60.4194	-52.4839	-63.871	-56.8387		-0.686	-44.129	-52.6774	-51.7097	-64.2258	-44.7419		-0.686	7.58065	-52.1613	-59.9677	-60.7097	-39.1935		-0.686	-2.24	-52.129	-44.5484	-51.6452	-41.2903		-0.686	-5.08065	-60.5484	-61.6774	-65.3226	-52.7742		-0.686	-3.69677	-49.871	-51.7419	-59.0968	-47.8387
	-0.685	-46.0968	-60.9677	-61.4516	-57.1613	-64.871		-0.685	-49.7419	-60.4194	-52.4516	-63.8387	-56.8065		-0.685	-44.0645	-52.6129	-51.6774	-64.2581	-44.7419		-0.685	7.41613	-52.1935	-60	-60.7419	-39.2581		-0.685	-2.3571	-52.0968	-44.5484	-51.6452	-41.3226		-0.685	-5.16774	-60.5161	-61.6452	-65.3226	-52.7742		-0.685	-3.75161	-49.8387	-51.7419	-59.129	-47.9032
	-0.684	-46	-60.9355	-61.4194	-57.129	-64.8387		-0.684	-49.6452	-60.3226	-52.3548	-63.7742	-56.7419		-0.684	-43.9677	-52.5806	-51.6129	-64.1935	-44.7097		-0.684	7.27097	-52.1613	-59.9677	-60.7097	-39.2258		-0.684	-2.4329	-52.0645	-44.5161	-51.6129	-41.2903		-0.684	-5.20323	-60.4839	-61.5806	-65.2903	-52.7097		-0.684	-3.77419	-49.8065	-51.7742	-59.129	-47.871
	-0.683	-45.8387	-60.7742	-61.2581	-56.9677	-64.6452		-0.683	-49.5161	-60.129	-52.1935	-63.5806	-56.6129		-0.683	-43.8387	-52.3871	-51.4516	-64.0323	-44.5806		-0.683	7.25161	-51.9355	-59.7419	-60.5161	-39.0968		-0.683	-2.40452	-51.9032	-44.3226	-51.4516	-41.129		-0.683	-5.14516	-60.2903	-61.3871	-65.0645	-52.5484		-0.683	-3.69032	-49.6129	-51.5806	-58.9355	-47.7097
	-0.682	-45.7742	-60.7419	-61.2581	-57	-64.6774		-0.682	-49.4194	-60.129	-52.1935	-63.5484	-56.5806		-0.682	-43.7742	-52.3871	-51.4516	-64.0323	-44.5806		-0.682	7.08387	-51.9677	-59.7742	-60.5484	-39.129		-0.682	-2.5371	-51.9032	-44.3548	-51.4839	-41.1613		-0.682	-5.22581	-60.2581	-61.4194	-65.0645	-52.5484		-0.682	-3.78065	-49.6452	-51.6129	-58.9677	-47.7419
	-0.681	-45.6774	-60.6774	-61.2258	-56.9355	-64.6452		-0.681	-49.3226	-60.0323	-52.129	-63.4839	-56.5161		-0.681	-43.6452	-52.3226	-51.3871	-63.9677	-44.5161		-0.681	6.96774	-51.871	-59.7419	-60.5161	-39.129		-0.681	-2.60032	-51.871	-44.2903	-51.4194	-41.0968		-0.681	-5.26774	-60.1935	-61.3548	-65	-52.4839		-0.681	-3.78387	-49.5806	-51.5484	-58.9355	-47.6774
	-0.68	-45.5161	-60.5161	-61.0968	-56.7742	-64.4839		-0.68	-49.1935	-59.871	-51.9677	-63.3226	-56.3548		-0.68	-43.5484	-52.1613	-51.2581	-63.8387	-44.4194		-0.68	6.92581	-51.7097	-59.5806	-60.3871	-39.0323		-0.68	-2.60355	-51.7097	-44.1613	-51.2581	-40.9677		-0.68	-5.24516	-60.0645	-61.1935	-64.8387	-52.3226		-0.68	-3.74839	-49.4194	-51.4194	-58.7742	-47.5484
	-0.679	-45.4194	-60.5161	-61.0645	-56.8065	-64.5161		-0.679	-49.0968	-59.8065	-51.9355	-63.2903	-56.3548		-0.679	-43.4839	-52.129	-51.2258	-63.8065	-44.3871		-0.679	6.78065	-51.7097	-59.6129	-60.3871	-39.0645		-0.679	-2.72355	-51.6774	-44.1613	-51.2581	-41		-0.679	-5.30968	-60	-61.1613	-64.8387	-52.2903		-0.679	-3.77419	-49.4194	-51.3871	-58.8065	-47.5806
	-0.678	-45.3548	-60.4516	-61.0323	-56.7419	-64.4516		-0.678	-48.9677	-59.7419	-51.871	-63.1935	-56.2581		-0.678	-43.3548	-52.0645	-51.1613	-63.7419	-44.3548		-0.678	6.62903	-51.6452	-59.5484	-60.3226	-39.0323		-0.678	-2.79935	-51.6129	-44.0645	-51.1935	-40.9355		-0.678	-5.34516	-59.9355	-61.0645	-64.7742	-52.2258		-0.678	-3.79677	-49.3226	-51.3548	-58.7742	-47.5161
	-0.677	-45.1935	-60.3226	-60.9032	-56.6452	-64.3548		-0.677	-48.871	-59.6452	-51.7419	-63.0968	-56.1935		-0.677	-43.2581	-51.9677	-51.0645	-63.6452	-44.2581		-0.677	6.53871	-51.5484	-59.4516	-60.2581	-38.9677		-0.677	-2.82774	-51.5161	-43.9677	-51.129	-40.8387		-0.677	-5.36774	-59.8065	-60.9677	-64.6452	-52.0968		-0.677	-3.80968	-49.2581	-51.2581	-58.6774	-47.4516
	-0.676	-45.129	-60.2903	-60.871	-56.6452	-64.3226		-0.676	-48.7742	-59.5484	-51.6774	-63	-56.129		-0.676	-43.1613	-51.9032	-51	-63.5806	-44.2258		-0.676	6.41935	-51.4839	-59.3871	-60.1935	-38.9677		-0.676	-2.92258	-51.4839	-43.9032	-51.0645	-40.8065		-0.676	-5.3871	-59.7742	-60.9355	-64.6129	-52.0323		-0.676	-3.83548	-49.1935	-51.1935	-58.6452	-47.4194
	-0.675	-45.0323	-60.1935	-60.7742	-56.5806	-64.2903		-0.675	-48.6774	-59.4516	-51.6129	-62.9355	-56.0645		-0.675	-43.0323	-51.8065	-50.9355	-63.5484	-44.1613		-0.675	6.3	-51.4194	-59.3226	-60.1613	-38.9355		-0.675	-3.00806	-51.4194	-43.8387	-51	-40.7419		-0.675	-5.42258	-59.6774	-60.8387	-64.5161	-51.9355		-0.675	-3.84839	-49.1613	-51.1613	-58.5806	-47.3548
	-0.674	-44.9032	-60.129	-60.7419	-56.5161	-64.2258		-0.674	-48.5484	-59.3871	-51.5161	-62.8387	-55.9677		-0.674	-43	-51.7419	-50.8387	-63.4516	-44.129		-0.674	6.17419	-51.3226	-59.2903	-60.0968	-38.9032		-0.674	-3.10581	-51.2903	-43.8387	-50.9677	-40.7097		-0.674	-5.46129	-59.5806	-60.7742	-64.4516	-51.871		-0.674	-3.88065	-49.0645	-51.129	-58.5161	-47.3548
	-0.673	-44.8065	-60.0323	-60.6452	-56.4194	-64.0968		-0.673	-48.4516	-59.2581	-51.3871	-62.6774	-55.8387		-0.673	-42.871	-51.6129	-50.7419	-63.3548	-44.0323		-0.673	6.08065	-51.2258	-59.1935	-60	-38.8387		-0.673	-3.14065	-51.2258	-43.7097	-50.8387	-40.6129		-0.673	-5.46774	-59.4516	-60.6452	-64.3548	-51.7742		-0.673	-3.84194	-48.9677	-51	-58.4194	-47.2258
	-0.672	-44.7097	-60	-60.6129	-56.3871	-64.0968		-0.672	-48.3548	-59.1613	-51.3226	-62.6452	-55.8065		-0.672	-42.7742	-51.5806	-50.7097	-63.3226	-43.9677		-0.672	5.93548	-51.1613	-59.1613	-59.9677	-38.8387		-0.672	-3.25484	-51.1935	-43.6774	-50.8387	-40.5806		-0.672	-5.55806	-59.4194	-60.6129	-64.3226	-51.7419		-0.672	-3.89032	-48.9355	-50.9677	-58.3871	-47.2258
	-0.671	-44.6129	-59.9032	-60.5484	-56.3548	-64.0645		-0.671	-48.2581	-59.129	-51.2903	-62.5806	-55.7742		-0.671	-42.6774	-51.5161	-50.6452	-63.2903	-43.9355		-0.671	5.77742	-51.0968	-59.0968	-59.9355	-38.8387		-0.671	-3.35806	-51.129	-43.6129	-50.8065	-40.5806		-0.671	-5.6129	-59.3548	-60.5806	-64.2903	-51.6452		-0.671	-3.93548	-48.9032	-50.9677	-58.3548	-47.1935
	-0.67	-44.4839	-59.7742	-60.4194	-56.2258	-63.9032		-0.67	-48.129	-59	-51.0968	-62.4194	-55.6129		-0.67	-42.5484	-51.3548	-50.5161	-63.129	-43.8065		-0.67	5.75806	-50.9677	-58.9677	-59.7742	-38.6774		-0.67	-3.35484	-50.9677	-43.4839	-50.6452	-40.4194		-0.67	-5.59677	-59.1935	-60.3871	-64.0968	-51.4839		-0.67	-3.87742	-48.7419	-50.8065	-58.1935	-47.0323
	-0.669	-44.3871	-59.7742	-60.4194	-56.2258	-63.9032		-0.669	-48.0323	-58.9355	-51.0645	-62.3871	-55.6129		-0.669	-42.4839	-51.3548	-50.5161	-63.129	-43.8065		-0.669	5.57097	-50.9677	-58.9677	-59.8065	-38.7419		-0.669	-3.49677	-50.9677	-43.5161	-50.6452	-40.4194		-0.669	-5.66452	-59.1935	-60.3548	-64.0645	-51.4839		-0.669	-3.96774	-48.7419	-50.8065	-58.2258	-47.0645
	-0.668	-44.3226	-59.7097	-60.3871	-56.1935	-63.871		-0.668	-47.9355	-58.871	-51.0323	-62.3226	-55.5484		-0.668	-42.3871	-51.2581	-50.4516	-63.0645	-43.7742		-0.668	5.43226	-50.9032	-58.9355	-59.7742	-38.7419		-0.668	-3.6129	-50.9355	-43.4516	-50.6129	-40.3871		-0.668	-5.72903	-59.0968	-60.3226	-64	-51.4194		-0.668	-4.01935	-48.6774	-50.7742	-58.1935	-47.0323
	-0.667	-44.1613	-59.5484	-60.1935	-56	-63.7097		-0.667	-47.8065	-58.6774	-50.8387	-62.129	-55.3548		-0.667	-42.2258	-51.0968	-50.2581	-62.9032	-43.5806		-0.667	5.42258	-50.7097	-58.7419	-59.5806	-38.6129		-0.667	-3.61613	-50.7419	-43.2581	-50.4516	-40.2258		-0.667	-5.69677	-58.9032	-60.129	-63.8387	-51.2258		-0.667	-3.92903	-48.4839	-50.6452	-58.0323	-46.871
	-0.666	-44.0968	-59.5484	-60.2258	-56.0645	-63.7419		-0.666	-47.7419	-58.6452	-50.8387	-62.0968	-55.3548		-0.666	-42.1935	-51.0968	-50.2903	-62.9032	-43.6452		-0.666	5.22581	-50.7419	-58.7742	-59.6129	-38.6452		-0.666	-3.73226	-50.7742	-43.2903	-50.4516	-40.2581		-0.666	-5.7871	-58.9032	-60.1613	-63.8387	-51.2581		-0.666	-4.03226	-48.5484	-50.6129	-58.0645	-46.9032
	-0.665	-43.9677	-59.4839	-60.1613	-56	-63.6774		-0.665	-47.6129	-58.5806	-50.7419	-62	-55.2903		-0.665	-42.0968	-51	-50.2258	-62.8387	-43.5806		-0.665	5.1129	-50.6452	-58.7419	-59.5806	-38.6129		-0.665	-3.84194	-50.7097	-43.2258	-50.3871	-40.2258		-0.665	-5.84194	-58.8387	-60.0645	-63.7742	-51.1935		-0.665	-4.05161	-48.4516	-50.5806	-58	-46.871
	-0.664	-43.871	-59.3548	-60.0323	-55.871	-63.5484		-0.664	-47.5161	-58.4194	-50.5806	-61.871	-55.1613		-0.664	-42	-50.871	-50.0645	-62.7097	-43.4516		-0.664	5.03871	-50.5161	-58.5806	-59.4194	-38.5161		-0.664	-3.8871	-50.5806	-43.0968	-50.2581	-40.0968		-0.664	-5.82581	-58.6774	-59.9355	-63.6129	-51.0323		-0.664	-4.00968	-48.3226	-50.4516	-57.871	-46.7419
	-0.663	-43.7742	-59.3226	-60.0323	-55.871	-63.5484		-0.663	-47.4194	-58.3871	-50.5806	-61.8387	-55.129		-0.663	-41.9032	-50.8387	-50.0323	-62.6774	-43.4516		-0.663	4.87419	-50.5161	-58.5484	-59.4516	-38.5484		-0.663	-4.00323	-50.5806	-43.0968	-50.2903	-40.0968		-0.663	-5.93871	-58.6452	-59.9032	-63.6129	-51.0323		-0.663	-4.0871	-48.3226	-50.4516	-57.871	-46.7742
	-0.662	-43.6774	-59.2581	-59.9677	-55.8065	-63.4839		-0.662	-47.2903	-58.2903	-50.4839	-61.7419	-55.0323		-0.662	-41.8065	-50.7742	-50	-62.6452	-43.3871		-0.662	4.76774	-50.4194	-58.5161	-59.3871	-38.5161		-0.662	-4.09032	-50.4839	-43.0323	-50.2258	-40.0323		-0.662	-5.97742	-58.5484	-59.8065	-63.5484	-50.9677		-0.662	-4.10645	-48.2581	-50.3871	-57.8387	-46.7097
	-0.661	-43.5806	-59.0968	-59.871	-55.7419	-63.3871		-0.661	-47.1935	-58.1935	-50.3871	-61.6129	-54.9355		-0.661	-41.7097	-50.6452	-49.871	-62.5161	-43.2903		-0.661	4.69677	-50.3548	-58.4194	-59.2581	-38.4516		-0.661	-4.14839	-50.3871	-42.9355	-50.0645	-39.9355		-0.661	-5.98065	-58.4516	-59.7097	-63.4194	-50.8065		-0.661	-4.09032	-48.1613	-50.2903	-57.7419	-46.6129
	-0.66	-43.4839	-59.0645	-59.8065	-55.6774	-63.3548		-0.66	-47.0645	-58.0968	-50.3226	-61.5484	-54.871		-0.66	-41.6129	-50.5806	-49.8387	-62.4839	-43.2581		-0.66	4.56774	-50.2903	-58.3871	-59.2903	-38.4194		-0.66	-4.23548	-50.3226	-42.8387	-50.0323	-39.9032		-0.66	-6.03871	-58.3871	-59.6774	-63.3548	-50.7742		-0.66	-4.13226	-48.0968	-50.2581	-57.6774	-46.5806
	-0.659	-43.3871	-59.0323	-59.7742	-55.6452	-63.2903		-0.659	-46.9677	-58.0323	-50.2258	-61.4516	-54.8065		-0.659	-41.5161	-50.5161	-49.7742	-62.4194	-43.1935		-0.659	4.44194	-50.1935	-58.3226	-59.1935	-38.4194		-0.659	-4.33871	-50.2581	-42.871	-50	-39.8387		-0.659	-6.06452	-58.2903	-59.5806	-63.2903	-50.6774		-0.659	-4.16774	-48.0323	-50.1935	-57.6129	-46.5484
	-0.658	-43.2903	-58.9355	-59.6774	-55.6129	-63.2581		-0.658	-46.871	-57.9355	-50.129	-61.3548	-54.7097		-0.658	-41.4194	-50.4516	-49.6774	-62.3226	-43.129		-0.658	4.34516	-50.129	-58.2581	-59.1613	-38.3548		-0.658	-4.4	-50.1935	-42.7742	-49.9677	-39.7742		-0.658	-6.11935	-58.2581	-59.4839	-63.1935	-50.6129		-0.658	-4.18387	-47.9677	-50.129	-57.5484	-46.4839
	-0.657	-43.1613	-58.8065	-59.5806	-55.4839	-63.129		-0.657	-46.7742	-57.8387	-50	-61.2258	-54.6129		-0.657	-41.3226	-50.3226	-49.5806	-62.2258	-43.0323		-0.657	4.26774	-50.0323	-58.1613	-59.0323	-38.2903		-0.657	-4.44516	-50.0968	-42.6774	-49.871	-39.6774		-0.657	-6.11613	-58.0968	-59.3871	-63.0645	-50.4839		-0.657	-4.18065	-47.871	-50.0323	-57.4516	-46.4194
	-0.656	-43.0968	-58.8065	-59.5806	-55.4516	-63.0968		-0.656	-46.6452	-57.7742	-49.9677	-61.1613	-54.5806		-0.656	-41.2258	-50.2581	-49.5484	-62.1935	-43		-0.656	4.13548	-50	-58.129	-59.0323	-38.3226		-0.656	-4.54839	-50.0645	-42.6452	-49.8387	-39.6774		-0.656	-6.16452	-58.0645	-59.3226	-63.0645	-50.4194		-0.656	-4.22258	-47.8387	-50	-57.4194	-46.3871
	-0.655	-42.9677	-58.7097	-59.5161	-55.4194	-63.0645		-0.655	-46.5484	-57.6774	-49.871	-61.0968	-54.4839		-0.655	-41.129	-50.1935	-49.4839	-62.129	-42.9677		-0.655	4.01613	-49.9355	-58.0968	-58.9677	-38.2903		-0.655	-4.66129	-50.0323	-42.6129	-49.8065	-39.6452		-0.655	-6.21613	-58	-59.2903	-63	-50.3871		-0.655	-4.25806	-47.7742	-50	-57.4194	-46.3871
	-0.654	-42.8387	-58.5484	-59.3226	-55.2581	-62.9032		-0.654	-46.4194	-57.5161	-49.7419	-60.9355	-54.3548		-0.654	-41.0323	-50.0645	-49.3226	-61.9677	-42.8387		-0.654	3.98387	-49.7742	-57.9355	-58.8065	-38.1935		-0.654	-4.64839	-49.871	-42.4516	-49.6452	-39.5161		-0.654	-6.17742	-57.8387	-59.0968	-62.8387	-50.2258		-0.654	-4.2	-47.6129	-49.8387	-57.2581	-46.1935
	-0.653	-42.7742	-58.5484	-59.3548	-55.2581	-62.9355		-0.653	-46.3226	-57.4839	-49.7097	-60.871	-54.3226		-0.653	-40.9677	-50.0323	-49.3226	-62	-42.8387		-0.653	3.83548	-49.7742	-57.9677	-58.8387	-38.2258		-0.653	-4.8	-49.871	-42.4839	-49.6452	-39.5161		-0.653	-6.31935	-57.8065	-59.0968	-62.8387	-50.1935		-0.653	-4.27419	-47.6129	-49.871	-57.2581	-46.2258
	-0.652	-42.7097	-58.5161	-59.3226	-55.2581	-62.9032		-0.652	-46.2258	-57.4516	-49.6452	-60.8065	-54.2903		-0.652	-40.871	-49.9677	-49.2581	-61.9355	-42.8065		-0.652	3.72258	-49.7419	-57.9032	-58.8065	-38.1935		-0.652	-4.89032	-49.8065	-42.3871	-49.5806	-39.4839		-0.652	-6.36774	-57.7742	-59.0323	-62.7742	-50.129		-0.652	-4.3	-47.5806	-49.8065	-57.2258	-46.1935
	-0.651	-42.5161	-58.3226	-59.1613	-55.0968	-62.7097		-0.651	-46.0645	-57.2581	-49.4839	-60.6452	-54.0968		-0.651	-40.7419	-49.8387	-49.129	-61.7742	-42.6452		-0.651	3.70323	-49.5806	-57.7419	-58.6452	-38.0645		-0.651	-4.88387	-49.6774	-42.2581	-49.4194	-39.3226		-0.651	-6.2871	-57.5806	-58.871	-62.6129	-50		-0.651	-4.25161	-47.3871	-49.6452	-57.0645	-46.0323
	-0.65	-42.4839	-58.3226	-59.1613	-55.0968	-62.7419		-0.65	-46.0323	-57.2258	-49.4516	-60.6129	-54.0968		-0.65	-40.6452	-49.8065	-49.129	-61.7419	-42.6452		-0.65	3.54839	-49.5806	-57.7742	-58.6452	-38.0968		-0.65	-5.00323	-49.6774	-42.2581	-49.4516	-39.3548		-0.65	-6.40323	-57.5484	-58.871	-62.5806	-50		-0.65	-4.32903	-47.4194	-49.7097	-57.0968	-46.0645
	-0.649	-42.3871	-58.2581	-59.129	-55.0323	-62.7097		-0.649	-45.9032	-57.129	-49.3548	-60.5161	-54.0323		-0.649	-40.5806	-49.7419	-49.0323	-61.7097	-42.5806		-0.649	3.43548	-49.5161	-57.7097	-58.6129	-38.0645		-0.649	-5.07742	-49.6129	-42.1935	-49.3871	-39.2903		-0.649	-6.41613	-57.4839	-58.7742	-62.5161	-49.9032		-0.649	-4.35806	-47.3548	-49.6129	-57.0323	-46.0323
	-0.648	-42.2581	-58.0968	-58.9677	-54.9032	-62.5484		-0.648	-45.7742	-57	-49.2258	-60.3548	-53.871		-0.648	-40.4516	-49.5806	-48.9032	-61.5484	-42.4516		-0.648	3.41935	-49.3548	-57.5484	-58.4839	-37.9677		-0.648	-5.06774	-49.4516	-42.0645	-49.2581	-39.1613		-0.648	-6.41613	-57.3548	-58.6452	-62.3226	-49.7419		-0.648	-4.3871	-47.1935	-49.4839	-56.871	-45.871
	-0.647	-42.1935	-58.0968	-58.9355	-54.9032	-62.5484		-0.647	-45.7097	-56.9677	-49.1613	-60.3226	-53.8387		-0.647	-40.3548	-49.5806	-48.9032	-61.5161	-42.4516		-0.647	3.25806	-49.3548	-57.5806	-58.4516	-38		-0.647	-5.19677	-49.4516	-42.0968	-49.2581	-39.1613		-0.647	-6.4871	-57.3226	-58.6129	-62.3548	-49.7419		-0.647	-4.3871	-47.1935	-49.5161	-56.9032	-45.871
	-0.646	-42.0968	-58	-58.9032	-54.8387	-62.4516		-0.646	-45.6129	-56.871	-49.0968	-60.1935	-53.7742		-0.646	-40.2581	-49.5161	-48.8387	-61.4516	-42.3871		-0.646	3.18484	-49.2581	-57.4839	-58.3871	-37.9355		-0.646	-5.25806	-49.3548	-42	-49.1935	-39.0645		-0.646	-6.49355	-57.2258	-58.5161	-62.2581	-49.6452		-0.646	-4.3129	-47.0968	-49.4516	-56.8065	-45.8387
	-0.645	-41.9677	-57.9032	-58.7742	-54.7419	-62.3548		-0.645	-45.4516	-56.7419	-48.9677	-60.0968	-53.6774		-0.645	-40.1613	-49.3871	-48.7097	-61.3548	-42.2903		-0.645	3.12161	-49.1613	-57.4194	-58.3226	-37.871		-0.645	-5.29032	-49.2581	-41.9032	-49.0968	-39		-0.645	-6.50323	-57.0968	-58.3871	-62.129	-49.5161		-0.645	-4.16129	-47	-49.3548	-56.7097	-45.7419
	-0.644	-41.871	-57.871	-58.7742	-54.7097	-62.2903		-0.644	-45.3871	-56.6452	-48.9032	-60.0323	-53.5806		-0.644	-40.0645	-49.3226	-48.6774	-61.2903	-42.2581		-0.644	3.0271	-49.129	-57.3548	-58.2581	-37.871		-0.644	-5.34516	-49.2258	-41.871	-49.0323	-38.9677		-0.644	-6.53871	-57.0323	-58.3548	-62.0645	-49.4839		-0.644	-4.15161	-46.9677	-49.2903	-56.6774	-45.6774
	-0.643	-41.8065	-57.7742	-58.6774	-54.6129	-62.2581		-0.643	-45.2903	-56.5806	-48.8387	-59.9032	-53.5161		-0.643	-39.9677	-49.2581	-48.5806	-61.2581	-42.1935		-0.643	2.91935	-49.0645	-57.2903	-58.1935	-37.8387		-0.643	-5.43226	-49.1613	-41.8065	-48.9677	-38.9032		-0.643	-6.56129	-56.9677	-58.2581	-61.9677	-49.3871		-0.643	-4.23548	-46.871	-49.2581	-56.6129	-45.6452
	-0.642	-41.6774	-57.7097	-58.5806	-54.5484	-62.1935		-0.642	-45.1935	-56.4839	-48.7419	-59.8065	-53.4839		-0.642	-39.871	-49.1613	-48.5161	-61.1613	-42.129		-0.642	2.85645	-49	-57.2258	-58.1613	-37.8065		-0.642	-5.48387	-49.0968	-41.7419	-48.9032	-38.8387		-0.642	-6.59355	-56.871	-58.1935	-61.9032	-49.3226		-0.642	-4.32581	-46.8065	-49.1935	-56.5484	-45.5806
	-0.641	-41.5806	-57.5806	-58.4839	-54.4516	-62.0968		-0.641	-45.0323	-56.3548	-48.6452	-59.6774	-53.3548		-0.641	-39.7742	-49.0645	-48.4194	-61.0645	-42.0323		-0.641	2.82774	-48.871	-57.129	-58.0323	-37.7097		-0.641	-5.50323	-49	-41.6452	-48.8065	-38.7419		-0.641	-6.56452	-56.7419	-58.0645	-61.7742	-49.2258		-0.641	-4.35806	-46.6774	-49.0645	-56.4516	-45.4839
	-0.64	-41.5161	-57.5484	-58.4516	-54.4516	-62.0323		-0.64	-44.9355	-56.2903	-48.5806	-59.6129	-53.2581		-0.64	-39.6774	-49	-48.3871	-61	-42		-0.64	2.70774	-48.8387	-57.0968	-58.0323	-37.7419		-0.64	-5.57742	-48.9355	-41.6129	-48.7742	-38.7419		-0.64	-6.63548	-56.7097	-58.0323	-61.7097	-49.1613		-0.64	-4.42581	-46.6452	-49.0645	-56.4194	-45.4839
	-0.639	-41.4194	-57.4839	-58.4194	-54.3871	-62.0323		-0.639	-44.871	-56.2258	-48.4839	-59.5484	-53.2258		-0.639	-39.5806	-48.9677	-48.3226	-60.9677	-41.9677		-0.639	2.6129	-48.8065	-57.0645	-58	-37.7097		-0.639	-5.67419	-48.9032	-41.5484	-48.7742	-38.6774		-0.639	-6.64839	-56.6129	-58	-61.6452	-49.129		-0.639	-4.50323	-46.6129	-49	-56.3871	-45.4516
	-0.638	-41.2903	-57.3226	-58.2581	-54.2581	-61.871		-0.638	-44.7419	-56.0645	-48.3226	-59.3871	-53.0968		-0.638	-39.4516	-48.8065	-48.1613	-60.8065	-41.8387		-0.638	2.60355	-48.6452	-56.9032	-57.8387	-37.5806		-0.638	-5.64839	-48.7742	-41.4194	-48.6129	-38.5484		-0.638	-6.6129	-56.4839	-57.8065	-61.4839	-48.9677		-0.638	-4.47419	-46.4839	-48.9032	-56.2258	-45.2903
	-0.637	-41.2258	-57.3226	-58.2581	-54.2581	-61.871		-0.637	-44.6774	-56.0323	-48.3226	-59.3548	-53.0323		-0.637	-39.3871	-48.7742	-48.1613	-60.8065	-41.8387		-0.637	2.46129	-48.6452	-56.9032	-57.871	-37.6129		-0.637	-5.75806	-48.7419	-41.4194	-48.6129	-38.5484		-0.637	-6.69355	-56.4516	-57.7742	-61.4516	-48.9677		-0.637	-4.55484	-46.4516	-48.9032	-56.2581	-45.2903
	-0.636	-41.129	-57.2903	-58.2258	-54.2258	-61.8387		-0.636	-44.5806	-55.9355	-48.2258	-59.2581	-52.9677		-0.636	-39.2903	-48.7097	-48.0645	-60.7419	-41.7742		-0.636	2.37935	-48.5806	-56.871	-57.8065	-37.6129		-0.636	-5.83226	-48.7097	-41.3548	-48.5806	-38.5161		-0.636	-6.69677	-56.4194	-57.7097	-61.3871	-48.9032		-0.636	-4.60323	-46.3871	-48.8387	-56.1613	-45.2903
	-0.635	-40.9677	-57.0968	-58.0323	-54.0323	-61.6452		-0.635	-44.4194	-55.7742	-48.0645	-59.0645	-52.7742		-0.635	-39.1613	-48.5484	-47.9355	-60.5806	-41.6129		-0.635	2.39806	-48.4194	-56.7097	-57.6129	-37.4516		-0.635	-5.79032	-48.5161	-41.1935	-48.4194	-38.3548		-0.635	-6.64194	-56.2258	-57.5161	-61.1935	-48.7097		-0.635	-4.54194	-46.1935	-48.6774	-56	-45.0968
	-0.634	-40.9032	-57.0968	-58.0645	-54.0645	-61.6774		-0.634	-44.3548	-55.7419	-48.0323	-59.0645	-52.8065		-0.634	-39.0968	-48.5484	-47.9355	-60.5806	-41.6452		-0.634	2.27194	-48.4194	-56.7419	-57.6774	-37.4839		-0.634	-5.8871	-48.5484	-41.2258	-48.4194	-38.3871		-0.634	-6.70323	-56.1935	-57.5484	-61.1935	-48.6774		-0.634	-4.62903	-46.2258	-48.7097	-56.0323	-45.129
	-0.633	-40.8065	-57.0323	-58	-54	-61.5806		-0.633	-44.2581	-55.6774	-47.9677	-58.9677	-52.7097		-0.633	-39	-48.4516	-47.871	-60.5161	-41.5484		-0.633	2.18645	-48.3548	-56.6774	-57.6129	-37.4516		-0.633	-5.92581	-48.4839	-41.1613	-48.3548	-38.3226		-0.633	-6.72903	-56.0968	-57.4516	-61.129	-48.6129		-0.633	-4.63226	-46.1613	-48.6452	-55.9677	-45.0645
	-0.632	-40.6774	-56.871	-57.8387	-53.871	-61.4516		-0.632	-44.129	-55.5161	-47.8065	-58.8065	-52.5484		-0.632	-38.871	-48.3548	-47.7419	-60.3548	-41.4516		-0.632	2.19903	-48.2258	-56.5161	-57.4516	-37.3548		-0.632	-5.9129	-48.3226	-41	-48.2258	-38.1935		-0.632	-6.69032	-55.9677	-57.3226	-60.9677	-48.4839		-0.632	-4.61613	-46	-48.5161	-55.8387	-44.9355
	-0.631	-40.6129	-56.871	-57.8387	-53.871	-61.4516		-0.631	-44.0323	-55.4516	-47.7742	-58.7742	-52.5484		-0.631	-38.8065	-48.2903	-47.7097	-60.3548	-41.4194		-0.631	2.09484	-48.1935	-56.5161	-57.4839	-37.3548		-0.631	-5.99677	-48.3226	-41.0323	-48.1935	-38.1935		-0.631	-6.74516	-55.9355	-57.2903	-60.9355	-48.4516		-0.631	-4.67419	-46	-48.5161	-55.8065	-44.9677
	-0.63	-40.5161	-56.7742	-57.7742	-53.7742	-61.3871		-0.63	-43.9355	-55.3548	-47.6774	-58.6452	-52.4839		-0.63	-38.7097	-48.2258	-47.6129	-60.2903	-41.3548		-0.63	2.02839	-48.129	-56.4516	-57.3871	-37.3226		-0.63	-6.04194	-48.2581	-40.9355	-48.129	-38.129		-0.63	-6.73871	-55.8387	-57.1935	-60.871	-48.3871		-0.63	-4.69355	-45.9032	-48.4516	-55.7419	-44.9032
	-0.629	-40.4194	-56.6452	-57.6774	-53.6774	-61.2581		-0.629	-43.8387	-55.2258	-47.5484	-58.5161	-52.3548		-0.629	-38.5806	-48.0968	-47.5161	-60.1613	-41.2581		-0.629	1.98742	-48	-56.3548	-57.2903	-37.2581		-0.629	-6.02903	-48.129	-40.8387	-48.0323	-38		-0.629	-6.69677	-55.7419	-57.0645	-60.7419	-48.2258		-0.629	-4.77419	-45.8387	-48.3548	-55.6452	-44.8065
	-0.628	-40.3226	-56.6129	-57.6129	-53.6129	-61.2258		-0.628	-43.7419	-55.1613	-47.4839	-58.4516	-52.2903		-0.628	-38.4839	-48.0645	-47.4516	-60.129	-41.2258		-0.628	1.94935	-48	-56.2903	-57.2581	-37.2258		-0.628	-6.07097	-48.0968	-40.8065	-48	-37.9677		-0.628	-6.73548	-55.6452	-57.0323	-60.6452	-48.1935		-0.628	-4.83871	-45.7742	-48.3226	-55.6129	-44.8065
	-0.627	-40.2258	-56.5161	-57.5484	-53.5806	-61.1613		-0.627	-43.6452	-55.0645	-47.3871	-58.3871	-52.1935		-0.627	-38.4194	-47.9677	-47.3871	-60.0323	-41.1613		-0.627	1.87065	-47.9032	-56.2258	-57.2258	-37.1935		-0.627	-6.10968	-48	-40.7097	-47.9355	-37.9355		-0.627	-6.72581	-55.5484	-56.9355	-60.5806	-48.0968		-0.627	-4.87097	-45.7097	-48.2903	-55.5161	-44.7419
	-0.626	-40.129	-56.4516	-57.4839	-53.5161	-61.0968		-0.626	-43.5161	-54.9677	-47.3226	-58.2581	-52.1613		-0.626	-38.2903	-47.9032	-47.2903	-59.9677	-41.0968		-0.626	1.82935	-47.8387	-56.1613	-57.1613	-37.1613		-0.626	-6.13226	-47.9677	-40.6452	-47.8387	-37.871		-0.626	-6.74516	-55.4839	-56.871	-60.4839	-48.0323		-0.626	-4.91613	-45.6129	-48.1935	-55.4839	-44.6774
	-0.625	-40	-56.3548	-57.3871	-53.4194	-61		-0.625	-43.4194	-54.871	-47.1935	-58.1613	-52		-0.625	-38.1935	-47.8065	-47.2258	-59.8387	-41		-0.625	1.81355	-47.7419	-56.0645	-57.0323	-37.0968		-0.625	-6.13871	-47.871	-40.5806	-47.7419	-37.7742		-0.625	-6.72903	-55.3548	-56.7419	-60.3871	-47.9677		-0.625	-4.92581	-45.5161	-48.0968	-55.3548	-44.5484
	-0.624	-39.9032	-56.2903	-57.3548	-53.3871	-60.9355		-0.624	-43.3548	-54.8065	-47.129	-58.0645	-51.9677		-0.624	-38.0968	-47.7419	-47.1613	-59.8065	-40.9677		-0.624	1.71258	-47.7097	-56.0323	-57	-37.0968		-0.624	-6.18065	-47.8065	-40.5161	-47.7419	-37.7419		-0.624	-6.75484	-55.3226	-56.6452	-60.3226	-47.871		-0.624	-4.93871	-45.4839	-48.0968	-55.3226	-44.5484
	-0.623	-39.8387	-56.2258	-57.2903	-53.3226	-60.9032		-0.623	-43.2258	-54.7097	-47.0645	-57.9677	-51.9032		-0.623	-38.0323	-47.6774	-47.0968	-59.7419	-40.9032		-0.623	1.66194	-47.6774	-56	-56.9677	-37.0645		-0.623	-6.22581	-47.7742	-40.4516	-47.6774	-37.6774		-0.623	-6.75806	-55.2258	-56.6129	-60.2581	-47.8065		-0.623	-4.98065	-45.3871	-48.0323	-55.2581	-44.5161
	-0.622	-39.6774	-56.0645	-57.129	-53.1613	-60.7419		-0.622	-43.0968	-54.5484	-46.9032	-57.8387	-51.7419		-0.622	-37.871	-47.5484	-46.9677	-59.6129	-40.7742		-0.622	1.70323	-47.4839	-55.8065	-56.8065	-36.9032		-0.622	-6.17419	-47.6129	-40.3226	-47.5484	-37.5484		-0.622	-6.69677	-55.0645	-56.4516	-60.0968	-47.6452		-0.622	-4.91935	-45.2581	-47.871	-55.129	-44.3548
	-0.621	-39.6452	-56.0323	-57.0968	-53.1613	-60.7419		-0.621	-43.0323	-54.5161	-46.8387	-57.7742	-51.7419		-0.621	-37.8065	-47.5484	-46.9355	-59.5806	-40.7419		-0.621	1.61452	-47.4839	-55.8065	-56.8387	-36.9677		-0.621	-6.25806	-47.5806	-40.3226	-47.5161	-37.5484		-0.621	-6.74194	-55.0645	-56.4516	-60.0645	-47.6452		-0.621	-4.96774	-45.2581	-47.871	-55.129	-44.3871
	-0.62	-39.5484	-56	-57.0645	-53.129	-60.6774		-0.62	-42.9355	-54.4194	-46.7742	-57.7097	-51.6452		-0.62	-37.7097	-47.4839	-46.871	-59.5161	-40.7097		-0.62	1.54839	-47.4194	-55.8065	-56.7742	-36.9355		-0.62	-6.28387	-47.5484	-40.2581	-47.4839	-37.4839		-0.62	-6.73548	-54.9677	-56.3548	-60.0323	-47.5484		-0.62	-4.99355	-45.1935	-47.8387	-55.0645	-44.3548
	-0.619	-39.3871	-55.8387	-56.9032	-52.9355	-60.5161		-0.619	-42.7742	-54.2903	-46.6129	-57.5161	-51.4839		-0.619	-37.5806	-47.2903	-46.7097	-59.3548	-40.5806		-0.619	1.58	-47.2581	-55.6129	-56.6129	-36.7742		-0.619	-6.22903	-47.3871	-40.129	-47.3226	-37.3548		-0.619	-6.67742	-54.8065	-56.2258	-59.8387	-47.3871		-0.619	-4.95161	-45.0323	-47.6774	-54.9032	-44.1613
	-0.618	-39.3548	-55.8065	-56.9032	-52.9677	-60.5161		-0.618	-42.7419	-54.2258	-46.5484	-57.4839	-51.4516		-0.618	-37.5161	-47.2903	-46.6774	-59.3548	-40.5484		-0.618	1.49452	-47.2581	-55.6452	-56.6129	-36.8387		-0.618	-6.29032	-47.3871	-40.0968	-47.3226	-37.3548		-0.618	-6.70968	-54.8065	-56.1613	-59.8387	-47.3871		-0.618	-4.96774	-45.0323	-47.6774	-54.9032	-44.1935
	-0.617	-39.2581	-55.7419	-56.8387	-52.9032	-60.4516		-0.617	-42.6452	-54.1613	-46.5161	-57.3871	-51.4194		-0.617	-37.4194	-47.2258	-46.6129	-59.2903	-40.4839		-0.617	1.42194	-47.1935	-55.5484	-56.5484	-36.8065		-0.617	-6.32903	-47.3226	-40.0645	-47.2581	-37.2903		-0.617	-6.7	-54.6774	-56.0645	-59.7419	-47.2903		-0.617	-4.99355	-45	-47.6452	-54.8387	-44.1613
	-0.616	-39.0968	-55.5806	-56.6774	-52.7097	-60.2903		-0.616	-42.4839	-54	-46.3226	-57.2258	-51.2258		-0.616	-37.2581	-47.0645	-46.4839	-59.129	-40.3871		-0.616	1.49129	-47.0645	-55.4194	-56.4194	-36.6774		-0.616	-6.26129	-47.1613	-39.9032	-47.0968	-37.1613		-0.616	-6.63871	-54.5484	-55.9677	-59.6129	-47.1613		-0.616	-4.9129	-44.8387	-47.5161	-54.6774	-44.0323
	-0.615	-39.0323	-55.5484	-56.6774	-52.7742	-60.2903		-0.615	-42.4194	-53.9355	-46.2903	-57.1935	-51.2258		-0.615	-37.1935	-47.0323	-46.4516	-59.129	-40.3871		-0.615	1.38387	-47.0323	-55.4194	-56.4194	-36.6774		-0.615	-6.33871	-47.1613	-39.9032	-47.0968	-37.1935		-0.615	-6.67097	-54.5161	-55.9032	-59.5806	-47.129		-0.615	-4.99032	-44.8387	-47.5161	-54.7097	-44.0323
	-0.614	-38.9355	-55.5161	-56.6129	-52.6774	-60.2258		-0.614	-42.3548	-53.871	-46.2258	-57.0968	-51.129		-0.614	-37.0968	-46.9677	-46.3871	-59.0645	-40.3226		-0.614	1.35871	-46.9677	-55.3548	-56.3548	-36.6452		-0.614	-6.34516	-47.0645	-39.871	-47	-37.129		-0.614	-6.67097	-54.4516	-55.8387	-59.5161	-47.0323		-0.614	-4.96452	-44.7742	-47.4516	-54.6452	-43.9677
	-0.613	-38.8065	-55.3871	-56.4839	-52.5806	-60.129		-0.613	-42.2258	-53.7419	-46.0968	-56.9677	-51		-0.613	-36.9677	-46.8387	-46.2581	-58.9355	-40.1935		-0.613	1.39645	-46.8387	-55.2581	-56.2258	-36.5806		-0.613	-6.30968	-46.9677	-39.7419	-46.9355	-37.0323		-0.613	-6.61613	-54.2903	-55.7419	-59.3548	-46.9355		-0.613	-4.93226	-44.6452	-47.3548	-54.5161	-43.871
	-0.612	-38.7097	-55.3226	-56.4194	-52.5161	-60.0645		-0.612	-42.129	-53.6452	-46.0323	-56.871	-50.9355		-0.612	-36.9032	-46.7742	-46.2258	-58.871	-40.129		-0.612	1.34613	-46.7742	-55.1935	-56.1935	-36.5484		-0.612	-6.32258	-46.9032	-39.6774	-46.871	-36.9677		-0.612	-6.6129	-54.2581	-55.6774	-59.2903	-46.8387		-0.612	-4.95161	-44.5806	-47.2903	-54.4839	-43.8387
	-0.611	-38.6129	-55.2581	-56.3871	-52.4516	-60		-0.611	-42.0323	-53.5806	-45.9355	-56.8065	-50.871		-0.611	-36.7742	-46.7097	-46.129	-58.8065	-40.0968		-0.611	1.30484	-46.7097	-55.0968	-56.1613	-36.5161		-0.611	-6.33548	-46.8387	-39.6129	-46.8065	-36.9032		-0.611	-6.60968	-54.1613	-55.5484	-59.2258	-46.7742		-0.611	-4.93226	-44.5161	-47.2581	-54.3871	-43.8065
	-0.61	-38.5161	-55.1613	-56.2581	-52.3548	-59.9355		-0.61	-41.9355	-53.4839	-45.8065	-56.6774	-50.8065		-0.61	-36.6774	-46.6129	-46.0323	-58.7419	-40.0323		-0.61	1.27032	-46.6452	-55.0645	-56.0645	-36.4516		-0.61	-6.35484	-46.7742	-39.5484	-46.7097	-36.8387		-0.61	-6.58065	-54.0968	-55.4839	-59.129	-46.6452		-0.61	-4.93548	-44.4516	-47.1613	-54.3226	-43.7419
	-0.609	-38.3871	-55.0323	-56.1613	-52.2903	-59.8387		-0.609	-41.8065	-53.3871	-45.7097	-56.5806	-50.6774		-0.609	-36.5806	-46.5161	-45.9355	-58.6129	-39.9355		-0.609	1.28903	-46.5161	-54.9355	-55.9677	-36.3871		-0.609	-6.31613	-46.6452	-39.4516	-46.6129	-36.7419		-0.609	-6.53226	-53.9677	-55.3548	-59	-46.5161		-0.609	-4.88387	-44.3548	-47.0968	-54.2258	-43.6129
	-0.608	-38.3226	-55	-56.129	-52.2581	-59.7742		-0.608	-41.7097	-53.3226	-45.6452	-56.4839	-50.6129		-0.608	-36.4516	-46.4516	-45.871	-58.5806	-39.9032		-0.608	1.24484	-46.4839	-54.9032	-55.9355	-36.3871		-0.608	-6.32903	-46.6129	-39.4194	-46.5806	-36.6774		-0.608	-6.54194	-53.9032	-55.3226	-58.9677	-46.4839		-0.608	-4.91613	-44.2903	-47.0323	-54.1613	-43.6129
	-0.607	-38.2258	-54.9355	-56.0968	-52.1613	-59.7419		-0.607	-41.6452	-53.2581	-45.5806	-56.3871	-50.5806		-0.607	-36.3871	-46.3871	-45.8065	-58.5161	-39.8387		-0.607	1.20387	-46.4516	-54.871	-55.9032	-36.3548		-0.607	-6.35484	-46.5484	-39.3226	-46.5484	-36.6774		-0.607	-6.52903	-53.8387	-55.2258	-58.9032	-46.4194		-0.607	-4.90323	-44.2581	-47	-54.129	-43.5806
	-0.606	-38.0968	-54.8065	-55.9355	-52.0323	-59.5806		-0.606	-41.5161	-53.0645	-45.4194	-56.2581	-50.3871		-0.606	-36.2581	-46.2581	-45.6774	-58.3871	-39.7097		-0.606	1.24161	-46.2903	-54.7097	-55.7097	-36.2258		-0.606	-6.29677	-46.3871	-39.2258	-46.3871	-36.5161		-0.606	-6.45161	-53.6774	-55.0645	-58.7419	-46.2581		-0.606	-4.83871	-44.0968	-46.8387	-53.9677	-43.4194
	-0.605	-38	-54.7742	-55.9355	-52.0323	-59.5806		-0.605	-41.4194	-53.0645	-45.3548	-56.1935	-50.3871		-0.605	-36.1935	-46.2258	-45.6774	-58.3548	-39.6774		-0.605	1.19452	-46.2581	-54.7097	-55.7097	-36.2581		-0.605	-6.31935	-46.3871	-39.2258	-46.3548	-36.5161		-0.605	-6.47742	-53.6452	-55.0645	-58.7419	-46.2258		-0.605	-4.87097	-44.0968	-46.8387	-53.9677	-43.4516
	-0.604	-37.9355	-54.6774	-55.871	-51.9677	-59.5161		-0.604	-41.3548	-52.9677	-45.2903	-56.129	-50.3226		-0.604	-36.0968	-46.129	-45.6129	-58.2903	-39.6452		-0.604	1.18806	-46.2258	-54.6774	-55.6774	-36.2258		-0.604	-6.3129	-46.3226	-39.1613	-46.3226	-36.4839		-0.604	-6.44516	-53.5806	-54.9677	-58.6452	-46.1613		-0.604	-4.85484	-44.0323	-46.8065	-53.871	-43.3871
	-0.603	-37.7742	-54.5161	-55.6774	-51.8065	-59.2903		-0.603	-41.1935	-52.8065	-45.129	-55.9355	-50.129		-0.603	-35.9032	-46	-45.4516	-58.129	-39.4839		-0.603	1.21645	-46.0323	-54.4839	-55.4839	-36.0645		-0.603	-6.23871	-46.1613	-39	-46.1613	-36.3226		-0.603	-6.37097	-53.3871	-54.8065	-58.4516	-46		-0.603	-4.78387	-43.871	-46.6452	-53.7419	-43.1935
	-0.602	-37.7419	-54.5161	-55.6774	-51.7742	-59.3226		-0.602	-41.129	-52.7742	-45.0968	-55.9032	-50.129		-0.602	-35.871	-45.9677	-45.4194	-58.129	-39.4839		-0.602	1.15968	-46.0323	-54.4839	-55.5484	-36.129		-0.602	-6.30323	-46.1613	-39	-46.1613	-36.3226		-0.602	-6.40645	-53.4194	-54.8065	-58.4194	-46		-0.602	-4.80645	-43.871	-46.6452	-53.7742	-43.2581
	-0.601	-37.6129	-54.4516	-55.6452	-51.7419	-59.2581		-0.601	-41.0323	-52.6452	-45.0323	-55.8065	-50.0645		-0.601	-35.7742	-45.9355	-45.3548	-58.0645	-39.4194		-0.601	1.14065	-45.9677	-54.4516	-55.4516	-36.0645		-0.601	-6.28387	-46.0645	-38.9355	-46.0968	-36.2903		-0.601	-6.36129	-53.2903	-54.7097	-58.3871	-45.871		-0.601	-4.79032	-43.8065	-46.5806	-53.6774	-43.1935
	-0.6	-37.4516	-54.2903	-55.4839	-51.5806	-59.129		-0.6	-40.9032	-52.5484	-44.871	-55.6452	-49.9032		-0.6	-35.6129	-45.7742	-45.2258	-57.9355	-39.2903		-0.6	1.2071	-45.8387	-54.2903	-55.2903	-35.9355		-0.6	-6.21613	-45.9355	-38.8065	-45.9677	-36.129		-0.6	-6.2871	-53.1613	-54.5484	-58.2258	-45.7419		-0.6	-4.73548	-43.6774	-46.4516	-53.5484	-43.0968
	-0.599	-37.3871	-54.2581	-55.4516	-51.6129	-59.0968		-0.599	-40.8065	-52.4839	-44.8387	-55.6129	-49.9032		-0.599	-35.5484	-45.7419	-45.2258	-57.9032	-39.2903		-0.599	1.13742	-45.8065	-54.2903	-55.2903	-36		-0.599	-6.24194	-45.9355	-38.8065	-45.9355	-36.129		-0.599	-6.2871	-53.129	-54.5484	-58.1613	-45.6774		-0.599	-4.74516	-43.6452	-46.4516	-53.5161	-43.0645
	-0.598	-37.2903	-54.1935	-55.3871	-51.5161	-59.0323		-0.598	-40.7419	-52.3871	-44.7419	-55.5161	-49.8065		-0.598	-35.4516	-45.6452	-45.0968	-57.8065	-39.1935		-0.598	1.15	-45.7419	-54.2258	-55.2258	-35.9355		-0.598	-6.22581	-45.8065	-38.7097	-45.8387	-36.0323		-0.598	-6.29677	-53.0323	-54.4194	-58.0968	-45.6129		-0.598	-4.71935	-43.5806	-46.3871	-53.4516	-43
	-0.597	-37.1935	-54.0645	-55.2581	-51.4194	-58.9032		-0.597	-40.6129	-52.2581	-44.6129	-55.3548	-49.6452		-0.597	-35.3226	-45.5484	-45	-57.6774	-39.0968		-0.597	1.16903	-45.6129	-54.0645	-55.129	-35.8387		-0.597	-6.19355	-45.7097	-38.5806	-45.7419	-35.9677		-0.597	-6.23226	-52.9032	-54.3226	-57.9677	-45.5161		-0.597	-4.67097	-43.4839	-46.2581	-53.3226	-42.9032
	-0.596	-37.0968	-54	-55.1935	-51.3548	-58.8387		-0.596	-40.5161	-52.1935	-44.5484	-55.2903	-49.5806		-0.596	-35.2258	-45.4839	-44.9355	-57.6774	-39.0323		-0.596	1.15968	-45.5806	-54.0645	-55.0968	-35.8065		-0.596	-6.18387	-45.6774	-38.5806	-45.6774	-35.9355		-0.596	-6.2	-52.871	-54.2258	-57.9032	-45.4516		-0.596	-4.67742	-43.4194	-46.2258	-53.2903	-42.8387
	-0.595	-37	-53.9355	-55.129	-51.2581	-58.7742		-0.595	-40.4194	-52.0968	-44.4839	-55.1935	-49.5161		-0.595	-35.129	-45.3871	-44.871	-57.5484	-38.9677		-0.595	1.13742	-45.4839	-53.9677	-55	-35.7742		-0.595	-6.15484	-45.5806	-38.4839	-45.6129	-35.871		-0.595	-6.16774	-52.7419	-54.129	-57.8065	-45.3226		-0.595	-4.64839	-43.3871	-46.1613	-53.2258	-42.8065
	-0.594	-36.9032	-53.8387	-55.0323	-51.1935	-58.6774		-0.594	-40.3226	-52	-44.3548	-55.0968	-49.4516		-0.594	-35.0323	-45.3226	-44.8065	-57.4839	-38.9355		-0.594	1.14065	-45.4194	-53.9355	-54.9355	-35.7419		-0.594	-6.14516	-45.4839	-38.4194	-45.5484	-35.7742		-0.594	-6.13226	-52.6774	-54.0645	-57.7419	-45.2581		-0.594	-4.6129	-43.2903	-46.0968	-53.129	-42.7419
	-0.593	-36.7742	-53.7097	-54.9355	-51.0968	-58.5806		-0.593	-40.1935	-51.9032	-44.2581	-54.9355	-49.3548		-0.593	-34.9032	-45.2581	-44.6774	-57.4194	-38.8065		-0.593	1.17548	-45.3226	-53.8065	-54.8387	-35.6452		-0.593	-6.09355	-45.4194	-38.3226	-45.4516	-35.7097		-0.593	-6.08065	-52.5484	-53.9355	-57.6129	-45.129		-0.593	-4.57097	-43.1935	-46	-53.0323	-42.6452
	-0.592	-36.6774	-53.6774	-54.871	-51.0323	-58.5484		-0.592	-40.0968	-51.8387	-44.1935	-54.871	-49.2903		-0.592	-34.8387	-45.1613	-44.6452	-57.3548	-38.7742		-0.592	1.16581	-45.2581	-53.7742	-54.7742	-35.6129		-0.592	-6.1129	-45.3226	-38.2581	-45.4194	-35.6452		-0.592	-6.06774	-52.4839	-53.871	-57.5806	-45.0968		-0.592	-4.57419	-43.129	-45.9677	-53	-42.6129
	-0.591	-36.5806	-53.6129	-54.8065	-51	-58.4839		-0.591	-40	-51.7742	-44.0968	-54.8065	-49.2258		-0.591	-34.7419	-45.129	-44.5806	-57.2903	-38.7419		-0.591	1.12484	-45.1935	-53.7419	-54.7419	-35.5806		-0.591	-6.08065	-45.3226	-38.1935	-45.3548	-35.6129		-0.591	-6.03548	-52.4194	-53.8065	-57.4839	-45.0323		-0.591	-4.55484	-43.0968	-45.9032	-52.9355	-42.5806
	-0.59	-36.4194	-53.4516	-54.6452	-50.8387	-58.3226		-0.59	-39.871	-51.6129	-43.9355	-54.6452	-49.0645		-0.59	-34.6129	-44.9677	-44.4516	-57.1613	-38.5806		-0.59	1.2071	-45.0645	-53.5484	-54.5806	-35.4516		-0.59	-6.00323	-45.129	-38.0968	-45.2258	-35.4839		-0.59	-5.94839	-52.2581	-53.6452	-57.3226	-44.8387		-0.59	-4.47097	-42.9355	-45.7419	-52.7742	-42.4194
	-0.589	-36.3548	-53.4516	-54.6452	-50.8065	-58.2903		-0.589	-39.8065	-51.5484	-43.9355	-54.5806	-49.0323		-0.589	-34.5484	-44.9355	-44.4194	-57.129	-38.5806		-0.589	1.18161	-45.0323	-53.5484	-54.5806	-35.5161		-0.589	-6.02581	-45.0968	-38.0645	-45.1935	-35.4839		-0.589	-5.95161	-52.2258	-53.5806	-57.2903	-44.8387		-0.589	-4.47742	-42.9032	-45.7742	-52.7419	-42.4516
	-0.588	-36.3226	-53.3548	-54.5806	-50.7742	-58.2258		-0.588	-39.7097	-51.4516	-43.8387	-54.4839	-48.9677		-0.588	-34.4516	-44.9032	-44.3548	-57.0645	-38.5161		-0.588	1.17226	-45	-53.5161	-54.5484	-35.4516		-0.588	-5.9871	-45.0645	-38	-45.1613	-35.4516		-0.588	-5.94194	-52.1613	-53.5484	-57.1935	-44.7742		-0.588	-4.45484	-42.871	-45.7097	-52.7097	-42.3871
	-0.587	-36.129	-53.1935	-54.3871	-50.5806	-58.0645		-0.587	-39.5806	-51.2903	-43.6774	-54.3226	-48.8065		-0.587	-34.3226	-44.7419	-44.2258	-56.9032	-38.3871		-0.587	1.25742	-44.8387	-53.3226	-54.3548	-35.3226		-0.587	-5.9	-44.9032	-37.871	-45	-35.2581		-0.587	-5.83226	-52	-53.3871	-57.0323	-44.5806		-0.587	-4.36774	-42.7097	-45.5484	-52.5484	-42.2258
	-0.586	-36.0645	-53.1935	-54.3871	-50.5806	-58.0323		-0.586	-39.4839	-51.2581	-43.6452	-54.2903	-48.7742		-0.586	-34.2581	-44.7097	-44.1935	-56.871	-38.3548		-0.586	1.18484	-44.8065	-53.3871	-54.3871	-35.3548		-0.586	-5.94194	-44.871	-37.871	-45	-35.2903		-0.586	-5.83871	-51.9677	-53.3871	-57.0645	-44.6129		-0.586	-4.38387	-42.7097	-45.5806	-52.5484	-42.2581
	-0.585	-36	-53.0968	-54.3226	-50.5161	-58		-0.585	-39.3871	-51.1613	-43.5484	-54.1935	-48.7097		-0.585	-34.129	-44.6452	-44.129	-56.8387	-38.3226		-0.585	1.18161	-44.7742	-53.2903	-54.3226	-35.3226		-0.585	-5.9129	-44.8387	-37.8387	-44.9355	-35.2258		-0.585	-5.79355	-51.9032	-53.2581	-56.9677	-44.5161		-0.585	-4.35806	-42.6452	-45.5161	-52.4839	-42.1935
	-0.584	-35.8387	-52.9355	-54.1935	-50.3548	-57.8387		-0.584	-39.2581	-51.0323	-43.4516	-54	-48.5806		-0.584	-34.0323	-44.5161	-43.9677	-56.6774	-38.1935		-0.584	1.27645	-44.6129	-53.129	-54.1613	-35.1935		-0.584	-5.83548	-44.6774	-37.6774	-44.8065	-35.0968		-0.584	-5.71935	-51.7419	-53.0968	-56.8065	-44.3548		-0.584	-4.26774	-42.5161	-45.3548	-52.3226	-42.0645
	-0.583	-35.7742	-52.9355	-54.129	-50.3548	-57.8065		-0.583	-39.1613	-51	-43.3871	-53.9677	-48.5484		-0.583	-33.9355	-44.4839	-43.9677	-56.6452	-38.1613		-0.583	1.24161	-44.6129	-53.129	-54.129	-35.1935		-0.583	-5.82903	-44.6452	-37.6452	-44.7742	-35.0968		-0.583	-5.71613	-51.7097	-53.0645	-56.7742	-44.3226		-0.583	-4.28065	-42.4839	-45.3548	-52.3226	-42.0645
	-0.582	-35.6452	-52.8387	-54.0645	-50.2903	-57.7097		-0.582	-39.0645	-50.9032	-43.2581	-53.871	-48.4516		-0.582	-33.8387	-44.4194	-43.871	-56.5806	-38.0968		-0.582	1.24806	-44.5161	-53.0645	-54.0645	-35.129		-0.582	-5.79032	-44.5806	-37.6129	-44.7097	-35.0323		-0.582	-5.65806	-51.6129	-53	-56.6452	-44.2258		-0.582	-4.24839	-42.3871	-45.2581	-52.2258	-42
	-0.581	-35.5484	-52.7419	-53.9355	-50.1613	-57.6129		-0.581	-38.9355	-50.7742	-43.129	-53.7419	-48.3548		-0.581	-33.7097	-44.2903	-43.8065	-56.4839	-38		-0.581	1.30484	-44.3871	-52.9355	-53.9677	-35.0645		-0.581	-5.72258	-44.4839	-37.4839	-44.5806	-34.9032		-0.581	-5.59677	-51.4839	-52.871	-56.5161	-44.0968		-0.581	-4.20323	-42.3226	-45.1935	-52.1613	-41.9032
	-0.58	-35.4516	-52.6452	-53.871	-50.129	-57.5484		-0.58	-38.8387	-50.6774	-43.0968	-53.6774	-48.2903		-0.58	-33.6452	-44.2258	-43.7097	-56.4194	-37.9355		-0.58	1.30484	-44.3548	-52.9032	-53.9032	-35.0323		-0.58	-5.70968	-44.4194	-37.4839	-44.5161	-34.871		-0.58	-5.57419	-51.4194	-52.8065	-56.4516	-44.0323		-0.58	-4.16129	-42.2581	-45.1613	-52.0968	-41.871
	-0.579	-35.3548	-52.5806	-53.7742	-50.0323	-57.4516		-0.579	-38.7419	-50.6129	-43	-53.5484	-48.1935		-0.579	-33.5806	-44.1613	-43.6452	-56.3226	-37.871		-0.579	1.30484	-44.2903	-52.8387	-53.8387	-35		-0.579	-5.65806	-44.3548	-37.3871	-44.4839	-34.8065		-0.579	-5.51935	-51.3226	-52.7097	-56.3871	-43.9355		-0.579	-4.14516	-42.2258	-45.0645	-52.0323	-41.8065
	-0.578	-35.2581	-52.4839	-53.7419	-49.9677	-57.3548		-0.578	-38.6452	-50.5161	-42.9355	-53.4516	-48.129		-0.578	-33.4516	-44.0968	-43.5806	-56.2581	-37.8065		-0.578	1.32065	-44.2258	-52.7419	-53.7742	-34.9355		-0.578	-5.63226	-44.2258	-37.3226	-44.4194	-34.7742		-0.578	-5.47742	-51.2258	-52.6129	-56.2903	-43.9032		-0.578	-4.1	-42.129	-45	-51.9355	-41.7097
	-0.577	-35.129	-52.3871	-53.6129	-49.8387	-57.2581		-0.577	-38.5161	-50.3871	-42.8065	-53.3226	-48		-0.577	-33.3871	-43.9677	-43.4839	-56.129	-37.7097		-0.577	1.36484	-44.129	-52.6129	-53.6774	-34.8387		-0.577	-5.56129	-44.1613	-37.2258	-44.2903	-34.6452		-0.577	-5.43226	-51.129	-52.5161	-56.1613	-43.7742		-0.577	-4.03226	-42.0323	-44.9032	-51.8387	-41.6129
	-0.576	-35.0323	-52.3226	-53.5806	-49.8065	-57.2258		-0.576	-38.4194	-50.3548	-42.7419	-53.2258	-47.9355		-0.576	-33.2581	-43.9355	-43.4194	-56.0968	-37.6774		-0.576	1.35871	-44.0645	-52.6452	-53.6452	-34.8387		-0.576	-5.54839	-44.0968	-37.1613	-44.2581	-34.6452		-0.576	-5.39355	-51.0645	-52.4516	-56.129	-43.7097		-0.576	-4.01935	-42	-44.8387	-51.7742	-41.6129
	-0.575	-34.9677	-52.2581	-53.4839	-49.7419	-57.1613		-0.575	-38.3226	-50.2581	-42.6774	-53.1613	-47.871		-0.575	-33.1935	-43.871	-43.3548	-56.0323	-37.6129		-0.575	1.36484	-44	-52.5161	-53.5806	-34.8065		-0.575	-5.52903	-44.0323	-37.129	-44.1935	-34.5806		-0.575	-5.36774	-51	-52.3548	-56.0323	-43.6452		-0.575	-3.98387	-41.9032	-44.8065	-51.7419	-41.5806
	-0.574	-34.8065	-52.0968	-53.3226	-49.5806	-57		-0.574	-38.1935	-50.0968	-42.5484	-53	-47.7097		-0.574	-33.0645	-43.7419	-43.2258	-55.9032	-37.4839		-0.574	1.41226	-43.871	-52.3548	-53.4194	-34.7097		-0.574	-5.41935	-43.9032	-37	-44.0645	-34.4516		-0.574	-5.26774	-50.8387	-52.2258	-55.9032	-43.4839		-0.574	-3.90323	-41.7742	-44.6774	-51.5806	-41.4516
	-0.573	-34.7419	-52.0645	-53.2903	-49.5806	-56.9677		-0.573	-38.129	-50.0323	-42.4839	-53	-47.7097		-0.573	-33	-43.7097	-43.1935	-55.871	-37.4516		-0.573	1.41226	-43.871	-52.3871	-53.4194	-34.7419		-0.573	-5.41935	-43.871	-36.9677	-44.0645	-34.4516		-0.573	-5.26129	-50.8065	-52.1935	-55.8387	-43.4516		-0.573	-3.92258	-41.7742	-44.6774	-51.5806	-41.4194
	-0.572	-34.6452	-52.0323	-53.2581	-49.5161	-56.9032		-0.572	-38.0323	-49.9677	-42.4194	-52.871	-47.6129		-0.572	-32.9032	-43.6452	-43.1613	-55.8065	-37.4194		-0.572	1.42516	-43.7742	-52.3226	-53.3548	-34.6774		-0.572	-5.40968	-43.8065	-36.9355	-44	-34.4194		-0.572	-5.22258	-50.7419	-52.129	-55.7742	-43.3871		-0.572	-3.87742	-41.7419	-44.6129	-51.4839	-41.3871
	-0.571	-34.4839	-51.7742	-53.0645	-49.3548	-56.7097		-0.571	-37.8387	-49.8065	-42.2581	-52.6452	-47.4516		-0.571	-32.7742	-43.5161	-43	-55.6452	-37.2581		-0.571	1.52613	-43.6452	-52.1935	-53.1613	-34.5161		-0.571	-5.29032	-43.6452	-36.7742	-43.8387	-34.2581		-0.571	-5.12581	-50.5806	-51.9355	-55.5806	-43.2258		-0.571	-3.77097	-41.5484	-44.4516	-51.3226	-41.2258
	-0.57	-34.4516	-51.8065	-53.0323	-49.3226	-56.7097		-0.57	-37.8065	-49.7742	-42.2258	-52.6129	-47.4194		-0.57	-32.7097	-43.4839	-42.9677	-55.6129	-37.2581		-0.57	1.47871	-43.6129	-52.1613	-53.1935	-34.5161		-0.57	-5.3129	-43.6452	-36.7419	-43.8387	-34.2581		-0.57	-5.15484	-50.5484	-51.9355	-55.5806	-43.1935		-0.57	-3.79355	-41.5806	-44.4516	-51.3548	-41.2258
	-0.569	-34.3226	-51.7419	-52.9677	-49.2581	-56.6129		-0.569	-37.6774	-49.6774	-42.129	-52.5484	-47.3548		-0.569	-32.6452	-43.4194	-42.9032	-55.5161	-37.1935		-0.569	1.51968	-43.5484	-52.0968	-53.129	-34.5161		-0.569	-5.22581	-43.5484	-36.7097	-43.7742	-34.1935		-0.569	-5.05484	-50.4516	-51.8387	-55.4839	-43.129		-0.569	-3.74839	-41.4839	-44.3871	-51.2581	-41.1935
	-0.568	-34.1935	-51.5806	-52.8387	-49.0968	-56.4516		-0.568	-37.5484	-49.5484	-42.0323	-52.3548	-47.1935		-0.568	-32.5161	-43.2903	-42.7742	-55.3871	-37.0323		-0.568	1.59548	-43.3871	-51.9677	-52.9677	-34.3871		-0.568	-5.13871	-43.4194	-36.5484	-43.6129	-34.0645		-0.568	-4.99032	-50.3226	-51.6774	-55.3226	-42.9677		-0.568	-3.67097	-41.3871	-44.2581	-51.129	-41.0323
	-0.567	-34.129	-51.5484	-52.8065	-49.0968	-56.4516		-0.567	-37.4839	-49.4839	-41.9677	-52.3226	-47.1613		-0.567	-32.4516	-43.2581	-42.7419	-55.3871	-37		-0.567	1.58613	-43.3871	-51.9355	-52.9355	-34.4194		-0.567	-5.15161	-43.3871	-36.5806	-43.6452	-34.0645		-0.567	-4.97742	-50.2903	-51.6452	-55.3226	-42.9355		-0.567	-3.67097	-41.3548	-44.2258	-51.0968	-41.0645
	-0.566	-34.0323	-51.4516	-52.6774	-49	-56.3548		-0.566	-37.3548	-49.4194	-41.871	-52.2258	-47.0645		-0.566	-32.3548	-43.1613	-42.6774	-55.2903	-36.9355		-0.566	1.60516	-43.2903	-51.871	-52.871	-34.3226		-0.566	-5.08065	-43.3226	-36.4839	-43.5484	-33.9677		-0.566	-4.92258	-50.1613	-51.5484	-55.1935	-42.8387		-0.566	-3.6	-41.2581	-44.1613	-51	-40.9677
	-0.565	-33.9032	-51.3226	-52.5806	-48.9032	-56.2258		-0.565	-37.2258	-49.2903	-41.7419	-52.0968	-46.9355		-0.565	-32.2484	-43.0645	-42.5806	-55.1613	-36.8387		-0.565	1.66194	-43.1935	-51.7419	-52.7742	-34.2581		-0.565	-5	-43.1935	-36.3871	-43.4194	-33.9032		-0.565	-4.84839	-50.0645	-51.4194	-55.0645	-42.7097		-0.565	-3.54516	-41.1613	-44.0645	-50.9032	-40.871
	-0.564	-33.8387	-51.2581	-52.5161	-48.8065	-56.129		-0.564	-37.129	-49.1935	-41.7097	-52	-46.871		-0.564	-32.1774	-43	-42.5161	-55.129	-36.8065		-0.564	1.66516	-43.1613	-51.6774	-52.7097	-34.2258		-0.564	-4.96774	-43.129	-36.3548	-43.4194	-33.871		-0.564	-4.79677	-50	-51.3548	-55	-42.6452		-0.564	-3.54194	-41.0968	-44.0323	-50.8387	-40.8387
	-0.563	-33.7097	-51.1935	-52.4194	-48.7419	-56.0645		-0.563	-37.0323	-49.0968	-41.5806	-51.9032	-46.8065		-0.563	-32.0903	-42.9355	-42.4194	-55.0323	-36.7419		-0.563	1.70613	-43.0645	-51.6129	-52.6129	-34.1613		-0.563	-4.91613	-43.0645	-36.2581	-43.3226	-33.7742		-0.563	-4.77419	-49.9032	-51.2581	-54.871	-42.5484		-0.563	-3.48387	-41.0323	-43.9355	-50.7742	-40.7742
	-0.562	-33.6452	-51.0968	-52.3548	-48.6774	-55.9677		-0.562	-36.9032	-49.0323	-41.5161	-51.7742	-46.6774		-0.562	-32.0032	-42.8387	-42.3548	-54.9677	-36.6774		-0.562	1.70613	-43	-51.5484	-52.5484	-34.129		-0.562	-4.89032	-43	-36.1935	-43.2581	-33.7419		-0.562	-4.71935	-49.8065	-51.1935	-54.8065	-42.4839		-0.562	-3.46452	-40.9355	-43.9032	-50.7097	-40.7097
	-0.561	-33.5161	-51	-52.2258	-48.5484	-55.871		-0.561	-36.8065	-48.9355	-41.4194	-51.6452	-46.6129		-0.561	-31.9	-42.7742	-42.2903	-54.871	-36.5806		-0.561	1.77581	-42.9032	-51.4516	-52.4516	-34.0323		-0.561	-4.79032	-42.9032	-36.129	-43.1613	-33.6452		-0.561	-4.65484	-49.7097	-51.0645	-54.7097	-42.3548		-0.561	-3.38065	-40.871	-43.7742	-50.5806	-40.6452
	-0.56	-33.4516	-50.9355	-52.1935	-48.5161	-55.8065		-0.56	-36.7097	-48.8387	-41.3548	-51.5806	-46.5161		-0.56	-31.829	-42.7097	-42.2258	-54.8065	-36.5161		-0.56	1.76	-42.871	-51.4194	-52.4194	-34.0323		-0.56	-4.75484	-42.8387	-36.0645	-43.0968	-33.6452		-0.56	-4.63871	-49.6452	-51	-54.6452	-42.3226		-0.56	-3.36129	-40.8065	-43.7742	-50.5484	-40.5806
	-0.559	-33.3548	-50.871	-52.0968	-48.4516	-55.7419		-0.559	-36.6129	-48.7742	-41.2903	-51.4839	-46.4516		-0.559	-31.7452	-42.6452	-42.1613	-54.7419	-36.4839		-0.559	1.78516	-42.8065	-51.3548	-52.3548	-34		-0.559	-4.69355	-42.7742	-36.0323	-43.0645	-33.5806		-0.559	-4.59355	-49.5806	-50.9355	-54.5806	-42.2581		-0.559	-3.34194	-40.7742	-43.7097	-50.5161	-40.5484
	-0.558	-33.2258	-50.7097	-51.9355	-48.2581	-55.5806		-0.558	-36.4839	-48.6129	-41.1613	-51.3226	-46.3226		-0.558	-31.6387	-42.5161	-42.0323	-54.5806	-36.3548		-0.558	1.88935	-42.6452	-51.1613	-52.1935	-33.8387		-0.558	-4.60323	-42.6452	-35.9032	-42.9355	-33.4194		-0.558	-4.46129	-49.4194	-50.7419	-54.3548	-42.0968		-0.558	-3.23226	-40.5806	-43.5806	-50.3226	-40.3871
	-0.557	-33.1613	-50.6452	-51.9032	-48.2581	-55.5484		-0.557	-36.3871	-48.5806	-41.0968	-51.2581	-46.2581		-0.557	-31.571	-42.4839	-42	-54.5484	-36.3226		-0.557	1.85774	-42.6452	-51.1613	-52.1935	-33.871		-0.557	-4.60323	-42.6129	-35.871	-42.9032	-33.4839		-0.557	-4.46774	-49.3871	-50.7419	-54.3226	-42.0645		-0.557	-3.23871	-40.5806	-43.5484	-50.3226	-40.4194
	-0.556	-33.0645	-50.5806	-51.8387	-48.1935	-55.4839		-0.556	-36.2903	-48.5161	-41.0323	-51.1935	-46.1935		-0.556	-31.4935	-42.4194	-41.9032	-54.4839	-36.2581		-0.556	1.87677	-42.5484	-51.0968	-52.129	-33.8387		-0.556	-4.55484	-42.5806	-35.8065	-42.8387	-33.3871		-0.556	-4.43226	-49.3226	-50.6452	-54.2581	-42		-0.556	-3.2229	-40.5484	-43.4839	-50.2903	-40.3548
	-0.555	-32.9032	-50.4194	-51.6774	-48.0323	-55.2903		-0.555	-36.129	-48.3548	-40.8387	-51	-46		-0.555	-31.3774	-42.2903	-41.8065	-54.3548	-36.0968		-0.555	1.98742	-42.3871	-50.9677	-51.9677	-33.6774		-0.555	-4.43226	-42.3871	-35.6774	-42.6774	-33.2581		-0.555	-4.32903	-49.129	-50.4839	-54.0645	-41.8387		-0.555	-3.09968	-40.3871	-43.3548	-50.0968	-40.1935
	-0.554	-32.8387	-50.3871	-51.6452	-48	-55.2581		-0.554	-36.0645	-48.2903	-40.8387	-50.9677	-46		-0.554	-31.329	-42.2581	-41.7742	-54.2903	-36.0968		-0.554	1.96516	-42.4194	-50.9677	-51.9355	-33.7097		-0.554	-4.40323	-42.4194	-35.6452	-42.7097	-33.2581		-0.554	-4.32903	-49.129	-50.4516	-54.0645	-41.8387		-0.554	-3.09968	-40.3871	-43.3226	-50.0968	-40.1935
	-0.553	-32.7419	-50.3226	-51.5161	-47.9355	-55.1935		-0.553	-35.9677	-48.2258	-40.7742	-50.8387	-45.9032		-0.553	-31.2581	-42.1935	-41.7097	-54.2258	-36.0323		-0.553	2	-42.3226	-50.9032	-51.871	-33.6774		-0.553	-4.37742	-42.3226	-35.6129	-42.6452	-33.1935		-0.553	-4.26774	-49.0645	-50.3548	-54	-41.7419		-0.553	-3.06484	-40.3226	-43.2581	-50.0323	-40.1613
	-0.552	-32.6129	-50.1935	-51.3871	-47.7742	-55		-0.552	-35.8065	-48.0645	-40.6129	-50.7097	-45.7419		-0.552	-31.1129	-42.0323	-41.5806	-54.0645	-35.9355		-0.552	2.09484	-42.1935	-50.7419	-51.7419	-33.5161		-0.552	-4.25484	-42.1935	-35.4839	-42.4839	-33.0323		-0.552	-4.17742	-48.9032	-50.2258	-53.8065	-41.5806		-0.552	-2.97645	-40.1613	-43.129	-49.871	-40
	-0.551	-32.5484	-50.129	-51.3548	-47.7742	-54.9677		-0.551	-35.7419	-48.0323	-40.5806	-50.6452	-45.7097		-0.551	-31.071	-42	-41.5484	-54.0645	-35.9032		-0.551	2.06	-42.1935	-50.7419	-51.7097	-33.5484		-0.551	-4.24516	-42.1935	-35.4839	-42.4839	-33.0645		-0.551	-4.16452	-48.871	-50.1935	-53.7742	-41.5484		-0.551	-2.97323	-40.1613	-43.129	-49.871	-40
	-0.55	-32.4194	-50.0323	-51.2581	-47.6452	-54.871		-0.55	-35.6129	-47.9032	-40.4516	-50.5161	-45.6129		-0.55	-30.9871	-41.9355	-41.4516	-53.9677	-35.8065		-0.55	2.09484	-42.0968	-50.6452	-51.6129	-33.4839		-0.55	-4.16129	-42.0968	-35.3871	-42.3548	-32.9677		-0.55	-4.10323	-48.7742	-50.0968	-53.6774	-41.4839		-0.55	-2.91613	-40.0645	-43.0323	-49.7742	-39.9355
	-0.549	-32.3226	-49.9355	-51.1613	-47.5484	-54.7419		-0.549	-35.4839	-47.8065	-40.3548	-50.4194	-45.4839		-0.549	-30.8903	-41.8387	-41.3871	-53.8387	-35.7097		-0.549	2.15484	-42	-50.5484	-51.5161	-33.3871		-0.549	-4.10323	-42	-35.2903	-42.2903	-32.9032		-0.549	-4.02903	-48.6774	-49.9677	-53.5484	-41.3548		-0.549	-2.85935	-39.9677	-42.9355	-49.6452	-39.8387
	-0.548	-32.2226	-49.8387	-51.0645	-47.4839	-54.6774		-0.548	-35.3871	-47.7419	-40.2903	-50.3226	-45.4194		-0.548	-30.8226	-41.8065	-41.3226	-53.7742	-35.6452		-0.548	2.18968	-41.9355	-50.4839	-51.4516	-33.3548		-0.548	-4.04839	-41.9355	-35.2581	-42.2581	-32.8387		-0.548	-3.9871	-48.6129	-49.9032	-53.4839	-41.2903		-0.548	-2.82161	-39.9032	-42.9032	-49.6452	-39.7742
	-0.547	-32.1226	-49.7742	-50.9677	-47.3871	-54.6129		-0.547	-35.2903	-47.6452	-40.1935	-50.2258	-45.3226		-0.547	-30.7419	-41.7097	-41.2581	-53.7097	-35.5806		-0.547	2.21161	-41.871	-50.3871	-51.3871	-33.3226		-0.547	-3.98065	-41.871	-35.1935	-42.1935	-32.7742		-0.547	-3.94516	-48.5161	-49.8065	-53.3548	-41.1935		-0.547	-2.78032	-39.8387	-42.8387	-49.5806	-39.7419
	-0.546	-32.029	-49.6774	-50.9032	-47.2903	-54.5161		-0.546	-35.1613	-47.5161	-40.0968	-50.129	-45.2581		-0.546	-30.6581	-41.6774	-41.1613	-53.6129	-35.5161		-0.546	2.25903	-41.8065	-50.3548	-51.3226	-33.2581		-0.546	-3.91935	-41.8065	-35.129	-42.0968	-32.7097		-0.546	-3.89355	-48.4194	-49.7419	-53.2903	-41.0968		-0.546	-2.7329	-39.7419	-42.7742	-49.6452	-39.6452
	-0.545	-31.9161	-49.5806	-50.7742	-47.2258	-54.3871		-0.545	-35.0645	-47.4194	-40	-50	-45.129		-0.545	-30.5452	-41.5484	-41.0645	-53.5161	-35.4194		-0.545	2.30645	-41.7097	-50.2258	-51.1935	-33.1613		-0.545	-3.82581	-41.7097	-35.0323	-41.9677	-32.6452		-0.545	-3.83548	-48.3226	-49.6129	-53.1613	-41.0323		-0.545	-2.66968	-39.6452	-42.6452	-49.6129	-39.5484
	-0.544	-31.8226	-49.5161	-50.7097	-47.129	-54.3226		-0.544	-34.9677	-47.3548	-39.9032	-49.9032	-45.0645		-0.544	-30.4839	-41.4839	-41	-53.4516	-35.3548		-0.544	2.33484	-41.6452	-50.1935	-51.129	-33.1613		-0.544	-3.7871	-41.6452	-34.9677	-41.9677	-32.5806		-0.544	-3.79032	-48.2581	-49.5484	-53.0968	-40.9355		-0.544	-2.63839	-39.5806	-42.6129	-49.5806	-39.5161
	-0.543	-31.7323	-49.4516	-50.6452	-47.0645	-54.2258		-0.543	-34.871	-47.2581	-39.871	-49.8387	-45		-0.543	-30.4097	-41.4516	-40.9355	-53.4194	-35.3226		-0.543	2.36032	-41.6129	-50.129	-51.0968	-33.0968		-0.543	-3.77097	-41.6129	-34.9355	-41.9032	-32.5484		-0.543	-3.74516	-48.1613	-49.4839	-53.0323	-40.9032		-0.543	-2.60032	-39.5484	-42.5806	-49.5161	-39.4516
	-0.542	-31.5742	-49.2903	-50.4839	-46.9032	-54.0645		-0.542	-34.7097	-47.129	-39.7097	-49.6774	-44.8387		-0.542	-30.3194	-41.3226	-40.8065	-53.2581	-35.1935		-0.542	2.42355	-41.4839	-49.9677	-50.9355	-32.9677		-0.542	-3.62258	-41.4194	-34.8065	-41.7742	-32.4194		-0.542	-3.63871	-48	-49.3226	-52.8387	-40.7419		-0.542	-2.51194	-39.4194	-42.4194	-49.3871	-39.3226
	-0.541	-31.5097	-49.2581	-50.4516	-46.871	-54		-0.541	-34.6452	-47.0645	-39.6774	-49.6129	-44.8065		-0.541	-30.2355	-41.2903	-40.8065	-53.2258	-35.1613		-0.541	2.42355	-41.4194	-49.9355	-50.9032	-32.9677		-0.541	-3.60968	-41.4194	-34.8065	-41.7742	-32.3871		-0.541	-3.62581	-48	-49.2903	-52.8065	-40.7097		-0.541	-2.50226	-39.3871	-42.4194	-49.3226	-39.3226
	-0.54	-31.4258	-49.1613	-50.3871	-46.7742	-53.9355		-0.54	-34.5484	-46.9677	-39.6129	-49.5484	-44.7419		-0.54	-30.1839	-41.1935	-40.7419	-53.129	-35.129		-0.54	2.44226	-41.3548	-49.9032	-50.8387	-32.9355		-0.54	-3.54194	-41.3548	-34.7419	-41.7097	-32.3548		-0.54	-3.59355	-47.9032	-49.2258	-52.7419	-40.6452		-0.54	-2.48355	-39.3548	-42.3548	-49.2903	-39.2903
	-0.539	-31.2452	-49	-50.1935	-46.6129	-53.7742		-0.539	-34.3871	-46.8065	-39.4194	-49.3548	-44.5484		-0.539	-30.0581	-41.0645	-40.5806	-52.9677	-34.9355		-0.539	2.56871	-41.2258	-49.7419	-50.7097	-32.8065		-0.539	-3.41613	-41.1935	-34.5806	-41.5161	-32.2065		-0.539	-3.47419	-47.7419	-49.0645	-52.5484	-40.4516		-0.539	-2.36645	-39.1613	-42.1613	-49.0968	-39.0968
	-0.538	-31.1968	-49	-50.1935	-46.5806	-53.7419		-0.538	-34.3226	-46.7742	-39.3871	-49.2903	-44.5484		-0.538	-30.0032	-41.0645	-40.5484	-52.9677	-34.9355		-0.538	2.53097	-41.2258	-49.7097	-50.6774	-32.8065		-0.538	-3.40968	-41.1935	-34.5806	-41.5161	-32.2065		-0.538	-3.47419	-47.7097	-49.0323	-52.5161	-40.4516		-0.538	-2.37613	-39.129	-42.2258	-49.0968	-39.0968
	-0.537	-31.0968	-48.871	-50.0968	-46.5161	-53.6452		-0.537	-34.2258	-46.6774	-39.3226	-49.2258	-44.4516		-0.537	-29.9226	-40.9677	-40.4839	-52.871	-34.871		-0.537	2.57516	-41.129	-49.6774	-50.6129	-32.7419		-0.537	-3.33548	-41.0968	-34.5161	-41.4516	-32.1581		-0.537	-3.42258	-47.6129	-48.9355	-52.4194	-40.3871		-0.537	-2.33484	-39.0968	-42.129	-49	-39.0645
	-0.536	-30.9742	-48.7419	-49.9677	-46.3548	-53.4839		-0.536	-34.0645	-46.5161	-39.1935	-49.0645	-44.2903		-0.536	-29.8065	-40.871	-40.3226	-52.7419	-34.7419		-0.536	2.67	-41	-49.5161	-50.4516	-32.6129		-0.536	-3.2229	-40.9677	-34.3871	-41.3226	-32.0226		-0.536	-3.32903	-47.4839	-48.7742	-52.2581	-40.2258		-0.536	-2.24645	-38.9355	-42	-48.871	-38.9032
	-0.535	-30.8903	-48.7097	-49.9032	-46.3226	-53.4516		-0.535	-34	-46.4839	-39.129	-49	-44.2581		-0.535	-29.771	-40.8065	-40.3226	-52.7097	-34.7419		-0.535	2.64452	-41	-49.4839	-50.4516	-32.6452		-0.535	-3.19742	-40.9355	-34.3871	-41.3226	-32.0387		-0.535	-3.31613	-47.4516	-48.7742	-52.2258	-40.1935		-0.535	-2.2371	-38.9355	-41.9677	-48.8387	-38.871
	-0.534	-30.7774	-48.6452	-49.8387	-46.1935	-53.3548		-0.534	-33.871	-46.3871	-39.0323	-48.9355	-44.1613		-0.534	-29.6645	-40.7419	-40.2581	-52.6129	-34.6774		-0.534	2.68258	-40.9032	-49.4194	-50.3548	-32.5484		-0.534	-3.14065	-40.871	-34.3226	-41.2581	-31.9548		-0.534	-3.24839	-47.3871	-48.6774	-52.129	-40.129		-0.534	-2.16742	-38.8387	-41.9032	-48.7742	-38.8387
	-0.533	-30.6645	-48.4839	-49.6774	-46.0968	-53.2258		-0.533	-33.7742	-46.2581	-38.9032	-48.7742	-44.0323		-0.533	-29.5806	-40.6452	-40.1613	-52.5161	-34.5484		-0.533	2.75194	-40.8065	-49.3226	-50.2581	-32.4516		-0.533	-3.04258	-40.7419	-34.2258	-41.129	-31.8419		-0.533	-3.18161	-47.2258	-48.5484	-52	-40		-0.533	-2.11677	-38.7419	-41.7742	-48.6452	-38.7097
	-0.532	-30.5677	-48.4194	-49.6129	-46.0323	-53.129		-0.532	-33.6774	-46.1613	-38.8387	-48.7097	-43.9677		-0.532	-29.4935	-40.5806	-40.0968	-52.4194	-34.5161		-0.532	2.79323	-40.7419	-49.2258	-50.1935	-32.4194		-0.532	-2.96677	-40.7097	-34.1935	-41.0968	-31.8065		-0.532	-3.14387	-47.1613	-48.4839	-51.9032	-39.9355		-0.532	-2.08226	-38.6774	-41.7419	-48.5806	-38.6774
	-0.531	-30.4645	-48.3226	-49.5161	-45.9355	-53.0323		-0.531	-33.5484	-46.0645	-38.7742	-48.5806	-43.871		-0.531	-29.4097	-40.5161	-40	-52.3548	-34.4194		-0.531	2.82484	-40.6452	-49.1613	-50.0968	-32.3548		-0.531	-2.91613	-40.6129	-34.129	-41.0323	-31.7548		-0.531	-3.07419	-47.0645	-48.3871	-51.8387	-39.8387		-0.531	-2.04742	-38.5806	-41.6774	-48.4839	-38.5806
	-0.53	-30.3548	-48.2581	-49.4516	-45.8387	-52.9355		-0.53	-33.4516	-45.9677	-38.6452	-48.4839	-43.8065		-0.53	-29.3355	-40.4194	-39.9355	-52.2581	-34.3548		-0.53	2.84677	-40.5806	-49.0968	-50.0323	-32.2903		-0.53	-2.85323	-40.5484	-34.0323	-40.9355	-31.6871		-0.53	-3.03645	-46.9677	-48.2903	-51.7419	-39.7742		-0.53	-1.99677	-38.5484	-41.5806	-48.4194	-38.5484
	-0.529	-30.2194	-48.129	-49.3226	-45.7097	-52.8065		-0.529	-33.3226	-45.871	-38.5484	-48.3871	-43.6774		-0.529	-29.2419	-40.3226	-39.8387	-52.1613	-34.2581		-0.529	2.92903	-40.4839	-49	-49.9032	-32.2226		-0.529	-2.76774	-40.4516	-33.9355	-40.8387	-31.5903		-0.529	-2.96065	-46.871	-48.1935	-51.6129	-39.6452		-0.529	-1.93677	-38.4194	-41.4839	-48.3226	-38.4516
	-0.528	-30.1452	-48.0645	-49.2581	-45.6774	-52.7419		-0.528	-33.2258	-45.7742	-38.4839	-48.2581	-43.5806		-0.528	-29.1742	-40.2581	-39.7742	-52.0968	-34.1935		-0.528	2.92581	-40.4194	-48.9677	-49.871	-32.1742		-0.528	-2.71097	-40.3871	-33.9355	-40.8065	-31.5387		-0.528	-2.92903	-46.8065	-48.129	-51.5806	-39.6129		-0.528	-1.88323	-38.3871	-41.4516	-48.2581	-38.3871
	-0.527	-30.0452	-48	-49.1935	-45.5806	-52.6774		-0.527	-33.129	-45.6774	-38.4194	-48.1935	-43.5484		-0.527	-29.1161	-40.2258	-39.6774	-52.0323	-34.1613		-0.527	2.94806	-40.3871	-48.871	-49.7742	-32.1452		-0.527	-2.65419	-40.3226	-33.871	-40.7419	-31.4871		-0.527	-2.89097	-46.7097	-48.0645	-51.4839	-39.5161		-0.527	-1.86419	-38.2903	-41.3871	-48.1935	-38.3548
	-0.526	-29.8935	-47.8387	-49	-45.4194	-52.5161		-0.526	-32.9677	-45.5161	-38.2581	-48.0323	-43.3871		-0.526	-28.9613	-40.0645	-39.5484	-51.871	-34.0323		-0.526	3.05548	-40.2258	-48.7419	-49.6452	-31.9774		-0.526	-2.50226	-40.1613	-33.7097	-40.5806	-31.3452		-0.526	-2.79	-46.5484	-47.9032	-51.2903	-39.3548		-0.526	-1.77581	-38.1613	-41.2581	-48.0323	-38.1935
	-0.525	-29.8355	-47.8065	-48.9677	-45.4194	-52.4516		-0.525	-32.9032	-45.4839	-38.1935	-48	-43.3548		-0.525	-28.9258	-40.0323	-39.5161	-51.8387	-34		-0.525	3.04258	-40.1935	-48.7097	-49.6129	-32.0097		-0.525	-2.51806	-40.129	-33.7419	-40.5806	-31.3387		-0.525	-2.75839	-46.5161	-47.8387	-51.2903	-39.3226		-0.525	-1.7629	-38.1613	-41.2258	-48	-38.1935
	-0.524	-29.7387	-47.7419	-48.9032	-45.2903	-52.3871		-0.524	-32.8065	-45.3871	-38.129	-47.871	-43.2581		-0.524	-28.8581	-39.9677	-39.4516	-51.7742	-33.9355		-0.524	3.08065	-40.129	-48.6452	-49.5484	-31.9548		-0.524	-2.45194	-40.0968	-33.6774	-40.5161	-31.3		-0.524	-2.7329	-46.4516	-47.7742	-51.1935	-39.2903		-0.524	-1.73129	-38.0968	-41.1613	-47.9677	-38.129
	-0.523	-29.5871	-47.5806	-48.7419	-45.129	-52.1935		-0.523	-32.6452	-45.2581	-37.9677	-47.7097	-43.0968		-0.523	-28.7323	-39.8387	-39.3226	-51.6129	-33.8065		-0.523	3.15032	-40	-48.4839	-49.4194	-31.8065		-0.523	-2.31581	-39.9355	-33.5161	-40.3548	-31.1581		-0.523	-2.61613	-46.2903	-47.6452	-51	-39.0968		-0.523	-1.63032	-37.9355	-41	-47.7742	-37.9677
	-0.522	-29.5161	-47.5484	-48.7097	-45.0968	-52.1613		-0.522	-32.5806	-45.1935	-37.9355	-47.6774	-43.0645		-0.522	-28.6839	-39.8065	-39.2903	-51.5484	-33.8065		-0.522	3.15032	-40	-48.4839	-49.3871	-31.8097		-0.522	-2.30323	-39.9032	-33.5161	-40.3548	-31.1452		-0.522	-2.60968	-46.2581	-47.6129	-50.9677	-39.0645		-0.522	-1.63032	-37.9032	-41	-47.7742	-38
	-0.521	-29.4161	-47.4516	-48.6452	-45.0323	-52.0645		-0.521	-32.4516	-45.0968	-37.8387	-47.5806	-43		-0.521	-28.5839	-39.7097	-39.2581	-51.4839	-33.6774		-0.521	3.18161	-39.9032	-48.4194	-49.2903	-31.7419		-0.521	-2.23065	-39.8387	-33.4839	-40.2903	-31.0774		-0.521	-2.57516	-46.1613	-47.5484	-50.871	-39		-0.521	-1.5829	-37.871	-40.9355	-47.7097	-37.9355
	-0.52	-29.2645	-47.2903	-48.4516	-44.871	-51.9032		-0.52	-32.3226	-44.9355	-37.7097	-47.4194	-42.8387		-0.52	-28.471	-39.5806	-39.0968	-51.3226	-33.5806		-0.52	3.28065	-39.7419	-48.2581	-49.129	-31.6097		-0.52	-2.11677	-39.6774	-33.3548	-40.1613	-30.9613		-0.52	-2.49613	-46.0323	-47.3548	-50.7419	-38.8387		-0.52	-1.47548	-37.7097	-40.8065	-47.5161	-37.7742
	-0.519	-29.1935	-47.2581	-48.4194	-44.8387	-51.871		-0.519	-32.2355	-44.9032	-37.6452	-47.3548	-42.7742		-0.519	-28.4226	-39.5806	-39.0645	-51.2903	-33.5484		-0.519	3.28065	-39.7419	-48.2581	-49.0968	-31.6194		-0.519	-2.07903	-39.6452	-33.3226	-40.129	-30.9484		-0.519	-2.46452	-45.9677	-47.3226	-50.6452	-38.8387		-0.519	-1.47226	-37.6774	-40.7742	-47.5161	-37.7742
	-0.518	-29.0516	-47.129	-48.3226	-44.7419	-51.7419		-0.518	-32.1226	-44.8065	-37.5484	-47.2258	-42.7097		-0.518	-28.3419	-39.4839	-38.9677	-51.2258	-33.4839		-0.518	3.33226	-39.6452	-48.1613	-49.0323	-31.529		-0.518	-2.00935	-39.5806	-33.2581	-40.0645	-30.8516		-0.518	-2.39806	-45.871	-47.2258	-50.6129	-38.7097		-0.518	-1.42484	-37.6129	-40.7097	-47.4194	-37.6774
	-0.517	-28.9419	-47	-48.1935	-44.6129	-51.6129		-0.517	-32.0097	-44.6774	-37.4194	-47.0968	-42.5806		-0.517	-28.2226	-39.3871	-38.871	-51.0968	-33.3871		-0.517	3.39355	-39.5484	-48.0323	-48.9355	-31.429		-0.517	-1.91774	-39.4839	-33.1935	-39.9355	-30.7548		-0.517	-2.33484	-45.7419	-47.129	-50.4839	-38.5806		-0.517	-1.34903	-37.4516	-40.5806	-47.2903	-37.5806
	-0.516	-28.8645	-46.9355	-48.129	-44.5484	-51.5484		-0.516	-31.9	-44.5806	-37.3871	-47	-42.5161		-0.516	-28.1613	-39.3226	-38.8065	-51.0323	-33.3226		-0.516	3.4	-39.4839	-47.9677	-48.9032	-31.4065		-0.516	-1.87032	-39.4194	-33.129	-39.9032	-30.7323		-0.516	-2.3	-45.6774	-47	-50.4194	-38.5161		-0.516	-1.33968	-37.4194	-40.5484	-47.2258	-37.5161
	-0.515	-28.7581	-46.8387	-48.0645	-44.4194	-51.4516		-0.515	-31.7581	-44.5161	-37.2581	-46.871	-42.4194		-0.515	-28.071	-39.2258	-38.7419	-50.9355	-33.2581		-0.515	3.44839	-39.4194	-47.9032	-48.7742	-31.329		-0.515	-1.77871	-39.3226	-33.0645	-39.8065	-30.6581		-0.515	-2.24	-45.5806	-46.9355	-50.3226	-38.4516		-0.515	-1.2671	-37.3226	-40.4516	-47.129	-37.4516
	-0.514	-28.6452	-46.7742	-47.9355	-44.3548	-51.3548		-0.514	-31.6613	-44.3871	-37.1935	-46.8065	-42.2903		-0.514	-27.9839	-39.1613	-38.6774	-50.871	-33.1613		-0.514	3.48065	-39.3226	-47.8065	-48.7097	-31.2419		-0.514	-1.71871	-39.2258	-32.9677	-39.7419	-30.5839		-0.514	-2.19258	-45.4839	-46.871	-50.1935	-38.3548		-0.514	-1.22581	-37.2258	-40.3871	-47.0323	-37.3871
	-0.513	-28.5161	-46.6452	-47.8387	-44.2258	-51.2258		-0.513	-31.5258	-44.2903	-37.0645	-46.6452	-42.2258		-0.513	-27.8935	-39.0645	-38.5484	-50.7419	-33.0645		-0.513	3.53871	-39.2258	-47.7419	-48.6129	-31.1484		-0.513	-1.61774	-39.0968	-32.871	-39.6452	-30.4645		-0.513	-2.13258	-45.3548	-46.7419	-50.0968	-38.2258		-0.513	-1.17548	-37.129	-40.2903	-46.9355	-37.2903
	-0.512	-28.4387	-46.6129	-47.7742	-44.1935	-51.1613		-0.512	-31.4581	-44.1935	-37.0323	-46.5806	-42.1613		-0.512	-27.8194	-39.0323	-38.5161	-50.7097	-33.0323		-0.512	3.55161	-39.1935	-47.6774	-48.5806	-31.1452		-0.512	-1.57645	-39.0645	-32.871	-39.5806	-30.4613		-0.512	-2.09806	-45.3226	-46.7097	-50	-38.1935		-0.512	-1.15968	-37.0968	-40.2581	-46.9032	-37.2581
	-0.511	-28.3387	-46.5161	-47.6774	-44.0968	-51.0645		-0.511	-31.3355	-44.129	-36.9355	-46.4516	-42.0645		-0.511	-27.7484	-38.9677	-38.4839	-50.6129	-32.9677		-0.511	3.57742	-39.129	-47.5806	-48.4839	-31.0677		-0.511	-1.51968	-39	-32.8065	-39.5161	-30.4129		-0.511	-2.05355	-45.2258	-46.5806	-49.9677	-38.129		-0.511	-1.12484	-37.0645	-40.1935	-46.8065	-37.1935
	-0.51	-28.1968	-46.3548	-47.5161	-43.9355	-50.871		-0.51	-31.1806	-43.9677	-36.7742	-46.3226	-41.9355		-0.51	-27.6194	-38.8065	-38.2903	-50.4516	-32.8065		-0.51	3.67097	-38.9677	-47.4516	-48.3226	-30.9258		-0.51	-1.39645	-38.8387	-32.6774	-39.3871	-30.2516		-0.51	-1.95581	-45.0968	-46.4194	-49.7742	-37.9677		-0.51	-1.01742	-36.9032	-40.0323	-46.6452	-37.0323
	-0.509	-28.1065	-46.2903	-47.4839	-43.9032	-50.8387		-0.509	-31.0903	-43.9032	-36.7419	-46.2581	-41.871		-0.509	-27.5419	-38.7742	-38.2581	-50.4194	-32.8065		-0.509	3.66452	-38.9677	-47.4194	-48.2903	-30.9129		-0.509	-1.34903	-38.871	-32.6452	-39.3548	-30.2387		-0.509	-1.94323	-45.0645	-46.3871	-49.7419	-37.9355		-0.509	-1.01742	-36.9032	-40	-46.6129	-37.0323
	-0.508	-28.0387	-46.2258	-47.3871	-43.8387	-50.7742		-0.508	-30.9968	-43.8387	-36.6774	-46.1613	-41.8065		-0.508	-27.5	-38.7097	-38.1935	-50.3226	-32.7419		-0.508	3.68387	-38.9032	-47.3548	-48.2258	-30.8839		-0.508	-1.29226	-38.7742	-32.5806	-39.2903	-30.2161		-0.508	-1.90194	-44.9677	-46.3226	-49.6452	-37.871		-0.508	-0.979355	-36.8065	-39.9677	-46.5484	-36.9677
	-0.507	-27.8645	-46.0323	-47.2258	-43.6452	-50.5806		-0.507	-30.8323	-43.6452	-36.4839	-45.9677	-41.6129		-0.507	-27.3452	-38.5806	-38.0645	-50.1935	-32.5806		-0.507	3.80645	-38.7419	-47.1935	-48.0323	-30.7		-0.507	-1.16903	-38.6129	-32.4516	-39.129	-30.0323		-0.507	-1.78839	-44.8065	-46.1613	-49.4839	-37.6774		-0.507	-0.856129	-36.6452	-39.7742	-46.3548	-36.8065
	-0.506	-27.8097	-46	-47.1935	-43.6129	-50.5484		-0.506	-30.7516	-43.6129	-36.4194	-45.9355	-41.5806		-0.506	-27.2806	-38.5484	-38.0323	-50.1613	-32.5806		-0.506	3.7871	-38.7097	-47.1613	-48.0323	-30.7097		-0.506	-1.14677	-38.6129	-32.4516	-39.129	-29.9935		-0.506	-1.80097	-44.7419	-46.129	-49.4194	-37.6774		-0.506	-0.862581	-36.6452	-39.7742	-46.3226	-36.7742
	-0.505	-27.6871	-45.9355	-47.0968	-43.5161	-50.4516		-0.505	-30.6226	-43.5161	-36.3548	-45.8065	-41.5161		-0.505	-27.2065	-38.4839	-37.9355	-50.0968	-32.4839		-0.505	3.81613	-38.6452	-47.0968	-47.9677	-30.6323		-0.505	-1.07419	-38.4839	-32.3871	-39.0645	-29.9677		-0.505	-1.7471	-44.6774	-46.0323	-49.3548	-37.5806		-0.505	-0.824516	-36.5806	-39.7097	-46.2581	-36.7097
	-0.504	-27.5387	-45.7419	-46.9355	-43.3548	-50.2903		-0.504	-30.4839	-43.3548	-36.2258	-45.6452	-41.3871		-0.504	-27.0839	-38.3226	-37.8065	-49.9355	-32.3548		-0.504	3.90968	-38.5161	-46.9677	-47.8065	-30.5097		-0.504	-0.954194	-38.3548	-32.2548	-38.9032	-29.8097		-0.504	-1.64613	-44.5484	-45.871	-49.1935	-37.4194		-0.504	-0.751935	-36.4194	-39.5484	-46.0968	-36.5806
	-0.503	-27.4903	-45.7419	-46.9032	-43.3226	-50.2258		-0.503	-30.4065	-43.3548	-36.1613	-45.6129	-41.3226		-0.503	-27.0355	-38.2903	-37.7742	-49.9032	-32.3548		-0.503	3.90645	-38.4839	-46.9032	-47.7742	-30.4935		-0.503	-0.913226	-38.3548	-32.2581	-38.9032	-29.8032		-0.503	-1.61774	-44.4839	-45.8065	-49.1613	-37.3871		-0.503	-0.736129	-36.3871	-39.5161	-46.0645	-36.5806
	-0.502	-27.3677	-45.6129	-46.7742	-43.2258	-50.129		-0.502	-30.271	-43.2258	-36.0645	-45.4516	-41.1935		-0.502	-26.9387	-38.1935	-37.7097	-49.8065	-32.2516		-0.502	3.93548	-38.3871	-46.8065	-47.6774	-30.4065		-0.502	-0.862581	-38.2581	-32.1677	-38.8387	-29.7548		-0.502	-1.59226	-44.3871	-45.7097	-49.0323	-37.2581		-0.502	-0.666774	-36.3226	-39.4194	-45.9677	-36.4839
	-0.501	-27.2387	-45.4839	-46.6452	-43.0968	-50		-0.501	-30.1613	-43.0968	-35.9355	-45.3226	-41.0645		-0.501	-26.8323	-38.0968	-37.5806	-49.6774	-32.1419		-0.501	4	-38.2581	-46.7097	-47.5806	-30.3065		-0.501	-0.758387	-38.1613	-32.0581	-38.7097	-29.6194		-0.501	-1.51968	-44.2581	-45.5806	-48.9032	-37.1613		-0.501	-0.619355	-36.1935	-39.3548	-45.8387	-36.3548
	-0.5	-27.1419	-45.4194	-46.5806	-43.0323	-49.9032		-0.5	-30.0194	-43.0323	-35.871	-45.2258	-41		-0.5	-26.7581	-38.0323	-37.5161	-49.6129	-32.0903		-0.5	4.02903	-38.2258	-46.6452	-47.4839	-30.2516		-0.5	-0.682581	-38.0968	-32.0258	-38.6452	-29.5774		-0.5	-1.48484	-44.1935	-45.5161	-48.8387	-37.0645		-0.5	-0.58129	-36.129	-39.2903	-45.8065	-36.3226
	-0.499	-27.0419	-45.3226	-46.4839	-42.9355	-49.8065		-0.499	-29.9323	-42.9355	-35.7742	-45.129	-40.9355		-0.499	-26.6742	-37.9355	-37.4194	-49.5161	-32.0226		-0.499	4.04839	-38.1613	-46.5484	-47.4194	-30.1839		-0.499	-0.603548	-38	-31.9645	-38.5484	-29.5258		-0.499	-1.43129	-44.129	-45.4194	-48.7419	-37.0323		-0.499	-0.527742	-36.0645	-39.1935	-45.6774	-36.2258
	-0.498	-26.9258	-45.1935	-46.3871	-42.8387	-49.7097		-0.498	-29.8097	-42.8065	-35.6774	-45.0323	-40.8387		-0.498	-26.5774	-37.8387	-37.3548	-49.4194	-31.9419		-0.498	4.09355	-38.0645	-46.4516	-47.3226	-30.1194		-0.498	-0.543548	-37.9355	-31.8871	-38.4839	-29.4774		-0.498	-1.3871	-44	-45.3226	-48.6452	-36.9032		-0.498	-0.505484	-36	-39.129	-45.5806	-36.1613
	-0.497	-26.8097	-45.0968	-46.2581	-42.7419	-49.5806		-0.497	-29.6871	-42.7097	-35.5806	-44.9032	-40.7097		-0.497	-26.4903	-37.7742	-37.2903	-49.3226	-31.8387		-0.497	4.17097	-37.9677	-46.3226	-47.2258	-30.0129		-0.497	-0.451935	-37.8387	-31.7935	-38.3871	-29.3452		-0.497	-1.31742	-43.9032	-45.2258	-48.5161	-36.7742		-0.497	-0.407419	-35.871	-39	-45.4839	-36.0968
	-0.496	-26.729	-45.0323	-46.1613	-42.6452	-49.5161		-0.496	-29.5903	-42.6129	-35.5161	-44.8065	-40.6452		-0.496	-26.4032	-37.7097	-37.2258	-49.2581	-31.7806		-0.496	4.17742	-37.871	-46.2903	-47.1613	-29.9613		-0.496	-0.394839	-37.7419	-31.7613	-38.3226	-29.3226		-0.496	-1.29871	-43.8387	-45.129	-48.4516	-36.7419		-0.496	-0.40129	-35.8065	-38.9677	-45.3871	-36.0323
	-0.495	-26.6194	-44.9355	-46.0968	-42.5806	-49.4194		-0.495	-29.4581	-42.5161	-35.4194	-44.6774	-40.5484		-0.495	-26.3161	-37.6129	-37.129	-49.1935	-31.7032		-0.495	4.20968	-37.8387	-46.1935	-47.0645	-29.9065		-0.495	-0.334839	-37.7097	-31.6935	-38.2581	-29.271		-0.495	-1.25419	-43.7742	-45.0645	-48.3548	-36.6452		-0.495	-0.369677	-35.7419	-38.9355	-45.3226	-35.9355
	-0.494	-26.4839	-44.7742	-45.9032	-42.4516	-49.2258		-0.494	-29.3065	-42.4194	-35.2581	-44.5161	-40.3871		-0.494	-26.1871	-37.5161	-37	-49	-31.5581		-0.494	4.29032	-37.6774	-46.0323	-46.9032	-29.7548		-0.494	-0.199032	-37.5484	-31.5484	-38.129	-29.1032		-0.494	-1.15968	-43.5806	-44.9355	-48.1935	-36.4839		-0.494	-0.287484	-35.6129	-38.7419	-45.1935	-35.8065
	-0.493	-26.4065	-44.7419	-45.871	-42.3871	-49.1935		-0.493	-29.2226	-42.3226	-35.2258	-44.4516	-40.3548		-0.493	-26.1258	-37.4516	-36.9355	-49	-31.5194		-0.493	4.26452	-37.6452	-46	-46.871	-29.729		-0.493	-0.180065	-37.5161	-31.5419	-38.0968	-29.0871		-0.493	-1.15968	-43.5484	-44.871	-48.1613	-36.4516		-0.493	-0.249581	-35.5806	-38.7097	-45.129	-35.7742
	-0.492	-26.3129	-44.6452	-45.7742	-42.3226	-49.129		-0.492	-29.1258	-42.2258	-35.1613	-44.3548	-40.2581		-0.492	-26.0516	-37.3871	-36.871	-48.9032	-31.4839		-0.492	4.31613	-37.5806	-45.9355	-46.7742	-29.6839		-0.492	-0.107387	-37.4194	-31.5065	-38.0323	-29.0581		-0.492	-1.09935	-43.4839	-44.7742	-48.0645	-36.3871		-0.492	-0.230613	-35.5161	-38.6452	-45.0645	-35.7097
	-0.491	-26.1419	-44.4839	-45.6129	-42.129	-48.9355		-0.491	-28.9742	-42.0968	-34.9677	-44.1935	-40.0645		-0.491	-25.929	-37.2581	-36.7097	-48.7742	-31.3194		-0.491	4.40645	-37.4194	-45.7419	-46.5806	-29.5129		-0.491	0.0221548	-37.2581	-31.329	-37.8387	-28.8677		-0.491	-1.00161	-43.2903	-44.6129	-47.9032	-36.1935		-0.491	-0.129516	-35.3548	-38.4839	-44.871	-35.5484
	-0.49	-26.0935	-44.4516	-45.5806	-42.0968	-48.9032		-0.49	-28.8613	-42.0323	-34.9355	-44.1613	-40.0323		-0.49	-25.8484	-37.2258	-36.7097	-48.7097	-31.2806		-0.49	4.39355	-37.4194	-45.7419	-46.5806	-29.5387		-0.49	0.0505806	-37.2581	-31.3226	-37.8387	-28.8774		-0.49	-0.995161	-43.2581	-44.6129	-47.871	-36.1935		-0.49	-0.126355	-35.3226	-38.4839	-44.871	-35.5484
	-0.489	-25.9645	-44.3871	-45.4839	-42	-48.8065		-0.489	-28.7806	-41.9355	-34.8387	-44	-39.9677		-0.489	-25.7742	-37.129	-36.6452	-48.6452	-31.2161		-0.489	4.44194	-37.3226	-45.6452	-46.4839	-29.4581		-0.489	0.148548	-37.1613	-31.2452	-37.7419	-28.8161		-0.489	-0.925806	-43.1935	-44.5161	-47.7742	-36.0968		-0.489	-0.0758065	-35.2581	-38.3871	-44.7742	-35.4839
	-0.488	-25.8387	-44.1935	-45.2903	-41.8387	-48.6129		-0.488	-28.629	-41.8065	-34.6774	-43.8387	-39.8065		-0.488	-25.6484	-37	-36.4839	-48.4839	-31.0613		-0.488	4.50323	-37.1935	-45.4839	-46.3226	-29.3065		-0.488	0.26229	-37.0323	-31.1226	-37.6129	-28.6839		-0.488	-0.865806	-43.0323	-44.3548	-47.6129	-35.9355		-0.488	0.0189968	-35.0968	-38.2258	-44.6129	-35.3226
	-0.487	-25.771	-44.1613	-45.2581	-41.8065	-48.5806		-0.487	-28.5194	-41.7419	-34.6452	-43.8065	-39.7419		-0.487	-25.5806	-36.9677	-36.4516	-48.4516	-31.0355		-0.487	4.51613	-37.1613	-45.4516	-46.2903	-29.2935		-0.487	0.287548	-37	-31.1032	-37.5806	-28.6613		-0.487	-0.859355	-42.9677	-44.2903	-47.5806	-35.9032		-0.487	0.00951613	-35.0645	-38.1935	-44.5806	-35.2903
	-0.486	-25.6484	-44.0323	-45.1613	-41.7097	-48.4839		-0.486	-28.4	-41.6452	-34.5806	-43.6774	-39.6452		-0.486	-25.4742	-36.871	-36.3871	-48.3548	-30.9452		-0.486	4.56129	-37.0645	-45.3548	-46.1935	-29.2161		-0.486	0.366452	-36.9032	-31.029	-37.5161	-28.5645		-0.486	-0.799355	-42.871	-44.1935	-47.4516	-35.8065		-0.486	0.0632258	-34.9677	-38.1613	-44.4839	-35.2258
	-0.485	-25.5097	-43.9355	-45.0323	-41.5806	-48.3548		-0.485	-28.2903	-41.5161	-34.4516	-43.5484	-39.5161		-0.485	-25.3839	-36.7742	-36.2581	-48.2258	-30.8355		-0.485	4.59355	-36.9677	-45.2581	-46.0645	-29.0806		-0.485	0.46129	-36.8065	-30.9194	-37.3871	-28.4484		-0.485	-0.732903	-42.7742	-44.0323	-47.2903	-35.6774		-0.485	0.135903	-34.871	-38	-44.3548	-35.0968
	-0.484	-25.4129	-43.8387	-44.9355	-41.5161	-48.2581		-0.484	-28.1742	-41.4516	-34.3548	-43.4194	-39.4194		-0.484	-25.3	-36.7097	-36.1935	-48.1613	-30.7774		-0.484	4.64194	-36.9032	-45.1613	-46	-29.0226		-0.484	0.533871	-36.7419	-30.8645	-37.3548	-28.4161		-0.484	-0.695161	-42.7097	-44	-47.2258	-35.5806		-0.484	0.145387	-34.8387	-37.9677	-44.2903	-35.0645
	-0.483	-25.3161	-43.7419	-44.8387	-41.4194	-48.1613		-0.483	-28.0742	-41.3548	-34.2903	-43.3226	-39.3548		-0.483	-25.2	-36.6452	-36.129	-48.0645	-30.6935		-0.483	4.67742	-36.8387	-45.0645	-45.9032	-28.9613		-0.483	0.61	-36.6774	-30.7935	-37.2258	-28.3194		-0.483	-0.650968	-42.6129	-43.9032	-47.129	-35.5161		-0.483	0.202258	-34.7742	-37.871	-44.1935	-34.9677
	-0.482	-25.2129	-43.6452	-44.7419	-41.3226	-48.0645		-0.482	-27.9419	-41.2581	-34.1935	-43.2258	-39.2258		-0.482	-25.1097	-36.5484	-36.0323	-47.9677	-30.6		-0.482	4.7129	-36.7419	-45	-45.8065	-28.871		-0.482	0.695161	-36.5806	-30.7032	-37.1613	-28.2645		-0.482	-0.600323	-42.5161	-43.7742	-47.0323	-35.4194		-0.482	0.246484	-34.6452	-37.7742	-44.0968	-34.871
	-0.481	-25.1032	-43.5484	-44.6129	-41.1935	-47.9355		-0.481	-27.8	-41.129	-34.0645	-43.0645	-39.129		-0.481	-25	-36.4516	-35.9355	-47.871	-30.4968		-0.481	4.77419	-36.6129	-44.871	-45.6774	-28.7903		-0.481	0.767742	-36.4516	-30.6226	-37.0645	-28.1581		-0.481	-0.52129	-42.3871	-43.6774	-46.9032	-35.2903		-0.481	0.322323	-34.5484	-37.6774	-43.9677	-34.7742
	-0.48	-25.0032	-43.4516	-44.5161	-41.129	-47.8387		-0.48	-27.7097	-41.0323	-34	-43	-39.0323		-0.48	-24.9387	-36.3548	-35.8387	-47.7742	-30.4194		-0.48	4.79677	-36.5806	-44.8065	-45.6129	-28.7161		-0.48	0.840645	-36.3871	-30.5645	-37	-28.1194		-0.48	-0.505484	-42.3226	-43.6129	-46.8065	-35.2258		-0.48	0.325484	-34.4839	-37.6129	-43.9032	-34.7097
	-0.479	-24.9129	-43.3871	-44.4516	-41.0645	-47.7419		-0.479	-27.6	-40.9677	-33.9355	-42.9032	-38.9355		-0.479	-24.8387	-36.3226	-35.7742	-47.7097	-30.3677		-0.479	4.82903	-36.5161	-44.7097	-45.5161	-28.6484		-0.479	0.91	-36.3226	-30.5097	-36.9355	-28.0548		-0.479	-0.44871	-42.2258	-43.5161	-46.7419	-35.129		-0.479	0.369677	-34.4194	-37.5484	-43.8387	-34.6452
	-0.478	-24.7323	-43.2258	-44.2581	-40.871	-47.5806		-0.478	-27.4645	-40.8065	-33.7742	-42.7419	-38.7742		-0.478	-24.7194	-36.1613	-35.6452	-47.5484	-30.2258		-0.478	4.88065	-36.3548	-44.5484	-45.3548	-28.5129		-0.478	1.04258	-36.1935	-30.3677	-36.7742	-27.9097		-0.478	-0.372903	-42.0968	-43.3548	-46.5484	-34.9677		-0.478	0.464516	-34.2903	-37.3548	-43.6774	-34.4839
	-0.477	-24.6806	-43.1613	-44.1935	-40.8387	-47.5161		-0.477	-27.3742	-40.7742	-33.7097	-42.6774	-38.7419		-0.477	-24.6355	-36.129	-35.6129	-47.5161	-30.1839		-0.477	4.90645	-36.3226	-44.5161	-45.2903	-28.4774		-0.477	1.06484	-36.1613	-30.3323	-36.7419	-27.8871		-0.477	-0.357097	-42.0323	-43.3226	-46.4839	-34.9355		-0.477	0.470968	-34.2581	-37.3548	-43.6452	-34.4839
	-0.476	-24.5806	-43.0968	-44.129	-40.7742	-47.4194		-0.476	-27.2613	-40.6774	-33.6452	-42.5806	-38.6774		-0.476	-24.5387	-36.0968	-35.5484	-47.4516	-30.1129		-0.476	4.92258	-36.2581	-44.4516	-45.2581	-28.4194		-0.476	1.15	-36.0645	-30.2903	-36.6774	-27.8355		-0.476	-0.319097	-41.9355	-43.2258	-46.4194	-34.871		-0.476	0.496129	-34.1935	-37.2903	-43.5484	-34.4194
	-0.475	-24.4258	-42.9032	-43.9355	-40.5484	-47.2258		-0.475	-27.0968	-40.4839	-33.4839	-42.3871	-38.4839		-0.475	-24.4258	-35.9032	-35.3871	-47.2258	-29.9419		-0.475	5	-36.0645	-44.2581	-45.0323	-28.2129		-0.475	1.29871	-35.9032	-30.1161	-36.4839	-27.671		-0.475	-0.230613	-41.7742	-43.0323	-46.1935	-34.6774		-0.475	0.612903	-34.0323	-37.0968	-43.3548	-34.2581
	-0.474	-24.3452	-42.871	-43.9032	-40.5484	-47.1935		-0.474	-27.0226	-40.4516	-33.4516	-42.2903	-38.4516		-0.474	-24.3516	-35.871	-35.3548	-47.1935	-29.9323		-0.474	5.00645	-36.0645	-44.2258	-45	-28.2581		-0.474	1.29871	-35.9032	-30.1	-36.4839	-27.6581		-0.474	-0.217968	-41.7419	-43.0323	-46.1935	-34.6452		-0.474	0.612903	-34.0323	-37.0968	-43.3548	-34.2258
	-0.473	-24.2419	-42.7742	-43.8065	-40.4516	-47.0645		-0.473	-26.9	-40.3548	-33.3548	-42.1935	-38.3226		-0.473	-24.2516	-35.8065	-35.2903	-47.129	-29.8484		-0.473	5.02581	-35.9677	-44.129	-44.9355	-28.1484		-0.473	1.3871	-35.8065	-30.0323	-36.3871	-27.5871		-0.473	-0.19271	-41.6452	-42.9355	-46.0968	-34.5806		-0.473	0.644516	-33.9032	-37	-43.2903	-34.1613
	-0.472	-24.0903	-42.6129	-43.6452	-40.2581	-46.9032		-0.472	-26.7742	-40.1935	-33.1935	-42.0323	-38.1935		-0.472	-24.1323	-35.6774	-35.1613	-46.9677	-29.7032		-0.472	5.11613	-35.8387	-44	-44.7742	-28.0097		-0.472	1.49129	-35.6452	-29.9258	-36.2581	-27.4548		-0.472	-0.0915806	-41.5161	-42.7742	-45.871	-34.4194		-0.472	0.733226	-33.8065	-36.871	-43.0968	-34.0323
	-0.471	-24.0097	-42.5806	-43.5806	-40.2258	-46.8387		-0.471	-26.6645	-40.129	-33.1613	-42	-38.129		-0.471	-24.0484	-35.6452	-35.129	-46.9355	-29.6677		-0.471	5.11613	-35.7742	-43.9677	-44.7097	-27.9871		-0.471	1.54516	-35.6452	-29.8677	-36.2258	-27.4194		-0.471	-0.0789677	-41.4516	-42.7419	-45.8387	-34.3871		-0.471	0.745806	-33.7419	-36.8387	-43.0645	-34
	-0.47	-23.9065	-42.4839	-43.4839	-40.129	-46.7419		-0.47	-26.5677	-40.0323	-33.0323	-41.871	-38.0323		-0.47	-23.9548	-35.5161	-35.0323	-46.8387	-29.5774		-0.47	5.17097	-35.7097	-43.8387	-44.6129	-27.9129		-0.47	1.62419	-35.5161	-29.8032	-36.129	-27.3452		-0.47	-0.0157613	-41.3548	-42.6452	-45.7419	-34.2581		-0.47	0.783548	-33.6774	-36.7419	-42.9355	-33.9032
	-0.469	-23.771	-42.3226	-43.3548	-40	-46.5806		-0.469	-26.4258	-39.9032	-32.9032	-41.7419	-37.871		-0.469	-23.8419	-35.4194	-34.9355	-46.6774	-29.4806		-0.469	5.23548	-35.5806	-43.7097	-44.4839	-27.8161		-0.469	1.75032	-35.4194	-29.6903	-36	-27.229		-0.469	0.0474194	-41.2258	-42.4839	-45.5806	-34.1613		-0.469	0.843548	-33.5484	-36.6452	-42.8065	-33.8065
	-0.468	-23.6645	-42.2903	-43.2581	-39.9032	-46.4839		-0.468	-26.3129	-39.8065	-32.871	-41.6129	-37.8065		-0.468	-23.7452	-35.3548	-34.871	-46.6129	-29.3935		-0.468	5.24839	-35.5161	-43.6452	-44.4194	-27.7387		-0.468	1.77903	-35.3548	-29.6387	-35.9355	-27.1774		-0.468	0.0821935	-41.1613	-42.4194	-45.4839	-34.0968		-0.468	0.906774	-33.4839	-36.5484	-42.7419	-33.7419
	-0.467	-23.5516	-42.1935	-43.129	-39.8065	-46.3548		-0.467	-26.2065	-39.7097	-32.7419	-41.5161	-37.7097		-0.467	-23.6516	-35.2581	-34.7419	-46.4839	-29.3129		-0.467	5.28387	-35.4194	-43.5161	-44.2903	-27.6452		-0.467	1.86419	-35.2581	-29.5516	-35.871	-27.0839		-0.467	0.126419	-41.0645	-42.3226	-45.3871	-33.9677		-0.467	0.935161	-33.4194	-36.4839	-42.6452	-33.6452
	-0.466	-23.4387	-42.0645	-43.0645	-39.7097	-46.2581		-0.466	-26.0968	-39.6129	-32.6452	-41.3871	-37.5806		-0.466	-23.5484	-35.1935	-34.6774	-46.3871	-29.2323		-0.466	5.32258	-35.3548	-43.4516	-44.1935	-27.5613		-0.466	1.93387	-35.1613	-29.4774	-35.7742	-27.0065		-0.466	0.164323	-40.9677	-42.2258	-45.2903	-33.871		-0.466	0.97	-33.3226	-36.3548	-42.5484	-33.5806
	-0.465	-23.3355	-41.9677	-42.9032	-39.5806	-46.129		-0.465	-25.9645	-39.4516	-32.5484	-41.2581	-37.4516		-0.465	-23.4452	-35.0968	-34.6129	-46.2903	-29.1258		-0.465	5.38065	-35.2581	-43.3548	-44.0645	-27.4581		-0.465	2.03161	-35.0645	-29.3645	-35.6452	-26.9226		-0.465	0.227516	-40.8387	-42.0968	-45.1613	-33.7419		-0.465	1.05226	-33.2581	-36.2581	-42.4194	-33.4516
	-0.464	-23.2097	-41.871	-42.8387	-39.5161	-46.0323		-0.464	-25.8355	-39.3871	-32.4516	-41.1613	-37.3871		-0.464	-23.3548	-35.0323	-34.5161	-46.1935	-29.0516		-0.464	5.40323	-35.1613	-43.2581	-44	-27.4065		-0.464	2.08839	-35	-29.3032	-35.5806	-26.8452		-0.464	0.271774	-40.7742	-42.0323	-45.0645	-33.6774		-0.464	1.04903	-33.1613	-36.1935	-42.3548	-33.3871
	-0.463	-23.1226	-41.8065	-42.7419	-39.4194	-45.9355		-0.463	-25.7484	-39.2903	-32.3871	-41.0645	-37.2903		-0.463	-23.2677	-34.9355	-34.4194	-46.129	-28.9742		-0.463	5.41935	-35.129	-43.1935	-43.9355	-27.3226		-0.463	2.15806	-34.9355	-29.271	-35.5484	-26.7903		-0.463	0.312839	-40.6774	-41.9355	-44.9355	-33.6129		-0.463	1.09	-33.0968	-36.129	-42.2903	-33.3226
	-0.462	-22.9516	-41.6129	-42.5806	-39.2581	-45.7419		-0.462	-25.6161	-39.129	-32.2194	-40.9032	-37.129		-0.462	-23.1258	-34.8065	-34.2903	-45.9355	-28.8258		-0.462	5.50968	-34.9677	-43	-43.7097	-27.1613		-0.462	2.26871	-34.7742	-29.1129	-35.3548	-26.6548		-0.462	0.382258	-40.5161	-41.7742	-44.7742	-33.4194		-0.462	1.18806	-32.9355	-35.9355	-42.0968	-33.1613
	-0.461	-22.8806	-41.5806	-42.5161	-39.1935	-45.6774		-0.461	-25.5	-39.0968	-32.1903	-40.8387	-37.0645		-0.461	-23.0677	-34.7742	-34.2581	-45.9032	-28.8097		-0.461	5.5129	-34.9032	-42.9677	-43.7097	-27.1645		-0.461	2.31613	-34.7419	-29.0871	-35.3226	-26.6323		-0.461	0.394839	-40.4839	-41.7097	-44.7419	-33.3871		-0.461	1.20387	-32.9032	-35.9355	-42.0645	-33.129
	-0.46	-22.7806	-41.4839	-42.4516	-39.129	-45.6129		-0.46	-25.4032	-39	-32.0839	-40.7097	-36.9677		-0.46	-22.9355	-34.7097	-34.1935	-45.8387	-28.7323		-0.46	5.52581	-34.871	-42.871	-43.6129	-27.0839		-0.46	2.34452	-34.6452	-29.0161	-35.2581	-26.5516		-0.46	0.439355	-40.3871	-41.6129	-44.6452	-33.3548		-0.46	1.21968	-32.8387	-35.8387	-42	-33.0645
	-0.459	-22.6161	-41.2903	-42.2258	-38.9355	-45.4194		-0.459	-25.2484	-38.8065	-31.9258	-40.5161	-36.8065		-0.459	-22.8129	-34.5806	-34.0645	-45.6452	-28.5581		-0.459	5.62581	-34.6774	-42.7097	-43.4194	-26.9129		-0.459	2.50548	-34.5161	-28.8677	-35.0645	-26.4129		-0.459	0.549677	-40.1935	-41.4516	-44.4516	-33.129		-0.459	1.3271	-32.6774	-35.6774	-41.8065	-32.9032
	-0.458	-22.5484	-41.2581	-42.2258	-38.9032	-45.3548		-0.458	-25.1516	-38.7742	-31.8871	-40.4839	-36.7419		-0.458	-22.7516	-34.5161	-34	-45.6129	-28.5484		-0.458	5.60645	-34.6774	-42.6774	-43.3871	-26.8968		-0.458	2.51194	-34.4839	-28.871	-35.0968	-26.4		-0.458	0.530968	-40.1935	-41.4194	-44.3871	-33.0968		-0.458	1.33032	-32.6452	-35.6774	-41.7742	-32.871
	-0.457	-22.4387	-41.1613	-42.0968	-38.8065	-45.2581		-0.457	-25.0484	-38.6452	-31.7839	-40.3548	-36.6452		-0.457	-22.671	-34.4516	-33.9355	-45.4839	-28.4452		-0.457	5.66774	-34.5806	-42.5806	-43.2903	-26.829		-0.457	2.57194	-34.3871	-28.7774	-35	-26.3226		-0.457	0.578387	-40.0968	-41.3548	-44.2903	-33.0323		-0.457	1.36806	-32.5806	-35.5806	-41.7097	-32.8065
	-0.456	-22.2806	-41.0323	-41.9355	-38.6452	-45.0645		-0.456	-24.8968	-38.4839	-31.6387	-40.1935	-36.4516		-0.456	-22.5161	-34.3226	-33.7742	-45.3226	-28.3161		-0.456	5.73548	-34.4516	-42.4194	-43.129	-26.6742		-0.456	2.68871	-34.2258	-28.6516	-34.8065	-26.1935		-0.456	0.663548	-39.9032	-41.1613	-44.129	-32.8387		-0.456	1.44387	-32.4194	-35.4194	-41.5161	-32.6452
	-0.455	-22.2065	-40.9677	-41.9032	-38.5806	-45		-0.455	-24.8097	-38.4516	-31.5742	-40.129	-36.4516		-0.455	-22.4484	-34.2581	-33.7419	-45.3226	-28.2742		-0.455	5.73548	-34.3871	-42.3871	-43.0968	-26.6419		-0.455	2.73613	-34.1935	-28.6097	-34.8065	-26.1548		-0.455	0.676129	-39.8387	-41.129	-44.0645	-32.8065		-0.455	1.4471	-32.3871	-35.3871	-41.4839	-32.6129
	-0.454	-22.0742	-40.8387	-41.7742	-38.4839	-44.8387		-0.454	-24.7097	-38.3226	-31.4774	-40	-36.3226		-0.454	-22.3387	-34.1935	-33.6774	-45.1935	-28.171		-0.454	5.78387	-34.2903	-42.2581	-42.9677	-26.529		-0.454	2.79645	-34.0968	-28.529	-34.6774	-26.0548		-0.454	0.717419	-39.7742	-41	-43.9355	-32.7097		-0.454	1.49129	-32.2581	-35.2903	-41.3548	-32.5161
	-0.453	-21.9581	-40.7097	-41.6452	-38.2903	-44.7419		-0.453	-24.5742	-38.1935	-31.329	-39.8387	-36.1935		-0.453	-22.229	-34.0645	-33.5484	-45.0645	-28.0677		-0.453	5.82903	-34.1935	-42.1613	-42.8065	-26.4226		-0.453	2.87516	-34	-28.4161	-34.5484	-25.9548		-0.453	0.799355	-39.6452	-40.871	-43.7742	-32.5806		-0.453	1.54839	-32.2065	-35.1613	-41.2581	-32.3871
	-0.452	-21.8484	-40.6452	-41.5484	-38.2581	-44.6452		-0.452	-24.4548	-38.0968	-31.2581	-39.7419	-36.0968		-0.452	-22.1516	-34	-33.4839	-45	-27.9935		-0.452	5.86452	-34.0968	-42.0645	-42.7419	-26.3742		-0.452	2.92903	-33.9355	-28.3581	-34.4839	-25.9065		-0.452	0.805806	-39.5484	-40.8065	-43.7097	-32.5161		-0.452	1.58613	-32.1065	-35.0968	-41.1935	-32.3226
	-0.451	-21.7387	-40.5484	-41.4194	-38.129	-44.5484		-0.451	-24.329	-38	-31.1742	-39.6129	-36		-0.451	-22.0452	-33.9032	-33.4194	-44.9032	-27.9258		-0.451	5.88387	-34.0323	-41.9677	-42.6774	-26.2839		-0.451	3.00484	-33.8387	-28.2645	-34.4194	-25.7903		-0.451	0.862581	-39.4516	-40.6774	-43.6129	-32.3871		-0.451	1.62419	-32.0097	-35	-41.0645	-32.229
	-0.45	-21.629	-40.4194	-41.3548	-38.0323	-44.4194		-0.45	-24.2226	-37.871	-31.0516	-39.5161	-35.9032		-0.45	-21.9387	-33.8387	-33.3226	-44.7742	-27.8419		-0.45	5.92581	-33.9677	-41.871	-42.5484	-26.1935		-0.45	3.08387	-33.7419	-28.1903	-34.3226	-25.7355		-0.45	0.925806	-39.3548	-40.5806	-43.4516	-32.2903		-0.45	1.68419	-31.929	-34.9032	-40.9677	-32.1161
	-0.449	-21.4903	-40.2903	-41.1935	-37.9032	-44.2581		-0.449	-24.0968	-37.7742	-30.9129	-39.3548	-35.7419		-0.449	-21.8	-33.7097	-33.2258	-44.6452	-27.7161		-0.449	5.98065	-33.8387	-41.7419	-42.4194	-26.0935		-0.449	3.15323	-33.6129	-28.0968	-34.1935	-25.629		-0.449	0.973226	-39.1935	-40.4516	-43.3871	-32.1774		-0.449	1.73452	-31.8	-34.7742	-40.8387	-32.0226
	-0.448	-21.4161	-40.2258	-41.129	-37.8387	-44.1613		-0.448	-23.9774	-37.6774	-30.8452	-39.2903	-35.6452		-0.448	-21.7258	-33.6452	-33.1613	-44.5806	-27.6613		-0.448	5.99032	-33.7419	-41.6774	-42.3226	-26.0258		-0.448	3.18806	-33.5806	-28.0419	-34.129	-25.5645		-0.448	1.00806	-39.129	-40.3548	-43.2903	-32.1129		-0.448	1.74419	-31.7581	-34.7097	-40.7742	-31.9516
	-0.447	-21.3129	-40.129	-41.0323	-37.7097	-44.0645		-0.447	-23.8742	-37.6129	-30.7613	-39.1613	-35.5484		-0.447	-21.6258	-33.5806	-33.0968	-44.4839	-27.5742		-0.447	6.03548	-33.7097	-41.5806	-42.2258	-25.9581		-0.447	3.25806	-33.4839	-27.9548	-34.0645	-25.5194		-0.447	1.04581	-39.0323	-40.2903	-43.1935	-32.0226		-0.447	1.78839	-31.6903	-34.6452	-40.6774	-31.8968
	-0.446	-21.1581	-39.9677	-40.8387	-37.5484	-43.871		-0.446	-23.7097	-37.4194	-30.6	-39	-35.4194		-0.446	-21.4806	-33.4516	-32.9355	-44.3548	-27.4226		-0.446	6.12903	-33.5484	-41.4194	-42.0645	-25.8065		-0.446	3.36129	-33.3226	-27.8226	-33.9032	-25.3613		-0.446	1.12161	-38.871	-40.0968	-43	-31.8548		-0.446	1.86419	-31.5258	-34.4839	-40.4839	-31.7226
	-0.445	-21.0677	-39.9355	-40.8065	-37.5161	-43.8065		-0.445	-23.6129	-37.3548	-30.5387	-38.9032	-35.3548		-0.445	-21.4226	-33.3871	-32.9032	-44.2581	-27.3871		-0.445	6.10968	-33.5161	-41.3548	-42.0323	-25.7774		-0.445	3.3871	-33.2903	-27.8	-33.871	-25.3323		-0.445	1.14065	-38.8065	-40.0645	-42.9355	-31.8097		-0.445	1.85161	-31.4806	-34.4516	-40.4516	-31.6742
	-0.444	-20.971	-39.8065	-40.7097	-37.4194	-43.7097		-0.444	-23.5097	-37.2581	-30.4645	-38.8065	-35.2903		-0.444	-21.3387	-33.3226	-32.8387	-44.1935	-27.3258		-0.444	6.13226	-33.4194	-41.2903	-41.9355	-25.7194		-0.444	3.43226	-33.2258	-27.7581	-33.8065	-25.2581		-0.444	1.17226	-38.7419	-40	-42.8387	-31.7097		-0.444	1.89258	-31.3871	-34.3871	-40.3548	-31.6355
	-0.443	-20.8097	-39.6129	-40.5161	-37.1935	-43.4839		-0.443	-23.3613	-37.0968	-30.2742	-38.6129	-35.0968		-0.443	-21.1677	-33.1613	-32.6774	-44	-27.129		-0.443	6.22903	-33.2581	-41.0645	-41.7419	-25.5097		-0.443	3.55484	-33.0645	-27.5645	-33.6129	-25.1065		-0.443	1.28613	-38.5484	-39.7742	-42.6452	-31.5032		-0.443	2.00323	-31.2129	-34.1935	-40.1613	-31.4129
	-0.442	-20.7226	-39.5806	-40.4839	-37.1613	-43.4516		-0.442	-23.271	-37	-30.2355	-38.5484	-35.0323		-0.442	-21.1129	-33.1613	-32.6452	-43.9677	-27.1258		-0.442	6.22903	-33.2258	-41.0968	-41.7097	-25.5097		-0.442	3.58065	-33.0323	-27.5581	-33.5806	-25.0903		-0.442	1.24806	-38.4839	-39.7419	-42.5484	-31.4839		-0.442	1.98742	-31.2065	-34.1613	-40.129	-31.4032
	-0.441	-20.6258	-39.4839	-40.3548	-37.0968	-43.3548		-0.441	-23.1484	-36.9355	-30.129	-38.4194	-34.9032		-0.441	-21.0097	-33.0645	-32.5806	-43.871	-27.0194		-0.441	6.25806	-33.1613	-40.9677	-41.6129	-25.4387		-0.441	3.63548	-32.9677	-27.4903	-33.5161	-25		-0.441	1.33032	-38.3871	-39.6129	-42.4839	-31.3935		-0.441	2.05065	-31.129	-34.0968	-40.0323	-31.3161
	-0.44	-20.4742	-39.3226	-40.1935	-36.9032	-43.1613		-0.44	-23.0032	-36.7742	-29.9774	-38.2581	-34.7742		-0.44	-20.8806	-32.9032	-32.4194	-43.7097	-26.8935		-0.44	6.34839	-33.0323	-40.8065	-41.4194	-25.271		-0.44	3.75484	-32.8065	-27.3258	-33.3548	-24.8645		-0.44	1.39645	-38.2258	-39.4516	-42.2903	-31.2226		-0.44	2.09161	-30.9613	-33.9355	-39.871	-31.1484
	-0.439	-20.4	-39.2581	-40.129	-36.871	-43.0968		-0.439	-22.9194	-36.7097	-29.9161	-38.1613	-34.6774		-0.439	-20.8065	-32.871	-32.3871	-43.6452	-26.8581		-0.439	6.32258	-32.9677	-40.7419	-41.3871	-25.2323		-0.439	3.79355	-32.7419	-27.2806	-33.3226	-24.8032		-0.439	1.39355	-38.1935	-39.4194	-42.2258	-31.1581		-0.439	2.10742	-30.9387	-33.9032	-39.8065	-31.1161
	-0.438	-20.2677	-39.129	-40	-36.7097	-43		-0.438	-22.7871	-36.5806	-29.8226	-38.0323	-34.5806		-0.438	-20.6806	-32.8065	-32.2903	-43.5484	-26.7484		-0.438	6.37742	-32.871	-40.6452	-41.2903	-25.1613		-0.438	3.82581	-32.6452	-27.2032	-33.2258	-24.7323		-0.438	1.45968	-38.0645	-39.2581	-42.0968	-31.0419		-0.438	2.15806	-30.8032	-33.7742	-39.7097	-31.0065
	-0.437	-20.1645	-39.0323	-39.871	-36.5806	-42.8065		-0.437	-22.6387	-36.4516	-29.6774	-37.871	-34.4516		-0.437	-20.5968	-32.6452	-32.1613	-43.4194	-26.6484		-0.437	6.41613	-32.7097	-40.4839	-41.0968	-25.0226		-0.437	3.90968	-32.5161	-27.1	-33.0968	-24.6065		-0.437	1.51355	-37.9355	-39.1613	-41.9677	-30.9129		-0.437	2.20871	-30.6968	-33.6452	-39.5806	-30.8581
	-0.436	-20.0452	-38.9355	-39.7419	-36.5161	-42.7419		-0.436	-22.5387	-36.3548	-29.5806	-37.8065	-34.3871		-0.436	-20.4774	-32.6129	-32.0871	-43.3226	-26.5774		-0.436	6.44516	-32.6774	-40.4194	-41.0323	-24.9484		-0.436	3.95161	-32.4516	-27.0194	-33.0323	-24.5742		-0.436	1.55774	-37.871	-39.0645	-41.871	-30.8355		-0.436	2.2371	-30.6097	-33.5806	-39.4839	-30.8226
	-0.435	-19.9355	-38.8065	-39.6452	-36.3871	-42.6129		-0.435	-22.4258	-36.2581	-29.4774	-37.6452	-34.2581		-0.435	-20.371	-32.5161	-31.9968	-43.2258	-26.4452		-0.435	6.4871	-32.5806	-40.2903	-40.9355	-24.8516		-0.435	4.0129	-32.3548	-26.9355	-32.9032	-24.4774		-0.435	1.59871	-37.7419	-38.9355	-41.7419	-30.7097		-0.435	2.26871	-30.5387	-33.4839	-39.3548	-30.7226
	-0.434	-19.829	-38.7097	-39.5484	-36.2581	-42.4839		-0.434	-22.2935	-36.129	-29.3742	-37.5484	-34.1613		-0.434	-20.2645	-32.4194	-31.9194	-43.0968	-26.3806		-0.434	6.53226	-32.4839	-40.1935	-40.8065	-24.7742		-0.434	4.08387	-32.2548	-26.8774	-32.8387	-24.3581		-0.434	1.63355	-37.6129	-38.8387	-41.6452	-30.6161		-0.434	2.30355	-30.429	-33.4194	-39.2581	-30.6161
	-0.433	-19.6935	-38.5484	-39.4194	-36.1613	-42.3226		-0.433	-22.1677	-36	-29.2613	-37.3871	-34		-0.433	-20.1581	-32.3226	-31.8032	-42.9677	-26.3097		-0.433	6.57742	-32.3871	-40.0645	-40.6774	-24.6774		-0.433	4.13226	-32.1484	-26.7484	-32.7097	-24.271		-0.433	1.7	-37.4839	-38.6774	-41.4839	-30.4774		-0.433	2.35065	-30.3032	-33.2903	-39.129	-30.4935
	-0.432	-19.6	-38.4839	-39.3226	-36.0968	-42.2581		-0.432	-22.0452	-35.9032	-29.1645	-37.2903	-33.9355		-0.432	-20.0774	-32.2548	-31.7419	-42.9032	-26.2129		-0.432	6.58065	-32.2903	-39.9677	-40.6129	-24.5903		-0.432	4.18387	-32.071	-26.6935	-32.6774	-24.2129		-0.432	1.71581	-37.4194	-38.6129	-41.3871	-30.4032		-0.432	2.37613	-30.2484	-33.2258	-39.0323	-30.429
	-0.431	-19.4839	-38.4194	-39.2258	-35.9677	-42.1613		-0.431	-21.9323	-35.8387	-29.0774	-37.1613	-33.871		-0.431	-19.9839	-32.1581	-31.6645	-42.8065	-26.1355		-0.431	6.60323	-32.2065	-39.9032	-40.5161	-24.5323		-0.431	4.24839	-32.0032	-26.6355	-32.5806	-24.1226		-0.431	1.77903	-37.3226	-38.5161	-41.2903	-30.3194		-0.431	2.40452	-30.1387	-33.1613	-38.9677	-30.3613
	-0.43	-19.3387	-38.2258	-39.0323	-35.7742	-41.9677		-0.43	-21.7935	-35.6452	-28.9226	-36.9677	-33.6774		-0.43	-19.8484	-32.0194	-31.5129	-42.6452	-25.9935		-0.43	6.69355	-32.0484	-39.7097	-40.3226	-24.3548		-0.43	4.33548	-31.8387	-26.4774	-32.3871	-23.9839		-0.43	1.86419	-37.129	-38.3226	-41.129	-30.1323		-0.43	2.49935	-29.9774	-32.9677	-38.7419	-30.1645
	-0.429	-19.2548	-38.1613	-38.9677	-35.7419	-41.871		-0.429	-21.6774	-35.5806	-28.8613	-36.9032	-33.6129		-0.429	-19.7484	-31.9806	-31.471	-42.6129	-25.9613		-0.429	6.7	-32.0097	-39.6774	-40.2581	-24.3548		-0.429	4.35806	-31.7806	-26.4323	-32.3548	-23.9484		-0.429	1.86097	-37.0968	-38.2581	-41.0645	-30.0903		-0.429	2.48355	-29.9548	-32.9355	-38.7097	-30.1516
	-0.428	-19.1645	-38.0323	-38.871	-35.6452	-41.8065		-0.428	-21.5742	-35.4839	-28.7742	-36.8065	-33.5161		-0.428	-19.6581	-31.8839	-31.3903	-42.5161	-25.8742		-0.428	6.71613	-31.929	-39.5806	-40.1935	-24.2742		-0.428	4.40323	-31.7	-26.3871	-32.2903	-23.8742		-0.428	1.87065	-37	-38.1613	-40.9677	-30.0032		-0.428	2.51516	-29.8677	-32.871	-38.6452	-30.0516
	-0.427	-19.0065	-37.871	-38.6452	-35.4516	-41.5806		-0.427	-21.4226	-35.3226	-28.5935	-36.6129	-33.3548		-0.427	-19.5226	-31.7161	-31.2258	-42.3548	-25.7226		-0.427	6.83226	-31.7613	-39.3871	-39.9677	-24.0645		-0.427	4.50968	-31.5355	-26.2129	-32.1065	-23.7161		-0.427	1.98097	-36.8065	-37.9677	-40.7742	-29.8032		-0.427	2.62581	-29.6806	-32.6774	-38.4194	-29.8645
	-0.426	-18.9226	-37.8387	-38.6129	-35.4194	-41.5484		-0.426	-21.3355	-35.2581	-28.5484	-36.5484	-33.2581		-0.426	-19.429	-31.6871	-31.1903	-42.2903	-25.7		-0.426	6.8	-31.7355	-39.3226	-39.9355	-24.0742		-0.426	4.52258	-31.4935	-26.1935	-32.0613	-23.6903		-0.426	1.99387	-36.7742	-37.9677	-40.7097	-29.7742		-0.426	2.60355	-29.6484	-32.6452	-38.3871	-29.8387
	-0.425	-18.8258	-37.7097	-38.5161	-35.2903	-41.4194		-0.425	-21.1935	-35.129	-28.4548	-36.4194	-33.1935		-0.425	-19.3323	-31.6226	-31.0903	-42.1935	-25.5935		-0.425	6.82581	-31.629	-39.2258	-39.8065	-23.9548		-0.425	4.59032	-31.3968	-26.1194	-31.9774	-23.6032		-0.425	2.00968	-36.6774	-37.8387	-40.6129	-29.671		-0.425	2.63839	-29.5742	-32.5484	-38.2903	-29.7484
	-0.424	-18.6581	-37.5161	-38.3226	-35.0968	-41.1935		-0.424	-21.0613	-34.9677	-28.2774	-36.2581	-33		-0.424	-19.2129	-31.4806	-30.9419	-42	-25.4419		-0.424	6.90323	-31.4677	-39.0645	-39.6129	-23.8		-0.424	4.68065	-31.2194	-25.9548	-31.8097	-23.4548		-0.424	2.03484	-36.4839	-37.6774	-40.3871	-29.4839		-0.424	2.71742	-29.4	-32.3871	-38.0968	-29.5677
	-0.423	-18.6	-37.4839	-38.2581	-35.0645	-41.1613		-0.423	-20.9613	-34.9355	-28.2258	-36.1613	-32.9677		-0.423	-19.1194	-31.4194	-30.9032	-41.9677	-25.4258		-0.423	6.89032	-31.4387	-39	-39.5806	-23.771		-0.423	4.69032	-31.1968	-25.9226	-31.7581	-23.429		-0.423	2.03161	-36.4194	-37.6129	-40.3226	-29.4387		-0.423	2.69194	-29.371	-32.3871	-38.0645	-29.5194
	-0.422	-18.4677	-37.3871	-38.129	-34.9677	-41.0645		-0.422	-20.8516	-34.8065	-28.1226	-36.0323	-32.8387		-0.422	-19.0194	-31.3194	-30.8032	-41.871	-25.3161		-0.422	6.95484	-31.3065	-38.871	-39.4516	-23.671		-0.422	4.74839	-31.0806	-25.8387	-31.6419	-23.3323		-0.422	2.06	-36.3226	-37.4839	-40.1935	-29.3323		-0.422	2.75839	-29.271	-32.2387	-37.9355	-29.4419
	-0.421	-18.3516	-37.1935	-38	-34.8065	-40.871		-0.421	-20.6935	-34.6452	-27.9968	-35.871	-32.7419		-0.421	-18.9097	-31.1903	-30.6871	-41.7097	-25.2065		-0.421	7.01935	-31.2129	-38.7097	-39.3226	-23.5387		-0.421	4.83548	-30.9419	-25.7161	-31.5	-23.2161		-0.421	2.12	-36.1613	-37.3226	-40.0645	-29.1903		-0.421	2.79645	-29.1226	-32.1129	-37.8065	-29.3
	-0.42	-18.2645	-37.129	-37.9032	-34.7419	-40.7742		-0.42	-20.6	-34.5484	-27.9065	-35.7742	-32.6129		-0.42	-18.8032	-31.1226	-30.6032	-41.6452	-25.1323		-0.42	7.03871	-31.1387	-38.6452	-39.2258	-23.4806		-0.42	4.87742	-30.8677	-25.6774	-31.4516	-23.1452		-0.42	2.18032	-36.0968	-37.2258	-39.9677	-29.0935		-0.42	2.81839	-29.0548	-32.0452	-37.7097	-29.2161
	-0.419	-18.1516	-37	-37.8065	-34.6129	-40.6452		-0.419	-20.4871	-34.4839	-27.7903	-35.6452	-32.4839		-0.419	-18.7097	-31.029	-30.5097	-41.5484	-25.0419		-0.419	7.07097	-30.9903	-38.5484	-39.0968	-23.3935		-0.419	4.92903	-30.771	-25.5742	-31.3645	-23.0548		-0.419	2.22129	-35.9677	-37.0968	-39.8387	-28.971		-0.419	2.85	-28.9774	-31.9452	-37.6129	-29.1323
	-0.418	-18.0419	-36.9032	-37.6452	-34.4839	-40.5161		-0.418	-20.3548	-34.3548	-27.6935	-35.5161	-32.4194		-0.418	-18.5903	-30.9226	-30.4097	-41.4194	-24.929		-0.418	7.09677	-30.9226	-38.4194	-38.9677	-23.2677		-0.418	4.97742	-30.6581	-25.4806	-31.2419	-22.9742		-0.418	2.24968	-35.871	-37	-39.7097	-28.8677		-0.418	2.90677	-28.8516	-31.8452	-37.4516	-29.0226
	-0.417	-17.9065	-36.7419	-37.4839	-34.3548	-40.3871		-0.417	-20.2355	-34.2258	-27.5774	-35.3871	-32.2516		-0.417	-18.4839	-30.8129	-30.3	-41.3226	-24.8452		-0.417	7.15161	-30.7903	-38.2903	-38.8387	-23.1484		-0.417	5.05161	-30.5452	-25.3774	-31.1032	-22.8452		-0.417	2.31613	-35.7097	-36.871	-39.5484	-28.7323		-0.417	2.96065	-28.7516	-31.6935	-37.3226	-28.8871
	-0.416	-17.8065	-36.6452	-37.4194	-34.2581	-40.2903		-0.416	-20.1226	-34.129	-27.4871	-35.2581	-32.1613		-0.416	-18.3806	-30.7452	-30.2161	-41.2258	-24.7613		-0.416	7.18065	-30.6903	-38.1613	-38.7419	-23.0968		-0.416	5.10323	-30.4645	-25.2968	-31.0387	-22.7871		-0.416	2.35387	-35.6452	-36.7742	-39.4516	-28.6452		-0.416	2.97	-28.6806	-31.6194	-37.2258	-28.8129
	-0.415	-17.7129	-36.5484	-37.2903	-34.1613	-40.1935		-0.415	-20.0032	-34.0323	-27.3871	-35.1613	-32.0645		-0.415	-18.3097	-30.6452	-30.1516	-41.0968	-24.6839		-0.415	7.19355	-30.6387	-38.0968	-38.6452	-23.0129		-0.415	5.12903	-30.3677	-25.2452	-30.9387	-22.7032		-0.415	2.37613	-35.5161	-36.6774	-39.3548	-28.5935		-0.415	3.00161	-28.6097	-31.5484	-37.129	-28.7548
	-0.414	-17.5613	-36.3871	-37.129	-34	-39.9677		-0.414	-19.8484	-33.871	-27.2226	-34.9677	-31.8968		-0.414	-18.1484	-30.4903	-29.9935	-40.9677	-24.5258		-0.414	7.25484	-30.4613	-37.871	-38.4516	-22.8548		-0.414	5.21935	-30.2	-25.1032	-30.7806	-22.5645		-0.414	2.44871	-35.3871	-36.4839	-39.1613	-28.3935		-0.414	3.07129	-28.4323	-31.3806	-36.9677	-28.5645
	-0.413	-17.4806	-36.3226	-37.0645	-33.9355	-39.9032		-0.413	-19.7613	-33.8065	-27.1581	-34.871	-31.8226		-0.413	-18.0839	-30.4323	-29.9419	-40.871	-24.4935		-0.413	7.27742	-30.4097	-37.8387	-38.3871	-22.7968		-0.413	5.25161	-30.1484	-25.0548	-30.7258	-22.4903		-0.413	2.46452	-35.2903	-36.4194	-39.0968	-28.3355		-0.413	3.07129	-28.3935	-31.3161	-36.9032	-28.5355
[truncated: 4,912 more rows]
[truncated: 49 more columns]

## Sheet: 0.50V-calib-CV-Scan 1
BareAu		ip @ 0.5 V (µA)					SLOPE (uA/mM)					R2					Sensitivity (uA/mM/cm2)					LOD (mM)						BareAu	Rep 1	j (uA/cm2)
[truncated: 47 more rows]

[truncated: 1 more sheets: Table]
