# Supplementary material for: Inorganic iron-sulfur clusters enhance electron transport when used for wiring the NAD-glucose dehydrogenase based redox system
Source: Mikrochim Acta. 2018 Jun 26;185(7):337. doi: 10.1007/s00604-018-2871-x (PMC6019433; doi:10.1007/s00604-018-2871-x)
Supplement: Supplementary file 4 — (XLSX 2525 kb) [file 604_2018_2871_MOESM4_ESM.xlsx]

## Sheet: LSV
	-8.04	-6.893	-8.203	-12.32	-12.42	-12.86	-11.33	-10.41	-10.81	-11.42	-12.76	-12.19	-14.95	-15.45	-13.83
	Current/µA	Current/µA	Current/µA	Current/µA	Current/µA	Current/µA	Current/µA	Current/µA	Current/µA	Current/µA	Current/µA	Current/µA	Current/µA	Current/µA	Current/µA
Potential (V)	Cys I	Cys II	Cys III	FeS I	FeS II	FeS III	FeS2 I	FeS2 II	FeS2 III	Fe2S3 I	Fe2S3 II	Fe2S3 III	Fe3S4 I	Fe3S4 II	Fe3S4 III
0	0.1003	0.1051	0.08936	0.007268	0.02639	0.01223	0.007474	0.02494	0.0008327	0.03773	0.01059	0.0327	0.02542	0.01622	0.04859
-0.001	0.02962	0.02941	0.02231	-0.01204	0.004388	-0.008972	-0.02737	-0.01222	-0.03315	0.0203	-0.002214	0.0154	0.0133	0.004114	0.03127
-0.002	-0.006788	-0.008707	-0.01061	-0.01775	-0.001763	-0.01494	-0.03579	-0.02022	-0.04111	0.01415	-0.006014	0.008306	0.009354	0.0002352	0.02577
-0.003	-0.02601	-0.02836	-0.02752	-0.01976	-0.003418	-0.01689	-0.03791	-0.02176	-0.04309	0.0115	-0.007473	0.004702	0.007552	-0.001156	0.02359
-0.004	-0.04136	-0.04432	-0.0411	-0.02147	-0.005132	-0.01867	-0.04015	-0.0234	-0.04491	0.009286	-0.008854	0.001528	0.005887	-0.002409	0.0214
-0.005	-0.0559	-0.05943	-0.05423	-0.02337	-0.007238	-0.02073	-0.04298	-0.02627	-0.04751	0.006621	-0.01031	-0.001665	0.003879	-0.003771	0.01887
-0.006	-0.06673	-0.07058	-0.06364	-0.02429	-0.008169	-0.02168	-0.0441	-0.02694	-0.04845	0.004878	-0.01124	-0.003722	0.002664	-0.004574	0.01743
-0.007	-0.07717	-0.08145	-0.07288	-0.02551	-0.009442	-0.02296	-0.04584	-0.02825	-0.05004	0.003017	-0.0123	-0.005769	0.001283	-0.005524	0.01554
-0.008	-0.08709	-0.0922	-0.08201	-0.02695	-0.01104	-0.02454	-0.04793	-0.03015	-0.0519	0.001029	-0.0135	-0.007855	-0.0001174	-0.006602	0.01369
-0.009	-0.09551	-0.101	-0.08918	-0.02772	-0.01187	-0.02539	-0.04883	-0.03077	-0.05262	-0.0003133	-0.01425	-0.009403	-0.001048	-0.007287	0.01221
-0.01	-0.1036	-0.1092	-0.09657	-0.02865	-0.01307	-0.02648	-0.05026	-0.03202	-0.05385	-0.001841	-0.01522	-0.01107	-0.002214	-0.008071	0.01062
-0.011	-0.1111	-0.1177	-0.1033	-0.02962	-0.01428	-0.02753	-0.05167	-0.03343	-0.05517	-0.00332	-0.01613	-0.01263	-0.003252	-0.008943	0.009031
-0.012	-0.1185	-0.1256	-0.1098	-0.03033	-0.01523	-0.02843	-0.05278	-0.03435	-0.05623	-0.004594	-0.01689	-0.01426	-0.004192	-0.009677	0.007562
-0.013	-0.1252	-0.1325	-0.1157	-0.0311	-0.01628	-0.02923	-0.05394	-0.03541	-0.05726	-0.00573	-0.01775	-0.01575	-0.005132	-0.01041	0.006004
-0.014	-0.131	-0.1392	-0.1211	-0.03183	-0.01719	-0.03001	-0.05487	-0.03637	-0.05818	-0.006886	-0.01837	-0.01705	-0.005926	-0.01105	0.004535
-0.015	-0.1381	-0.147	-0.1274	-0.03279	-0.01842	-0.03118	-0.05644	-0.03793	-0.0596	-0.008218	-0.01931	-0.01876	-0.006954	-0.01188	0.002821
-0.016	-0.143	-0.1524	-0.1318	-0.03328	-0.01916	-0.03173	-0.05697	-0.03843	-0.06028	-0.009227	-0.01984	-0.01987	-0.00762	-0.01246	0.001597
-0.017	-0.1482	-0.158	-0.1363	-0.03371	-0.0199	-0.03236	-0.05775	-0.0391	-0.06093	-0.01013	-0.0204	-0.02093	-0.008355	-0.01302	0.000294
-0.018	-0.1546	-0.1654	-0.1421	-0.03482	-0.02132	-0.03357	-0.05952	-0.04092	-0.06277	-0.01151	-0.02144	-0.02252	-0.009354	-0.0139	-0.001401
-0.019	-0.1586	-0.17	-0.1458	-0.03518	-0.02181	-0.03392	-0.05978	-0.04114	-0.06296	-0.01225	-0.02185	-0.0234	-0.009942	-0.01431	-0.002223
-0.02	-0.1629	-0.1753	-0.1498	-0.03556	-0.02254	-0.03453	-0.06048	-0.04188	-0.06376	-0.01324	-0.02241	-0.02444	-0.01067	-0.0149	-0.003359
-0.021	-0.1691	-0.1819	-0.155	-0.03667	-0.02392	-0.03582	-0.0623	-0.04373	-0.06562	-0.01458	-0.02332	-0.02599	-0.01165	-0.0158	-0.004956
-0.022	-0.1725	-0.1858	-0.1579	-0.03691	-0.02424	-0.03595	-0.06241	-0.04366	-0.06557	-0.01521	-0.02359	-0.02677	-0.01213	-0.01612	-0.005642
-0.023	-0.1766	-0.1907	-0.1616	-0.03741	-0.02493	-0.03659	-0.06313	-0.04455	-0.0665	-0.01621	-0.02416	-0.02772	-0.01283	-0.01664	-0.00666
-0.024	-0.1812	-0.1962	-0.166	-0.03824	-0.02618	-0.03757	-0.06467	-0.04595	-0.06791	-0.01732	-0.02489	-0.02895	-0.01365	-0.01745	-0.007973
-0.025	-0.1847	-0.2004	-0.169	-0.03856	-0.02668	-0.038	-0.06478	-0.04622	-0.06814	-0.01805	-0.02526	-0.02976	-0.01419	-0.01779	-0.008845
-0.026	-0.1885	-0.2048	-0.1724	-0.03908	-0.02746	-0.03874	-0.06575	-0.04711	-0.06925	-0.019	-0.02583	-0.03071	-0.01491	-0.01837	-0.009873
-0.027	-0.1923	-0.2094	-0.1758	-0.03984	-0.0284	-0.03944	-0.06675	-0.04833	-0.07029	-0.0199	-0.02637	-0.0317	-0.01566	-0.01904	-0.01098
-0.028	-0.1959	-0.2138	-0.1789	-0.04018	-0.02905	-0.03998	-0.06741	-0.04884	-0.07093	-0.02076	-0.02693	-0.03257	-0.01628	-0.01952	-0.01191
-0.029	-0.199	-0.2176	-0.1814	-0.04064	-0.02978	-0.04061	-0.06803	-0.04954	-0.07169	-0.02149	-0.02733	-0.0334	-0.01687	-0.01998	-0.01287
-0.03	-0.2018	-0.2213	-0.1841	-0.04109	-0.0303	-0.04105	-0.06869	-0.05007	-0.07233	-0.02225	-0.0278	-0.03419	-0.01737	-0.02045	-0.01368
-0.031	-0.2055	-0.2261	-0.1877	-0.04176	-0.03125	-0.04193	-0.06975	-0.05124	-0.07354	-0.02326	-0.02839	-0.03528	-0.01812	-0.02112	-0.01486
-0.032	-0.2079	-0.229	-0.1896	-0.04203	-0.03174	-0.04231	-0.0702	-0.05161	-0.07396	-0.02385	-0.02879	-0.03592	-0.01863	-0.02147	-0.01566
-0.033	-0.2104	-0.2322	-0.1918	-0.04248	-0.03217	-0.0428	-0.07056	-0.0518	-0.07444	-0.0245	-0.02911	-0.03659	-0.01912	-0.02192	-0.01641
-0.034	-0.2145	-0.237	-0.1956	-0.04342	-0.03348	-0.04384	-0.07204	-0.05358	-0.07608	-0.02554	-0.0299	-0.03778	-0.02003	-0.02254	-0.01774
-0.035	-0.2159	-0.2393	-0.1969	-0.04335	-0.03364	-0.04391	-0.07201	-0.05361	-0.07616	-0.026	-0.03001	-0.03827	-0.02028	-0.02282	-0.01833
-0.036	-0.2181	-0.2425	-0.1987	-0.04377	-0.03411	-0.04445	-0.0725	-0.05379	-0.07663	-0.02663	-0.03047	-0.039	-0.02085	-0.02328	-0.01918
-0.037	-0.2216	-0.2466	-0.2018	-0.04464	-0.03538	-0.04544	-0.0739	-0.0553	-0.07817	-0.02765	-0.03111	-0.04008	-0.02172	-0.02403	-0.0204
-0.038	-0.2229	-0.2487	-0.203	-0.04473	-0.03537	-0.04566	-0.07382	-0.05538	-0.07824	-0.02809	-0.03132	-0.04056	-0.022	-0.02425	-0.02086
-0.039	-0.225	-0.2514	-0.2047	-0.04511	-0.03621	-0.04619	-0.07442	-0.05591	-0.07893	-0.02884	-0.03168	-0.04121	-0.02256	-0.02461	-0.02175
-0.04	-0.2279	-0.255	-0.2073	-0.04586	-0.03716	-0.04714	-0.07555	-0.05721	-0.08028	-0.02979	-0.03233	-0.04221	-0.02328	-0.02533	-0.02273
-0.041	-0.2291	-0.2572	-0.2085	-0.04604	-0.0374	-0.0473	-0.07565	-0.05714	-0.08042	-0.03024	-0.03248	-0.04271	-0.02362	-0.02555	-0.02341
-0.042	-0.2308	-0.2596	-0.2101	-0.04646	-0.03807	-0.04787	-0.07631	-0.0577	-0.08118	-0.03084	-0.03284	-0.04348	-0.02416	-0.02603	-0.02427
-0.043	-0.2327	-0.2622	-0.2118	-0.04694	-0.03879	-0.04852	-0.07696	-0.0586	-0.08212	-0.03151	-0.03339	-0.04421	-0.02471	-0.02646	-0.02508
-0.044	-0.2344	-0.2648	-0.2135	-0.04739	-0.03923	-0.04898	-0.07753	-0.05907	-0.08262	-0.03219	-0.0337	-0.04493	-0.02521	-0.02693	-0.02593
-0.045	-0.2357	-0.2669	-0.2146	-0.04766	-0.03989	-0.04939	-0.07802	-0.05993	-0.08328	-0.03273	-0.03404	-0.04551	-0.02565	-0.02732	-0.02664
-0.046	-0.237	-0.2686	-0.2157	-0.04801	-0.04033	-0.04979	-0.07842	-0.06008	-0.08384	-0.03328	-0.03436	-0.04615	-0.02608	-0.02766	-0.02742
-0.047	-0.2391	-0.2715	-0.2177	-0.04872	-0.04118	-0.05053	-0.07946	-0.06117	-0.08505	-0.03406	-0.03488	-0.04697	-0.02672	-0.02822	-0.0283
-0.048	-0.2397	-0.2727	-0.2182	-0.04885	-0.0415	-0.05081	-0.07959	-0.06126	-0.08525	-0.03438	-0.03508	-0.04737	-0.02707	-0.02845	-0.02886
-0.049	-0.2405	-0.2742	-0.2189	-0.04903	-0.04186	-0.05113	-0.07975	-0.06153	-0.08579	-0.03488	-0.03539	-0.0479	-0.02745	-0.02885	-0.02953
-0.05	-0.2428	-0.277	-0.2212	-0.04992	-0.04294	-0.05211	-0.08108	-0.06301	-0.08728	-0.03577	-0.03599	-0.04894	-0.02824	-0.02946	-0.03064
-0.051	-0.2429	-0.2778	-0.2213	-0.04997	-0.04316	-0.05226	-0.08109	-0.06292	-0.08737	-0.03611	-0.03613	-0.04929	-0.02848	-0.02965	-0.03108
-0.052	-0.2435	-0.2789	-0.2218	-0.05017	-0.04351	-0.05256	-0.08137	-0.06318	-0.08781	-0.03667	-0.03644	-0.04977	-0.02887	-0.02996	-0.03174
-0.053	-0.2456	-0.2818	-0.2238	-0.0511	-0.04468	-0.0535	-0.08282	-0.0647	-0.08951	-0.03769	-0.03706	-0.05076	-0.02963	-0.03064	-0.03281
-0.054	-0.2453	-0.2819	-0.2237	-0.05103	-0.04471	-0.05357	-0.08247	-0.0644	-0.08939	-0.03772	-0.03719	-0.05109	-0.02984	-0.03079	-0.03316
-0.055	-0.246	-0.283	-0.2244	-0.05139	-0.04515	-0.05404	-0.08299	-0.06489	-0.09006	-0.03836	-0.0376	-0.05158	-0.03024	-0.03117	-0.0338
-0.056	-0.2472	-0.2848	-0.2255	-0.05203	-0.04605	-0.05472	-0.08405	-0.06612	-0.09132	-0.03916	-0.03803	-0.05234	-0.0308	-0.03174	-0.03478
-0.057	-0.2472	-0.2852	-0.2256	-0.05208	-0.04622	-0.05485	-0.08407	-0.06589	-0.09144	-0.0394	-0.03828	-0.05276	-0.03112	-0.03189	-0.03523
-0.058	-0.2477	-0.2862	-0.2262	-0.05251	-0.04686	-0.05535	-0.08463	-0.0666	-0.09222	-0.03995	-0.03863	-0.05329	-0.03152	-0.03226	-0.03598
-0.059	-0.2482	-0.2872	-0.2267	-0.05295	-0.04745	-0.05594	-0.08533	-0.06736	-0.09319	-0.04052	-0.03898	-0.05384	-0.03205	-0.03265	-0.03667
-0.06	-0.2486	-0.288	-0.2272	-0.05315	-0.04792	-0.05626	-0.08567	-0.06761	-0.09378	-0.04108	-0.03928	-0.05442	-0.03238	-0.03301	-0.03731
-0.061	-0.2488	-0.2881	-0.2273	-0.05347	-0.04824	-0.05667	-0.08603	-0.06798	-0.09433	-0.04148	-0.03957	-0.05487	-0.03279	-0.03333	-0.03798
-0.062	-0.2487	-0.2887	-0.2274	-0.0538	-0.04872	-0.05715	-0.08655	-0.06843	-0.09497	-0.04198	-0.03988	-0.05532	-0.03319	-0.03364	-0.03856
-0.063	-0.2494	-0.2899	-0.2283	-0.05432	-0.04945	-0.05774	-0.08733	-0.06932	-0.09609	-0.04259	-0.04038	-0.05603	-0.03374	-0.03412	-0.03942
-0.064	-0.2491	-0.2896	-0.2282	-0.05453	-0.04969	-0.05792	-0.08745	-0.06949	-0.09631	-0.04287	-0.04059	-0.05634	-0.03403	-0.03435	-0.03993
-0.065	-0.2489	-0.2894	-0.228	-0.05468	-0.04995	-0.05812	-0.08777	-0.06958	-0.09687	-0.0433	-0.04082	-0.05674	-0.03436	-0.03464	-0.04048
-0.066	-0.2501	-0.2912	-0.2292	-0.05552	-0.05104	-0.05914	-0.08902	-0.07126	-0.09844	-0.0442	-0.04144	-0.05763	-0.03507	-0.03526	-0.04156
-0.067	-0.249	-0.2903	-0.2285	-0.05548	-0.05097	-0.05913	-0.08877	-0.07083	-0.09833	-0.04437	-0.04159	-0.0578	-0.03523	-0.03541	-0.04186
-0.068	-0.2487	-0.2898	-0.2284	-0.05573	-0.05141	-0.05935	-0.08905	-0.07114	-0.09896	-0.04472	-0.04174	-0.05822	-0.0355	-0.03569	-0.04237
-0.069	-0.2498	-0.2912	-0.2293	-0.0565	-0.05235	-0.06038	-0.09042	-0.07241	-0.1004	-0.04557	-0.04238	-0.05905	-0.03621	-0.03634	-0.0435
-0.07	-0.2488	-0.2901	-0.2287	-0.0564	-0.05225	-0.06032	-0.09018	-0.07205	-0.1004	-0.04566	-0.0425	-0.05921	-0.03635	-0.03641	-0.04376
-0.071	-0.2485	-0.2899	-0.2285	-0.05677	-0.05267	-0.06071	-0.09064	-0.07263	-0.1011	-0.04608	-0.04277	-0.05972	-0.03675	-0.0368	-0.04433
-0.072	-0.249	-0.2905	-0.2293	-0.05731	-0.05337	-0.06153	-0.09176	-0.07361	-0.1023	-0.04681	-0.04329	-0.06037	-0.03732	-0.03733	-0.04534
-0.073	-0.2482	-0.2896	-0.2286	-0.05736	-0.05343	-0.0616	-0.09158	-0.07345	-0.1025	-0.04715	-0.04334	-0.06068	-0.03755	-0.03742	-0.04568
-0.074	-0.2479	-0.2893	-0.2284	-0.05777	-0.05389	-0.06208	-0.09213	-0.07393	-0.1031	-0.04745	-0.04373	-0.06111	-0.03794	-0.03795	-0.04631
-0.075	-0.2478	-0.2891	-0.2286	-0.05815	-0.05444	-0.0626	-0.09287	-0.07457	-0.1041	-0.04796	-0.04415	-0.06162	-0.03847	-0.03828	-0.04703
-0.076	-0.2474	-0.2887	-0.2284	-0.05848	-0.05466	-0.06293	-0.0932	-0.07505	-0.1047	-0.04841	-0.04441	-0.06213	-0.03878	-0.03862	-0.04767
-0.077	-0.247	-0.2881	-0.2284	-0.05887	-0.0551	-0.06337	-0.09367	-0.07525	-0.1052	-0.04879	-0.04475	-0.06251	-0.0392	-0.03897	-0.0483
-0.078	-0.2464	-0.2874	-0.228	-0.05904	-0.05543	-0.06371	-0.09399	-0.07575	-0.1059	-0.04915	-0.04503	-0.06287	-0.03949	-0.03924	-0.04885
-0.079	-0.2467	-0.2878	-0.2287	-0.05962	-0.05598	-0.06438	-0.09493	-0.07626	-0.107	-0.04981	-0.04546	-0.06365	-0.04	-0.03973	-0.04961
-0.08	-0.2458	-0.2864	-0.2279	-0.0597	-0.05621	-0.06457	-0.09504	-0.07656	-0.1072	-0.04995	-0.04565	-0.06388	-0.04017	-0.03996	-0.05006
-0.081	-0.245	-0.2854	-0.2274	-0.05993	-0.05637	-0.0647	-0.09521	-0.07676	-0.1077	-0.05023	-0.04585	-0.06421	-0.04056	-0.04023	-0.05064
-0.082	-0.2458	-0.2859	-0.2282	-0.06074	-0.05724	-0.06563	-0.09655	-0.07816	-0.1092	-0.05097	-0.04649	-0.06494	-0.04126	-0.04085	-0.05154
-0.083	-0.2445	-0.2844	-0.2272	-0.06073	-0.05721	-0.0657	-0.09633	-0.07783	-0.1093	-0.05113	-0.04656	-0.06515	-0.04132	-0.04093	-0.05182
-0.084	-0.2437	-0.2834	-0.2268	-0.06089	-0.05744	-0.06599	-0.0965	-0.07788	-0.1097	-0.05135	-0.04682	-0.06541	-0.04172	-0.04127	-0.05234
-0.085	-0.2444	-0.2838	-0.2277	-0.06171	-0.05841	-0.06696	-0.09809	-0.07929	-0.1112	-0.05221	-0.04745	-0.06632	-0.04241	-0.04191	-0.0533
-0.086	-0.243	-0.2817	-0.2265	-0.06166	-0.05827	-0.06683	-0.09767	-0.07885	-0.1113	-0.05219	-0.04738	-0.06644	-0.04258	-0.04199	-0.05357
-0.087	-0.2425	-0.2813	-0.2264	-0.062	-0.05846	-0.06721	-0.098	-0.07926	-0.112	-0.05259	-0.04775	-0.06683	-0.04297	-0.04233	-0.05407
-0.088	-0.2427	-0.2812	-0.2267	-0.06255	-0.05929	-0.06793	-0.09913	-0.08022	-0.1133	-0.05317	-0.04822	-0.06745	-0.04356	-0.04281	-0.05495
-0.089	-0.2416	-0.28	-0.226	-0.06271	-0.05912	-0.06814	-0.09915	-0.08002	-0.1134	-0.05325	-0.04835	-0.06773	-0.04371	-0.043	-0.05524
-0.09	-0.2412	-0.2792	-0.2258	-0.06305	-0.05954	-0.06851	-0.09965	-0.08059	-0.1142	-0.05361	-0.04869	-0.06813	-0.04414	-0.04341	-0.05589
-0.091	-0.2409	-0.2787	-0.2259	-0.06353	-0.06021	-0.06908	-0.1004	-0.08128	-0.1153	-0.05414	-0.04904	-0.06864	-0.04463	-0.04384	-0.05659
-0.092	-0.2405	-0.2778	-0.2256	-0.06378	-0.06048	-0.06946	-0.1008	-0.08147	-0.1158	-0.05441	-0.04936	-0.06897	-0.04496	-0.04415	-0.05706
-0.093	-0.2399	-0.2767	-0.2252	-0.06408	-0.06073	-0.0697	-0.1011	-0.0818	-0.1164	-0.05471	-0.04954	-0.06936	-0.04527	-0.04444	-0.05758
-0.094	-0.2393	-0.2758	-0.2248	-0.06435	-0.06093	-0.07013	-0.1015	-0.08213	-0.1171	-0.05506	-0.04975	-0.06972	-0.04565	-0.04477	-0.05819
-0.095	-0.2393	-0.2756	-0.2253	-0.06491	-0.06148	-0.07084	-0.1024	-0.08297	-0.1182	-0.05565	-0.05026	-0.0704	-0.04615	-0.04527	-0.0589
-0.096	-0.2384	-0.2741	-0.2245	-0.06506	-0.06155	-0.07093	-0.1025	-0.08284	-0.1183	-0.05576	-0.05039	-0.07057	-0.04646	-0.04541	-0.05933
-0.097	-0.2378	-0.273	-0.224	-0.06533	-0.06169	-0.07111	-0.1027	-0.08316	-0.119	-0.05586	-0.05065	-0.07081	-0.04667	-0.04573	-0.0598
-0.098	-0.2383	-0.2733	-0.225	-0.0661	-0.06266	-0.07209	-0.104	-0.08452	-0.1207	-0.05667	-0.05117	-0.07164	-0.04747	-0.0464	-0.06083
-0.099	-0.237	-0.2715	-0.2239	-0.0661	-0.06247	-0.07209	-0.1039	-0.08408	-0.1207	-0.05663	-0.05122	-0.07171	-0.04753	-0.04648	-0.06103
-0.1	-0.2363	-0.2703	-0.2233	-0.06629	-0.06269	-0.07234	-0.1041	-0.08429	-0.1211	-0.05685	-0.05145	-0.07198	-0.04784	-0.04681	-0.06149
-0.101	-0.237	-0.2707	-0.2243	-0.06716	-0.06354	-0.07335	-0.1055	-0.08562	-0.1228	-0.05757	-0.05192	-0.07278	-0.0486	-0.04749	-0.06253
-0.102	-0.2357	-0.2688	-0.2232	-0.06709	-0.06337	-0.07322	-0.1053	-0.08528	-0.1228	-0.05753	-0.05199	-0.07281	-0.04872	-0.04751	-0.06269
-0.103	-0.2351	-0.2678	-0.2228	-0.06738	-0.06355	-0.07352	-0.1056	-0.08548	-0.1234	-0.05786	-0.05225	-0.07314	-0.04901	-0.04782	-0.06321
-0.104	-0.2356	-0.268	-0.2236	-0.06811	-0.06444	-0.0745	-0.1069	-0.0869	-0.1249	-0.05843	-0.05283	-0.07383	-0.04964	-0.04849	-0.06428
-0.105	-0.2347	-0.2665	-0.2228	-0.06822	-0.06432	-0.07463	-0.1069	-0.08652	-0.1251	-0.05849	-0.05284	-0.07403	-0.04992	-0.04863	-0.06454
-0.106	-0.2344	-0.2655	-0.2228	-0.06854	-0.06462	-0.07502	-0.1075	-0.08716	-0.1258	-0.05895	-0.05317	-0.07447	-0.05035	-0.04907	-0.06512
-0.107	-0.2342	-0.2651	-0.2228	-0.06905	-0.06521	-0.0755	-0.1082	-0.08775	-0.1268	-0.05928	-0.05337	-0.07487	-0.05075	-0.04948	-0.06583
-0.108	-0.2339	-0.2642	-0.2227	-0.06937	-0.06539	-0.07582	-0.1085	-0.08797	-0.1277	-0.05954	-0.05363	-0.07523	-0.05113	-0.04982	-0.06641
-0.109	-0.2334	-0.2634	-0.2225	-0.06976	-0.06562	-0.0762	-0.1091	-0.08854	-0.1282	-0.05984	-0.05388	-0.07555	-0.05151	-0.05013	-0.06696
-0.11	-0.233	-0.2624	-0.2221	-0.07002	-0.06584	-0.07657	-0.1095	-0.08868	-0.1289	-0.06006	-0.05408	-0.07584	-0.05185	-0.05048	-0.06752
-0.111	-0.2333	-0.2622	-0.2227	-0.0707	-0.06653	-0.07731	-0.1104	-0.08957	-0.13	-0.06059	-0.05448	-0.07651	-0.05247	-0.051	-0.06834
-0.112	-0.2324	-0.2608	-0.222	-0.07077	-0.06641	-0.07739	-0.1106	-0.08959	-0.1303	-0.06068	-0.05461	-0.07662	-0.05269	-0.05122	-0.06866
-0.113	-0.2318	-0.2597	-0.2216	-0.07097	-0.06661	-0.07766	-0.1109	-0.08971	-0.1309	-0.06089	-0.05474	-0.0768	-0.05295	-0.05145	-0.06908
-0.114	-0.2325	-0.2601	-0.2226	-0.07187	-0.06748	-0.0785	-0.1123	-0.0912	-0.1323	-0.06156	-0.05523	-0.07757	-0.05365	-0.05216	-0.07019
-0.115	-0.2316	-0.2585	-0.2218	-0.0719	-0.06729	-0.07858	-0.1122	-0.09078	-0.1325	-0.06153	-0.05531	-0.07766	-0.05383	-0.05223	-0.07043
-0.116	-0.2312	-0.2575	-0.2214	-0.07216	-0.06752	-0.07881	-0.1125	-0.09102	-0.1331	-0.06178	-0.05542	-0.07787	-0.0542	-0.05253	-0.07094
-0.117	-0.2321	-0.258	-0.2226	-0.07306	-0.06845	-0.07982	-0.114	-0.09268	-0.135	-0.06248	-0.05596	-0.07865	-0.05493	-0.05327	-0.07206
-0.118	-0.2309	-0.2564	-0.2216	-0.073	-0.06818	-0.07974	-0.1137	-0.09216	-0.1349	-0.06246	-0.05594	-0.07863	-0.05502	-0.05334	-0.07226
-0.119	-0.2307	-0.2557	-0.2215	-0.07338	-0.06847	-0.08013	-0.1143	-0.09256	-0.1353	-0.06274	-0.05613	-0.07902	-0.0554	-0.05366	-0.07277
-0.12	-0.231	-0.2557	-0.2223	-0.07404	-0.06923	-0.08086	-0.1155	-0.09363	-0.1369	-0.06327	-0.05655	-0.07958	-0.05606	-0.0542	-0.07372
-0.121	-0.2305	-0.2544	-0.2217	-0.07414	-0.06909	-0.081	-0.1155	-0.0935	-0.1372	-0.06337	-0.0566	-0.07967	-0.0563	-0.05442	-0.07399
-0.122	-0.2301	-0.2539	-0.2218	-0.07459	-0.06939	-0.08141	-0.1164	-0.09416	-0.138	-0.0637	-0.05685	-0.08002	-0.05665	-0.05481	-0.07462
-0.123	-0.2303	-0.2534	-0.2218	-0.07515	-0.06995	-0.082	-0.1172	-0.09475	-0.1391	-0.06408	-0.05708	-0.08043	-0.05722	-0.05527	-0.07533
-0.124	-0.2303	-0.2528	-0.222	-0.0754	-0.07019	-0.08239	-0.1175	-0.09512	-0.14	-0.06435	-0.05733	-0.08085	-0.05757	-0.05564	-0.07588
-0.125	-0.2299	-0.2521	-0.2218	-0.07578	-0.0704	-0.08263	-0.118	-0.09561	-0.1404	-0.06455	-0.05752	-0.08107	-0.05798	-0.05597	-0.07652
-0.126	-0.2296	-0.2515	-0.2218	-0.07613	-0.07055	-0.08308	-0.1187	-0.09592	-0.1411	-0.06481	-0.05768	-0.08133	-0.05841	-0.05629	-0.07705
-0.127	-0.2301	-0.2514	-0.2224	-0.07679	-0.07128	-0.08381	-0.1199	-0.09678	-0.1426	-0.06532	-0.05804	-0.08189	-0.05902	-0.05685	-0.0779
-0.128	-0.2296	-0.2505	-0.2221	-0.07703	-0.07123	-0.08395	-0.12	-0.097	-0.1429	-0.06544	-0.05814	-0.08203	-0.05929	-0.05712	-0.07828
-0.129	-0.2292	-0.2496	-0.2218	-0.07724	-0.07136	-0.08423	-0.1203	-0.09718	-0.1434	-0.06561	-0.05823	-0.08226	-0.05962	-0.05741	-0.07868
-0.13	-0.2304	-0.2503	-0.223	-0.07815	-0.07232	-0.08526	-0.1219	-0.09861	-0.1454	-0.06631	-0.05874	-0.08302	-0.06044	-0.05809	-0.07983
-0.131	-0.2294	-0.2488	-0.2223	-0.07822	-0.07216	-0.08526	-0.1218	-0.09833	-0.1453	-0.06624	-0.05863	-0.08299	-0.06062	-0.0583	-0.08007
-0.132	-0.2292	-0.2482	-0.2221	-0.07852	-0.07242	-0.08559	-0.1223	-0.0986	-0.146	-0.06644	-0.05882	-0.08325	-0.06101	-0.05852	-0.08058
-0.133	-0.2302	-0.2488	-0.2234	-0.07935	-0.07313	-0.08649	-0.1238	-0.1	-0.1477	-0.06711	-0.0593	-0.08389	-0.06178	-0.05928	-0.08161
-0.134	-0.2294	-0.2475	-0.2227	-0.07938	-0.07305	-0.08647	-0.1237	-0.09974	-0.1477	-0.06709	-0.05928	-0.08394	-0.06194	-0.05942	-0.08187
-0.135	-0.2293	-0.247	-0.2228	-0.07979	-0.07329	-0.08693	-0.1243	-0.1003	-0.1487	-0.06733	-0.05943	-0.08427	-0.06246	-0.0598	-0.08245
-0.136	-0.2302	-0.2473	-0.2237	-0.08056	-0.07401	-0.08771	-0.1255	-0.1014	-0.1499	-0.06793	-0.05983	-0.08484	-0.06313	-0.06046	-0.08342
-0.137	-0.2295	-0.2463	-0.2234	-0.08071	-0.07395	-0.08784	-0.1256	-0.1012	-0.1502	-0.06796	-0.05988	-0.08491	-0.06342	-0.06063	-0.08369
-0.138	-0.2294	-0.2459	-0.2236	-0.08113	-0.07431	-0.0883	-0.1265	-0.1019	-0.151	-0.06824	-0.06007	-0.08524	-0.06391	-0.06103	-0.08432
-0.139	-0.23	-0.2458	-0.2239	-0.08165	-0.07471	-0.08889	-0.1273	-0.1026	-0.1521	-0.06857	-0.06029	-0.0856	-0.06446	-0.06152	-0.08506
-0.14	-0.23	-0.2453	-0.2241	-0.08203	-0.0749	-0.08935	-0.1278	-0.1029	-0.1528	-0.06883	-0.0605	-0.08589	-0.06492	-0.06194	-0.08563
-0.141	-0.2299	-0.2449	-0.2244	-0.0825	-0.07532	-0.08968	-0.1284	-0.1034	-0.1536	-0.0691	-0.0607	-0.08618	-0.0654	-0.06233	-0.08633
-0.142	-0.23	-0.2445	-0.2245	-0.08283	-0.07558	-0.09014	-0.1289	-0.1038	-0.1543	-0.06928	-0.06078	-0.08644	-0.06588	-0.06271	-0.08686
-0.143	-0.2308	-0.2448	-0.2253	-0.08362	-0.07615	-0.09093	-0.1301	-0.105	-0.1555	-0.06982	-0.0612	-0.087	-0.06659	-0.06329	-0.08782
-0.144	-0.2303	-0.2439	-0.2252	-0.0838	-0.0761	-0.0911	-0.1303	-0.1049	-0.156	-0.06989	-0.06128	-0.08708	-0.06692	-0.06362	-0.08819
-0.145	-0.2302	-0.2434	-0.2251	-0.08412	-0.07629	-0.09127	-0.1307	-0.1051	-0.1565	-0.07004	-0.06137	-0.08727	-0.06711	-0.06391	-0.08869
-0.146	-0.2315	-0.2441	-0.2264	-0.08511	-0.07735	-0.09244	-0.1323	-0.1066	-0.1583	-0.07066	-0.06182	-0.08799	-0.06814	-0.06469	-0.08985
-0.147	-0.2308	-0.243	-0.2259	-0.08517	-0.0771	-0.09243	-0.1323	-0.1064	-0.1583	-0.07059	-0.06174	-0.08806	-0.06849	-0.0649	-0.09012
-0.148	-0.2308	-0.2425	-0.2261	-0.08551	-0.07737	-0.09282	-0.1328	-0.1067	-0.159	-0.07086	-0.06189	-0.08826	-0.06882	-0.0652	-0.0907
-0.149	-0.2321	-0.2435	-0.2274	-0.08659	-0.07824	-0.0939	-0.1345	-0.1082	-0.1609	-0.07153	-0.06236	-0.08895	-0.0698	-0.06604	-0.09188
-0.15	-0.2315	-0.2423	-0.2269	-0.08665	-0.07802	-0.09396	-0.1343	-0.1079	-0.1608	-0.07145	-0.0623	-0.08893	-0.07002	-0.06614	-0.09211
-0.151	-0.2317	-0.242	-0.2273	-0.08698	-0.07833	-0.09428	-0.135	-0.1084	-0.1618	-0.07169	-0.06245	-0.08923	-0.07048	-0.06653	-0.09271
-0.152	-0.2326	-0.2426	-0.2283	-0.08786	-0.079	-0.0952	-0.1363	-0.1096	-0.1631	-0.07225	-0.0628	-0.08978	-0.07128	-0.06731	-0.09372
-0.153	-0.2324	-0.2418	-0.2282	-0.08806	-0.07922	-0.09541	-0.1365	-0.1097	-0.1636	-0.07233	-0.06282	-0.08981	-0.0717	-0.06755	-0.0942
-0.154	-0.2327	-0.2418	-0.2288	-0.08863	-0.0795	-0.09599	-0.1374	-0.1103	-0.1645	-0.07257	-0.06311	-0.0901	-0.07226	-0.06802	-0.09494
-0.155	-0.2333	-0.242	-0.2293	-0.08923	-0.07996	-0.09656	-0.1384	-0.1112	-0.1656	-0.07287	-0.0633	-0.0906	-0.07293	-0.06859	-0.09574
-0.156	-0.2336	-0.2417	-0.2298	-0.08971	-0.08027	-0.09695	-0.1388	-0.1116	-0.1662	-0.07316	-0.06347	-0.0909	-0.07344	-0.069	-0.09637
-0.157	-0.2337	-0.2415	-0.2302	-0.09013	-0.08048	-0.09748	-0.1397	-0.1119	-0.1671	-0.07343	-0.06364	-0.09122	-0.07398	-0.06947	-0.09706
-0.158	-0.2339	-0.2412	-0.2304	-0.09059	-0.08078	-0.09785	-0.1402	-0.1124	-0.1679	-0.07362	-0.06377	-0.09137	-0.07444	-0.06987	-0.09762
-0.159	-0.2348	-0.2417	-0.2314	-0.09142	-0.08144	-0.09862	-0.1414	-0.1135	-0.1691	-0.07415	-0.06405	-0.09195	-0.07517	-0.07049	-0.09862
-0.16	-0.2347	-0.2413	-0.2314	-0.09173	-0.08146	-0.09886	-0.1417	-0.1137	-0.1695	-0.07411	-0.06415	-0.09207	-0.07559	-0.07085	-0.09909
-0.161	-0.2348	-0.2408	-0.2317	-0.09201	-0.08165	-0.09917	-0.1423	-0.1139	-0.17	-0.0743	-0.06426	-0.09224	-0.07615	-0.07116	-0.09961
-0.162	-0.2363	-0.2419	-0.2332	-0.0931	-0.08259	-0.1003	-0.144	-0.1156	-0.1721	-0.07497	-0.06473	-0.09293	-0.07708	-0.07204	-0.1008
-0.163	-0.236	-0.2408	-0.2329	-0.0932	-0.08239	-0.1003	-0.144	-0.1152	-0.1721	-0.07487	-0.0647	-0.09287	-0.07738	-0.07225	-0.1011
-0.164	-0.2359	-0.2406	-0.2332	-0.09363	-0.08272	-0.1007	-0.1445	-0.1157	-0.1726	-0.07504	-0.06473	-0.09305	-0.07795	-0.0726	-0.1017
-0.165	-0.2375	-0.2417	-0.2347	-0.09475	-0.08364	-0.1017	-0.1463	-0.1172	-0.1745	-0.0757	-0.06529	-0.09376	-0.07884	-0.07348	-0.1028
-0.166	-0.2372	-0.2408	-0.2345	-0.09484	-0.08349	-0.1018	-0.1461	-0.117	-0.1745	-0.07564	-0.06521	-0.09378	-0.07919	-0.07369	-0.1032
-0.167	-0.2376	-0.2408	-0.235	-0.09535	-0.08383	-0.1023	-0.147	-0.1176	-0.1753	-0.07593	-0.06532	-0.09413	-0.07976	-0.0741	-0.1038
-0.168	-0.2388	-0.2417	-0.2363	-0.0963	-0.08468	-0.1032	-0.1484	-0.1188	-0.1769	-0.07646	-0.06582	-0.09469	-0.08066	-0.07485	-0.1049
-0.169	-0.2386	-0.2411	-0.2363	-0.09659	-0.08462	-0.1033	-0.1486	-0.1188	-0.177	-0.07652	-0.06578	-0.09473	-0.08107	-0.07518	-0.1052
-0.17	-0.2392	-0.2412	-0.237	-0.09713	-0.08502	-0.1038	-0.1494	-0.1195	-0.178	-0.07677	-0.06599	-0.09502	-0.08169	-0.07569	-0.106
-0.171	-0.2401	-0.2415	-0.2378	-0.09778	-0.08564	-0.1045	-0.1504	-0.1204	-0.1789	-0.07711	-0.06623	-0.09545	-0.08233	-0.07625	-0.1068
-0.172	-0.2404	-0.2414	-0.2384	-0.09834	-0.08583	-0.105	-0.151	-0.1208	-0.1798	-0.07743	-0.06639	-0.09572	-0.08303	-0.07673	-0.1075
-0.173	-0.2408	-0.2414	-0.2389	-0.09889	-0.0862	-0.1054	-0.1517	-0.1214	-0.1804	-0.07759	-0.06658	-0.09588	-0.08362	-0.0772	-0.1082
-0.174	-0.2414	-0.2414	-0.2394	-0.09939	-0.08657	-0.1058	-0.1525	-0.1217	-0.1813	-0.07778	-0.06678	-0.09618	-0.08424	-0.07763	-0.1088
-0.175	-0.2425	-0.2421	-0.2408	-0.1003	-0.08725	-0.1067	-0.1536	-0.1229	-0.1826	-0.07824	-0.06712	-0.09682	-0.08512	-0.07837	-0.1098
-0.176	-0.2426	-0.2417	-0.2408	-0.1006	-0.08726	-0.1069	-0.1538	-0.123	-0.1829	-0.07835	-0.06709	-0.09684	-0.08555	-0.07863	-0.1103
-0.177	-0.2428	-0.2416	-0.2412	-0.101	-0.08752	-0.1072	-0.1545	-0.1233	-0.1836	-0.07848	-0.06721	-0.09696	-0.08616	-0.07909	-0.1109
-0.178	-0.2445	-0.2427	-0.243	-0.1021	-0.08853	-0.1083	-0.1562	-0.1249	-0.1853	-0.07908	-0.06769	-0.09773	-0.0872	-0.07993	-0.1122
-0.179	-0.2443	-0.2421	-0.2429	-0.1023	-0.08852	-0.1084	-0.1563	-0.1247	-0.1856	-0.07887	-0.06768	-0.09775	-0.08756	-0.08017	-0.1125
-0.18	-0.2449	-0.2422	-0.2434	-0.1027	-0.0888	-0.1087	-0.1568	-0.1252	-0.186	-0.07896	-0.06782	-0.09795	-0.08822	-0.08064	-0.1132
-0.181	-0.2465	-0.2435	-0.2453	-0.1038	-0.08986	-0.11	-0.1588	-0.1269	-0.1877	-0.07985	-0.06835	-0.09862	-0.08936	-0.08157	-0.1145
-0.182	-0.2462	-0.2426	-0.2451	-0.104	-0.08962	-0.11	-0.1587	-0.1265	-0.1882	-0.07989	-0.06824	-0.09865	-0.08972	-0.08174	-0.1147
-0.183	-0.2469	-0.2428	-0.2459	-0.1046	-0.09015	-0.1104	-0.1595	-0.127	-0.189	-0.0801	-0.06843	-0.09894	-0.09039	-0.08225	-0.1155
-0.184	-0.2481	-0.2438	-0.2471	-0.1056	-0.0909	-0.1114	-0.1609	-0.1284	-0.1903	-0.08063	-0.06885	-0.09953	-0.09139	-0.08298	-0.1166
-0.185	-0.2482	-0.2434	-0.2474	-0.1058	-0.09092	-0.1116	-0.1613	-0.1283	-0.1905	-0.0806	-0.06889	-0.09963	-0.09198	-0.08332	-0.1172
-0.186	-0.2491	-0.2437	-0.2483	-0.1065	-0.09141	-0.1122	-0.1622	-0.1291	-0.1915	-0.08091	-0.06911	-0.0999	-0.09269	-0.08389	-0.1179
-0.187	-0.2499	-0.2442	-0.2492	-0.1072	-0.0919	-0.1128	-0.1632	-0.1298	-0.1927	-0.08133	-0.06944	-0.1003	-0.09355	-0.08454	-0.1187
-0.188	-0.2506	-0.2443	-0.25	-0.1078	-0.09238	-0.1133	-0.164	-0.1304	-0.1934	-0.08155	-0.06961	-0.1006	-0.09429	-0.08505	-0.1195
-0.189	-0.2512	-0.2445	-0.2504	-0.1083	-0.09264	-0.1138	-0.1647	-0.1308	-0.1942	-0.08164	-0.06984	-0.1009	-0.09494	-0.08559	-0.1203
-0.19	-0.2517	-0.2446	-0.2512	-0.1089	-0.09302	-0.1143	-0.1655	-0.1314	-0.1948	-0.08192	-0.06994	-0.1011	-0.09569	-0.08604	-0.1209
-0.191	-0.2531	-0.2454	-0.2525	-0.1098	-0.09382	-0.1152	-0.1669	-0.1325	-0.1963	-0.08242	-0.07035	-0.1015	-0.09667	-0.08679	-0.122
-0.192	-0.2534	-0.2452	-0.2529	-0.1102	-0.09394	-0.1155	-0.1675	-0.1327	-0.1967	-0.08256	-0.0704	-0.1017	-0.09731	-0.0872	-0.1224
-0.193	-0.2539	-0.2453	-0.2535	-0.1106	-0.09417	-0.1159	-0.1679	-0.133	-0.1973	-0.0827	-0.07056	-0.1019	-0.09796	-0.08774	-0.1231
-0.194	-0.2557	-0.2467	-0.2553	-0.1119	-0.09532	-0.1171	-0.1698	-0.1348	-0.1992	-0.08345	-0.07108	-0.1026	-0.09918	-0.08864	-0.1245
-0.195	-0.2557	-0.2461	-0.2554	-0.1121	-0.09521	-0.1172	-0.17	-0.1345	-0.1991	-0.08334	-0.07109	-0.1026	-0.09965	-0.08894	-0.1249
-0.196	-0.2562	-0.2461	-0.256	-0.1126	-0.09556	-0.1175	-0.1706	-0.1349	-0.1998	-0.08352	-0.07123	-0.1028	-0.1004	-0.08944	-0.1256
-0.197	-0.258	-0.2476	-0.258	-0.114	-0.09659	-0.1188	-0.1725	-0.1366	-0.2016	-0.08423	-0.07175	-0.1036	-0.1016	-0.09041	-0.1269
-0.198	-0.2582	-0.247	-0.2581	-0.114	-0.09661	-0.1188	-0.1726	-0.1364	-0.2018	-0.08416	-0.07171	-0.1035	-0.1021	-0.0907	-0.1272
-0.199	-0.2588	-0.2473	-0.2589	-0.1147	-0.09697	-0.1195	-0.1735	-0.137	-0.2027	-0.08442	-0.07197	-0.1038	-0.1029	-0.09125	-0.128
-0.2	-0.2604	-0.2484	-0.2606	-0.1158	-0.09791	-0.1205	-0.1751	-0.1384	-0.2042	-0.08493	-0.07241	-0.1044	-0.1039	-0.09212	-0.1291
-0.201	-0.2608	-0.2482	-0.2609	-0.1162	-0.098	-0.1207	-0.1754	-0.1384	-0.2042	-0.08503	-0.07248	-0.1045	-0.1045	-0.09254	-0.1297
-0.202	-0.2617	-0.2486	-0.2618	-0.1169	-0.09833	-0.1212	-0.1764	-0.1391	-0.2054	-0.08531	-0.07267	-0.1048	-0.1054	-0.09319	-0.1304
-0.203	-0.2628	-0.2491	-0.263	-0.1177	-0.09911	-0.122	-0.1775	-0.1401	-0.2065	-0.08567	-0.07304	-0.1052	-0.1063	-0.09378	-0.1313
-0.204	-0.2636	-0.2495	-0.264	-0.1184	-0.09941	-0.1225	-0.1783	-0.1407	-0.2073	-0.08599	-0.07326	-0.1055	-0.1071	-0.0944	-0.1321
-0.205	-0.2643	-0.2496	-0.2647	-0.119	-0.0998	-0.123	-0.1791	-0.1411	-0.208	-0.08617	-0.07349	-0.1058	-0.1079	-0.09495	-0.1328
-0.206	-0.2652	-0.2501	-0.2657	-0.1195	-0.1002	-0.1237	-0.1801	-0.1419	-0.2089	-0.08641	-0.07371	-0.1061	-0.1087	-0.09552	-0.1336
-0.207	-0.2669	-0.2512	-0.2673	-0.1205	-0.1011	-0.1246	-0.1816	-0.1433	-0.2104	-0.08699	-0.07417	-0.1067	-0.1099	-0.09651	-0.1347
-0.208	-0.2673	-0.2511	-0.2677	-0.1209	-0.1013	-0.1249	-0.182	-0.1434	-0.2107	-0.08717	-0.07425	-0.1068	-0.1105	-0.09682	-0.1354
-0.209	-0.2679	-0.2511	-0.2686	-0.1213	-0.1017	-0.1253	-0.1828	-0.1437	-0.2115	-0.08732	-0.07447	-0.107	-0.1113	-0.09734	-0.136
-0.21	-0.27	-0.2527	-0.2706	-0.1226	-0.1026	-0.1265	-0.1848	-0.1456	-0.2134	-0.08801	-0.075	-0.1077	-0.1126	-0.09836	-0.1373
-0.211	-0.2703	-0.2523	-0.2708	-0.123	-0.1026	-0.1266	-0.185	-0.1455	-0.2136	-0.08799	-0.07497	-0.1078	-0.1132	-0.09872	-0.1378
-0.212	-0.271	-0.2526	-0.2716	-0.1235	-0.1029	-0.127	-0.1859	-0.1461	-0.2143	-0.0882	-0.0752	-0.1081	-0.1141	-0.09932	-0.1385
-0.213	-0.273	-0.2539	-0.2737	-0.1249	-0.1041	-0.1283	-0.1878	-0.1479	-0.2163	-0.089	-0.07584	-0.1088	-0.1153	-0.1003	-0.1399
-0.214	-0.2731	-0.2537	-0.2738	-0.1251	-0.1041	-0.1284	-0.188	-0.1477	-0.2165	-0.08895	-0.07584	-0.1089	-0.116	-0.1007	-0.1403
-0.215	-0.2742	-0.2542	-0.2748	-0.1258	-0.1043	-0.129	-0.189	-0.1483	-0.2173	-0.08916	-0.07613	-0.1091	-0.1169	-0.1013	-0.1411
-0.216	-0.2757	-0.2552	-0.2765	-0.1269	-0.1055	-0.13	-0.1908	-0.1497	-0.2191	-0.08977	-0.07655	-0.1098	-0.1182	-0.1021	-0.1423
-0.217	-0.2763	-0.2553	-0.2769	-0.1274	-0.1056	-0.1302	-0.1912	-0.1499	-0.2194	-0.08997	-0.07666	-0.1099	-0.1189	-0.1026	-0.1429
-0.218	-0.2773	-0.2557	-0.2781	-0.1281	-0.1061	-0.1309	-0.1924	-0.1508	-0.2205	-0.09024	-0.07703	-0.1102	-0.1198	-0.1033	-0.1438
-0.219	-0.2787	-0.2567	-0.2795	-0.129	-0.1068	-0.1316	-0.1939	-0.1517	-0.2218	-0.09063	-0.07733	-0.1107	-0.1209	-0.104	-0.1449
-0.22	-0.2797	-0.2571	-0.2804	-0.1298	-0.1071	-0.1322	-0.1949	-0.1523	-0.2225	-0.09096	-0.07767	-0.1112	-0.1219	-0.1046	-0.1457
-0.221	-0.2804	-0.2575	-0.2813	-0.1304	-0.1075	-0.1328	-0.1959	-0.1531	-0.2236	-0.09124	-0.07788	-0.1115	-0.1228	-0.1051	-0.1465
-0.222	-0.2816	-0.2578	-0.2824	-0.1311	-0.108	-0.1333	-0.1968	-0.1537	-0.2245	-0.09154	-0.07814	-0.1118	-0.1238	-0.1058	-0.1472
-0.223	-0.283	-0.2589	-0.284	-0.1322	-0.1089	-0.1342	-0.1985	-0.155	-0.226	-0.09216	-0.07859	-0.1125	-0.1249	-0.1067	-0.1484
-0.224	-0.2838	-0.259	-0.2847	-0.1327	-0.1091	-0.1346	-0.1992	-0.1554	-0.2265	-0.09235	-0.07883	-0.1126	-0.1258	-0.1071	-0.1491
-0.225	-0.2847	-0.2594	-0.2856	-0.1334	-0.1095	-0.1351	-0.2	-0.156	-0.2273	-0.09249	-0.07901	-0.1129	-0.1266	-0.1077	-0.1498
-0.226	-0.2869	-0.261	-0.2878	-0.1347	-0.1106	-0.1364	-0.2022	-0.1578	-0.2293	-0.09329	-0.07966	-0.1138	-0.1281	-0.1088	-0.1512
-0.227	-0.2872	-0.2608	-0.2882	-0.135	-0.1107	-0.1365	-0.2025	-0.1578	-0.2295	-0.09335	-0.07973	-0.1138	-0.1287	-0.1091	-0.1516
-0.228	-0.2882	-0.2612	-0.2891	-0.1357	-0.111	-0.137	-0.2034	-0.1584	-0.2303	-0.09353	-0.07996	-0.1142	-0.1296	-0.1098	-0.1523
-0.229	-0.2905	-0.2628	-0.2914	-0.1371	-0.1122	-0.1383	-0.2057	-0.1604	-0.2323	-0.09433	-0.08063	-0.115	-0.1311	-0.1108	-0.1538
-0.23	-0.2908	-0.2626	-0.2917	-0.1374	-0.1122	-0.1384	-0.2061	-0.1604	-0.2328	-0.09437	-0.08079	-0.1151	-0.1318	-0.1112	-0.1542
-0.231	-0.292	-0.2633	-0.293	-0.1382	-0.1127	-0.139	-0.2073	-0.1612	-0.2338	-0.09472	-0.08108	-0.1155	-0.1327	-0.1119	-0.1551
-0.232	-0.2939	-0.2646	-0.295	-0.1395	-0.1138	-0.1402	-0.2093	-0.163	-0.2356	-0.09536	-0.08162	-0.1162	-0.1341	-0.1129	-0.1563
-0.233	-0.2945	-0.2646	-0.2956	-0.14	-0.114	-0.1404	-0.2098	-0.1632	-0.2361	-0.09552	-0.08182	-0.1165	-0.135	-0.1134	-0.1569
-0.234	-0.2958	-0.2653	-0.2968	-0.1408	-0.1147	-0.1412	-0.2112	-0.1642	-0.2373	-0.09579	-0.08219	-0.1169	-0.136	-0.1141	-0.1578
-0.235	-0.2972	-0.2662	-0.2981	-0.1417	-0.1154	-0.142	-0.2127	-0.1654	-0.2385	-0.0962	-0.08255	-0.1174	-0.1372	-0.115	-0.1588
-0.236	-0.2984	-0.2667	-0.2993	-0.1425	-0.1158	-0.1427	-0.2139	-0.1663	-0.2398	-0.09682	-0.08286	-0.1178	-0.1382	-0.1157	-0.1597
-0.237	-0.2996	-0.2674	-0.3005	-0.1434	-0.1164	-0.1433	-0.2151	-0.1673	-0.241	-0.09705	-0.08323	-0.1182	-0.1393	-0.1164	-0.1606
-0.238	-0.3007	-0.2678	-0.3015	-0.1441	-0.1168	-0.1439	-0.2162	-0.1681	-0.242	-0.09747	-0.08361	-0.1186	-0.1403	-0.1171	-0.1614
-0.239	-0.3025	-0.2691	-0.3034	-0.1453	-0.1178	-0.145	-0.2184	-0.1697	-0.2437	-0.09808	-0.08414	-0.1193	-0.1416	-0.1181	-0.1627
-0.24	-0.3031	-0.2693	-0.3041	-0.1459	-0.118	-0.1454	-0.2191	-0.1701	-0.2444	-0.09834	-0.08434	-0.1196	-0.1426	-0.1187	-0.1634
-0.241	-0.3042	-0.2697	-0.3051	-0.1466	-0.1184	-0.1459	-0.2204	-0.1709	-0.2453	-0.09843	-0.08466	-0.1199	-0.1437	-0.1193	-0.1642
-0.242	-0.3065	-0.2714	-0.3073	-0.148	-0.1197	-0.1472	-0.2229	-0.1729	-0.2476	-0.09922	-0.08533	-0.1208	-0.1451	-0.1204	-0.1656
-0.243	-0.3072	-0.2713	-0.308	-0.1484	-0.1198	-0.1473	-0.2233	-0.1731	-0.2481	-0.09939	-0.08555	-0.121	-0.146	-0.1209	-0.1662
-0.244	-0.3082	-0.2718	-0.309	-0.1492	-0.1202	-0.148	-0.2245	-0.1741	-0.2491	-0.0997	-0.08594	-0.1214	-0.1471	-0.1216	-0.167
-0.245	-0.3108	-0.2737	-0.3114	-0.1506	-0.1215	-0.1494	-0.227	-0.1763	-0.2513	-0.1006	-0.0866	-0.1223	-0.1487	-0.1228	-0.1686
-0.246	-0.3112	-0.2734	-0.3119	-0.1509	-0.1215	-0.1494	-0.2276	-0.1764	-0.2518	-0.1007	-0.08679	-0.1225	-0.1494	-0.1233	-0.1691
-0.247	-0.3124	-0.2739	-0.3132	-0.1518	-0.1221	-0.1502	-0.2289	-0.1776	-0.2531	-0.101	-0.0872	-0.1229	-0.1505	-0.124	-0.1699
-0.248	-0.3145	-0.2757	-0.3152	-0.153	-0.1231	-0.1513	-0.2311	-0.1794	-0.255	-0.1017	-0.08782	-0.1237	-0.1519	-0.125	-0.1713
-0.249	-0.3152	-0.2758	-0.316	-0.1535	-0.1234	-0.1516	-0.232	-0.1798	-0.2557	-0.102	-0.08816	-0.1241	-0.1529	-0.1256	-0.1719
-0.25	-0.3168	-0.2766	-0.3174	-0.1545	-0.1241	-0.1523	-0.2337	-0.1812	-0.2571	-0.1023	-0.08856	-0.1246	-0.1541	-0.1264	-0.173
-0.251	-0.3184	-0.2774	-0.319	-0.1555	-0.1247	-0.1532	-0.2354	-0.1825	-0.2588	-0.1029	-0.08909	-0.1252	-0.1553	-0.1274	-0.1742
-0.252	-0.3197	-0.2782	-0.3204	-0.1564	-0.1254	-0.154	-0.237	-0.1837	-0.2598	-0.1033	-0.08954	-0.1257	-0.1564	-0.1281	-0.175
-0.253	-0.321	-0.2787	-0.3216	-0.1572	-0.1261	-0.1545	-0.2383	-0.1848	-0.2616	-0.1036	-0.09	-0.1262	-0.1576	-0.1288	-0.1759
-0.254	-0.3222	-0.2794	-0.3228	-0.158	-0.1265	-0.1552	-0.24	-0.1861	-0.2629	-0.1041	-0.09048	-0.1268	-0.1588	-0.1296	-0.1767
-0.255	-0.3242	-0.2808	-0.3247	-0.1593	-0.1275	-0.1563	-0.2421	-0.1878	-0.2649	-0.1047	-0.09113	-0.1276	-0.1602	-0.1306	-0.178
-0.256	-0.3253	-0.2812	-0.3257	-0.16	-0.1278	-0.1568	-0.2434	-0.1888	-0.2659	-0.1049	-0.09148	-0.1279	-0.1614	-0.1313	-0.1788
-0.257	-0.3265	-0.2816	-0.3268	-0.1607	-0.1283	-0.1573	-0.2448	-0.1898	-0.2672	-0.1052	-0.09189	-0.1283	-0.1626	-0.132	-0.1797
-0.258	-0.329	-0.2837	-0.3292	-0.1623	-0.1296	-0.1587	-0.2476	-0.1924	-0.2697	-0.1061	-0.09276	-0.1293	-0.1642	-0.1333	-0.1812
-0.259	-0.3294	-0.2836	-0.3299	-0.1628	-0.1298	-0.1589	-0.2484	-0.1929	-0.2705	-0.1063	-0.09294	-0.1296	-0.1651	-0.1337	-0.1817
-0.26	-0.3308	-0.284	-0.3311	-0.1636	-0.1303	-0.1596	-0.2498	-0.194	-0.2718	-0.1067	-0.09337	-0.13	-0.1663	-0.1345	-0.1826
-0.261	-0.3331	-0.2861	-0.3335	-0.1652	-0.1315	-0.161	-0.2525	-0.1967	-0.2743	-0.1075	-0.09431	-0.131	-0.1681	-0.1358	-0.1841
-0.262	-0.3339	-0.2861	-0.3342	-0.1657	-0.1316	-0.1612	-0.2535	-0.1972	-0.2752	-0.1076	-0.09451	-0.1313	-0.1691	-0.1363	-0.1848
-0.263	-0.3354	-0.2869	-0.3357	-0.1667	-0.1323	-0.1619	-0.2553	-0.1986	-0.2766	-0.1081	-0.09508	-0.1318	-0.1704	-0.1372	-0.1857
-0.264	-0.3376	-0.2884	-0.3378	-0.168	-0.1335	-0.1631	-0.2578	-0.2009	-0.2792	-0.1088	-0.09578	-0.1327	-0.1719	-0.1384	-0.1872
-0.265	-0.3386	-0.2887	-0.3388	-0.1686	-0.1336	-0.1636	-0.2591	-0.2018	-0.2802	-0.109	-0.09624	-0.1332	-0.173	-0.139	-0.1878
-0.266	-0.3402	-0.2897	-0.3403	-0.1695	-0.1344	-0.1644	-0.2609	-0.2034	-0.282	-0.1095	-0.09671	-0.1338	-0.1743	-0.1399	-0.1889
-0.267	-0.3421	-0.2906	-0.342	-0.1707	-0.1352	-0.1653	-0.2633	-0.2053	-0.284	-0.1102	-0.09736	-0.1344	-0.1757	-0.1409	-0.19
-0.268	-0.3436	-0.2919	-0.3436	-0.1717	-0.1358	-0.1661	-0.265	-0.2068	-0.2856	-0.1106	-0.09794	-0.1351	-0.1769	-0.1418	-0.1911
-0.269	-0.3449	-0.2925	-0.3449	-0.1726	-0.1364	-0.1669	-0.2671	-0.2084	-0.2874	-0.1112	-0.09845	-0.1358	-0.1782	-0.1427	-0.1921
-0.27	-0.3465	-0.2933	-0.3463	-0.1735	-0.1372	-0.1676	-0.2689	-0.2101	-0.2893	-0.1116	-0.09896	-0.1364	-0.1796	-0.1437	-0.1932
-0.271	-0.3486	-0.2948	-0.3484	-0.175	-0.1382	-0.1689	-0.2715	-0.2124	-0.2918	-0.1123	-0.09973	-0.1373	-0.1811	-0.1448	-0.1947
-0.272	-0.3497	-0.2951	-0.3494	-0.1757	-0.1386	-0.1693	-0.273	-0.2138	-0.2933	-0.1127	-0.1002	-0.1378	-0.1823	-0.1457	-0.1954
-0.273	-0.3511	-0.2957	-0.3508	-0.1764	-0.139	-0.1699	-0.2749	-0.2153	-0.2948	-0.1131	-0.1007	-0.1383	-0.1834	-0.1464	-0.1963
-0.274	-0.3537	-0.2978	-0.3531	-0.1781	-0.1404	-0.1714	-0.278	-0.2183	-0.2977	-0.114	-0.1015	-0.1394	-0.1853	-0.1478	-0.198
-0.275	-0.3545	-0.2978	-0.354	-0.1787	-0.1407	-0.1717	-0.2793	-0.2194	-0.2989	-0.1142	-0.1019	-0.1398	-0.1863	-0.1484	-0.1986
-0.276	-0.356	-0.2985	-0.3555	-0.1794	-0.1413	-0.1724	-0.2813	-0.2212	-0.3007	-0.1147	-0.1024	-0.1405	-0.1876	-0.1492	-0.1996
-0.277	-0.3587	-0.3005	-0.358	-0.181	-0.1427	-0.1739	-0.2846	-0.2243	-0.3041	-0.1157	-0.1033	-0.1417	-0.1895	-0.1505	-0.2013
-0.278	-0.3595	-0.3005	-0.3589	-0.1815	-0.143	-0.1743	-0.286	-0.2254	-0.3052	-0.1159	-0.1037	-0.142	-0.1906	-0.1511	-0.2019
-0.279	-0.3611	-0.3014	-0.3604	-0.1826	-0.1436	-0.175	-0.2883	-0.2274	-0.3075	-0.1164	-0.1043	-0.1427	-0.1919	-0.152	-0.203
-0.28	-0.3632	-0.3031	-0.3627	-0.1839	-0.1449	-0.1762	-0.2914	-0.2302	-0.3102	-0.1171	-0.1052	-0.1438	-0.1937	-0.1534	-0.2044
-0.281	-0.3648	-0.3035	-0.3639	-0.1846	-0.1453	-0.1768	-0.2932	-0.2318	-0.3121	-0.1176	-0.1056	-0.1444	-0.1949	-0.1542	-0.2054
-0.282	-0.3666	-0.3047	-0.3656	-0.1857	-0.1461	-0.1778	-0.2959	-0.2342	-0.3145	-0.1181	-0.1063	-0.1452	-0.1964	-0.1552	-0.2065
-0.283	-0.3685	-0.3058	-0.3674	-0.1869	-0.147	-0.1787	-0.2984	-0.2368	-0.317	-0.1188	-0.107	-0.1461	-0.1979	-0.1563	-0.2078
-0.284	-0.3701	-0.3068	-0.3691	-0.1881	-0.1477	-0.1795	-0.3008	-0.239	-0.3193	-0.1194	-0.1076	-0.147	-0.1994	-0.1571	-0.209
-0.285	-0.3717	-0.3077	-0.3707	-0.1891	-0.1484	-0.1803	-0.3032	-0.2414	-0.3217	-0.1199	-0.1083	-0.1476	-0.2007	-0.1582	-0.21
-0.286	-0.3732	-0.3086	-0.3718	-0.1902	-0.1492	-0.1811	-0.3056	-0.2437	-0.3239	-0.1204	-0.1089	-0.1484	-0.2021	-0.1592	-0.2111
-0.287	-0.3755	-0.3101	-0.3742	-0.1917	-0.1502	-0.1823	-0.3088	-0.2466	-0.3269	-0.1213	-0.1097	-0.1494	-0.2038	-0.1605	-0.2126
-0.288	-0.3769	-0.3107	-0.3756	-0.1926	-0.1508	-0.1829	-0.3112	-0.2488	-0.3291	-0.1216	-0.1103	-0.1501	-0.205	-0.1613	-0.2136
-0.289	-0.3782	-0.3114	-0.3769	-0.1936	-0.1513	-0.1836	-0.3135	-0.251	-0.3314	-0.1221	-0.1109	-0.1508	-0.2065	-0.1623	-0.2147
-0.29	-0.3812	-0.3136	-0.3797	-0.1954	-0.1526	-0.1852	-0.3174	-0.2548	-0.3351	-0.1232	-0.1119	-0.152	-0.2083	-0.1638	-0.2166
-0.291	-0.3821	-0.3138	-0.3807	-0.1961	-0.153	-0.1856	-0.3192	-0.2567	-0.3371	-0.1235	-0.1124	-0.1526	-0.2094	-0.1645	-0.2174
-0.292	-0.3837	-0.3147	-0.3822	-0.1971	-0.1538	-0.1863	-0.3218	-0.2592	-0.3396	-0.124	-0.1131	-0.1533	-0.211	-0.1656	-0.2184
-0.293	-0.3864	-0.3168	-0.3849	-0.1989	-0.1551	-0.188	-0.3258	-0.2632	-0.3435	-0.1251	-0.1141	-0.1546	-0.2129	-0.1671	-0.2203
-0.294	-0.3875	-0.3169	-0.3859	-0.1995	-0.1554	-0.1883	-0.3279	-0.2653	-0.3456	-0.1255	-0.1146	-0.1551	-0.2141	-0.1678	-0.2211
-0.295	-0.3894	-0.3181	-0.3877	-0.2007	-0.1562	-0.1893	-0.3306	-0.2683	-0.3485	-0.1259	-0.1153	-0.1561	-0.2157	-0.169	-0.2223
-0.296	-0.392	-0.3199	-0.3902	-0.2023	-0.1576	-0.1906	-0.3346	-0.272	-0.3522	-0.1269	-0.1163	-0.1573	-0.2176	-0.1704	-0.224
-0.297	-0.3933	-0.3204	-0.3915	-0.2031	-0.158	-0.1912	-0.337	-0.2746	-0.3546	-0.1273	-0.1169	-0.158	-0.2191	-0.1713	-0.2249
-0.298	-0.3951	-0.3215	-0.3933	-0.2043	-0.1588	-0.1922	-0.3404	-0.2779	-0.3579	-0.128	-0.1176	-0.159	-0.2206	-0.1724	-0.2263
-0.299	-0.3969	-0.3228	-0.3952	-0.2057	-0.1599	-0.1934	-0.3439	-0.2814	-0.3613	-0.1287	-0.1185	-0.16	-0.2224	-0.1737	-0.2276
-0.3	-0.3985	-0.3239	-0.3968	-0.207	-0.1607	-0.1943	-0.347	-0.2847	-0.3646	-0.1294	-0.1192	-0.161	-0.224	-0.1748	-0.2289
-0.301	-0.3999	-0.3248	-0.3984	-0.2081	-0.1615	-0.1952	-0.3501	-0.2882	-0.3678	-0.13	-0.12	-0.162	-0.2256	-0.1759	-0.2301
-0.302	-0.4018	-0.3258	-0.3999	-0.2093	-0.1624	-0.1962	-0.3534	-0.2917	-0.3711	-0.1305	-0.1207	-0.1629	-0.2273	-0.1771	-0.2315
-0.303	-0.4042	-0.3274	-0.4022	-0.211	-0.1636	-0.1976	-0.3575	-0.2959	-0.375	-0.1315	-0.1217	-0.1641	-0.2292	-0.1785	-0.2332
-0.304	-0.4056	-0.328	-0.4035	-0.2119	-0.1641	-0.1982	-0.3604	-0.2989	-0.3779	-0.1319	-0.1224	-0.165	-0.2307	-0.1794	-0.2342
-0.305	-0.4072	-0.3288	-0.405	-0.213	-0.1648	-0.1989	-0.3638	-0.3024	-0.3813	-0.1324	-0.1232	-0.1659	-0.2322	-0.1804	-0.2355
-0.306	-0.4102	-0.3312	-0.408	-0.215	-0.1665	-0.2007	-0.3686	-0.3073	-0.386	-0.1336	-0.1244	-0.1675	-0.2343	-0.1821	-0.2374
-0.307	-0.4114	-0.3314	-0.409	-0.2157	-0.1669	-0.201	-0.3714	-0.3105	-0.389	-0.1339	-0.1249	-0.1682	-0.2355	-0.183	-0.2383
-0.308	-0.4129	-0.3323	-0.4107	-0.217	-0.1677	-0.2019	-0.3746	-0.3142	-0.3925	-0.1345	-0.1257	-0.1691	-0.2373	-0.1841	-0.2396
-0.309	-0.4161	-0.3348	-0.4139	-0.2191	-0.1696	-0.2038	-0.3799	-0.3198	-0.3974	-0.1358	-0.1268	-0.1708	-0.2396	-0.1858	-0.2419
-0.31	-0.4173	-0.3351	-0.415	-0.2199	-0.1697	-0.2043	-0.3828	-0.323	-0.4001	-0.1361	-0.1274	-0.1715	-0.2409	-0.1868	-0.2428
-0.311	-0.4193	-0.3364	-0.4168	-0.2213	-0.1707	-0.2053	-0.3868	-0.3273	-0.404	-0.1368	-0.1283	-0.1728	-0.2428	-0.1882	-0.2443
-0.312	-0.4219	-0.3383	-0.4192	-0.2231	-0.1721	-0.2067	-0.3913	-0.3322	-0.4088	-0.1379	-0.1293	-0.1741	-0.2448	-0.1897	-0.2462
-0.313	-0.4234	-0.3387	-0.4207	-0.2241	-0.1727	-0.2076	-0.3947	-0.3363	-0.4125	-0.1384	-0.13	-0.175	-0.2463	-0.1907	-0.2474
-0.314	-0.4255	-0.3402	-0.4228	-0.2255	-0.1737	-0.2087	-0.3988	-0.3413	-0.4169	-0.1393	-0.1309	-0.1762	-0.248	-0.1921	-0.2489
-0.315	-0.4276	-0.3415	-0.4249	-0.227	-0.1751	-0.21	-0.4033	-0.3462	-0.4215	-0.14	-0.1319	-0.1775	-0.25	-0.1935	-0.2505
-0.316	-0.4296	-0.3429	-0.4269	-0.2284	-0.1759	-0.211	-0.4072	-0.3509	-0.426	-0.1408	-0.1326	-0.1787	-0.2517	-0.1949	-0.252
-0.317	-0.4316	-0.3439	-0.4288	-0.2297	-0.1768	-0.212	-0.4116	-0.3557	-0.4305	-0.1415	-0.1335	-0.1797	-0.2533	-0.1962	-0.2533
-0.318	-0.4337	-0.3449	-0.4307	-0.2311	-0.1777	-0.2131	-0.4159	-0.3607	-0.4351	-0.1423	-0.1343	-0.181	-0.2552	-0.1974	-0.2549
-0.319	-0.4364	-0.3468	-0.4332	-0.2329	-0.179	-0.2145	-0.421	-0.3666	-0.4405	-0.1434	-0.1354	-0.1824	-0.2573	-0.1991	-0.2568
-0.32	-0.4381	-0.3475	-0.435	-0.234	-0.1798	-0.2154	-0.4252	-0.3713	-0.4449	-0.1439	-0.1363	-0.1835	-0.2589	-0.2002	-0.2582
-0.321	-0.4399	-0.3485	-0.4368	-0.2354	-0.1806	-0.2161	-0.4297	-0.3763	-0.4497	-0.1448	-0.1371	-0.1847	-0.2606	-0.2015	-0.2596
-0.322	-0.4431	-0.3509	-0.4398	-0.2376	-0.1823	-0.2185	-0.436	-0.3831	-0.4559	-0.146	-0.1384	-0.1865	-0.263	-0.2033	-0.262
-0.323	-0.4444	-0.3513	-0.4411	-0.2386	-0.1828	-0.219	-0.4399	-0.3879	-0.4603	-0.1465	-0.1391	-0.1874	-0.2646	-0.2043	-0.2631
-0.324	-0.4463	-0.3523	-0.4429	-0.24	-0.1838	-0.22	-0.4445	-0.3934	-0.4653	-0.1472	-0.14	-0.1886	-0.2663	-0.2057	-0.2646
-0.325	-0.4495	-0.3547	-0.446	-0.2423	-0.1856	-0.2219	-0.4508	-0.3998	-0.4718	-0.1485	-0.1414	-0.1905	-0.2688	-0.2076	-0.267
-0.326	-0.4509	-0.3552	-0.4474	-0.2433	-0.1861	-0.2225	-0.4551	-0.4046	-0.4765	-0.149	-0.142	-0.1915	-0.2704	-0.2087	-0.2681
-0.327	-0.4529	-0.3564	-0.4494	-0.2449	-0.1872	-0.2237	-0.4605	-0.411	-0.4822	-0.1499	-0.143	-0.1929	-0.2724	-0.2102	-0.2699
-0.328	-0.4557	-0.3586	-0.4522	-0.247	-0.1888	-0.2254	-0.4667	-0.4181	-0.4886	-0.151	-0.1443	-0.1946	-0.2746	-0.212	-0.2721
-0.329	-0.4575	-0.3594	-0.4537	-0.2481	-0.1895	-0.2262	-0.4715	-0.4237	-0.4938	-0.1517	-0.1451	-0.1958	-0.2763	-0.2133	-0.2735
-0.33	-0.4598	-0.3607	-0.4559	-0.2497	-0.1907	-0.2275	-0.477	-0.4303	-0.4998	-0.1524	-0.1463	-0.1974	-0.2782	-0.2148	-0.2754
-0.331	-0.4622	-0.3624	-0.4585	-0.2515	-0.1922	-0.229	-0.4831	-0.4374	-0.5062	-0.1534	-0.1473	-0.1989	-0.2803	-0.2165	-0.2773
-0.332	-0.4644	-0.3637	-0.4607	-0.2531	-0.1933	-0.2302	-0.4889	-0.4441	-0.5122	-0.1543	-0.1483	-0.2004	-0.2824	-0.218	-0.279
-0.333	-0.4665	-0.3651	-0.4629	-0.2547	-0.1945	-0.2315	-0.4948	-0.4512	-0.5184	-0.1551	-0.1494	-0.2019	-0.2845	-0.2196	-0.2808
-0.334	-0.4685	-0.3662	-0.4648	-0.2564	-0.1956	-0.2326	-0.5005	-0.4582	-0.5247	-0.1559	-0.1504	-0.2033	-0.2866	-0.221	-0.2826
-0.335	-0.4715	-0.3682	-0.4677	-0.2584	-0.1972	-0.2344	-0.5074	-0.4662	-0.532	-0.1572	-0.1516	-0.2051	-0.2891	-0.2229	-0.2849
-0.336	-0.4732	-0.3692	-0.4693	-0.2598	-0.198	-0.2354	-0.513	-0.4729	-0.5381	-0.1579	-0.1524	-0.2065	-0.2909	-0.2243	-0.2865
-0.337	-0.4752	-0.3701	-0.4713	-0.2614	-0.1991	-0.2366	-0.5187	-0.4802	-0.5446	-0.1587	-0.1533	-0.2078	-0.2929	-0.2257	-0.2883
-0.338	-0.4785	-0.3726	-0.4746	-0.2639	-0.201	-0.2387	-0.5264	-0.4892	-0.5527	-0.16	-0.1547	-0.2099	-0.2955	-0.2279	-0.2911
-0.339	-0.48	-0.3732	-0.4761	-0.2653	-0.2016	-0.2395	-0.5321	-0.4961	-0.5591	-0.1607	-0.1556	-0.2113	-0.2974	-0.2292	-0.2926
-0.34	-0.4821	-0.3744	-0.4782	-0.2669	-0.2027	-0.2409	-0.5385	-0.5038	-0.5658	-0.1616	-0.1565	-0.2127	-0.2994	-0.2306	-0.2946
-0.341	-0.4856	-0.377	-0.4816	-0.2695	-0.2047	-0.2431	-0.5465	-0.5133	-0.5743	-0.163	-0.158	-0.2151	-0.3022	-0.2329	-0.2972
-0.342	-0.4872	-0.3774	-0.4831	-0.2708	-0.2054	-0.244	-0.5525	-0.5204	-0.581	-0.1638	-0.1589	-0.2163	-0.3039	-0.2341	-0.2987
-0.343	-0.4893	-0.3789	-0.4856	-0.2726	-0.2066	-0.2453	-0.5594	-0.5288	-0.5884	-0.1647	-0.16	-0.2181	-0.3059	-0.2358	-0.3007
-0.344	-0.4922	-0.381	-0.4885	-0.2751	-0.2084	-0.2471	-0.5672	-0.5383	-0.5968	-0.166	-0.1614	-0.2201	-0.3083	-0.2379	-0.3032
-0.345	-0.4943	-0.3819	-0.49	-0.2763	-0.2094	-0.2483	-0.5739	-0.5464	-0.6042	-0.1668	-0.1624	-0.2216	-0.3105	-0.2394	-0.305
-0.346	-0.4968	-0.3836	-0.4926	-0.2785	-0.2108	-0.2497	-0.5813	-0.5555	-0.612	-0.1678	-0.1636	-0.2236	-0.3127	-0.2413	-0.3073
-0.347	-0.4994	-0.3854	-0.4952	-0.2805	-0.2124	-0.2514	-0.5891	-0.5649	-0.6204	-0.169	-0.1648	-0.2255	-0.3155	-0.2433	-0.3096
-0.348	-0.5017	-0.3867	-0.4976	-0.2825	-0.2137	-0.253	-0.5966	-0.574	-0.6287	-0.1702	-0.1659	-0.2272	-0.3179	-0.245	-0.312
-0.349	-0.5041	-0.3881	-0.4997	-0.2845	-0.2151	-0.2543	-0.6041	-0.5833	-0.637	-0.1711	-0.167	-0.229	-0.3203	-0.2468	-0.3141
-0.35	-0.5063	-0.3894	-0.502	-0.2864	-0.2165	-0.2558	-0.6118	-0.5928	-0.6453	-0.1722	-0.1682	-0.2307	-0.3225	-0.2486	-0.3165
-0.351	-0.5096	-0.3917	-0.505	-0.2888	-0.2183	-0.2579	-0.6203	-0.6031	-0.6548	-0.1734	-0.1697	-0.2329	-0.3251	-0.2507	-0.3191
-0.352	-0.5114	-0.3927	-0.5068	-0.2907	-0.2195	-0.2591	-0.6279	-0.6124	-0.663	-0.1744	-0.1706	-0.2346	-0.3272	-0.2523	-0.3212
-0.353	-0.5135	-0.394	-0.5092	-0.2927	-0.2208	-0.2606	-0.6357	-0.6219	-0.6715	-0.1754	-0.1717	-0.2364	-0.3293	-0.2539	-0.3234
-0.354	-0.5169	-0.3965	-0.5126	-0.2957	-0.223	-0.263	-0.6453	-0.6337	-0.682	-0.1769	-0.1734	-0.2389	-0.3322	-0.2565	-0.3264
-0.355	-0.5187	-0.3971	-0.5141	-0.2972	-0.2239	-0.2642	-0.6528	-0.6429	-0.6903	-0.1777	-0.1743	-0.2405	-0.3343	-0.258	-0.3283
-0.356	-0.5208	-0.3982	-0.5163	-0.2993	-0.2252	-0.2656	-0.6611	-0.6532	-0.6994	-0.1787	-0.1755	-0.2424	-0.3367	-0.2599	-0.3307
-0.357	-0.5245	-0.4008	-0.5199	-0.302	-0.2274	-0.2682	-0.671	-0.6652	-0.71	-0.1803	-0.1771	-0.245	-0.3398	-0.2624	-0.3338
-0.358	-0.5263	-0.4015	-0.5217	-0.3036	-0.2286	-0.2695	-0.6789	-0.675	-0.7188	-0.1811	-0.1781	-0.2466	-0.3421	-0.2641	-0.3358
-0.359	-0.5288	-0.403	-0.5242	-0.3058	-0.2301	-0.2711	-0.688	-0.6862	-0.7286	-0.1823	-0.1794	-0.2487	-0.3446	-0.2662	-0.3386
-0.36	-0.5321	-0.4054	-0.5274	-0.3083	-0.2322	-0.2734	-0.6978	-0.6982	-0.7393	-0.1838	-0.1808	-0.2511	-0.3474	-0.2685	-0.3417
-0.361	-0.5344	-0.4063	-0.5295	-0.3105	-0.2334	-0.2747	-0.7066	-0.7087	-0.7488	-0.1848	-0.1819	-0.253	-0.3496	-0.2704	-0.3441
-0.362	-0.5369	-0.4079	-0.5321	-0.3129	-0.2351	-0.2767	-0.7158	-0.72	-0.7593	-0.186	-0.1831	-0.255	-0.3521	-0.2724	-0.3466
-0.363	-0.5397	-0.41	-0.535	-0.3155	-0.2369	-0.2785	-0.7255	-0.7321	-0.7698	-0.1874	-0.1845	-0.2573	-0.3549	-0.2746	-0.3494
-0.364	-0.5423	-0.4116	-0.5374	-0.3177	-0.2386	-0.2804	-0.735	-0.7437	-0.781	-0.1886	-0.1858	-0.2596	-0.3574	-0.2767	-0.3522
-0.365	-0.5449	-0.4132	-0.54	-0.3203	-0.2403	-0.2822	-0.7446	-0.7557	-0.7915	-0.1898	-0.1872	-0.2618	-0.3598	-0.2788	-0.3551
-0.366	-0.5473	-0.4148	-0.5425	-0.3225	-0.242	-0.284	-0.7544	-0.7677	-0.802	-0.191	-0.1885	-0.2639	-0.3627	-0.2808	-0.3579
-0.367	-0.5506	-0.4172	-0.5458	-0.3255	-0.2442	-0.2865	-0.7651	-0.7812	-0.8135	-0.1927	-0.19	-0.2666	-0.3659	-0.2833	-0.3613
-0.368	-0.5529	-0.4182	-0.5479	-0.3275	-0.2455	-0.2882	-0.775	-0.7931	-0.8241	-0.1936	-0.1911	-0.2687	-0.3684	-0.2855	-0.3639
-0.369	-0.5554	-0.4196	-0.5503	-0.3299	-0.2471	-0.29	-0.7852	-0.8049	-0.8348	-0.1949	-0.1923	-0.2708	-0.3709	-0.2876	-0.3667
-0.37	-0.5592	-0.4224	-0.5539	-0.3331	-0.2495	-0.2928	-0.7965	-0.8186	-0.8473	-0.1967	-0.1942	-0.2736	-0.3742	-0.2904	-0.3704
-0.371	-0.561	-0.4234	-0.556	-0.3352	-0.2508	-0.2943	-0.8064	-0.8306	-0.8579	-0.1978	-0.1953	-0.2756	-0.3767	-0.2924	-0.3729
-0.372	-0.5635	-0.4249	-0.5585	-0.3379	-0.2525	-0.2963	-0.8165	-0.8432	-0.8691	-0.199	-0.1966	-0.2778	-0.3795	-0.2947	-0.3758
-0.373	-0.5675	-0.4279	-0.5623	-0.3413	-0.2552	-0.2991	-0.8286	-0.8575	-0.8822	-0.2009	-0.1985	-0.2808	-0.383	-0.2976	-0.3796
-0.374	-0.5692	-0.4288	-0.5641	-0.3435	-0.2566	-0.3006	-0.8384	-0.8696	-0.8932	-0.2019	-0.1996	-0.2829	-0.3855	-0.2995	-0.3823
-0.375	-0.572	-0.4305	-0.5669	-0.3462	-0.2584	-0.3027	-0.8491	-0.8831	-0.905	-0.2032	-0.2009	-0.2853	-0.3883	-0.3019	-0.3855
-0.376	-0.5754	-0.4332	-0.5703	-0.3492	-0.2609	-0.3054	-0.8611	-0.8972	-0.9176	-0.2049	-0.2026	-0.2883	-0.3916	-0.3046	-0.3893
-0.377	-0.5777	-0.4345	-0.5726	-0.3516	-0.2625	-0.3071	-0.8716	-0.91	-0.9293	-0.2062	-0.2038	-0.2907	-0.3942	-0.3069	-0.3923
-0.378	-0.5805	-0.4367	-0.5754	-0.3545	-0.2646	-0.3096	-0.883	-0.9237	-0.9417	-0.2076	-0.2052	-0.2933	-0.3971	-0.3094	-0.3957
-0.379	-0.5838	-0.4386	-0.5784	-0.3575	-0.2668	-0.312	-0.8946	-0.9375	-0.9543	-0.2092	-0.2068	-0.296	-0.4	-0.3122	-0.3989
-0.38	-0.5865	-0.4404	-0.5813	-0.3605	-0.2688	-0.3143	-0.9062	-0.9514	-0.9667	-0.2107	-0.2083	-0.2986	-0.4027	-0.3147	-0.4021
-0.381	-0.5891	-0.442	-0.584	-0.3633	-0.2708	-0.3165	-0.9173	-0.9652	-0.9792	-0.212	-0.2097	-0.301	-0.4058	-0.3172	-0.4055
-0.382	-0.5919	-0.4438	-0.5868	-0.3663	-0.2728	-0.3189	-0.9291	-0.9789	-0.9916	-0.2135	-0.2111	-0.3037	-0.4089	-0.3197	-0.4091
-0.383	-0.5955	-0.4463	-0.5903	-0.3698	-0.2754	-0.3217	-0.9415	-0.9934	-1.005	-0.2154	-0.2129	-0.3067	-0.4124	-0.3227	-0.4133
-0.384	-0.5979	-0.4479	-0.5929	-0.3724	-0.2773	-0.3236	-0.9529	-1.008	-1.018	-0.2168	-0.2143	-0.3092	-0.4153	-0.3252	-0.4166
-0.385	-0.6005	-0.4493	-0.5956	-0.3751	-0.2793	-0.3261	-0.9645	-1.021	-1.03	-0.2182	-0.2158	-0.3119	-0.4184	-0.3277	-0.4201
-0.386	-0.6047	-0.4525	-0.5995	-0.379	-0.2823	-0.3292	-0.9781	-1.037	-1.045	-0.2203	-0.2178	-0.3153	-0.4222	-0.331	-0.4248
-0.387	-0.6069	-0.4534	-0.6016	-0.3815	-0.2839	-0.331	-0.9893	-1.05	-1.057	-0.2216	-0.219	-0.3178	-0.4251	-0.3333	-0.4281
-0.388	-0.6096	-0.4552	-0.6044	-0.3846	-0.2862	-0.3333	-1.001	-1.065	-1.07	-0.2231	-0.2204	-0.3204	-0.4281	-0.336	-0.432
-0.389	-0.6134	-0.4583	-0.6085	-0.3885	-0.2893	-0.3368	-1.015	-1.081	-1.084	-0.2253	-0.2223	-0.3238	-0.4321	-0.3394	-0.4367
-0.39	-0.6155	-0.4595	-0.6106	-0.3912	-0.2911	-0.3391	-1.026	-1.094	-1.097	-0.2265	-0.2236	-0.3263	-0.4352	-0.3419	-0.4403
-0.391	-0.6185	-0.4615	-0.6135	-0.3943	-0.2935	-0.3416	-1.039	-1.109	-1.111	-0.2281	-0.2252	-0.3291	-0.4386	-0.3448	-0.4444
-0.392	-0.6223	-0.4641	-0.6172	-0.3977	-0.2964	-0.3448	-1.052	-1.124	-1.125	-0.2301	-0.227	-0.3324	-0.4423	-0.3479	-0.4491
-0.393	-0.6248	-0.466	-0.6198	-0.4006	-0.2985	-0.3471	-1.065	-1.138	-1.138	-0.2316	-0.2283	-0.3352	-0.4455	-0.3506	-0.4529
-0.394	-0.6278	-0.4679	-0.6229	-0.4038	-0.3009	-0.3498	-1.077	-1.153	-1.152	-0.2334	-0.2298	-0.3382	-0.449	-0.3535	-0.4573
-0.395	-0.6311	-0.4702	-0.6264	-0.4073	-0.3036	-0.3527	-1.09	-1.168	-1.166	-0.235	-0.2316	-0.3415	-0.4528	-0.3567	-0.462
-0.396	-0.6342	-0.4723	-0.6295	-0.4109	-0.3061	-0.3555	-1.103	-1.183	-1.18	-0.2369	-0.2333	-0.3446	-0.4564	-0.3599	-0.4665
-0.397	-0.6374	-0.4742	-0.6324	-0.4143	-0.3086	-0.3582	-1.116	-1.198	-1.193	-0.2386	-0.235	-0.3476	-0.4601	-0.3629	-0.4708
-0.398	-0.6404	-0.4763	-0.6355	-0.4177	-0.3113	-0.3611	-1.129	-1.212	-1.207	-0.2405	-0.2365	-0.3505	-0.4637	-0.366	-0.4752
-0.399	-0.6442	-0.479	-0.6395	-0.4216	-0.3143	-0.3645	-1.143	-1.228	-1.222	-0.2427	-0.2385	-0.3541	-0.4677	-0.3694	-0.4804
-0.4	-0.6467	-0.4807	-0.6421	-0.4248	-0.3166	-0.3671	-1.156	-1.243	-1.235	-0.2442	-0.24	-0.357	-0.4712	-0.3723	-0.4848
-0.401	-0.6495	-0.4827	-0.6449	-0.4279	-0.3192	-0.3699	-1.169	-1.257	-1.249	-0.2459	-0.2416	-0.3601	-0.4747	-0.3753	-0.4895
-0.402	-0.6541	-0.486	-0.6492	-0.4322	-0.3227	-0.3734	-1.183	-1.273	-1.264	-0.2482	-0.2437	-0.364	-0.4792	-0.3791	-0.4952
-0.403	-0.6565	-0.4873	-0.6518	-0.4354	-0.3249	-0.376	-1.196	-1.287	-1.278	-0.2496	-0.2453	-0.3668	-0.4829	-0.3821	-0.4995
-0.404	-0.6594	-0.4893	-0.655	-0.4387	-0.3275	-0.3789	-1.209	-1.301	-1.291	-0.2515	-0.2469	-0.37	-0.4867	-0.3852	-0.5044
-0.405	-0.6637	-0.4927	-0.6593	-0.4432	-0.3312	-0.3828	-1.224	-1.318	-1.307	-0.2539	-0.249	-0.3738	-0.4911	-0.3892	-0.5105
-0.406	-0.6662	-0.494	-0.6618	-0.4463	-0.3334	-0.3853	-1.236	-1.331	-1.32	-0.2553	-0.2505	-0.3767	-0.4946	-0.3922	-0.5147
-0.407	-0.6694	-0.4964	-0.665	-0.45	-0.3363	-0.3885	-1.249	-1.346	-1.334	-0.2573	-0.2521	-0.38	-0.4988	-0.3955	-0.5198
-0.408	-0.6734	-0.4993	-0.6692	-0.4544	-0.3399	-0.3923	-1.264	-1.362	-1.349	-0.2596	-0.2541	-0.3838	-0.5032	-0.3989	-0.5257
-0.409	-0.6762	-0.5009	-0.672	-0.4578	-0.3426	-0.395	-1.277	-1.376	-1.363	-0.2615	-0.2557	-0.3871	-0.5071	-0.4021	-0.5308
-0.41	-0.6798	-0.5035	-0.6758	-0.4621	-0.3457	-0.3982	-1.291	-1.391	-1.377	-0.2637	-0.2575	-0.3907	-0.5114	-0.4056	-0.5365
-0.411	-0.6832	-0.5061	-0.6794	-0.4662	-0.3489	-0.4013	-1.304	-1.405	-1.391	-0.2658	-0.2593	-0.3942	-0.5155	-0.4094	-0.5423
-0.412	-0.6866	-0.5085	-0.6828	-0.4701	-0.3519	-0.4044	-1.318	-1.42	-1.405	-0.2679	-0.2611	-0.3975	-0.5198	-0.4131	-0.5479
-0.413	-0.69	-0.5108	-0.6862	-0.474	-0.355	-0.4078	-1.331	-1.434	-1.42	-0.27	-0.263	-0.4005	-0.524	-0.4165	-0.5535
-0.414	-0.6929	-0.5128	-0.6896	-0.4782	-0.3581	-0.4112	-1.345	-1.448	-1.433	-0.272	-0.2649	-0.4039	-0.5282	-0.4201	-0.5592
-0.415	-0.697	-0.5158	-0.6938	-0.4827	-0.3618	-0.415	-1.359	-1.464	-1.448	-0.2744	-0.2671	-0.4079	-0.5331	-0.4243	-0.5655
-0.416	-0.6999	-0.5178	-0.6967	-0.4865	-0.3646	-0.4181	-1.373	-1.477	-1.462	-0.2763	-0.2687	-0.4113	-0.5373	-0.4279	-0.5712
-0.417	-0.7031	-0.5199	-0.7	-0.4907	-0.3679	-0.4213	-1.386	-1.491	-1.475	-0.2784	-0.2706	-0.4148	-0.5414	-0.4316	-0.577
-0.418	-0.7078	-0.5236	-0.7049	-0.4959	-0.3719	-0.4258	-1.401	-1.506	-1.491	-0.281	-0.273	-0.4189	-0.5466	-0.4362	-0.5841
-0.419	-0.7103	-0.5252	-0.7077	-0.4996	-0.3747	-0.4287	-1.413	-1.52	-1.504	-0.2828	-0.2744	-0.4223	-0.5508	-0.4397	-0.5895
-0.42	-0.7134	-0.5273	-0.7109	-0.5037	-0.3779	-0.4323	-1.427	-1.533	-1.518	-0.285	-0.2763	-0.4259	-0.5554	-0.4435	-0.5957
-0.421	-0.718	-0.531	-0.7155	-0.5088	-0.3818	-0.4368	-1.441	-1.548	-1.533	-0.288	-0.2786	-0.4302	-0.5607	-0.4482	-0.6028
-0.422	-0.7206	-0.5329	-0.7185	-0.5127	-0.3848	-0.44	-1.454	-1.562	-1.546	-0.2898	-0.2802	-0.4337	-0.5649	-0.4517	-0.6088
-0.423	-0.7241	-0.5355	-0.7221	-0.517	-0.3884	-0.4435	-1.468	-1.575	-1.56	-0.2922	-0.2822	-0.4376	-0.5696	-0.4557	-0.6153
-0.424	-0.7285	-0.5387	-0.7267	-0.522	-0.3925	-0.4478	-1.482	-1.59	-1.575	-0.2949	-0.2846	-0.4418	-0.5747	-0.4603	-0.6225
-0.425	-0.7316	-0.5407	-0.7301	-0.5265	-0.3955	-0.4512	-1.495	-1.602	-1.588	-0.2969	-0.2865	-0.4455	-0.5792	-0.4643	-0.6291
-0.426	-0.735	-0.5435	-0.7337	-0.531	-0.3988	-0.4551	-1.509	-1.616	-1.602	-0.2994	-0.2887	-0.4493	-0.5844	-0.4684	-0.6358
-0.427	-0.739	-0.5463	-0.7378	-0.5358	-0.4024	-0.459	-1.522	-1.629	-1.616	-0.3017	-0.291	-0.4535	-0.5893	-0.4727	-0.6429
-0.428	-0.7426	-0.549	-0.7416	-0.5401	-0.406	-0.4631	-1.537	-1.642	-1.629	-0.3042	-0.2931	-0.4576	-0.5944	-0.477	-0.6501
-0.429	-0.746	-0.5515	-0.7455	-0.545	-0.4097	-0.4667	-1.55	-1.655	-1.642	-0.3065	-0.2951	-0.4615	-0.5992	-0.4815	-0.6573
-0.43	-0.7497	-0.5542	-0.7492	-0.5496	-0.4134	-0.4705	-1.563	-1.668	-1.656	-0.309	-0.2972	-0.4655	-0.6041	-0.4859	-0.6641
-0.431	-0.7541	-0.5576	-0.7538	-0.555	-0.4176	-0.475	-1.578	-1.682	-1.67	-0.3119	-0.2997	-0.47	-0.6099	-0.4906	-0.672
-0.432	-0.7573	-0.5598	-0.7572	-0.5594	-0.421	-0.4786	-1.59	-1.694	-1.683	-0.3142	-0.3015	-0.4738	-0.6146	-0.4949	-0.6788
-0.433	-0.7607	-0.5622	-0.7608	-0.5642	-0.4246	-0.4825	-1.603	-1.706	-1.695	-0.3166	-0.3035	-0.4777	-0.6197	-0.4993	-0.6862
-0.434	-0.7654	-0.566	-0.7659	-0.5699	-0.4294	-0.4875	-1.618	-1.719	-1.71	-0.3197	-0.3061	-0.4828	-0.6256	-0.5046	-0.6947
-0.435	-0.7684	-0.5683	-0.769	-0.5742	-0.4329	-0.4911	-1.63	-1.731	-1.722	-0.3221	-0.3081	-0.4865	-0.6306	-0.5089	-0.702
-0.436	-0.7721	-0.5707	-0.7733	-0.579	-0.4368	-0.495	-1.643	-1.743	-1.735	-0.3244	-0.3102	-0.4907	-0.636	-0.5133	-0.7095
-0.437	-0.7776	-0.5748	-0.779	-0.5851	-0.4417	-0.5	-1.658	-1.756	-1.749	-0.3276	-0.313	-0.4956	-0.6421	-0.5185	-0.7183
-0.438	-0.7808	-0.5768	-0.7823	-0.5896	-0.4451	-0.5037	-1.67	-1.767	-1.761	-0.3298	-0.3149	-0.4995	-0.6473	-0.5227	-0.7257
-0.439	-0.7847	-0.5798	-0.7864	-0.5947	-0.4492	-0.5077	-1.683	-1.779	-1.774	-0.3325	-0.3171	-0.5038	-0.6527	-0.5277	-0.7338
-0.44	-0.7891	-0.5835	-0.791	-0.6002	-0.4538	-0.5124	-1.696	-1.791	-1.787	-0.3354	-0.3197	-0.5086	-0.6588	-0.5331	-0.7424
-0.441	-0.7926	-0.5859	-0.7948	-0.6051	-0.4576	-0.5162	-1.709	-1.802	-1.799	-0.338	-0.3219	-0.5127	-0.6642	-0.5378	-0.7504
-0.442	-0.7967	-0.589	-0.7992	-0.6104	-0.4621	-0.5206	-1.722	-1.814	-1.812	-0.341	-0.3242	-0.5171	-0.6701	-0.5428	-0.7588
-0.443	-0.8008	-0.5922	-0.8036	-0.6158	-0.4665	-0.5251	-1.735	-1.826	-1.825	-0.3439	-0.3268	-0.5216	-0.676	-0.5479	-0.7673
-0.444	-0.8048	-0.5954	-0.8082	-0.6211	-0.4707	-0.5296	-1.748	-1.837	-1.837	-0.3467	-0.3291	-0.5261	-0.682	-0.553	-0.7769
-0.445	-0.8087	-0.5983	-0.8123	-0.6263	-0.475	-0.5338	-1.761	-1.848	-1.849	-0.3493	-0.3314	-0.5306	-0.6879	-0.5581	-0.7856
-0.446	-0.8124	-0.6012	-0.8165	-0.6319	-0.4793	-0.5382	-1.773	-1.858	-1.861	-0.3521	-0.3337	-0.5351	-0.6937	-0.5631	-0.7944
-0.447	-0.817	-0.6051	-0.8215	-0.6379	-0.4844	-0.5432	-1.787	-1.87	-1.874	-0.3554	-0.3365	-0.5402	-0.7002	-0.5688	-0.8039
-0.448	-0.8207	-0.6078	-0.8255	-0.6433	-0.4887	-0.5474	-1.798	-1.881	-1.886	-0.3581	-0.3388	-0.5444	-0.7062	-0.5738	-0.8124
-0.449	-0.8243	-0.6105	-0.8298	-0.6485	-0.493	-0.5518	-1.811	-1.891	-1.898	-0.361	-0.3412	-0.5489	-0.7122	-0.5791	-0.821
-0.45	-0.8299	-0.6148	-0.8352	-0.6551	-0.4985	-0.5574	-1.825	-1.903	-1.911	-0.3646	-0.3442	-0.5545	-0.7191	-0.5854	-0.8315
-0.451	-0.8333	-0.6171	-0.839	-0.6603	-0.5022	-0.5613	-1.836	-1.912	-1.922	-0.3671	-0.3464	-0.5586	-0.7247	-0.5903	-0.8401
-0.452	-0.8371	-0.6202	-0.8432	-0.6658	-0.5069	-0.5657	-1.848	-1.922	-1.934	-0.3699	-0.3488	-0.5632	-0.7312	-0.5956	-0.8493
-0.453	-0.8425	-0.6246	-0.8489	-0.6723	-0.5124	-0.5712	-1.862	-1.934	-1.947	-0.3737	-0.3519	-0.5687	-0.7385	-0.6019	-0.8597
-0.454	-0.8458	-0.6271	-0.8527	-0.6777	-0.5163	-0.5753	-1.873	-1.943	-1.957	-0.3761	-0.3543	-0.573	-0.7446	-0.6072	-0.8688
-0.455	-0.8502	-0.6307	-0.8573	-0.6837	-0.5212	-0.58	-1.886	-1.953	-1.968	-0.3793	-0.3568	-0.5779	-0.7512	-0.6127	-0.8787
-0.456	-0.8555	-0.6347	-0.8626	-0.6901	-0.5268	-0.5855	-1.899	-1.963	-1.981	-0.3829	-0.3599	-0.5833	-0.7584	-0.6189	-0.889
-0.457	-0.8592	-0.6377	-0.8668	-0.6958	-0.5312	-0.5899	-1.911	-1.972	-1.992	-0.3861	-0.3622	-0.588	-0.7648	-0.6244	-0.8984
-0.458	-0.864	-0.6411	-0.8716	-0.702	-0.5362	-0.5948	-1.923	-1.982	-2.004	-0.3892	-0.3649	-0.5929	-0.7718	-0.6304	-0.9082
-0.459	-0.8688	-0.6448	-0.8766	-0.7083	-0.5414	-0.5999	-1.935	-1.992	-2.015	-0.3925	-0.3679	-0.598	-0.7794	-0.6366	-0.9186
-0.46	-0.8732	-0.6482	-0.8814	-0.7145	-0.5465	-0.6048	-1.948	-2.002	-2.027	-0.3956	-0.3708	-0.603	-0.7865	-0.6427	-0.9289
-0.461	-0.8779	-0.6519	-0.8862	-0.7206	-0.5517	-0.6099	-1.959	-2.011	-2.038	-0.3986	-0.3737	-0.6082	-0.7933	-0.6489	-0.9392
-0.462	-0.8822	-0.6554	-0.8908	-0.7268	-0.5569	-0.6146	-1.971	-2.02	-2.049	-0.4015	-0.3764	-0.6131	-0.8005	-0.6549	-0.9492
-0.463	-0.8871	-0.6597	-0.8964	-0.7341	-0.5627	-0.6204	-1.983	-2.031	-2.061	-0.4052	-0.3797	-0.6187	-0.8081	-0.6615	-0.9605
-0.464	-0.891	-0.6627	-0.9009	-0.7401	-0.5675	-0.6252	-1.995	-2.039	-2.072	-0.409	-0.3824	-0.6235	-0.815	-0.6676	-0.9708
-0.465	-0.8953	-0.6662	-0.9054	-0.7465	-0.5726	-0.6302	-2.006	-2.048	-2.083	-0.4147	-0.385	-0.6287	-0.8221	-0.6736	-0.9815
-0.466	-0.9011	-0.671	-0.9114	-0.7541	-0.5788	-0.6363	-2.02	-2.059	-2.095	-0.4181	-0.3885	-0.6348	-0.8304	-0.6809	-0.9934
-0.467	-0.9048	-0.6739	-0.9157	-0.7603	-0.5838	-0.6409	-2.031	-2.067	-2.105	-0.4206	-0.3912	-0.6395	-0.8373	-0.687	-1.004
-0.468	-0.9092	-0.6774	-0.9207	-0.7667	-0.5892	-0.6461	-2.042	-2.075	-2.116	-0.4239	-0.3941	-0.6448	-0.8447	-0.6934	-1.015
-0.469	-0.9148	-0.6827	-0.927	-0.775	-0.5956	-0.6525	-2.056	-2.086	-2.129	-0.4281	-0.3974	-0.651	-0.8531	-0.7009	-1.027
-0.47	-0.9187	-0.6856	-0.9313	-0.7814	-0.6005	-0.6573	-2.066	-2.093	-2.139	-0.4311	-0.3999	-0.656	-0.8602	-0.7072	-1.038
-0.471	-0.9234	-0.6895	-0.9363	-0.7884	-0.6062	-0.6628	-2.078	-2.102	-2.149	-0.4348	-0.4028	-0.6614	-0.8681	-0.7139	-1.049
-0.472	-0.929	-0.6942	-0.9421	-0.796	-0.6125	-0.6689	-2.09	-2.112	-2.161	-0.4389	-0.4063	-0.6672	-0.8764	-0.7211	-1.061
-0.473	-0.9331	-0.6975	-0.9469	-0.8029	-0.6179	-0.6741	-2.102	-2.12	-2.171	-0.4424	-0.4093	-0.6725	-0.8843	-0.7279	-1.073
-0.474	-0.938	-0.7017	-0.9524	-0.8102	-0.6238	-0.6801	-2.113	-2.129	-2.182	-0.4464	-0.4126	-0.6782	-0.8926	-0.735	-1.084
-0.475	-0.9431	-0.706	-0.9579	-0.8177	-0.6303	-0.686	-2.125	-2.138	-2.193	-0.4503	-0.416	-0.6842	-0.901	-0.7423	-1.097
-0.476	-0.9481	-0.7101	-0.9632	-0.8252	-0.6363	-0.6919	-2.137	-2.146	-2.204	-0.4542	-0.4194	-0.69	-0.9092	-0.7496	-1.109
-0.477	-0.953	-0.7139	-0.9685	-0.8324	-0.6424	-0.6978	-2.149	-2.154	-2.215	-0.4582	-0.4228	-0.6958	-0.9172	-0.7568	-1.121
-0.478	-0.9578	-0.718	-0.9738	-0.8401	-0.6486	-0.7035	-2.16	-2.163	-2.225	-0.4621	-0.426	-0.7014	-0.9256	-0.764	-1.133
-0.479	-0.9632	-0.7228	-0.9799	-0.8482	-0.6552	-0.71	-2.172	-2.172	-2.237	-0.4665	-0.43	-0.7079	-0.9347	-0.7723	-1.146
-0.48	-0.9679	-0.7266	-0.985	-0.8555	-0.6614	-0.7158	-2.184	-2.179	-2.247	-0.4702	-0.4332	-0.7137	-0.9431	-0.78	-1.158
-0.481	-0.9728	-0.7308	-0.9902	-0.8629	-0.6675	-0.7217	-2.195	-2.187	-2.257	-0.4742	-0.4367	-0.7192	-0.9517	-0.7874	-1.17
-0.482	-0.9791	-0.7362	-0.997	-0.8722	-0.6749	-0.7289	-2.208	-2.197	-2.269	-0.4793	-0.441	-0.7261	-0.9613	-0.7959	-1.184
-0.483	-0.9833	-0.7397	-1.002	-0.8796	-0.6811	-0.7346	-2.218	-2.204	-2.279	-0.4829	-0.4442	-0.7318	-0.9697	-0.8033	-1.196
-0.484	-0.988	-0.7438	-1.007	-0.8878	-0.6875	-0.7408	-2.229	-2.212	-2.289	-0.4873	-0.4478	-0.7376	-0.9788	-0.8109	-1.209
-0.485	-0.9944	-0.7495	-1.014	-0.8968	-0.6951	-0.7481	-2.242	-2.221	-2.301	-0.4922	-0.4523	-0.7446	-0.9885	-0.8195	-1.223
-0.486	-0.999	-0.7532	-1.019	-0.9046	-0.7015	-0.7543	-2.253	-2.228	-2.31	-0.4961	-0.4556	-0.7505	-0.9973	-0.8272	-1.235
-0.487	-1.004	-0.7577	-1.025	-0.9128	-0.7084	-0.7607	-2.264	-2.236	-2.321	-0.5005	-0.4595	-0.7568	-1.007	-0.8353	-1.249
-0.488	-1.01	-0.7631	-1.031	-0.9221	-0.716	-0.768	-2.276	-2.245	-2.333	-0.5057	-0.4639	-0.7636	-1.016	-0.8439	-1.263
-0.489	-1.015	-0.7671	-1.037	-0.9305	-0.7227	-0.7749	-2.287	-2.253	-2.343	-0.51	-0.4674	-0.7699	-1.026	-0.8521	-1.276
-0.49	-1.021	-0.7721	-1.043	-0.9392	-0.7301	-0.7823	-2.299	-2.261	-2.353	-0.5146	-0.4717	-0.7771	-1.035	-0.8605	-1.289
-0.491	-1.026	-0.7774	-1.049	-0.9484	-0.7376	-0.7892	-2.31	-2.269	-2.364	-0.5193	-0.4759	-0.7839	-1.045	-0.8693	-1.303
-0.492	-1.032	-0.7824	-1.055	-0.9574	-0.745	-0.7963	-2.322	-2.277	-2.374	-0.5241	-0.4801	-0.7906	-1.055	-0.8782	-1.317
-0.493	-1.037	-0.7872	-1.061	-0.9666	-0.7525	-0.8033	-2.334	-2.284	-2.385	-0.529	-0.4844	-0.7973	-1.065	-0.8869	-1.331
-0.494	-1.043	-0.7918	-1.067	-0.9758	-0.76	-0.8104	-2.345	-2.292	-2.395	-0.5339	-0.4886	-0.804	-1.075	-0.8955	-1.345
-0.495	-1.05	-0.7973	-1.074	-0.9857	-0.7682	-0.8182	-2.358	-2.3	-2.406	-0.5393	-0.4934	-0.8115	-1.085	-0.9049	-1.36
-0.496	-1.055	-0.8019	-1.079	-0.9947	-0.7762	-0.8252	-2.368	-2.307	-2.416	-0.544	-0.4976	-0.818	-1.095	-0.9134	-1.373
-0.497	-1.06	-0.8066	-1.085	-1.004	-0.7841	-0.8325	-2.379	-2.315	-2.426	-0.5488	-0.5018	-0.8249	-1.105	-0.9222	-1.388
-0.498	-1.067	-0.8126	-1.093	-1.015	-0.7929	-0.8409	-2.392	-2.324	-2.437	-0.5551	-0.5072	-0.833	-1.117	-0.9323	-1.403
-0.499	-1.072	-0.8167	-1.098	-1.024	-0.8007	-0.848	-2.402	-2.331	-2.447	-0.5597	-0.5113	-0.8395	-1.127	-0.941	-1.417
-0.5	-1.078	-0.8215	-1.104	-1.034	-0.8087	-0.8556	-2.413	-2.338	-2.457	-0.5648	-0.5158	-0.8465	-1.138	-0.9503	-1.432
-0.501	-1.085	-0.8282	-1.112	-1.045	-0.8178	-0.8643	-2.426	-2.347	-2.468	-0.5712	-0.5215	-0.855	-1.149	-0.9607	-1.447
-0.502	-1.09	-0.8324	-1.118	-1.055	-0.8255	-0.8717	-2.436	-2.354	-2.477	-0.576	-0.5258	-0.8618	-1.16	-0.9698	-1.462
-0.503	-1.096	-0.8377	-1.124	-1.065	-0.834	-0.8798	-2.448	-2.361	-2.488	-0.5819	-0.5308	-0.8693	-1.171	-0.9796	-1.477
-0.504	-1.103	-0.8438	-1.132	-1.076	-0.8431	-0.8883	-2.46	-2.369	-2.499	-0.588	-0.5363	-0.8776	-1.183	-0.9897	-1.493
-0.505	-1.108	-0.8486	-1.138	-1.086	-0.8515	-0.8963	-2.47	-2.376	-2.508	-0.5935	-0.5411	-0.885	-1.194	-0.9995	-1.507
-0.506	-1.115	-0.8542	-1.144	-1.097	-0.8603	-0.9048	-2.482	-2.383	-2.519	-0.5995	-0.5464	-0.8928	-1.205	-1.009	-1.523
-0.507	-1.121	-0.8597	-1.151	-1.108	-0.8695	-0.9131	-2.493	-2.391	-2.529	-0.6057	-0.552	-0.9009	-1.217	-1.02	-1.539
-0.508	-1.128	-0.8654	-1.158	-1.119	-0.8788	-0.9219	-2.504	-2.398	-2.539	-0.6119	-0.5576	-0.909	-1.229	-1.03	-1.555
-0.509	-1.134	-0.8707	-1.165	-1.13	-0.8876	-0.9305	-2.515	-2.405	-2.549	-0.6179	-0.5629	-0.9168	-1.241	-1.041	-1.571
-0.51	-1.14	-0.8763	-1.172	-1.142	-0.8969	-0.9391	-2.526	-2.412	-2.559	-0.6239	-0.5684	-0.9249	-1.253	-1.051	-1.587
-0.511	-1.147	-0.8828	-1.179	-1.154	-0.9068	-0.9486	-2.538	-2.42	-2.57	-0.6311	-0.5746	-0.9339	-1.265	-1.062	-1.603
-0.512	-1.153	-0.8878	-1.186	-1.165	-0.9156	-0.9571	-2.548	-2.426	-2.579	-0.6372	-0.5801	-0.9418	-1.277	-1.073	-1.619
-0.513	-1.159	-0.8931	-1.192	-1.176	-0.925	-0.966	-2.559	-2.433	-2.589	-0.6437	-0.586	-0.9501	-1.289	-1.084	-1.635
-0.514	-1.167	-0.9004	-1.201	-1.189	-0.9359	-0.9764	-2.572	-2.442	-2.601	-0.6518	-0.5929	-0.9599	-1.302	-1.096	-1.653
-0.515	-1.173	-0.9055	-1.207	-1.201	-0.9451	-0.985	-2.582	-2.448	-2.61	-0.6579	-0.5984	-0.9679	-1.315	-1.106	-1.669
-0.516	-1.179	-0.911	-1.214	-1.213	-0.9548	-0.9943	-2.593	-2.455	-2.62	-0.6647	-0.6046	-0.9767	-1.327	-1.117	-1.685
-0.517	-1.187	-0.9181	-1.222	-1.226	-0.9657	-1.005	-2.605	-2.463	-2.631	-0.673	-0.6118	-0.9865	-1.341	-1.13	-1.703
-0.518	-1.193	-0.9233	-1.228	-1.238	-0.9754	-1.014	-2.615	-2.469	-2.64	-0.68	-0.6177	-0.9952	-1.354	-1.141	-1.719
-0.519	-1.2	-0.9293	-1.236	-1.25	-0.9855	-1.024	-2.626	-2.476	-2.65	-0.6873	-0.6243	-1.004	-1.367	-1.153	-1.736
-0.52	-1.208	-0.9364	-1.244	-1.264	-0.9966	-1.034	-2.638	-2.483	-2.66	-0.6953	-0.6319	-1.014	-1.381	-1.165	-1.754
-0.521	-1.214	-0.9419	-1.25	-1.276	-1.007	-1.044	-2.648	-2.49	-2.67	-0.7027	-0.6386	-1.024	-1.394	-1.177	-1.771
-0.522	-1.221	-0.9482	-1.258	-1.289	-1.017	-1.054	-2.659	-2.496	-2.68	-0.7103	-0.6456	-1.033	-1.408	-1.189	-1.788
-0.523	-1.228	-0.9546	-1.266	-1.303	-1.028	-1.065	-2.67	-2.503	-2.69	-0.7185	-0.6531	-1.043	-1.422	-1.202	-1.805
-0.524	-1.235	-0.9607	-1.273	-1.316	-1.039	-1.075	-2.681	-2.51	-2.7	-0.727	-0.6607	-1.054	-1.436	-1.214	-1.823
-0.525	-1.242	-0.9669	-1.281	-1.329	-1.05	-1.086	-2.692	-2.516	-2.71	-0.7353	-0.6683	-1.063	-1.45	-1.227	-1.841
-0.526	-1.249	-0.9732	-1.288	-1.343	-1.061	-1.096	-2.702	-2.523	-2.72	-0.7435	-0.676	-1.074	-1.465	-1.24	-1.859
-0.527	-1.257	-0.9805	-1.297	-1.357	-1.073	-1.108	-2.714	-2.53	-2.731	-0.753	-0.6846	-1.085	-1.48	-1.253	-1.877
-0.528	-1.264	-0.9863	-1.303	-1.371	-1.084	-1.118	-2.724	-2.536	-2.74	-0.761	-0.6924	-1.095	-1.494	-1.266	-1.895
-0.529	-1.271	-0.9926	-1.311	-1.385	-1.096	-1.129	-2.735	-2.542	-2.75	-0.7697	-0.7004	-1.106	-1.509	-1.279	-1.913
-0.53	-1.279	-1.001	-1.32	-1.4	-1.108	-1.141	-2.747	-2.55	-2.761	-0.7809	-0.7098	-1.118	-1.524	-1.293	-1.933
-0.531	-1.285	-1.006	-1.327	-1.414	-1.119	-1.152	-2.757	-2.555	-2.77	-0.7892	-0.7177	-1.128	-1.539	-1.306	-1.951
-0.532	-1.293	-1.012	-1.334	-1.428	-1.131	-1.163	-2.767	-2.561	-2.779	-0.7986	-0.7263	-1.139	-1.555	-1.32	-1.968
-0.533	-1.301	-1.02	-1.343	-1.444	-1.144	-1.176	-2.78	-2.568	-2.79	-0.8095	-0.7366	-1.152	-1.572	-1.334	-1.988
-0.534	-1.307	-1.026	-1.35	-1.458	-1.156	-1.187	-2.789	-2.573	-2.799	-0.8184	-0.7451	-1.163	-1.587	-1.348	-2.006
-0.535	-1.315	-1.033	-1.358	-1.474	-1.168	-1.199	-2.8	-2.58	-2.809	-0.8286	-0.7548	-1.175	-1.602	-1.362	-2.025
-0.536	-1.323	-1.041	-1.367	-1.489	-1.181	-1.212	-2.811	-2.586	-2.821	-0.8395	-0.7649	-1.188	-1.619	-1.377	-2.045
-0.537	-1.33	-1.047	-1.375	-1.504	-1.193	-1.223	-2.821	-2.592	-2.83	-0.8499	-0.775	-1.2	-1.635	-1.391	-2.064
-0.538	-1.338	-1.054	-1.383	-1.52	-1.206	-1.236	-2.832	-2.598	-2.84	-0.8606	-0.7856	-1.212	-1.651	-1.406	-2.083
-0.539	-1.346	-1.061	-1.391	-1.536	-1.219	-1.249	-2.843	-2.604	-2.85	-0.8719	-0.7963	-1.225	-1.668	-1.421	-2.103
-0.54	-1.353	-1.068	-1.399	-1.553	-1.232	-1.261	-2.853	-2.61	-2.86	-0.8834	-0.8072	-1.238	-1.685	-1.436	-2.123
-0.541	-1.361	-1.075	-1.407	-1.569	-1.245	-1.274	-2.863	-2.616	-2.869	-0.8946	-0.8177	-1.251	-1.702	-1.451	-2.143
-0.542	-1.369	-1.082	-1.416	-1.585	-1.258	-1.287	-2.874	-2.622	-2.879	-0.9061	-0.8286	-1.264	-1.719	-1.466	-2.162
-0.543	-1.377	-1.09	-1.425	-1.602	-1.272	-1.3	-2.885	-2.628	-2.889	-0.9187	-0.8408	-1.278	-1.737	-1.482	-2.183
-0.544	-1.384	-1.097	-1.433	-1.618	-1.285	-1.313	-2.895	-2.634	-2.898	-0.9304	-0.8519	-1.292	-1.754	-1.498	-2.203
-0.545	-1.392	-1.103	-1.441	-1.635	-1.299	-1.326	-2.905	-2.639	-2.908	-0.9432	-0.8636	-1.305	-1.771	-1.514	-2.223
-0.546	-1.401	-1.112	-1.45	-1.653	-1.314	-1.341	-2.917	-2.646	-2.919	-0.9573	-0.877	-1.321	-1.79	-1.531	-2.245
-0.547	-1.408	-1.118	-1.458	-1.669	-1.327	-1.354	-2.926	-2.651	-2.928	-0.969	-0.8887	-1.334	-1.807	-1.547	-2.265
-0.548	-1.415	-1.125	-1.466	-1.687	-1.341	-1.368	-2.936	-2.656	-2.937	-0.982	-0.9013	-1.349	-1.825	-1.564	-2.286
-0.549	-1.424	-1.134	-1.476	-1.705	-1.356	-1.383	-2.948	-2.663	-2.948	-0.9968	-0.9151	-1.364	-1.844	-1.581	-2.308
-0.55	-1.431	-1.14	-1.484	-1.722	-1.37	-1.396	-2.957	-2.667	-2.957	-1.009	-0.928	-1.379	-1.862	-1.598	-2.328
-0.551	-1.44	-1.148	-1.492	-1.74	-1.384	-1.41	-2.968	-2.673	-2.967	-1.023	-0.9414	-1.394	-1.882	-1.615	-2.35
-0.552	-1.448	-1.156	-1.502	-1.759	-1.399	-1.425	-2.979	-2.679	-2.977	-1.039	-0.9559	-1.41	-1.901	-1.633	-2.372
-0.553	-1.456	-1.163	-1.51	-1.776	-1.414	-1.44	-2.988	-2.684	-2.986	-1.053	-0.9696	-1.426	-1.92	-1.65	-2.394
-0.554	-1.464	-1.171	-1.519	-1.795	-1.429	-1.454	-2.999	-2.689	-2.996	-1.067	-0.9843	-1.442	-1.94	-1.668	-2.415
-0.555	-1.472	-1.179	-1.528	-1.814	-1.444	-1.47	-3.01	-2.695	-3.006	-1.083	-0.9993	-1.458	-1.959	-1.686	-2.438
-0.556	-1.48	-1.186	-1.537	-1.833	-1.459	-1.485	-3.02	-2.7	-3.016	-1.098	-1.014	-1.475	-1.979	-1.704	-2.46
-0.557	-1.489	-1.194	-1.546	-1.852	-1.475	-1.5	-3.03	-2.706	-3.026	-1.114	-1.03	-1.492	-1.999	-1.723	-2.482
-0.558	-1.497	-1.202	-1.555	-1.87	-1.49	-1.515	-3.04	-2.711	-3.035	-1.13	-1.045	-1.508	-2.019	-1.741	-2.504
-0.559	-1.506	-1.21	-1.565	-1.89	-1.506	-1.532	-3.052	-2.717	-3.046	-1.147	-1.063	-1.527	-2.041	-1.761	-2.527
-0.56	-1.514	-1.217	-1.574	-1.909	-1.522	-1.547	-3.062	-2.721	-3.055	-1.163	-1.079	-1.544	-2.061	-1.78	-2.549
-0.561	-1.522	-1.225	-1.583	-1.928	-1.537	-1.564	-3.071	-2.726	-3.064	-1.179	-1.095	-1.562	-2.082	-1.798	-2.571
-0.562	-1.532	-1.234	-1.593	-1.948	-1.555	-1.581	-3.083	-2.733	-3.076	-1.198	-1.114	-1.581	-2.104	-1.819	-2.596
-0.563	-1.539	-1.242	-1.601	-1.967	-1.571	-1.597	-3.093	-2.737	-3.084	-1.215	-1.13	-1.599	-2.125	-1.838	-2.619
-0.564	-1.548	-1.25	-1.611	-1.987	-1.587	-1.613	-3.103	-2.742	-3.094	-1.232	-1.148	-1.617	-2.147	-1.858	-2.641
-0.565	-1.559	-1.259	-1.621	-2.008	-1.605	-1.631	-3.115	-2.749	-3.105	-1.252	-1.168	-1.638	-2.171	-1.88	-2.666
-0.566	-1.567	-1.266	-1.63	-2.028	-1.621	-1.647	-3.125	-2.753	-3.114	-1.27	-1.186	-1.656	-2.192	-1.9	-2.689
-0.567	-1.575	-1.275	-1.639	-2.049	-1.638	-1.664	-3.135	-2.758	-3.124	-1.288	-1.204	-1.675	-2.215	-1.92	-2.713
-0.568	-1.585	-1.284	-1.65	-2.07	-1.656	-1.682	-3.146	-2.764	-3.135	-1.308	-1.225	-1.696	-2.239	-1.942	-2.738
-0.569	-1.593	-1.292	-1.659	-2.091	-1.673	-1.699	-3.155	-2.768	-3.144	-1.327	-1.244	-1.715	-2.262	-1.962	-2.762
-0.57	-1.602	-1.3	-1.669	-2.112	-1.69	-1.717	-3.166	-2.774	-3.154	-1.347	-1.264	-1.736	-2.285	-1.984	-2.787
-0.571	-1.611	-1.309	-1.679	-2.134	-1.708	-1.735	-3.176	-2.779	-3.164	-1.367	-1.285	-1.756	-2.309	-2.006	-2.812
-0.572	-1.62	-1.318	-1.689	-2.156	-1.726	-1.753	-3.187	-2.784	-3.174	-1.388	-1.305	-1.777	-2.334	-2.028	-2.837
-0.573	-1.629	-1.327	-1.699	-2.177	-1.743	-1.771	-3.197	-2.789	-3.183	-1.408	-1.326	-1.798	-2.359	-2.05	-2.862
-0.574	-1.639	-1.335	-1.709	-2.199	-1.761	-1.789	-3.207	-2.794	-3.192	-1.428	-1.348	-1.819	-2.383	-2.073	-2.887
-0.575	-1.649	-1.345	-1.72	-2.222	-1.78	-1.809	-3.219	-2.8	-3.203	-1.451	-1.37	-1.842	-2.409	-2.097	-2.913
-0.576	-1.658	-1.353	-1.73	-2.244	-1.798	-1.827	-3.228	-2.804	-3.211	-1.471	-1.392	-1.864	-2.434	-2.12	-2.939
-0.577	-1.667	-1.362	-1.74	-2.266	-1.816	-1.846	-3.238	-2.809	-3.221	-1.493	-1.414	-1.885	-2.459	-2.143	-2.964
-0.578	-1.678	-1.373	-1.751	-2.29	-1.836	-1.866	-3.25	-2.816	-3.232	-1.517	-1.439	-1.909	-2.486	-2.168	-2.992
-0.579	-1.687	-1.381	-1.761	-2.312	-1.854	-1.885	-3.259	-2.82	-3.241	-1.538	-1.461	-1.931	-2.512	-2.191	-3.018
-0.58	-1.696	-1.39	-1.771	-2.335	-1.873	-1.904	-3.269	-2.824	-3.25	-1.561	-1.484	-1.954	-2.539	-2.215	-3.044
-0.581	-1.708	-1.401	-1.783	-2.36	-1.893	-1.925	-3.281	-2.831	-3.261	-1.586	-1.51	-1.978	-2.566	-2.241	-3.072
-0.582	-1.717	-1.409	-1.793	-2.383	-1.912	-1.944	-3.29	-2.835	-3.269	-1.608	-1.534	-2.001	-2.593	-2.266	-3.099
-0.583	-1.727	-1.419	-1.804	-2.407	-1.931	-1.963	-3.3	-2.84	-3.279	-1.632	-1.559	-2.025	-2.621	-2.291	-3.127
-0.584	-1.738	-1.43	-1.816	-2.431	-1.952	-1.984	-3.311	-2.846	-3.289	-1.657	-1.585	-2.05	-2.65	-2.317	-3.156
-0.585	-1.748	-1.439	-1.827	-2.455	-1.97	-2.004	-3.321	-2.85	-3.298	-1.68	-1.61	-2.074	-2.678	-2.344	-3.184
-0.586	-1.758	-1.449	-1.838	-2.479	-1.99	-2.025	-3.331	-2.855	-3.307	-1.705	-1.636	-2.098	-2.706	-2.37	-3.212
-0.587	-1.769	-1.459	-1.85	-2.504	-2.011	-2.046	-3.341	-2.86	-3.317	-1.73	-1.662	-2.124	-2.735	-2.397	-3.24
-0.588	-1.78	-1.47	-1.861	-2.529	-2.031	-2.068	-3.352	-2.865	-3.326	-1.755	-1.69	-2.149	-2.765	-2.424	-3.269
-0.589	-1.791	-1.48	-1.873	-2.554	-2.052	-2.089	-3.362	-2.87	-3.335	-1.78	-1.717	-2.175	-2.795	-2.451	-3.298
-0.59	-1.802	-1.49	-1.884	-2.578	-2.073	-2.11	-3.372	-2.875	-3.344	-1.805	-1.744	-2.2	-2.825	-2.478	-3.327
-0.591	-1.814	-1.501	-1.897	-2.604	-2.094	-2.133	-3.383	-2.881	-3.354	-1.832	-1.772	-2.228	-2.856	-2.507	-3.357
-0.592	-1.824	-1.511	-1.908	-2.629	-2.115	-2.154	-3.392	-2.885	-3.363	-1.858	-1.799	-2.254	-2.887	-2.535	-3.386
-0.593	-1.835	-1.522	-1.92	-2.655	-2.136	-2.176	-3.402	-2.89	-3.372	-1.884	-1.828	-2.28	-2.917	-2.563	-3.416
-0.594	-1.848	-1.534	-1.934	-2.682	-2.158	-2.2	-3.414	-2.897	-3.382	-1.912	-1.858	-2.309	-2.95	-2.592	-3.448
-0.595	-1.859	-1.544	-1.945	-2.707	-2.179	-2.221	-3.423	-2.901	-3.391	-1.938	-1.886	-2.336	-2.982	-2.621	-3.477
-0.596	-1.871	-1.555	-1.957	-2.733	-2.201	-2.244	-3.433	-2.905	-3.399	-1.964	-1.915	-2.364	-3.014	-2.65	-3.508
-0.597	-1.884	-1.568	-1.97	-2.761	-2.224	-2.268	-3.444	-2.912	-3.41	-1.993	-1.947	-2.394	-3.048	-2.681	-3.54
-0.598	-1.895	-1.579	-1.982	-2.787	-2.245	-2.291	-3.453	-2.916	-3.418	-2.02	-1.975	-2.421	-3.08	-2.711	-3.57
-0.599	-1.907	-1.59	-1.995	-2.813	-2.267	-2.314	-3.463	-2.921	-3.427	-2.048	-2.005	-2.45	-3.114	-2.742	-3.602
-0.6	-1.92	-1.602	-2.009	-2.841	-2.291	-2.339	-3.474	-2.927	-3.437	-2.077	-2.037	-2.48	-3.15	-2.773	-3.635
-0.601	-1.932	-1.614	-2.022	-2.868	-2.313	-2.363	-3.483	-2.931	-3.446	-2.105	-2.068	-2.509	-3.184	-2.804	-3.667
-0.602	-1.945	-1.626	-2.035	-2.895	-2.336	-2.387	-3.493	-2.936	-3.455	-2.134	-2.099	-2.538	-3.219	-2.836	-3.7
-0.603	-1.957	-1.638	-2.049	-2.923	-2.36	-2.412	-3.503	-2.941	-3.465	-2.163	-2.132	-2.568	-3.255	-2.868	-3.732
-0.604	-1.97	-1.65	-2.063	-2.951	-2.384	-2.437	-3.514	-2.947	-3.473	-2.192	-2.164	-2.599	-3.291	-2.901	-3.766
-0.605	-1.983	-1.663	-2.076	-2.978	-2.407	-2.461	-3.522	-2.952	-3.482	-2.222	-2.197	-2.629	-3.328	-2.933	-3.799
-0.606	-1.996	-1.675	-2.09	-3.006	-2.43	-2.486	-3.532	-2.956	-3.491	-2.251	-2.23	-2.659	-3.364	-2.966	-3.833
-0.607	-2.01	-1.688	-2.105	-3.035	-2.455	-2.512	-3.543	-2.962	-3.501	-2.282	-2.264	-2.691	-3.403	-3	-3.868
-0.608	-2.023	-1.7	-2.119	-3.063	-2.478	-2.537	-3.551	-2.966	-3.509	-2.312	-2.298	-2.722	-3.44	-3.034	-3.902
-0.609	-2.037	-1.713	-2.133	-3.092	-2.502	-2.563	-3.561	-2.971	-3.517	-2.343	-2.332	-2.754	-3.478	-3.068	-3.937
-0.61	-2.052	-1.728	-2.149	-3.123	-2.528	-2.59	-3.572	-2.978	-3.527	-2.375	-2.369	-2.788	-3.518	-3.104	-3.973
-0.611	-2.065	-1.74	-2.163	-3.151	-2.552	-2.616	-3.581	-2.982	-3.535	-2.405	-2.403	-2.82	-3.555	-3.139	-4.008
-0.612	-2.079	-1.753	-2.178	-3.179	-2.576	-2.642	-3.59	-2.986	-3.544	-2.437	-2.438	-2.852	-3.595	-3.175	-4.043
-0.613	-2.095	-1.768	-2.194	-3.21	-2.602	-2.67	-3.601	-2.993	-3.554	-2.469	-2.475	-2.888	-3.636	-3.212	-4.081
-0.614	-2.108	-1.781	-2.208	-3.24	-2.627	-2.696	-3.61	-2.997	-3.562	-2.5	-2.51	-2.921	-3.677	-3.247	-4.116
-0.615	-2.123	-1.794	-2.224	-3.27	-2.652	-2.723	-3.619	-3.002	-3.57	-2.532	-2.546	-2.955	-3.718	-3.284	-4.153
-0.616	-2.139	-1.81	-2.241	-3.3	-2.678	-2.751	-3.63	-3.008	-3.58	-2.565	-2.584	-2.991	-3.761	-3.322	-4.191
-0.617	-2.154	-1.823	-2.257	-3.33	-2.704	-2.779	-3.639	-3.013	-3.588	-2.598	-2.621	-3.026	-3.803	-3.359	-4.229
-0.618	-2.169	-1.838	-2.273	-3.36	-2.73	-2.807	-3.648	-3.018	-3.597	-2.631	-2.659	-3.062	-3.846	-3.397	-4.268
-0.619	-2.185	-1.853	-2.289	-3.391	-2.756	-2.835	-3.658	-3.024	-3.606	-2.664	-2.697	-3.099	-3.89	-3.436	-4.305
-0.62	-2.202	-1.868	-2.306	-3.422	-2.783	-2.864	-3.668	-3.029	-3.614	-2.698	-2.736	-3.137	-3.935	-3.475	-4.344
-0.621	-2.227	-1.883	-2.323	-3.453	-2.809	-2.893	-3.677	-3.034	-3.623	-2.731	-2.775	-3.174	-3.98	-3.515	-4.384
-0.622	-2.243	-1.898	-2.341	-3.484	-2.836	-2.921	-3.687	-3.039	-3.632	-2.765	-2.814	-3.211	-4.025	-3.554	-4.423
-0.623	-2.259	-1.914	-2.359	-3.515	-2.864	-2.952	-3.697	-3.045	-3.642	-2.8	-2.855	-3.251	-4.073	-3.595	-4.465
-0.624	-2.274	-1.929	-2.376	-3.546	-2.891	-2.98	-3.706	-3.05	-3.649	-2.834	-2.894	-3.288	-4.119	-3.636	-4.504
-0.625	-2.29	-1.945	-2.394	-3.577	-2.918	-3.01	-3.715	-3.054	-3.658	-2.867	-2.934	-3.326	-4.166	-3.677	-4.544
-0.626	-2.308	-1.961	-2.413	-3.61	-2.947	-3.041	-3.726	-3.061	-3.668	-2.903	-2.976	-3.367	-4.215	-3.72	-4.587
-0.627	-2.324	-1.977	-2.43	-3.641	-2.974	-3.07	-3.734	-3.065	-3.676	-2.937	-3.016	-3.405	-4.263	-3.762	-4.628
-0.628	-2.342	-1.993	-2.449	-3.673	-3.002	-3.101	-3.743	-3.071	-3.684	-2.971	-3.058	-3.445	-4.313	-3.805	-4.67
-0.629	-2.361	-2.011	-2.469	-3.707	-3.032	-3.134	-3.754	-3.078	-3.695	-3.008	-3.101	-3.487	-4.364	-3.85	-4.715
-0.63	-2.378	-2.027	-2.487	-3.738	-3.06	-3.164	-3.763	-3.082	-3.702	-3.043	-3.143	-3.526	-4.415	-3.894	-4.757
-0.631	-2.396	-2.045	-2.507	-3.771	-3.089	-3.196	-3.772	-3.087	-3.711	-3.078	-3.186	-3.567	-4.467	-3.939	-4.8
-0.632	-2.415	-2.063	-2.527	-3.804	-3.12	-3.228	-3.782	-3.094	-3.721	-3.114	-3.23	-3.609	-4.52	-3.986	-4.845
-0.633	-2.434	-2.08	-2.547	-3.837	-3.149	-3.26	-3.791	-3.098	-3.729	-3.15	-3.273	-3.651	-4.573	-4.032	-4.889
-0.634	-2.453	-2.099	-2.567	-3.87	-3.18	-3.292	-3.801	-3.104	-3.738	-3.185	-3.316	-3.693	-4.627	-4.079	-4.934
-0.635	-2.472	-2.117	-2.588	-3.904	-3.21	-3.324	-3.81	-3.11	-3.748	-3.221	-3.36	-3.736	-4.683	-4.126	-4.98
-0.636	-2.492	-2.136	-2.61	-3.939	-3.241	-3.357	-3.82	-3.116	-3.757	-3.257	-3.405	-3.779	-4.74	-4.174	-5.026
-0.637	-2.512	-2.155	-2.631	-3.972	-3.271	-3.39	-3.829	-3.122	-3.766	-3.293	-3.449	-3.823	-4.796	-4.222	-5.072
-0.638	-2.532	-2.174	-2.653	-4.005	-3.302	-3.423	-3.838	-3.127	-3.775	-3.328	-3.494	-3.866	-4.853	-4.272	-5.118
-0.639	-2.554	-2.195	-2.676	-4.04	-3.334	-3.458	-3.849	-3.134	-3.785	-3.365	-3.539	-3.912	-4.913	-4.323	-5.166
-0.64	-2.574	-2.214	-2.698	-4.074	-3.365	-3.491	-3.858	-3.139	-3.794	-3.401	-3.584	-3.956	-4.972	-4.373	-5.214
-0.641	-2.595	-2.234	-2.721	-4.108	-3.397	-3.524	-3.867	-3.144	-3.802	-3.436	-3.629	-4	-5.032	-4.424	-5.262
-0.642	-2.619	-2.257	-2.746	-4.143	-3.431	-3.56	-3.878	-3.152	-3.814	-3.474	-3.677	-4.047	-5.095	-4.478	-5.313
-0.643	-2.64	-2.277	-2.769	-4.177	-3.462	-3.594	-3.887	-3.156	-3.822	-3.509	-3.722	-4.091	-5.157	-4.53	-5.363
-0.644	-2.662	-2.298	-2.793	-4.212	-3.495	-3.629	-3.896	-3.161	-3.831	-3.543	-3.769	-4.136	-5.22	-4.584	-5.413
-0.645	-2.686	-2.322	-2.819	-4.248	-3.529	-3.666	-3.908	-3.169	-3.842	-3.58	-3.817	-4.183	-5.286	-4.64	-5.467
-0.646	-2.709	-2.344	-2.845	-4.283	-3.562	-3.7	-3.916	-3.174	-3.851	-3.615	-3.863	-4.227	-5.351	-4.695	-5.518
-0.647	-2.733	-2.367	-2.87	-4.318	-3.596	-3.736	-3.926	-3.18	-3.861	-3.65	-3.911	-4.273	-5.418	-4.752	-5.571
-0.648	-2.758	-2.391	-2.898	-4.354	-3.63	-3.773	-3.937	-3.187	-3.872	-3.686	-3.959	-4.32	-5.488	-4.81	-5.625
-0.649	-2.782	-2.415	-2.924	-4.389	-3.665	-3.809	-3.946	-3.192	-3.881	-3.721	-4.007	-4.366	-5.558	-4.869	-5.679
-0.65	-2.808	-2.439	-2.952	-4.424	-3.7	-3.846	-3.956	-3.198	-3.891	-3.756	-4.055	-4.411	-5.629	-4.928	-5.734
-0.651	-2.834	-2.464	-2.981	-4.459	-3.735	-3.883	-3.966	-3.205	-3.902	-3.792	-4.103	-4.457	-5.7	-4.989	-5.789
-0.652	-2.86	-2.49	-3.01	-4.496	-3.771	-3.922	-3.976	-3.211	-3.912	-3.827	-4.151	-4.504	-5.775	-5.051	-5.846
-0.653	-2.887	-2.515	-3.04	-4.531	-3.806	-3.959	-3.986	-3.217	-3.923	-3.861	-4.199	-4.55	-5.849	-5.112	-5.902
-0.654	-2.914	-2.542	-3.071	-4.566	-3.842	-3.996	-3.996	-3.223	-3.933	-3.896	-4.248	-4.595	-5.925	-5.175	-5.959
-0.655	-2.944	-2.57	-3.104	-4.604	-3.88	-4.035	-4.007	-3.23	-3.944	-3.932	-4.298	-4.642	-6.003	-5.241	-6.019
-0.656	-2.972	-2.597	-3.137	-4.639	-3.916	-4.072	-4.016	-3.237	-3.954	-3.964	-4.346	-4.688	-6.081	-5.305	-6.077
-0.657	-3.001	-2.625	-3.17	-4.674	-3.952	-4.11	-4.026	-3.242	-3.963	-3.997	-4.395	-4.733	-6.16	-5.372	-6.136
-0.658	-3.033	-2.656	-3.206	-4.712	-3.991	-4.15	-4.038	-3.251	-3.975	-4.032	-4.445	-4.78	-6.244	-5.441	-6.199
-0.659	-3.063	-2.685	-3.24	-4.747	-4.026	-4.188	-4.047	-3.257	-3.985	-4.064	-4.494	-4.823	-6.326	-5.51	-6.261
-0.66	-3.095	-2.716	-3.276	-4.782	-4.063	-4.226	-4.057	-3.263	-3.995	-4.097	-4.543	-4.867	-6.409	-5.58	-6.323
-0.661	-3.131	-2.75	-3.315	-4.819	-4.101	-4.266	-4.07	-3.271	-4.008	-4.131	-4.593	-4.913	-6.495	-5.652	-6.388
-0.662	-3.164	-2.782	-3.353	-4.853	-4.138	-4.304	-4.079	-3.277	-4.017	-4.162	-4.642	-4.956	-6.581	-5.723	-6.451
-0.663	-3.198	-2.815	-3.392	-4.888	-4.175	-4.342	-4.089	-3.284	-4.028	-4.194	-4.692	-4.998	-6.666	-5.797	-6.516
-0.664	-3.235	-2.851	-3.435	-4.923	-4.212	-4.381	-4.101	-3.292	-4.04	-4.226	-4.742	-5.041	-6.755	-5.871	-6.581
-0.665	-3.272	-2.885	-3.477	-4.957	-4.249	-4.418	-4.111	-3.298	-4.051	-4.257	-4.791	-5.082	-6.844	-5.947	-6.646
-0.666	-3.31	-2.922	-3.52	-4.991	-4.287	-4.456	-4.122	-3.305	-4.062	-4.288	-4.841	-5.122	-6.935	-6.023	-6.712
-0.667	-3.349	-2.96	-3.565	-5.025	-4.323	-4.494	-4.132	-3.313	-4.073	-4.319	-4.89	-5.163	-7.027	-6.099	-6.779
-0.668	-3.39	-2.998	-3.612	-5.059	-4.36	-4.532	-4.144	-3.321	-4.085	-4.349	-4.94	-5.202	-7.122	-6.178	-6.847
-0.669	-3.431	-3.038	-3.66	-5.09	-4.396	-4.569	-4.154	-3.328	-4.096	-4.378	-4.989	-5.241	-7.215	-6.257	-6.916
-0.67	-3.474	-3.079	-3.708	-5.122	-4.431	-4.605	-4.164	-3.335	-4.108	-4.407	-5.037	-5.277	-7.309	-6.336	-6.985
-0.671	-3.518	-3.122	-3.76	-5.156	-4.468	-4.642	-4.177	-3.344	-4.12	-4.438	-5.087	-5.315	-7.406	-6.418	-7.057
-0.672	-3.562	-3.165	-3.81	-5.186	-4.502	-4.678	-4.187	-3.35	-4.131	-4.466	-5.135	-5.35	-7.501	-6.499	-7.125
-0.673	-3.609	-3.209	-3.863	-5.216	-4.536	-4.713	-4.198	-3.358	-4.143	-4.494	-5.183	-5.383	-7.597	-6.579	-7.195
-0.674	-3.658	-3.255	-3.919	-5.247	-4.572	-4.749	-4.211	-3.368	-4.157	-4.524	-5.233	-5.417	-7.696	-6.661	-7.267
-0.675	-3.706	-3.3	-3.972	-5.275	-4.604	-4.782	-4.222	-3.374	-4.168	-4.551	-5.279	-5.448	-7.793	-6.742	-7.336
-0.676	-3.755	-3.346	-4.027	-5.303	-4.636	-4.814	-4.233	-3.381	-4.18	-4.578	-5.326	-5.478	-7.891	-6.823	-7.406
-0.677	-3.807	-3.395	-4.084	-5.332	-4.67	-4.848	-4.247	-3.392	-4.194	-4.607	-5.374	-5.508	-7.99	-6.907	-7.479
-0.678	-3.858	-3.442	-4.139	-5.357	-4.701	-4.879	-4.257	-3.399	-4.205	-4.633	-5.421	-5.534	-8.088	-6.99	-7.549
-0.679	-3.911	-3.491	-4.195	-5.383	-4.731	-4.909	-4.269	-3.407	-4.218	-4.66	-5.467	-5.56	-8.186	-7.073	-7.619
-0.68	-3.965	-3.54	-4.253	-5.408	-4.762	-4.94	-4.282	-3.418	-4.231	-4.688	-5.514	-5.585	-8.285	-7.157	-7.691
-0.681	-4.017	-3.588	-4.308	-5.431	-4.79	-4.968	-4.294	-3.425	-4.243	-4.713	-5.559	-5.607	-8.383	-7.239	-7.76
-0.682	-4.071	-3.637	-4.364	-5.454	-4.817	-4.996	-4.306	-3.434	-4.256	-4.739	-5.603	-5.628	-8.481	-7.322	-7.831
-0.683	-4.124	-3.687	-4.419	-5.475	-4.844	-5.023	-4.319	-3.443	-4.269	-4.764	-5.647	-5.647	-8.579	-7.404	-7.9
-0.684	-4.178	-3.736	-4.475	-5.496	-4.871	-5.049	-4.331	-3.452	-4.282	-4.789	-5.69	-5.665	-8.678	-7.487	-7.97
-0.685	-4.231	-3.783	-4.528	-5.515	-4.895	-5.074	-4.344	-3.461	-4.295	-4.812	-5.732	-5.68	-8.774	-7.568	-8.038
-0.686	-4.283	-3.831	-4.581	-5.532	-4.918	-5.096	-4.356	-3.47	-4.309	-4.836	-5.772	-5.693	-8.869	-7.648	-8.105
-0.687	-4.336	-3.879	-4.634	-5.55	-4.941	-5.12	-4.37	-3.48	-4.323	-4.86	-5.815	-5.707	-8.966	-7.73	-8.174
-0.688	-4.387	-3.925	-4.685	-5.564	-4.962	-5.141	-4.382	-3.488	-4.336	-4.882	-5.853	-5.718	-9.06	-7.809	-8.237
-0.689	-4.436	-3.97	-4.734	-5.578	-4.981	-5.16	-4.394	-3.497	-4.349	-4.904	-5.891	-5.726	-9.152	-7.887	-8.301
-0.69	-4.488	-4.016	-4.784	-5.592	-5.002	-5.181	-4.409	-3.509	-4.364	-4.927	-5.929	-5.735	-9.246	-7.967	-8.367
-0.691	-4.534	-4.058	-4.831	-5.603	-5.018	-5.198	-4.421	-3.517	-4.377	-4.948	-5.964	-5.739	-9.336	-8.042	-8.429
-0.692	-4.581	-4.099	-4.876	-5.612	-5.034	-5.215	-4.434	-3.526	-4.39	-4.967	-5.998	-5.742	-9.425	-8.117	-8.489
-0.693	-4.629	-4.142	-4.922	-5.623	-5.05	-5.232	-4.449	-3.538	-4.404	-4.989	-6.033	-5.746	-9.513	-8.191	-8.551
-0.694	-4.673	-4.18	-4.964	-5.63	-5.062	-5.246	-4.461	-3.547	-4.417	-5.006	-6.064	-5.746	-9.598	-8.262	-8.61
-0.695	-4.716	-4.218	-5.005	-5.636	-5.074	-5.259	-4.475	-3.557	-4.431	-5.024	-6.095	-5.745	-9.679	-8.332	-8.667
-0.696	-4.758	-4.255	-5.046	-5.642	-5.084	-5.272	-4.49	-3.568	-4.446	-5.042	-6.124	-5.743	-9.759	-8.399	-8.723
-0.697	-4.798	-4.29	-5.083	-5.646	-5.093	-5.282	-4.503	-3.578	-4.461	-5.058	-6.152	-5.738	-9.837	-8.465	-8.777
-0.698	-4.836	-4.324	-5.119	-5.648	-5.1	-5.293	-4.517	-3.589	-4.475	-5.073	-6.178	-5.732	-9.912	-8.528	-8.83
-0.699	-4.873	-4.357	-5.154	-5.65	-5.106	-5.301	-4.531	-3.6	-4.491	-5.086	-6.203	-5.725	-9.983	-8.59	-8.881
-0.7	-4.909	-4.389	-5.187	-5.651	-5.111	-5.309	-4.546	-3.611	-4.506	-5.1	-6.226	-5.717	-10.05	-8.65	-8.931
-0.701	-4.942	-4.418	-5.218	-5.65	-5.114	-5.316	-4.559	-3.621	-4.521	-5.113	-6.248	-5.706	-10.12	-8.705	-8.977
-0.702	-4.974	-4.446	-5.247	-5.648	-5.116	-5.321	-4.573	-3.632	-4.536	-5.125	-6.267	-5.693	-10.18	-8.756	-9.022
-0.703	-5.005	-4.474	-5.275	-5.646	-5.117	-5.326	-4.589	-3.645	-4.553	-5.137	-6.285	-5.682	-10.24	-8.807	-9.066
-0.704	-5.032	-4.499	-5.299	-5.642	-5.115	-5.329	-4.603	-3.655	-4.568	-5.146	-6.301	-5.667	-10.29	-8.852	-9.107
-0.705	-5.058	-4.522	-5.322	-5.636	-5.112	-5.331	-4.617	-3.666	-4.583	-5.154	-6.314	-5.651	-10.34	-8.895	-9.145
-0.706	-5.085	-4.547	-5.346	-5.633	-5.11	-5.335	-4.634	-3.68	-4.601	-5.163	-6.327	-5.636	-10.39	-8.937	-9.185
-0.707	-5.106	-4.566	-5.365	-5.625	-5.104	-5.334	-4.648	-3.69	-4.616	-5.169	-6.337	-5.617	-10.43	-8.972	-9.219
-0.708	-5.127	-4.586	-5.382	-5.617	-5.098	-5.334	-4.662	-3.702	-4.632	-5.174	-6.345	-5.597	-10.47	-9.004	-9.251
-0.709	-5.148	-4.606	-5.399	-5.611	-5.092	-5.334	-4.68	-3.715	-4.65	-5.18	-6.352	-5.579	-10.5	-9.034	-9.282
-0.71	-5.165	-4.621	-5.412	-5.602	-5.082	-5.332	-4.694	-3.726	-4.666	-5.182	-6.357	-5.557	-10.53	-9.059	-9.31
-0.711	-5.18	-4.636	-5.424	-5.593	-5.074	-5.329	-4.71	-3.738	-4.683	-5.184	-6.359	-5.535	-10.56	-9.08	-9.336
-0.712	-5.196	-4.651	-5.435	-5.585	-5.065	-5.327	-4.727	-3.752	-4.701	-5.186	-6.361	-5.513	-10.57	-9.097	-9.36
-0.713	-5.208	-4.663	-5.444	-5.575	-5.053	-5.324	-4.742	-3.764	-4.718	-5.186	-6.36	-5.489	-10.59	-9.11	-9.381
-0.714	-5.219	-4.674	-5.451	-5.565	-5.041	-5.32	-4.758	-3.776	-4.735	-5.184	-6.356	-5.465	-10.6	-9.118	-9.401
-0.715	-5.228	-4.685	-5.457	-5.555	-5.028	-5.315	-4.774	-3.789	-4.753	-5.182	-6.352	-5.44	-10.6	-9.122	-9.419
-0.716	-5.237	-4.694	-5.462	-5.545	-5.015	-5.311	-4.79	-3.802	-4.771	-5.18	-6.345	-5.415	-10.6	-9.124	-9.435
-0.717	-5.243	-4.7	-5.464	-5.534	-5.001	-5.305	-4.806	-3.815	-4.788	-5.176	-6.335	-5.389	-10.6	-9.119	-9.446
-0.718	-5.247	-4.705	-5.465	-5.523	-4.986	-5.299	-4.821	-3.827	-4.806	-5.172	-6.323	-5.362	-10.58	-9.11	-9.455
-0.719	-5.253	-4.712	-5.467	-5.515	-4.973	-5.295	-4.839	-3.842	-4.826	-5.169	-6.311	-5.337	-10.57	-9.1	-9.466
-0.72	-5.255	-4.714	-5.465	-5.504	-4.957	-5.289	-4.855	-3.855	-4.843	-5.162	-6.295	-5.31	-10.55	-9.083	-9.469
-0.721	-5.255	-4.716	-5.463	-5.493	-4.941	-5.283	-4.87	-3.867	-4.861	-5.155	-6.277	-5.283	-10.52	-9.062	-9.471
-0.722	-5.258	-4.72	-5.462	-5.485	-4.927	-5.279	-4.889	-3.883	-4.881	-5.15	-6.26	-5.258	-10.5	-9.039	-9.474
-0.723	-5.255	-4.719	-5.457	-5.474	-4.911	-5.272	-4.904	-3.895	-4.899	-5.141	-6.238	-5.229	-10.46	-9.009	-9.474
-0.724	-5.253	-4.718	-5.451	-5.465	-4.895	-5.267	-4.921	-3.909	-4.917	-5.133	-6.214	-5.201	-10.42	-8.976	-9.472
-0.725	-5.253	-4.719	-5.448	-5.457	-4.881	-5.263	-4.94	-3.924	-4.938	-5.126	-6.191	-5.177	-10.38	-8.941	-9.47
-0.726	-5.248	-4.716	-5.441	-5.447	-4.865	-5.256	-4.955	-3.937	-4.956	-5.117	-6.164	-5.149	-10.33	-8.902	-9.464
-0.727	-5.244	-4.712	-5.434	-5.439	-4.85	-5.251	-4.972	-3.951	-4.975	-5.107	-6.135	-5.122	-10.28	-8.858	-9.458
-0.728	-5.24	-4.71	-5.428	-5.432	-4.836	-5.248	-4.99	-3.966	-4.996	-5.099	-6.106	-5.097	-10.22	-8.813	-9.449
-0.729	-5.233	-4.705	-5.42	-5.425	-4.821	-5.243	-5.007	-3.98	-5.015	-5.088	-6.075	-5.072	-10.17	-8.762	-9.439
-0.73	-5.227	-4.7	-5.412	-5.418	-4.807	-5.239	-5.024	-3.994	-5.034	-5.078	-6.043	-5.046	-10.1	-8.71	-9.427
-0.731	-5.221	-4.696	-5.404	-5.413	-4.793	-5.235	-5.042	-4.009	-5.054	-5.069	-6.008	-5.022	-10.03	-8.654	-9.412
-0.732	-5.215	-4.69	-5.396	-5.408	-4.781	-5.233	-5.06	-4.023	-5.074	-5.059	-5.974	-4.997	-9.966	-8.596	-9.397
-0.733	-5.206	-4.684	-5.386	-5.403	-4.768	-5.23	-5.077	-4.037	-5.093	-5.049	-5.937	-4.972	-9.894	-8.533	-9.379
-0.734	-5.198	-4.676	-5.376	-5.399	-4.756	-5.228	-5.093	-4.052	-5.113	-5.038	-5.9	-4.949	-9.817	-8.469	-9.36
-0.735	-5.191	-4.67	-5.368	-5.397	-4.745	-5.228	-5.112	-4.068	-5.135	-5.032	-5.863	-4.928	-9.742	-8.406	-9.339
-0.736	-5.181	-4.661	-5.357	-5.394	-4.734	-5.226	-5.129	-4.082	-5.155	-5.021	-5.823	-4.905	-9.662	-8.338	-9.315
-0.737	-5.172	-4.653	-5.346	-5.392	-4.723	-5.225	-5.146	-4.096	-5.175	-5.011	-5.783	-4.883	-9.578	-8.268	-9.29
-0.738	-5.165	-4.647	-5.339	-5.393	-4.716	-5.227	-5.166	-4.113	-5.197	-5.004	-5.744	-4.865	-9.498	-8.198	-9.269
-0.739	-5.154	-4.637	-5.326	-5.393	-4.706	-5.227	-5.183	-4.126	-5.217	-4.994	-5.702	-4.843	-9.412	-8.125	-9.242
-0.74	-5.144	-4.628	-5.316	-5.393	-4.697	-5.229	-5.201	-4.141	-5.237	-4.985	-5.661	-4.824	-9.325	-8.05	-9.213
-0.741	-5.136	-4.621	-5.307	-5.396	-4.692	-5.233	-5.221	-4.158	-5.26	-4.977	-5.621	-4.807	-9.239	-7.978	-9.185
-0.742	-5.125	-4.611	-5.295	-5.396	-4.685	-5.235	-5.238	-4.172	-5.279	-4.967	-5.578	-4.789	-9.151	-7.903	-9.155
-0.743	-5.115	-4.602	-5.284	-5.398	-4.679	-5.239	-5.256	-4.187	-5.301	-4.959	-5.537	-4.771	-9.063	-7.827	-9.123
-0.744	-5.106	-4.594	-5.275	-5.402	-4.675	-5.244	-5.275	-4.204	-5.323	-4.952	-5.496	-4.756	-8.975	-7.752	-9.091
-0.745	-5.095	-4.584	-5.263	-5.405	-4.671	-5.248	-5.293	-4.218	-5.343	-4.944	-5.454	-4.741	-8.887	-7.676	-9.058
-0.746	-5.085	-4.574	-5.252	-5.408	-4.668	-5.254	-5.312	-4.234	-5.365	-4.937	-5.412	-4.727	-8.799	-7.6	-9.023
-0.747	-5.076	-4.565	-5.242	-5.413	-4.665	-5.26	-5.33	-4.25	-5.387	-4.931	-5.371	-4.713	-8.712	-7.523	-8.987
-0.748	-5.067	-4.556	-5.232	-5.417	-4.664	-5.268	-5.349	-4.265	-5.408	-4.925	-5.331	-4.701	-8.626	-7.449	-8.95
-0.749	-5.056	-4.546	-5.221	-5.422	-4.664	-5.275	-5.367	-4.281	-5.43	-4.919	-5.291	-4.689	-8.54	-7.374	-8.91
-0.75	-5.045	-4.536	-5.21	-5.428	-4.664	-5.283	-5.385	-4.296	-5.451	-4.914	-5.251	-4.678	-8.455	-7.299	-8.869
-0.751	-5.037	-4.528	-5.202	-5.435	-4.666	-5.293	-5.406	-4.314	-5.475	-4.91	-5.213	-4.669	-8.374	-7.227	-8.829
-0.752	-5.025	-4.517	-5.19	-5.441	-4.667	-5.301	-5.424	-4.328	-5.495	-4.905	-5.174	-4.659	-8.291	-7.155	-8.787
-0.753	-5.014	-4.506	-5.179	-5.447	-4.669	-5.31	-5.442	-4.344	-5.516	-4.902	-5.136	-4.65	-8.211	-7.082	-8.744
-0.754	-5.007	-4.499	-5.171	-5.457	-4.674	-5.323	-5.463	-4.361	-5.54	-4.901	-5.101	-4.643	-8.135	-7.012	-8.702
-0.755	-4.995	-4.488	-5.159	-5.464	-4.677	-5.333	-5.48	-4.376	-5.561	-4.897	-5.065	-4.635	-8.058	-6.942	-8.653
-0.756	-4.985	-4.477	-5.149	-5.472	-4.681	-5.344	-5.499	-4.391	-5.582	-4.895	-5.029	-4.628	-7.983	-6.874	-8.603
-0.757	-4.978	-4.471	-5.141	-5.482	-4.688	-5.358	-5.519	-4.409	-5.606	-4.895	-4.996	-4.624	-7.913	-6.809	-8.554
-0.758	-4.967	-4.46	-5.13	-5.49	-4.693	-5.37	-5.536	-4.424	-5.627	-4.892	-4.961	-4.618	-7.842	-6.743	-8.502
-0.759	-4.957	-4.45	-5.121	-5.499	-4.699	-5.382	-5.555	-4.44	-5.649	-4.891	-4.928	-4.614	-7.773	-6.68	-8.449
-0.76	-4.948	-4.442	-5.112	-5.509	-4.707	-5.397	-5.575	-4.457	-5.672	-4.892	-4.897	-4.611	-7.709	-6.621	-8.396
-0.761	-4.939	-4.432	-5.102	-5.518	-4.714	-5.41	-5.593	-4.473	-5.693	-4.891	-4.866	-4.607	-7.645	-6.561	-8.341
-0.762	-4.929	-4.422	-5.093	-5.528	-4.722	-5.424	-5.612	-4.489	-5.715	-4.891	-4.836	-4.605	-7.584	-6.504	-8.284
-0.763	-4.92	-4.413	-5.084	-5.539	-4.731	-5.439	-5.632	-4.505	-5.737	-4.893	-4.808	-4.603	-7.525	-6.45	-8.226
-0.764	-4.911	-4.405	-5.077	-5.549	-4.74	-5.455	-5.651	-4.522	-5.76	-4.894	-4.781	-4.602	-7.469	-6.397	-8.166
-0.765	-4.902	-4.396	-5.068	-5.56	-4.749	-5.47	-5.67	-4.538	-5.782	-4.896	-4.755	-4.6	-7.415	-6.344	-8.103
-0.766	-4.892	-4.386	-5.059	-5.57	-4.758	-5.485	-5.688	-4.554	-5.803	-4.898	-4.729	-4.6	-7.362	-6.294	-8.039
-0.767	-4.886	-4.379	-5.053	-5.583	-4.769	-5.502	-5.709	-4.571	-5.827	-4.901	-4.706	-4.601	-7.315	-6.247	-7.976
-0.768	-4.877	-4.37	-5.044	-5.593	-4.779	-5.518	-5.727	-4.587	-5.848	-4.903	-4.682	-4.6	-7.268	-6.201	-7.91
-0.769	-4.868	-4.361	-5.035	-5.604	-4.789	-5.534	-5.745	-4.603	-5.87	-4.906	-4.66	-4.601	-7.223	-6.156	-7.842
-0.77	-4.861	-4.355	-5.029	-5.618	-4.802	-5.552	-5.766	-4.621	-5.894	-4.911	-4.641	-4.604	-7.183	-6.117	-7.776
-0.771	-4.852	-4.345	-5.02	-5.628	-4.812	-5.568	-5.783	-4.636	-5.914	-4.913	-4.62	-4.604	-7.142	-6.076	-7.706
-0.772	-4.844	-4.336	-5.012	-5.64	-4.823	-5.584	-5.801	-4.652	-5.935	-4.916	-4.601	-4.605	-7.104	-6.038	-7.636
-0.773	-4.838	-4.33	-5.006	-5.653	-4.836	-5.602	-5.822	-4.671	-5.959	-4.922	-4.584	-4.609	-7.071	-6.005	-7.568
-0.774	-4.829	-4.321	-4.997	-5.665	-4.847	-5.619	-5.839	-4.686	-5.979	-4.925	-4.567	-4.61	-7.038	-5.97	-7.494
-0.775	-4.822	-4.313	-4.99	-5.677	-4.859	-5.636	-5.858	-4.703	-6.001	-4.93	-4.551	-4.613	-7.007	-5.94	-7.419
-0.776	-4.815	-4.307	-4.985	-5.69	-4.873	-5.654	-5.878	-4.72	-6.024	-4.935	-4.538	-4.617	-6.979	-5.911	-7.346
-0.777	-4.808	-4.299	-4.976	-5.703	-4.885	-5.671	-5.896	-4.736	-6.045	-4.939	-4.524	-4.619	-6.953	-5.883	-7.272
-0.778	-4.8	-4.291	-4.97	-5.715	-4.897	-5.689	-5.915	-4.752	-6.066	-4.943	-4.511	-4.622	-6.929	-5.858	-7.197
-0.779	-4.794	-4.284	-4.964	-5.728	-4.91	-5.706	-5.934	-4.769	-6.088	-4.948	-4.5	-4.626	-6.907	-5.835	-7.122
-0.78	-4.788	-4.277	-4.958	-5.741	-4.923	-5.724	-5.953	-4.786	-6.111	-4.953	-4.489	-4.63	-6.888	-5.814	-7.048
-0.781	-4.78	-4.27	-4.951	-5.754	-4.936	-5.742	-5.972	-4.802	-6.132	-4.957	-4.479	-4.634	-6.87	-5.793	-6.971
-0.782	-4.774	-4.263	-4.944	-5.767	-4.949	-5.759	-5.99	-4.818	-6.153	-4.961	-4.469	-4.638	-6.853	-5.775	-6.896
-0.783	-4.769	-4.258	-4.94	-5.781	-4.964	-5.779	-6.01	-4.836	-6.177	-4.968	-4.462	-4.644	-6.84	-5.759	-6.825
-0.784	-4.761	-4.25	-4.933	-5.793	-4.977	-5.795	-6.028	-4.851	-6.197	-4.972	-4.453	-4.647	-6.827	-5.744	-6.751
-0.785	-4.755	-4.243	-4.927	-5.806	-4.99	-5.812	-6.045	-4.866	-6.218	-4.977	-4.445	-4.651	-6.815	-5.73	-6.679
-0.786	-4.751	-4.239	-4.924	-5.82	-5.005	-5.832	-6.066	-4.885	-6.243	-4.984	-4.44	-4.658	-6.807	-5.719	-6.611
-0.787	-4.744	-4.231	-4.916	-5.832	-5.018	-5.849	-6.083	-4.9	-6.263	-4.989	-4.433	-4.662	-6.797	-5.707	-6.54
-0.788	-4.738	-4.224	-4.911	-5.845	-5.032	-5.866	-6.102	-4.916	-6.283	-4.994	-4.427	-4.666	-6.789	-5.697	-6.471
-0.789	-4.735	-4.221	-4.908	-5.86	-5.047	-5.885	-6.122	-4.935	-6.307	-5.001	-4.423	-4.673	-6.785	-5.691	-6.406
-0.79	-4.728	-4.213	-4.901	-5.873	-5.06	-5.902	-6.139	-4.949	-6.327	-5.007	-4.419	-4.678	-6.779	-5.683	-6.337
-0.791	-4.723	-4.207	-4.896	-5.886	-5.074	-5.919	-6.158	-4.965	-6.348	-5.013	-4.415	-4.683	-6.775	-5.677	-6.273
-0.792	-4.719	-4.203	-4.892	-5.9	-5.088	-5.938	-6.177	-4.983	-6.37	-5.02	-4.413	-4.689	-6.773	-5.673	-6.213
-0.793	-4.714	-4.197	-4.887	-5.913	-5.102	-5.954	-6.194	-4.998	-6.391	-5.025	-4.409	-4.694	-6.771	-5.668	-6.153
-0.794	-4.71	-4.192	-4.883	-5.926	-5.117	-5.972	-6.213	-5.014	-6.412	-5.03	-4.407	-4.7	-6.77	-5.666	-6.095
-0.795	-4.705	-4.187	-4.879	-5.94	-5.132	-5.99	-6.232	-5.031	-6.433	-5.036	-4.404	-4.705	-6.771	-5.664	-6.042
-0.796	-4.702	-4.182	-4.876	-5.953	-5.147	-6.007	-6.251	-5.048	-6.454	-5.042	-4.403	-4.712	-6.773	-5.664	-5.99
-0.797	-4.697	-4.177	-4.871	-5.966	-5.161	-6.024	-6.268	-5.064	-6.474	-5.048	-4.401	-4.717	-6.775	-5.663	-5.938
-0.798	-4.692	-4.171	-4.867	-5.978	-5.175	-6.041	-6.286	-5.079	-6.494	-5.054	-4.4	-4.722	-6.776	-5.664	-5.888
-0.799	-4.69	-4.168	-4.865	-5.993	-5.191	-6.059	-6.305	-5.096	-6.516	-5.061	-4.4	-4.73	-6.78	-5.666	-5.842
-0.8	-4.685	-4.162	-4.86	-6.005	-5.205	-6.075	-6.322	-5.111	-6.535	-5.066	-4.399	-4.735	-6.783	-5.667	-5.798
-0.801	-4.681	-4.157	-4.856	-6.017	-5.219	-6.092	-6.339	-5.126	-6.555	-5.072	-4.399	-4.74	-6.786	-5.669	-5.756
-0.802	-4.68	-4.155	-4.855	-6.032	-5.236	-6.11	-6.359	-5.145	-6.577	-5.078	-4.4	-4.748	-6.793	-5.673	-5.721
-0.803	-4.674	-4.149	-4.85	-6.044	-5.249	-6.126	-6.375	-5.159	-6.595	-5.083	-4.399	-4.753	-6.797	-5.675	-5.684
-0.804	-4.67	-4.145	-4.846	-6.056	-5.263	-6.142	-6.392	-5.175	-6.614	-5.088	-4.4	-4.759	-6.801	-5.679	-5.652
-0.805	-4.669	-4.142	-4.845	-6.071	-5.28	-6.161	-6.41	-5.192	-6.634	-5.096	-4.402	-4.767	-6.809	-5.685	-5.625
-0.806	-4.664	-4.137	-4.841	-6.083	-5.294	-6.176	-6.425	-5.207	-6.652	-5.101	-4.402	-4.772	-6.813	-5.688	-5.596
-0.807	-4.661	-4.133	-4.838	-6.095	-5.309	-6.193	-6.441	-5.223	-6.67	-5.107	-4.403	-4.779	-6.819	-5.694	-5.57
-0.808	-4.66	-4.131	-4.836	-6.109	-5.325	-6.21	-6.459	-5.24	-6.691	-5.114	-4.405	-4.786	-6.827	-5.7	-5.55
-0.809	-4.657	-4.127	-4.833	-6.122	-5.34	-6.226	-6.474	-5.255	-6.709	-5.12	-4.406	-4.792	-6.833	-5.705	-5.528
-0.81	-4.654	-4.123	-4.83	-6.134	-5.355	-6.243	-6.49	-5.271	-6.727	-5.125	-4.408	-4.798	-6.84	-5.711	-5.511
-0.811	-4.651	-4.12	-4.828	-6.146	-5.371	-6.26	-6.506	-5.287	-6.746	-5.132	-4.41	-4.805	-6.848	-5.717	-5.495
-0.812	-4.65	-4.117	-4.826	-6.157	-5.387	-6.276	-6.522	-5.302	-6.764	-5.138	-4.413	-4.812	-6.855	-5.725	-5.483
-0.813	-4.647	-4.113	-4.823	-6.169	-5.401	-6.292	-6.536	-5.318	-6.782	-5.144	-4.415	-4.818	-6.862	-5.732	-5.47
-0.814	-4.644	-4.11	-4.821	-6.18	-5.417	-6.307	-6.551	-5.333	-6.8	-5.15	-4.417	-4.825	-6.869	-5.738	-5.46
-0.815	-4.644	-4.108	-4.821	-6.193	-5.433	-6.325	-6.568	-5.35	-6.818	-5.158	-4.421	-4.833	-6.879	-5.747	-5.452
-0.816	-4.641	-4.105	-4.818	-6.204	-5.449	-6.34	-6.582	-5.364	-6.834	-5.164	-4.423	-4.839	-6.885	-5.753	-5.443
-0.817	-4.639	-4.101	-4.815	-6.215	-5.464	-6.354	-6.595	-5.379	-6.85	-5.17	-4.426	-4.846	-6.893	-5.76	-5.437
-0.818	-4.639	-4.101	-4.816	-6.229	-5.482	-6.372	-6.613	-5.396	-6.869	-5.178	-4.431	-4.855	-6.903	-5.77	-5.435
-0.819	-4.637	-4.098	-4.814	-6.241	-5.497	-6.387	-6.626	-5.411	-6.885	-5.184	-4.434	-4.861	-6.91	-5.778	-5.433
-0.82	-4.636	-4.095	-4.812	-6.253	-5.513	-6.403	-6.64	-5.426	-6.901	-5.191	-4.438	-4.869	-6.919	-5.786	-5.432
-0.821	-4.636	-4.094	-4.812	-6.267	-5.53	-6.42	-6.656	-5.443	-6.919	-5.199	-4.443	-4.877	-6.929	-5.795	-5.433
-0.822	-4.633	-4.09	-4.81	-6.277	-5.545	-6.434	-6.668	-5.458	-6.932	-5.205	-4.446	-4.884	-6.936	-5.803	-5.433
-0.823	-4.632	-4.088	-4.809	-6.289	-5.561	-6.449	-6.682	-5.473	-6.947	-5.212	-4.45	-4.891	-6.945	-5.811	-5.435
-0.824	-4.632	-4.087	-4.809	-6.301	-5.578	-6.465	-6.696	-5.488	-6.962	-5.22	-4.455	-4.9	-6.954	-5.821	-5.438
-0.825	-4.63	-4.084	-4.807	-6.312	-5.593	-6.479	-6.709	-5.502	-6.976	-5.226	-4.459	-4.907	-6.962	-5.829	-5.441
-0.826	-4.63	-4.082	-4.806	-6.324	-5.609	-6.495	-6.723	-5.518	-6.99	-5.233	-4.463	-4.914	-6.971	-5.838	-5.446
-0.827	-4.629	-4.081	-4.806	-6.335	-5.625	-6.51	-6.736	-5.533	-7.004	-5.241	-4.469	-4.923	-6.98	-5.848	-5.451
-0.828	-4.629	-4.079	-4.805	-6.347	-5.642	-6.525	-6.749	-5.548	-7.019	-5.249	-4.474	-4.931	-6.988	-5.858	-5.457
-0.829	-4.628	-4.077	-4.804	-6.358	-5.658	-6.54	-6.761	-5.562	-7.031	-5.256	-4.479	-4.939	-6.997	-5.866	-5.462
-0.83	-4.627	-4.075	-4.802	-6.368	-5.673	-6.554	-6.773	-5.576	-7.043	-5.263	-4.485	-4.947	-7.005	-5.875	-5.468
-0.831	-4.628	-4.075	-4.802	-6.38	-5.691	-6.57	-6.787	-5.592	-7.057	-5.272	-4.491	-4.957	-7.015	-5.886	-5.476
-0.832	-4.627	-4.073	-4.801	-6.39	-5.706	-6.584	-6.799	-5.606	-7.068	-5.278	-4.496	-4.964	-7.023	-5.894	-5.483
-0.833	-4.627	-4.07	-4.8	-6.4	-5.721	-6.598	-6.81	-5.62	-7.079	-5.285	-4.502	-4.973	-7.03	-5.903	-5.49
-0.834	-4.629	-4.072	-4.802	-6.412	-5.74	-6.615	-6.824	-5.637	-7.093	-5.296	-4.51	-4.983	-7.041	-5.915	-5.501
-0.835	-4.628	-4.069	-4.801	-6.421	-5.755	-6.628	-6.835	-5.65	-7.102	-5.302	-4.515	-4.992	-7.048	-5.924	-5.509
-0.836	-4.628	-4.067	-4.801	-6.431	-5.77	-6.64	-6.846	-5.664	-7.113	-5.309	-4.521	-5	-7.056	-5.933	-5.518
-0.837	-4.63	-4.069	-4.803	-6.442	-5.788	-6.657	-6.86	-5.68	-7.125	-5.319	-4.53	-5.012	-7.066	-5.945	-5.529
-0.838	-4.629	-4.066	-4.802	-6.451	-5.803	-6.67	-6.87	-5.693	-7.134	-5.327	-4.536	-5.02	-7.073	-5.954	-5.538
-0.839	-4.629	-4.065	-4.803	-6.461	-5.82	-6.684	-6.882	-5.707	-7.144	-5.336	-4.543	-5.03	-7.081	-5.964	-5.548
-0.84	-4.631	-4.066	-4.804	-6.472	-5.837	-6.7	-6.895	-5.723	-7.155	-5.345	-4.551	-5.041	-7.09	-5.976	-5.56
-0.841	-4.632	-4.064	-4.804	-6.481	-5.853	-6.714	-6.906	-5.737	-7.164	-5.353	-4.559	-5.051	-7.097	-5.986	-5.57
-0.842	-4.632	-4.064	-4.804	-6.49	-5.869	-6.728	-6.918	-5.752	-7.173	-5.363	-4.567	-5.061	-7.105	-5.997	-5.581
-0.843	-4.634	-4.064	-4.806	-6.5	-5.886	-6.743	-6.93	-5.767	-7.181	-5.373	-4.575	-5.072	-7.113	-6.008	-5.592
-0.844	-4.635	-4.064	-4.807	-6.51	-5.903	-6.757	-6.943	-5.782	-7.19	-5.383	-4.584	-5.082	-7.122	-6.02	-5.605
-0.845	-4.636	-4.063	-4.808	-6.518	-5.919	-6.772	-6.955	-5.797	-7.198	-5.393	-4.593	-5.093	-7.13	-6.031	-5.616
-0.846	-4.637	-4.062	-4.809	-6.527	-5.936	-6.786	-6.967	-5.811	-7.205	-5.402	-4.602	-5.105	-7.137	-6.042	-5.629
-0.847	-4.641	-4.064	-4.813	-6.537	-5.954	-6.802	-6.981	-5.827	-7.215	-5.414	-4.613	-5.118	-7.147	-6.055	-5.643
-0.848	-4.641	-4.063	-4.813	-6.544	-5.969	-6.816	-6.993	-5.842	-7.222	-5.425	-4.622	-5.129	-7.154	-6.066	-5.655
-0.849	-4.642	-4.062	-4.814	-6.552	-5.986	-6.83	-7.005	-5.857	-7.229	-5.437	-4.632	-5.14	-7.161	-6.077	-5.667
-0.85	-4.646	-4.065	-4.818	-6.563	-6.005	-6.846	-7.021	-5.875	-7.24	-5.451	-4.644	-5.156	-7.171	-6.092	-5.683
-0.851	-4.646	-4.063	-4.818	-6.571	-6.021	-6.86	-7.033	-5.889	-7.246	-5.463	-4.654	-5.168	-7.178	-6.103	-5.696
-0.852	-4.648	-4.063	-4.82	-6.58	-6.038	-6.875	-7.046	-5.906	-7.254	-5.474	-4.665	-5.18	-7.185	-6.115	-5.71
-0.853	-4.652	-4.066	-4.825	-6.592	-6.057	-6.892	-7.062	-5.925	-7.264	-5.489	-4.679	-5.196	-7.195	-6.131	-5.727
-0.854	-4.653	-4.064	-4.825	-6.601	-6.073	-6.906	-7.075	-5.94	-7.272	-5.501	-4.691	-5.209	-7.202	-6.143	-5.741
-0.855	-4.655	-4.065	-4.827	-6.612	-6.091	-6.922	-7.09	-5.957	-7.28	-5.515	-4.703	-5.224	-7.21	-6.156	-5.755
-0.856	-4.659	-4.067	-4.831	-6.625	-6.111	-6.938	-7.107	-5.977	-7.29	-5.53	-4.717	-5.24	-7.219	-6.171	-5.772
-0.857	-4.66	-4.066	-4.833	-6.635	-6.129	-6.954	-7.122	-5.994	-7.299	-5.545	-4.73	-5.256	-7.227	-6.184	-5.788
-0.858	-4.663	-4.067	-4.835	-6.648	-6.148	-6.971	-7.138	-6.013	-7.309	-5.562	-4.745	-5.273	-7.236	-6.199	-5.804
-0.859	-4.666	-4.069	-4.839	-6.662	-6.167	-6.988	-7.155	-6.034	-7.319	-5.579	-4.76	-5.29	-7.245	-6.214	-5.821
-0.86	-4.669	-4.07	-4.842	-6.677	-6.187	-7.007	-7.174	-6.055	-7.331	-5.597	-4.775	-5.309	-7.254	-6.23	-5.839
-0.861	-4.672	-4.07	-4.844	-6.692	-6.207	-7.025	-7.192	-6.075	-7.342	-5.614	-4.791	-5.327	-7.263	-6.247	-5.858
-0.862	-4.675	-4.071	-4.847	-6.707	-6.228	-7.043	-7.21	-6.097	-7.354	-5.632	-4.808	-5.345	-7.272	-6.262	-5.875
-0.863	-4.68	-4.074	-4.851	-6.725	-6.252	-7.063	-7.232	-6.121	-7.368	-5.652	-4.827	-5.367	-7.283	-6.28	-5.895
-0.864	-4.683	-4.074	-4.854	-6.742	-6.273	-7.082	-7.253	-6.145	-7.381	-5.67	-4.844	-5.387	-7.292	-6.297	-5.914
-0.865	-4.685	-4.075	-4.856	-6.76	-6.295	-7.102	-7.275	-6.17	-7.395	-5.689	-4.863	-5.408	-7.301	-6.314	-5.933
-0.866	-4.692	-4.079	-4.862	-6.781	-6.321	-7.126	-7.301	-6.199	-7.415	-5.712	-4.885	-5.433	-7.314	-6.334	-5.956
-0.867	-4.693	-4.079	-4.864	-6.801	-6.345	-7.146	-7.325	-6.226	-7.431	-5.733	-4.905	-5.455	-7.323	-6.352	-5.976
-0.868	-4.697	-4.08	-4.867	-6.822	-6.37	-7.169	-7.351	-6.256	-7.449	-5.756	-4.927	-5.48	-7.334	-6.371	-5.998
-0.869	-4.703	-4.084	-4.873	-6.846	-6.398	-7.195	-7.382	-6.29	-7.472	-5.782	-4.951	-5.507	-7.348	-6.393	-6.023
-0.87	-4.706	-4.084	-4.875	-6.869	-6.425	-7.219	-7.412	-6.322	-7.494	-5.806	-4.975	-5.532	-7.359	-6.413	-6.046
-0.871	-4.71	-4.086	-4.88	-6.895	-6.454	-7.245	-7.444	-6.357	-7.52	-5.834	-5.001	-5.561	-7.373	-6.435	-6.07
-0.872	-4.715	-4.089	-4.885	-6.923	-6.486	-7.274	-7.481	-6.398	-7.549	-5.864	-5.029	-5.591	-7.388	-6.459	-6.097
-0.873	-4.719	-4.09	-4.887	-6.952	-6.518	-7.303	-7.519	-6.438	-7.579	-5.894	-5.057	-5.622	-7.402	-6.482	-6.122
-0.874	-4.724	-4.093	-4.892	-6.983	-6.552	-7.335	-7.56	-6.482	-7.613	-5.927	-5.086	-5.655	-7.417	-6.507	-6.15
-0.875	-4.729	-4.095	-4.896	-7.017	-6.588	-7.368	-7.604	-6.53	-7.651	-5.961	-5.118	-5.69	-7.433	-6.534	-6.179
-0.876	-4.734	-4.098	-4.901	-7.053	-6.627	-7.404	-7.653	-6.582	-7.694	-5.998	-5.152	-5.727	-7.451	-6.561	-6.209
-0.877	-4.739	-4.1	-4.905	-7.091	-6.666	-7.441	-7.706	-6.638	-7.741	-6.037	-5.188	-5.766	-7.468	-6.59	-6.241
-0.878	-4.744	-4.102	-4.91	-7.131	-6.708	-7.48	-7.764	-6.698	-7.794	-6.077	-5.225	-5.807	-7.487	-6.619	-6.274
-0.879	-4.75	-4.106	-4.917	-7.176	-6.756	-7.525	-7.832	-6.769	-7.856	-6.123	-5.267	-5.854	-7.509	-6.651	-6.31
-0.88	-4.755	-4.108	-4.921	-7.222	-6.805	-7.57	-7.902	-6.842	-7.922	-6.17	-5.309	-5.9	-7.529	-6.683	-6.344
-0.881	-4.76	-4.11	-4.926	-7.272	-6.857	-7.618	-7.981	-6.925	-7.998	-6.221	-5.354	-5.95	-7.552	-6.717	-6.382
-0.882	-4.768	-4.116	-4.934	-7.33	-6.916	-7.673	-8.073	-7.021	-8.088	-6.279	-5.404	-6.007	-7.579	-6.756	-6.424
-0.883	-4.772	-4.117	-4.938	-7.388	-6.976	-7.729	-8.171	-7.124	-8.186	-6.337	-5.456	-6.064	-7.604	-6.793	-6.465
-0.884	-4.778	-4.12	-4.942	-7.453	-7.043	-7.791	-8.282	-7.24	-8.298	-6.4	-5.512	-6.126	-7.631	-6.834	-6.508
-0.885	-4.787	-4.126	-4.95	-7.525	-7.117	-7.861	-8.411	-7.373	-8.43	-6.472	-5.574	-6.197	-7.663	-6.88	-6.557
-0.886	-4.791	-4.128	-4.954	-7.601	-7.193	-7.933	-8.551	-7.519	-8.574	-6.547	-5.638	-6.271	-7.694	-6.925	-6.606
-0.887	-4.797	-4.131	-4.96	-7.685	-7.277	-8.012	-8.709	-7.681	-8.735	-6.63	-5.707	-6.352	-7.728	-6.974	-6.656
-0.888	-4.806	-4.135	-4.968	-7.778	-7.37	-8.1	-8.882	-7.863	-8.913	-6.721	-5.783	-6.44	-7.766	-7.028	-6.713
-0.889	-4.811	-4.139	-4.974	-7.879	-7.47	-8.195	-9.071	-8.059	-9.103	-6.821	-5.865	-6.536	-7.806	-7.084	-6.772
-0.89	-4.818	-4.143	-4.981	-7.989	-7.579	-8.299	-9.273	-8.269	-9.302	-6.932	-5.953	-6.64	-7.849	-7.143	-6.835
-0.891	-4.826	-4.147	-4.988	-8.11	-7.697	-8.413	-9.486	-8.49	-9.507	-7.054	-6.05	-6.755	-7.894	-7.206	-6.902
-0.892	-4.833	-4.152	-4.996	-8.243	-7.828	-8.54	-9.705	-8.721	-9.712	-7.19	-6.156	-6.883	-7.943	-7.274	-6.974
-0.893	-4.84	-4.155	-5.003	-8.387	-7.968	-8.679	-9.924	-8.952	-9.909	-7.336	-6.271	-7.023	-7.994	-7.345	-7.05
-0.894	-4.847	-4.16	-5.01	-8.544	-8.12	-8.829	-10.14	-9.178	-10.1	-7.498	-6.396	-7.177	-8.049	-7.422	-7.131
-0.895	-4.857	-4.166	-5.019	-8.717	-8.286	-8.997	-10.35	-9.399	-10.27	-7.676	-6.535	-7.348	-8.11	-7.506	-7.218
-0.896	-4.863	-4.17	-5.025	-8.9	-8.463	-9.175	-10.54	-9.604	-10.42	-7.867	-6.682	-7.532	-8.172	-7.592	-7.307
-0.897	-4.871	-4.174	-5.032	-9.096	-8.653	-9.368	-10.72	-9.79	-10.55	-8.07	-6.845	-7.732	-8.237	-7.684	-7.401
-0.898	-4.882	-4.181	-5.043	-9.307	-8.859	-9.579	-10.88	-9.961	-10.66	-8.289	-7.026	-7.952	-8.312	-7.787	-7.504
-0.899	-4.888	-4.185	-5.05	-9.525	-9.072	-9.797	-11.02	-10.1	-10.74	-8.516	-7.219	-8.183	-8.386	-7.892	-7.606
-0.9	-4.896	-4.19	-5.057	-9.75	-9.295	-10.03	-11.13	-10.22	-10.79	-8.755	-7.425	-8.428	-8.465	-8.002	-7.712
-0.901	-4.907	-4.198	-5.068	-9.983	-9.529	-10.27	-11.22	-10.31	-10.81	-9.002	-7.648	-8.689	-8.55	-8.123	-7.824
-0.902	-4.914	-4.202	-5.075	-10.22	-9.766	-10.51	-11.28	-10.37	-10.81	-9.251	-7.884	-8.957	-8.639	-8.247	-7.935
-0.903	-4.924	-4.207	-5.082	-10.45	-10.01	-10.76	-11.32	-10.4	-10.78	-9.502	-8.131	-9.235	-8.73	-8.379	-8.046
-0.904	-4.934	-4.215	-5.092	-10.69	-10.25	-11.01	-11.33	-10.41	-10.74	-9.751	-8.389	-9.521	-8.827	-8.518	-8.158
-0.905	-4.943	-4.22	-5.101	-10.92	-10.5	-11.25	-11.32	-10.4	-10.68	-9.992	-8.658	-9.807	-8.925	-8.664	-8.267
-0.906	-4.952	-4.226	-5.11	-11.14	-10.74	-11.49	-11.3	-10.36	-10.6	-10.22	-8.933	-10.09	-9.027	-8.814	-8.375
-0.907	-4.962	-4.233	-5.12	-11.35	-10.97	-11.72	-11.26	-10.32	-10.52	-10.44	-9.215	-10.37	-9.132	-8.971	-8.479
-0.908	-4.972	-4.24	-5.129	-11.55	-11.2	-11.94	-11.21	-10.26	-10.44	-10.65	-9.504	-10.65	-9.239	-9.134	-8.582
-0.909	-4.982	-4.247	-5.138	-11.73	-11.41	-12.14	-11.14	-10.19	-10.36	-10.83	-9.792	-10.91	-9.349	-9.3	-8.678
-0.91	-4.992	-4.253	-5.148	-11.88	-11.61	-12.32	-11.08	-10.12	-10.27	-10.98	-10.08	-11.15	-9.461	-9.471	-8.77
-0.911	-5.005	-4.262	-5.16	-12.03	-11.8	-12.48	-11.01	-10.05	-10.19	-11.12	-10.37	-11.38	-9.577	-9.65	-8.86
-0.912	-5.014	-4.268	-5.169	-12.14	-11.96	-12.61	-10.94	-9.975	-10.11	-11.23	-10.66	-11.58	-9.69	-9.827	-8.942
-0.913	-5.024	-4.274	-5.179	-12.22	-12.1	-12.72	-10.87	-9.902	-10.03	-11.31	-10.94	-11.76	-9.805	-10.01	-9.021
-0.914	-5.038	-4.284	-5.192	-12.29	-12.22	-12.8	-10.8	-9.835	-9.966	-11.37	-11.21	-11.91	-9.926	-10.2	-9.1
-0.915	-5.048	-4.291	-5.201	-12.32	-12.31	-12.84	-10.73	-9.764	-9.896	-11.4	-11.47	-12.02	-10.04	-10.39	-9.171
-0.916	-5.059	-4.298	-5.211	-12.32	-12.37	-12.86	-10.66	-9.696	-9.829	-11.42	-11.71	-12.11	-10.16	-10.58	-9.24
-0.917	-5.073	-4.309	-5.225	-12.31	-12.41	-12.85	-10.6	-9.633	-9.769	-11.41	-11.94	-12.17	-10.29	-10.78	-9.311
-0.918	-5.082	-4.316	-5.235	-12.28	-12.42	-12.81	-10.54	-9.568	-9.709	-11.39	-12.15	-12.19	-10.41	-10.99	-9.377
-0.919	-5.094	-4.324	-5.247	-12.22	-12.4	-12.75	-10.47	-9.506	-9.651	-11.36	-12.32	-12.18	-10.54	-11.19	-9.443
-0.92	-5.108	-4.335	-5.259	-12.16	-12.36	-12.67	-10.41	-9.447	-9.598	-11.32	-12.47	-12.16	-10.67	-11.4	-9.51
-0.921	-5.119	-4.343	-5.271	-12.08	-12.3	-12.58	-10.36	-9.389	-9.547	-11.27	-12.59	-12.11	-10.79	-11.61	-9.576
-0.922	-5.131	-4.352	-5.282	-11.99	-12.22	-12.47	-10.3	-9.332	-9.496	-11.21	-12.68	-12.04	-10.92	-11.82	-9.641
-0.923	-5.146	-4.362	-5.295	-11.9	-12.13	-12.36	-10.25	-9.278	-9.45	-11.15	-12.73	-11.96	-11.06	-12.03	-9.708
-0.924	-5.159	-4.372	-5.308	-11.81	-12.03	-12.25	-10.2	-9.23	-9.408	-11.09	-12.76	-11.87	-11.19	-12.25	-9.78
-0.925	-5.173	-4.382	-5.321	-11.71	-11.92	-12.14	-10.14	-9.18	-9.366	-11.02	-12.75	-11.77	-11.33	-12.47	-9.85
-0.926	-5.186	-4.391	-5.333	-11.62	-11.8	-12.03	-10.09	-9.131	-9.324	-10.95	-12.71	-11.66	-11.47	-12.69	-9.922
-0.927	-5.202	-4.403	-5.349	-11.53	-11.69	-11.92	-10.05	-9.09	-9.29	-10.88	-12.66	-11.56	-11.61	-12.91	-10
-0.928	-5.214	-4.413	-5.361	-11.43	-11.57	-11.81	-10.01	-9.045	-9.254	-10.82	-12.58	-11.45	-11.76	-13.13	-10.08
-0.929	-5.228	-4.423	-5.375	-11.34	-11.46	-11.7	-9.964	-9.003	-9.219	-10.75	-12.49	-11.35	-11.9	-13.35	-10.16
-0.93	-5.245	-4.437	-5.391	-11.25	-11.35	-11.6	-9.928	-8.968	-9.191	-10.69	-12.39	-11.26	-12.05	-13.57	-10.25
-0.931	-5.258	-4.446	-5.404	-11.16	-11.24	-11.51	-9.887	-8.928	-9.159	-10.63	-12.28	-11.16	-12.2	-13.78	-10.33
-0.932	-5.273	-4.456	-5.418	-11.08	-11.14	-11.41	-9.85	-8.891	-9.131	-10.57	-12.16	-11.07	-12.35	-13.99	-10.42
-0.933	-5.291	-4.471	-5.435	-11	-11.04	-11.33	-9.819	-8.86	-9.107	-10.51	-12.05	-10.99	-12.5	-14.19	-10.52
-0.934	-5.304	-4.481	-5.448	-10.92	-10.94	-11.24	-9.785	-8.826	-9.08	-10.46	-11.93	-10.91	-12.66	-14.38	-10.62
-0.935	-5.32	-4.493	-5.464	-10.84	-10.85	-11.16	-9.755	-8.794	-9.056	-10.41	-11.82	-10.83	-12.81	-14.56	-10.72
-0.936	-5.339	-4.507	-5.481	-10.77	-10.76	-11.08	-9.727	-8.766	-9.035	-10.36	-11.71	-10.76	-12.96	-14.72	-10.82
-0.937	-5.354	-4.518	-5.496	-10.7	-10.68	-11.01	-9.699	-8.738	-9.014	-10.32	-11.6	-10.7	-13.12	-14.88	-10.93
-0.938	-5.37	-4.531	-5.512	-10.63	-10.59	-10.94	-9.671	-8.711	-8.993	-10.28	-11.5	-10.64	-13.27	-15.01	-11.04
-0.939	-5.387	-4.545	-5.529	-10.57	-10.52	-10.87	-9.645	-8.684	-8.974	-10.24	-11.4	-10.58	-13.42	-15.13	-11.15
-0.94	-5.405	-4.558	-5.546	-10.5	-10.44	-10.81	-9.623	-8.661	-8.957	-10.21	-11.31	-10.53	-13.56	-15.23	-11.26
-0.941	-5.422	-4.571	-5.562	-10.44	-10.37	-10.75	-9.598	-8.636	-8.939	-10.17	-11.22	-10.48	-13.71	-15.31	-11.38
-0.942	-5.44	-4.585	-5.579	-10.38	-10.3	-10.69	-9.574	-8.611	-8.921	-10.14	-11.14	-10.43	-13.84	-15.37	-11.49
-0.943	-5.461	-4.601	-5.599	-10.33	-10.24	-10.63	-9.556	-8.593	-8.909	-10.12	-11.06	-10.39	-13.98	-15.42	-11.62
-0.944	-5.479	-4.614	-5.615	-10.27	-10.18	-10.58	-9.531	-8.568	-8.892	-10.09	-10.99	-10.35	-14.11	-15.44	-11.74
-0.945	-5.497	-4.628	-5.632	-10.22	-10.12	-10.52	-9.509	-8.545	-8.876	-10.06	-10.92	-10.31	-14.23	-15.45	-11.86
-0.946	-5.519	-4.645	-5.652	-10.17	-10.07	-10.48	-9.493	-8.529	-8.867	-10.04	-10.86	-10.28	-14.34	-15.44	-11.98
-0.947	-5.536	-4.659	-5.669	-10.12	-10.01	-10.43	-9.472	-8.507	-8.851	-10.02	-10.79	-10.24	-14.45	-15.41	-12.1
-0.948	-5.555	-4.674	-5.688	-10.07	-9.96	-10.38	-9.453	-8.487	-8.838	-10.01	-10.74	-10.21	-14.54	-15.36	-12.22
-0.949	-5.577	-4.693	-5.71	-10.03	-9.914	-10.34	-9.439	-8.472	-8.83	-9.994	-10.68	-10.18	-14.63	-15.31	-12.34
-0.95	-5.595	-4.707	-5.727	-9.987	-9.866	-10.3	-9.42	-8.452	-8.817	-9.979	-10.63	-10.15	-14.71	-15.23	-12.46
-0.951	-5.616	-4.723	-5.746	-9.945	-9.821	-10.26	-9.403	-8.434	-8.806	-9.966	-10.59	-10.13	-14.77	-15.15	-12.58
-0.952	-5.637	-4.74	-5.768	-9.907	-9.779	-10.22	-9.388	-8.418	-8.797	-9.956	-10.54	-10.11	-14.83	-15.07	-12.69
-0.953	-5.657	-4.757	-5.788	-9.869	-9.739	-10.18	-9.373	-8.401	-8.787	-9.946	-10.5	-10.08	-14.87	-14.97	-12.8
-0.954	-5.678	-4.774	-5.809	-9.832	-9.7	-10.14	-9.358	-8.385	-8.777	-9.936	-10.46	-10.06	-14.91	-14.87	-12.91
-0.955	-5.7	-4.791	-5.829	-9.796	-9.662	-10.1	-9.343	-8.369	-8.768	-9.928	-10.42	-10.04	-14.93	-14.76	-13.01
-0.956	-5.722	-4.809	-5.851	-9.764	-9.628	-10.07	-9.331	-8.357	-8.762	-9.922	-10.39	-10.03	-14.94	-14.66	-13.11
-0.957	-5.743	-4.826	-5.872	-9.731	-9.593	-10.04	-9.316	-8.341	-8.753	-9.914	-10.35	-10.01	-14.95	-14.55	-13.2
-0.958	-5.765	-4.844	-5.893	-9.699	-9.56	-10	-9.302	-8.325	-8.744	-9.906	-10.32	-9.99	-14.94	-14.43	-13.28
-0.959	-5.789	-4.864	-5.917	-9.673	-9.532	-9.977	-9.293	-8.316	-8.741	-9.905	-10.29	-9.979	-14.92	-14.33	-13.37
-0.96	-5.81	-4.882	-5.938	-9.644	-9.501	-9.946	-9.28	-8.3	-8.732	-9.899	-10.26	-9.964	-14.89	-14.21	-13.44
-0.961	-5.832	-4.9	-5.959	-9.616	-9.472	-9.917	-9.267	-8.287	-8.725	-9.894	-10.23	-9.949	-14.86	-14.1	-13.51
-0.962	-5.859	-4.922	-5.985	-9.595	-9.451	-9.894	-9.261	-8.279	-8.724	-9.897	-10.21	-9.942	-14.82	-14	-13.57
-0.963	-5.881	-4.939	-6.006	-9.569	-9.424	-9.867	-9.249	-8.266	-8.716	-9.892	-10.18	-9.928	-14.77	-13.89	-13.63
-0.964	-5.903	-4.958	-6.029	-9.545	-9.399	-9.841	-9.237	-8.254	-8.71	-9.889	-10.16	-9.916	-14.72	-13.79	-13.67
-0.965	-5.93	-4.981	-6.055	-9.527	-9.379	-9.821	-9.231	-8.247	-8.709	-9.891	-10.14	-9.909	-14.66	-13.69	-13.72
-0.966	-5.952	-4.999	-6.077	-9.505	-9.358	-9.797	-9.221	-8.235	-8.702	-9.889	-10.11	-9.899	-14.59	-13.59	-13.75
-0.967	-5.976	-5.02	-6.101	-9.486	-9.337	-9.777	-9.212	-8.225	-8.698	-9.888	-10.09	-9.89	-14.52	-13.49	-13.78
-0.968	-6.002	-5.042	-6.126	-9.469	-9.32	-9.759	-9.206	-8.218	-8.696	-9.89	-10.08	-9.885	-14.45	-13.4	-13.8
-0.969	-6.027	-5.062	-6.15	-9.451	-9.302	-9.74	-9.198	-8.208	-8.692	-9.891	-10.06	-9.879	-14.38	-13.31	-13.81
-0.97	-6.051	-5.082	-6.175	-9.435	-9.285	-9.721	-9.189	-8.201	-8.688	-9.891	-10.04	-9.873	-14.3	-13.22	-13.82
-0.971	-6.077	-5.104	-6.2	-9.42	-9.27	-9.704	-9.182	-8.192	-8.685	-9.892	-10.03	-9.868	-14.22	-13.14	-13.83
-0.972	-6.103	-5.126	-6.226	-9.406	-9.257	-9.689	-9.177	-8.187	-8.684	-9.897	-10.02	-9.865	-14.15	-13.06	-13.83
-0.973	-6.128	-5.147	-6.253	-9.393	-9.243	-9.673	-9.169	-8.178	-8.68	-9.898	-10	-9.858	-14.06	-12.98	-13.82
-0.974	-6.154	-5.169	-6.277	-9.378	-9.229	-9.657	-9.161	-8.169	-8.676	-9.899	-9.988	-9.853	-13.98	-12.9	-13.81
-0.975	-6.182	-5.194	-6.306	-9.371	-9.221	-9.648	-9.16	-8.166	-8.677	-9.906	-9.981	-9.854	-13.9	-12.83	-13.8
-0.976	-6.207	-5.215	-6.33	-9.356	-9.207	-9.632	-9.151	-8.156	-8.672	-9.907	-9.969	-9.849	-13.82	-12.76	-13.78
-0.977	-6.233	-5.236	-6.356	-9.342	-9.194	-9.617	-9.143	-8.147	-8.667	-9.909	-9.958	-9.845	-13.74	-12.69	-13.76
-0.978	-6.263	-5.262	-6.385	-9.335	-9.188	-9.61	-9.142	-8.144	-8.668	-9.919	-9.954	-9.848	-13.66	-12.63	-13.74
-0.979	-6.288	-5.283	-6.41	-9.322	-9.176	-9.596	-9.133	-8.133	-8.662	-9.921	-9.945	-9.845	-13.58	-12.56	-13.71
-0.98	-6.315	-5.306	-6.437	-9.311	-9.165	-9.584	-9.126	-8.125	-8.658	-9.925	-9.937	-9.846	-13.5	-12.5	-13.68
-0.981	-6.344	-5.332	-6.466	-9.304	-9.159	-9.577	-9.124	-8.121	-8.659	-9.933	-9.935	-9.85	-13.43	-12.44	-13.65
-0.982	-6.37	-5.354	-6.491	-9.293	-9.148	-9.565	-9.115	-8.111	-8.653	-9.937	-9.928	-9.849	-13.35	-12.38	-13.61
-0.983	-6.397	-5.377	-6.518	-9.283	-9.139	-9.554	-9.107	-8.103	-8.649	-9.941	-9.923	-9.85	-13.28	-12.33	-13.58
-0.984	-6.426	-5.403	-6.547	-9.274	-9.132	-9.546	-9.103	-8.097	-8.646	-9.948	-9.922	-9.854	-13.21	-12.28	-13.54
-0.985	-6.453	-5.426	-6.574	-9.265	-9.123	-9.536	-9.097	-8.089	-8.643	-9.953	-9.918	-9.856	-13.14	-12.23	-13.5
-0.986	-6.481	-5.451	-6.602	-9.256	-9.115	-9.527	-9.089	-8.08	-8.638	-9.957	-9.914	-9.858	-13.07	-12.18	-13.46
-0.987	-6.509	-5.477	-6.63	-9.246	-9.106	-9.517	-9.082	-8.072	-8.633	-9.962	-9.912	-9.861	-13	-12.13	-13.42
-0.988	-6.538	-5.502	-6.658	-9.24	-9.1	-9.509	-9.078	-8.066	-8.632	-9.97	-9.912	-9.865	-12.94	-12.09	-13.39
-0.989	-6.565	-5.526	-6.685	-9.228	-9.091	-9.499	-9.069	-8.056	-8.625	-9.972	-9.908	-9.866	-12.87	-12.04	-13.34
-0.99	-6.593	-5.55	-6.713	-9.218	-9.082	-9.488	-9.061	-8.045	-8.619	-9.975	-9.905	-9.867	-12.81	-12	-13.3
-0.991	-6.623	-5.577	-6.743	-9.212	-9.077	-9.482	-9.057	-8.041	-8.618	-9.982	-9.907	-9.875	-12.75	-11.96	-13.26
-0.992	-6.648	-5.601	-6.77	-9.199	-9.067	-9.471	-9.047	-8.029	-8.61	-9.983	-9.902	-9.875	-12.69	-11.92	-13.21
-0.993	-6.676	-5.625	-6.798	-9.188	-9.056	-9.459	-9.038	-8.017	-8.604	-9.987	-9.898	-9.874	-12.63	-11.88	-13.17
-0.994	-6.707	-5.654	-6.829	-9.183	-9.052	-9.453	-9.035	-8.015	-8.603	-9.995	-9.901	-9.881	-12.58	-11.85	-13.13
-0.995	-6.733	-5.676	-6.856	-9.17	-9.041	-9.441	-9.023	-8.004	-8.594	-9.995	-9.896	-9.88	-12.52	-11.81	-13.08
-0.996	-6.761	-5.701	-6.884	-9.158	-9.031	-9.429	-9.014	-7.992	-8.587	-9.996	-9.891	-9.879	-12.47	-11.78	-13.03
-0.997	-6.792	-5.729	-6.915	-9.151	-9.024	-9.422	-9.008	-7.986	-8.584	-10	-9.892	-9.884	-12.42	-11.75	-12.99
-0.998	-6.818	-5.752	-6.942	-9.138	-9.013	-9.41	-8.997	-7.974	-8.576	-10	-9.887	-9.882	-12.37	-11.71	-12.95
-0.999	-6.846	-5.778	-6.97	-9.126	-9.003	-9.398	-8.987	-7.963	-8.568	-10	-9.882	-9.882	-12.32	-11.68	-12.9
-1	-6.875	-5.805	-7.001	-9.117	-8.995	-9.389	-8.98	-7.955	-8.563	-10	-9.88	-9.883	-12.27	-11.65	-12.86
-1.001	-6.903	-5.829	-7.029	-9.104	-8.984	-9.377	-8.97	-7.945	-8.556	-10	-9.875	-9.882	-12.23	-11.62	-12.82
-1.002	-6.93	-5.855	-7.058	-9.091	-8.973	-9.365	-8.959	-7.933	-8.548	-10	-9.869	-9.88	-12.18	-11.58	-12.78
-1.003	-6.958	-5.88	-7.087	-9.078	-8.962	-9.352	-8.948	-7.921	-8.54	-10	-9.863	-9.877	-12.13	-11.55	-12.73
-1.004	-6.987	-5.906	-7.116	-9.067	-8.952	-9.341	-8.94	-7.912	-8.535	-10	-9.859	-9.877	-12.09	-11.53	-12.69
-1.005	-7.015	-5.931	-7.143	-9.052	-8.939	-9.327	-8.927	-7.9	-8.527	-9.999	-9.85	-9.872	-12.05	-11.5	-12.65
-1.006	-7.042	-5.955	-7.171	-9.036	-8.926	-9.312	-8.915	-7.886	-8.517	-9.997	-9.841	-9.867	-12	-11.47	-12.61
-1.007	-7.072	-5.983	-7.201	-9.026	-8.918	-9.303	-8.908	-7.878	-8.513	-9.999	-9.836	-9.867	-11.97	-11.45	-12.57
-1.008	-7.098	-6.005	-7.227	-9.009	-8.901	-9.286	-8.894	-7.864	-8.502	-9.992	-9.825	-9.858	-11.92	-11.41	-12.53
-1.009	-7.124	-6.029	-7.254	-8.992	-8.886	-9.271	-8.88	-7.849	-8.491	-9.985	-9.813	-9.851	-11.88	-11.39	-12.48
-1.01	-7.154	-6.057	-7.285	-8.981	-8.878	-9.261	-8.872	-7.842	-8.487	-9.983	-9.808	-9.848	-11.85	-11.36	-12.45
-1.011	-7.179	-6.08	-7.31	-8.962	-8.86	-9.244	-8.857	-7.827	-8.475	-9.974	-9.793	-9.838	-11.81	-11.33	-12.41
-1.012	-7.204	-6.103	-7.337	-8.945	-8.845	-9.228	-8.843	-7.811	-8.463	-9.965	-9.78	-9.829	-11.77	-11.31	-12.37
-1.013	-7.234	-6.13	-7.367	-8.932	-8.834	-9.217	-8.835	-7.804	-8.458	-9.961	-9.771	-9.824	-11.74	-11.28	-12.33
-1.014	-7.258	-6.153	-7.392	-8.913	-8.817	-9.199	-8.819	-7.787	-8.445	-9.948	-9.756	-9.812	-11.7	-11.26	-12.29
-1.015	-7.284	-6.176	-7.419	-8.896	-8.801	-9.183	-8.805	-7.77	-8.435	-9.939	-9.742	-9.801	-11.66	-11.23	-12.26
-1.016	-7.311	-6.201	-7.447	-8.88	-8.786	-9.168	-8.794	-7.759	-8.427	-9.931	-9.728	-9.79	-11.63	-11.2	-12.22
-1.017	-7.336	-6.224	-7.473	-8.861	-8.77	-9.152	-8.779	-7.746	-8.416	-9.918	-9.712	-9.777	-11.6	-11.18	-12.19
-1.018	-7.361	-6.249	-7.499	-8.842	-8.753	-9.135	-8.765	-7.733	-8.405	-9.904	-9.694	-9.764	-11.56	-11.15	-12.15
-1.019	-7.386	-6.272	-7.525	-8.824	-8.736	-9.119	-8.751	-7.718	-8.395	-9.891	-9.675	-9.75	-11.53	-11.12	-12.12
-1.02	-7.412	-6.296	-7.551	-8.808	-8.721	-9.104	-8.739	-7.707	-8.387	-9.88	-9.659	-9.739	-11.5	-11.1	-12.08
-1.021	-7.435	-6.317	-7.576	-8.787	-8.702	-9.086	-8.723	-7.69	-8.376	-9.862	-9.637	-9.72	-11.47	-11.07	-12.05
-1.022	-7.459	-6.339	-7.6	-8.766	-8.682	-9.068	-8.707	-7.675	-8.365	-9.845	-9.615	-9.702	-11.43	-11.04	-12.01
-1.023	-7.485	-6.363	-7.626	-8.751	-8.668	-9.055	-8.697	-7.667	-8.36	-9.831	-9.598	-9.691	-11.4	-11.02	-11.99
-1.024	-7.507	-6.383	-7.649	-8.729	-8.646	-9.034	-8.679	-7.648	-8.347	-9.81	-9.572	-9.669	-11.37	-10.99	-11.95
-1.025	-7.529	-6.403	-7.671	-8.707	-8.627	-9.015	-8.662	-7.631	-8.335	-9.791	-9.547	-9.648	-11.34	-10.96	-11.92
-1.026	-7.556	-6.428	-7.699	-8.693	-8.614	-9.004	-8.655	-7.625	-8.332	-9.778	-9.529	-9.635	-11.31	-10.94	-11.89
-1.027	-7.575	-6.446	-7.72	-8.67	-8.592	-8.984	-8.636	-7.606	-8.319	-9.755	-9.501	-9.611	-11.28	-10.91	-11.86
-1.028	-7.596	-6.466	-7.742	-8.649	-8.571	-8.965	-8.62	-7.592	-8.308	-9.734	-9.475	-9.589	-11.24	-10.88	-11.83
-1.029	-7.62	-6.489	-7.767	-8.633	-8.556	-8.951	-8.61	-7.582	-8.303	-9.717	-9.453	-9.573	-11.22	-10.85	-11.8
-1.03	-7.639	-6.507	-7.787	-8.609	-8.533	-8.931	-8.592	-7.566	-8.291	-9.692	-9.423	-9.548	-11.18	-10.82	-11.77
-1.031	-7.66	-6.526	-7.809	-8.59	-8.513	-8.914	-8.578	-7.551	-8.282	-9.67	-9.396	-9.526	-11.15	-10.79	-11.74
-1.032	-7.681	-6.546	-7.832	-8.571	-8.496	-8.898	-8.564	-7.54	-8.274	-9.65	-9.37	-9.505	-11.12	-10.76	-11.71
-1.033	-7.701	-6.564	-7.852	-8.549	-8.477	-8.88	-8.549	-7.525	-8.265	-9.627	-9.34	-9.481	-11.09	-10.73	-11.68
-1.034	-7.72	-6.582	-7.872	-8.527	-8.456	-8.862	-8.533	-7.511	-8.255	-9.603	-9.31	-9.456	-11.06	-10.7	-11.65
-1.035	-7.738	-6.599	-7.891	-8.507	-8.436	-8.844	-8.518	-7.496	-8.246	-9.579	-9.281	-9.432	-11.03	-10.67	-11.62
-1.036	-7.757	-6.618	-7.911	-8.489	-8.419	-8.829	-8.506	-7.485	-8.24	-9.559	-9.254	-9.41	-11	-10.65	-11.6
-1.037	-7.775	-6.633	-7.929	-8.467	-8.397	-8.81	-8.489	-7.471	-8.23	-9.534	-9.222	-9.384	-10.97	-10.61	-11.57
-1.038	-7.792	-6.648	-7.947	-8.446	-8.376	-8.792	-8.474	-7.456	-8.22	-9.508	-9.191	-9.357	-10.94	-10.58	-11.54
-1.039	-7.812	-6.667	-7.967	-8.431	-8.362	-8.779	-8.464	-7.448	-8.218	-9.491	-9.167	-9.338	-10.91	-10.56	-11.51
-1.04	-7.825	-6.68	-7.982	-8.408	-8.338	-8.76	-8.445	-7.431	-8.206	-9.463	-9.133	-9.308	-10.88	-10.52	-11.48
-1.041	-7.84	-6.694	-7.997	-8.386	-8.317	-8.74	-8.428	-7.417	-8.197	-9.438	-9.1	-9.282	-10.84	-10.49	-11.45
-1.042	-7.858	-6.712	-8.016	-8.371	-8.303	-8.73	-8.42	-7.411	-8.195	-9.422	-9.076	-9.264	-10.82	-10.47	-11.43
-1.043	-7.871	-6.724	-8.029	-8.348	-8.279	-8.709	-8.402	-7.393	-8.186	-9.395	-9.042	-9.234	-10.79	-10.43	-11.4
-1.044	-7.884	-6.737	-8.043	-8.327	-8.258	-8.692	-8.386	-7.38	-8.176	-9.369	-9.01	-9.209	-10.75	-10.4	-11.37
-1.045	-7.901	-6.753	-8.061	-8.313	-8.244	-8.68	-8.376	-7.372	-8.175	-9.349	-8.985	-9.189	-10.73	-10.38	-11.35
-1.046	-7.911	-6.763	-8.072	-8.291	-8.221	-8.661	-8.359	-7.358	-8.165	-9.321	-8.952	-9.162	-10.69	-10.34	-11.32
-1.047	-7.923	-6.775	-8.084	-8.271	-8.202	-8.644	-8.344	-7.345	-8.157	-9.297	-8.921	-9.137	-10.66	-10.31	-11.29
-1.048	-7.937	-6.787	-8.098	-8.254	-8.185	-8.631	-8.332	-7.336	-8.154	-9.276	-8.893	-9.113	-10.64	-10.28	-11.26
-1.049	-7.947	-6.797	-8.109	-8.234	-8.165	-8.615	-8.319	-7.324	-8.148	-9.252	-8.863	-9.09	-10.61	-10.25	-11.23
-1.05	-7.957	-6.807	-8.119	-8.216	-8.145	-8.599	-8.303	-7.313	-8.141	-9.228	-8.834	-9.065	-10.58	-10.22	-11.2
-1.051	-7.967	-6.817	-8.129	-8.197	-8.125	-8.584	-8.288	-7.303	-8.136	-9.204	-8.804	-9.04	-10.54	-10.19	-11.18
-1.052	-7.977	-6.827	-8.14	-8.182	-8.11	-8.573	-8.277	-7.294	-8.134	-9.184	-8.778	-9.021	-10.52	-10.16	-11.15
-1.053	-7.985	-6.835	-8.148	-8.164	-8.091	-8.554	-8.26	-7.282	-8.127	-9.159	-8.747	-8.995	-10.48	-10.13	-11.12
-1.054	-7.991	-6.841	-8.156	-8.144	-8.072	-8.539	-8.245	-7.272	-8.121	-9.134	-8.717	-8.97	-10.45	-10.1	-11.09
-1.055	-8.001	-6.852	-8.166	-8.132	-8.058	-8.529	-8.237	-7.267	-8.122	-9.117	-8.695	-8.953	-10.43	-10.07	-11.07
-1.056	-8.006	-6.857	-8.171	-8.112	-8.036	-8.513	-8.22	-7.256	-8.115	-9.092	-8.663	-8.926	-10.4	-10.04	-11.04
-1.057	-8.011	-6.861	-8.175	-8.094	-8.017	-8.498	-8.205	-7.246	-8.11	-9.068	-8.634	-8.904	-10.37	-10.01	-11.01
-1.058	-8.02	-6.871	-8.185	-8.084	-8.006	-8.491	-8.199	-7.243	-8.112	-9.052	-8.614	-8.888	-10.34	-9.983	-10.99
-1.059	-8.023	-6.873	-8.187	-8.064	-7.985	-8.474	-8.183	-7.229	-8.105	-9.026	-8.583	-8.862	-10.31	-9.95	-10.96
-1.06	-8.025	-6.877	-8.191	-8.047	-7.967	-8.46	-8.169	-7.22	-8.101	-9.004	-8.554	-8.839	-10.28	-9.92	-10.93
-1.061	-8.031	-6.883	-8.197	-8.036	-7.956	-8.453	-8.16	-7.217	-8.103	-8.989	-8.533	-8.823	-10.25	-9.895	-10.91
-1.062	-8.032	-6.884	-8.197	-8.018	-7.937	-8.439	-8.146	-7.206	-8.098	-8.966	-8.505	-8.8	-10.22	-9.863	-10.88
-1.063	-8.035	-6.886	-8.199	-8.004	-7.921	-8.427	-8.133	-7.199	-8.095	-8.947	-8.48	-8.78	-10.19	-9.834	-10.85
-1.064	-8.039	-6.891	-8.203	-7.993	-7.908	-8.419	-8.124	-7.194	-8.095	-8.931	-8.459	-8.764	-10.17	-9.807	-10.83
-1.065	-8.039	-6.891	-8.203	-7.979	-7.893	-8.408	-8.113	-7.187	-8.093	-8.912	-8.434	-8.745	-10.14	-9.779	-10.8
-1.066	-8.04	-6.892	-8.203	-7.965	-7.877	-8.397	-8.101	-7.18	-8.091	-8.894	-8.41	-8.724	-10.11	-9.751	-10.78
-1.067	-8.04	-6.892	-8.203	-7.952	-7.863	-8.388	-8.091	-7.173	-8.091	-8.878	-8.388	-8.707	-10.08	-9.723	-10.75
-1.068	-8.04	-6.893	-8.203	-7.942	-7.851	-8.381	-8.082	-7.17	-8.092	-8.864	-8.369	-8.695	-10.06	-9.698	-10.73
-1.069	-8.038	-6.891	-8.201	-7.929	-7.836	-8.37	-8.071	-7.162	-8.089	-8.845	-8.345	-8.676	-10.03	-9.67	-10.7
-1.07	-8.036	-6.889	-8.198	-7.915	-7.821	-8.361	-8.06	-7.154	-8.087	-8.829	-8.322	-8.657	-10	-9.642	-10.68
-1.071	-8.036	-6.89	-8.199	-7.909	-7.813	-8.358	-8.056	-7.155	-8.093	-8.819	-8.308	-8.647	-9.979	-9.621	-10.66
-1.072	-8.031	-6.885	-8.194	-7.894	-7.798	-8.346	-8.044	-7.145	-8.089	-8.8	-8.284	-8.628	-9.951	-9.591	-10.63
-1.073	-8.027	-6.881	-8.19	-7.882	-7.783	-8.337	-8.033	-7.139	-8.087	-8.784	-8.263	-8.611	-9.924	-9.564	-10.6
-1.074	-8.028	-6.882	-8.191	-7.878	-7.778	-8.337	-8.032	-7.14	-8.093	-8.779	-8.251	-8.605	-9.904	-9.545	-10.59
-1.075	-8.021	-6.876	-8.184	-7.864	-7.763	-8.326	-8.02	-7.132	-8.09	-8.762	-8.229	-8.586	-9.876	-9.516	-10.56
-1.076	-8.016	-6.87	-8.178	-7.854	-7.752	-8.319	-8.012	-7.126	-8.091	-8.748	-8.211	-8.573	-9.85	-9.492	-10.54
-1.077	-8.015	-6.87	-8.176	-7.85	-7.746	-8.318	-8.01	-7.127	-8.096	-8.741	-8.2	-8.564	-9.829	-9.473	-10.52
-1.078	-8.008	-6.862	-8.169	-7.839	-7.732	-8.309	-8.001	-7.12	-8.094	-8.727	-8.181	-8.548	-9.803	-9.447	-10.49
-1.079	-8.001	-6.857	-8.163	-7.829	-7.722	-8.304	-7.994	-7.115	-8.095	-8.715	-8.164	-8.536	-9.779	-9.424	-10.47
-1.08	-7.998	-6.852	-8.158	-7.824	-7.714	-8.301	-7.991	-7.113	-8.097	-8.706	-8.151	-8.528	-9.758	-9.403	-10.45
-1.081	-7.99	-6.845	-8.15	-7.815	-7.703	-8.295	-7.986	-7.108	-8.098	-8.694	-8.136	-8.517	-9.737	-9.381	-10.43
-1.082	-7.984	-6.838	-8.144	-7.808	-7.693	-8.291	-7.981	-7.104	-8.1	-8.683	-8.122	-8.506	-9.713	-9.361	-10.41
-1.083	-7.977	-6.831	-8.136	-7.801	-7.684	-8.287	-7.976	-7.099	-8.101	-8.673	-8.109	-8.495	-9.692	-9.339	-10.39
-1.084	-7.971	-6.826	-8.13	-7.796	-7.677	-8.286	-7.975	-7.098	-8.105	-8.667	-8.098	-8.489	-9.673	-9.322	-10.38
-1.085	-7.963	-6.817	-8.122	-7.786	-7.667	-8.28	-7.969	-7.092	-8.105	-8.655	-8.084	-8.479	-9.651	-9.301	-10.36
-1.086	-7.954	-6.809	-8.112	-7.778	-7.657	-8.276	-7.963	-7.086	-8.105	-8.645	-8.07	-8.466	-9.63	-9.28	-10.34
-1.087	-7.949	-6.804	-8.108	-7.777	-7.653	-8.278	-7.964	-7.087	-8.112	-8.642	-8.063	-8.463	-9.614	-9.267	-10.33
-1.088	-7.939	-6.793	-8.098	-7.768	-7.641	-8.272	-7.958	-7.08	-8.11	-8.632	-8.049	-8.452	-9.592	-9.248	-10.31
-1.089	-7.93	-6.784	-8.087	-7.761	-7.631	-8.269	-7.952	-7.074	-8.111	-8.624	-8.036	-8.441	-9.572	-9.229	-10.29
-1.09	-7.926	-6.78	-8.084	-7.762	-7.63	-8.272	-7.955	-7.076	-8.12	-8.624	-8.034	-8.442	-9.56	-9.219	-10.28
-1.091	-7.914	-6.768	-8.072	-7.753	-7.618	-8.267	-7.948	-7.067	-8.118	-8.615	-8.019	-8.431	-9.539	-9.2	-10.26
-1.092	-7.905	-6.758	-8.062	-7.747	-7.61	-8.264	-7.945	-7.061	-8.119	-8.609	-8.008	-8.423	-9.521	-9.184	-10.25
-1.093	-7.9	-6.752	-8.056	-7.747	-7.608	-8.267	-7.946	-7.061	-8.127	-8.609	-8.005	-8.421	-9.509	-9.174	-10.24
-1.094	-7.888	-6.741	-8.045	-7.739	-7.598	-8.263	-7.941	-7.053	-8.127	-8.601	-7.993	-8.413	-9.491	-9.158	-10.23
-1.095	-7.879	-6.731	-8.036	-7.734	-7.591	-8.262	-7.938	-7.048	-8.13	-8.596	-7.985	-8.407	-9.476	-9.145	-10.22
-1.096	-7.872	-6.723	-8.028	-7.733	-7.587	-8.263	-7.937	-7.045	-8.134	-8.593	-7.979	-8.403	-9.463	-9.135	-10.21
-1.097	-7.861	-6.712	-8.018	-7.728	-7.58	-8.261	-7.934	-7.039	-8.137	-8.588	-7.972	-8.398	-9.448	-9.122	-10.2
-1.098	-7.852	-6.703	-8.008	-7.724	-7.573	-8.26	-7.932	-7.031	-8.139	-8.582	-7.963	-8.392	-9.434	-9.111	-10.19
-1.099	-7.843	-6.694	-7.999	-7.719	-7.567	-8.261	-7.929	-7.026	-8.142	-8.578	-7.956	-8.387	-9.422	-9.099	-10.18
-1.1	-7.836	-6.685	-7.991	-7.719	-7.564	-8.263	-7.93	-7.023	-8.147	-8.578	-7.953	-8.385	-9.412	-9.091	-10.17
-1.101	-7.826	-6.674	-7.981	-7.714	-7.557	-8.26	-7.926	-7.014	-8.149	-8.573	-7.945	-8.379	-9.399	-9.08	-10.17
-1.102	-7.816	-6.664	-7.971	-7.709	-7.55	-8.259	-7.923	-7.006	-8.151	-8.569	-7.938	-8.373	-9.386	-9.07	-10.16
-1.103	-7.81	-6.657	-7.965	-7.712	-7.551	-8.265	-7.927	-7.005	-8.159	-8.573	-7.939	-8.376	-9.381	-9.067	-10.16
-1.104	-7.799	-6.645	-7.953	-7.705	-7.542	-8.261	-7.922	-6.994	-8.159	-8.567	-7.929	-8.368	-9.368	-9.055	-10.15
-1.105	-7.787	-6.634	-7.942	-7.701	-7.536	-8.261	-7.919	-6.986	-8.161	-8.563	-7.923	-8.363	-9.358	-9.045	-10.15
-1.106	-7.782	-6.629	-7.937	-7.704	-7.537	-8.267	-7.924	-6.985	-8.169	-8.568	-7.925	-8.367	-9.354	-9.045	-10.15
-1.107	-7.769	-6.618	-7.926	-7.698	-7.528	-8.264	-7.918	-6.976	-8.168	-8.563	-7.915	-8.36	-9.342	-9.034	-10.15
-1.108	-7.759	-6.607	-7.916	-7.694	-7.523	-8.264	-7.917	-6.971	-8.171	-8.561	-7.91	-8.357	-9.334	-9.027	-10.14
-1.109	-7.754	-6.601	-7.91	-7.697	-7.524	-8.27	-7.92	-6.97	-8.178	-8.565	-7.911	-8.36	-9.331	-9.025	-10.15
-1.11	-7.742	-6.588	-7.899	-7.692	-7.517	-8.269	-7.917	-6.961	-8.18	-8.561	-7.904	-8.354	-9.322	-9.017	-10.15
-1.111	-7.733	-6.579	-7.889	-7.689	-7.512	-8.269	-7.915	-6.956	-8.182	-8.561	-7.899	-8.351	-9.316	-9.012	-10.15
-1.112	-7.725	-6.572	-7.882	-7.69	-7.511	-8.274	-7.917	-6.956	-8.188	-8.563	-7.898	-8.353	-9.313	-9.01	-10.15
-1.113	-7.715	-6.56	-7.873	-7.688	-7.506	-8.275	-7.917	-6.951	-8.191	-8.563	-7.894	-8.35	-9.307	-9.004	-10.15
-1.114	-7.706	-6.551	-7.864	-7.686	-7.502	-8.277	-7.916	-6.947	-8.193	-8.562	-7.891	-8.349	-9.303	-9	-10.15
-1.115	-7.698	-6.542	-7.856	-7.685	-7.5	-8.279	-7.916	-6.944	-8.198	-8.561	-7.888	-8.347	-9.3	-8.998	-10.16
-1.116	-7.69	-6.534	-7.849	-7.686	-7.499	-8.284	-7.918	-6.943	-8.203	-8.565	-7.888	-8.35	-9.299	-8.997	-10.17
-1.117	-7.68	-6.524	-7.839	-7.683	-7.495	-8.283	-7.916	-6.941	-8.205	-8.562	-7.883	-8.346	-9.296	-8.992	-10.17
-1.118	-7.671	-6.514	-7.83	-7.681	-7.491	-8.286	-7.915	-6.936	-8.207	-8.561	-7.879	-8.344	-9.293	-8.988	-10.18
-1.119	-7.665	-6.508	-7.825	-7.686	-7.495	-8.293	-7.92	-6.941	-8.215	-8.568	-7.882	-8.35	-9.296	-8.992	-10.19
-1.12	-7.655	-6.497	-7.815	-7.681	-7.489	-8.293	-7.917	-6.936	-8.216	-8.565	-7.876	-8.345	-9.292	-8.986	-10.19
-1.121	-7.645	-6.487	-7.806	-7.68	-7.485	-8.295	-7.916	-6.933	-8.217	-8.565	-7.872	-8.343	-9.29	-8.984	-10.2
-1.122	-7.641	-6.482	-7.803	-7.686	-7.489	-8.306	-7.923	-6.938	-8.227	-8.575	-7.877	-8.35	-9.296	-8.989	-10.21
-1.123	-7.63	-6.471	-7.791	-7.681	-7.483	-8.304	-7.92	-6.933	-8.226	-8.571	-7.87	-8.346	-9.291	-8.985	-10.22
-1.124	-7.621	-6.462	-7.783	-7.68	-7.481	-8.308	-7.919	-6.932	-8.228	-8.572	-7.866	-8.344	-9.293	-8.984	-10.23
-1.125	-7.617	-6.457	-7.779	-7.685	-7.484	-8.316	-7.925	-6.936	-8.237	-8.579	-7.871	-8.349	-9.3	-8.989	-10.24
-1.126	-7.607	-6.447	-7.77	-7.683	-7.48	-8.317	-7.923	-6.933	-8.238	-8.578	-7.865	-8.346	-9.3	-8.986	-10.25
-1.127	-7.598	-6.438	-7.761	-7.683	-7.477	-8.321	-7.924	-6.933	-8.24	-8.579	-7.862	-8.345	-9.3	-8.987	-10.26
-1.128	-7.594	-6.434	-7.758	-7.687	-7.48	-8.328	-7.928	-6.935	-8.247	-8.584	-7.866	-8.35	-9.306	-8.991	-10.28
-1.129	-7.586	-6.425	-7.75	-7.687	-7.479	-8.333	-7.93	-6.937	-8.251	-8.586	-7.863	-8.349	-9.313	-8.993	-10.29
-1.13	-7.579	-6.417	-7.744	-7.687	-7.478	-8.338	-7.931	-6.937	-8.254	-8.587	-7.861	-8.349	-9.316	-8.995	-10.3
-1.131	-7.572	-6.411	-7.738	-7.689	-7.478	-8.344	-7.934	-6.939	-8.258	-8.587	-7.86	-8.349	-9.319	-8.997	-10.32
-1.132	-7.567	-6.405	-7.733	-7.693	-7.48	-8.351	-7.938	-6.942	-8.264	-8.593	-7.861	-8.352	-9.327	-9.002	-10.33
-1.133	-7.56	-6.397	-7.727	-7.692	-7.478	-8.355	-7.939	-6.943	-8.267	-8.593	-7.858	-8.352	-9.331	-9.004	-10.35
-1.134	-7.552	-6.389	-7.721	-7.692	-7.477	-8.361	-7.94	-6.944	-8.272	-8.592	-7.854	-8.351	-9.335	-9.007	-10.36
-1.135	-7.549	-6.385	-7.719	-7.699	-7.483	-8.371	-7.947	-6.952	-8.281	-8.6	-7.859	-8.357	-9.347	-9.015	-10.38
-1.136	-7.541	-6.377	-7.71	-7.698	-7.48	-8.374	-7.948	-6.95	-8.283	-8.597	-7.854	-8.353	-9.35	-9.017	-10.4
-1.137	-7.534	-6.37	-7.705	-7.698	-7.479	-8.379	-7.949	-6.951	-8.287	-8.597	-7.851	-8.352	-9.356	-9.02	-10.41
-1.138	-7.532	-6.368	-7.704	-7.706	-7.486	-8.391	-7.958	-6.961	-8.297	-8.603	-7.856	-8.359	-9.37	-9.03	-10.44
-1.139	-7.524	-6.359	-7.696	-7.705	-7.483	-8.395	-7.959	-6.962	-8.3	-8.602	-7.85	-8.356	-9.374	-9.032	-10.45
-1.14	-7.518	-6.353	-7.691	-7.708	-7.484	-8.401	-7.962	-6.965	-8.305	-8.605	-7.847	-8.355	-9.381	-9.037	-10.47
-1.141	-7.517	-6.352	-7.691	-7.715	-7.49	-8.414	-7.971	-6.975	-8.315	-8.612	-7.851	-8.361	-9.398	-9.049	-10.49
-1.142	-7.509	-6.344	-7.684	-7.715	-7.489	-8.418	-7.973	-6.976	-8.32	-8.61	-7.846	-8.358	-9.405	-9.052	-10.51
-1.143	-7.504	-6.339	-7.68	-7.717	-7.491	-8.427	-7.977	-6.98	-8.326	-8.612	-7.844	-8.357	-9.414	-9.059	-10.53
-1.144	-7.502	-6.336	-7.678	-7.724	-7.496	-8.436	-7.984	-6.988	-8.338	-8.615	-7.844	-8.359	-9.427	-9.069	-10.56
-1.145	-7.496	-6.33	-7.674	-7.727	-7.497	-8.445	-7.989	-6.994	-8.344	-8.617	-7.841	-8.359	-9.437	-9.077	-10.58
-1.146	-7.493	-6.326	-7.671	-7.73	-7.5	-8.454	-7.995	-7	-8.353	-8.618	-7.838	-8.359	-9.448	-9.085	-10.6
-1.147	-7.489	-6.322	-7.668	-7.735	-7.504	-8.463	-8.001	-7.007	-8.362	-8.62	-7.837	-8.36	-9.461	-9.093	-10.62
-1.148	-7.487	-6.319	-7.666	-7.742	-7.509	-8.475	-8.01	-7.017	-8.371	-8.624	-7.837	-8.363	-9.475	-9.104	-10.65
-1.149	-7.482	-6.314	-7.663	-7.745	-7.511	-8.483	-8.015	-7.023	-8.379	-8.622	-7.833	-8.359	-9.487	-9.113	-10.67
-1.15	-7.478	-6.31	-7.659	-7.749	-7.514	-8.493	-8.022	-7.03	-8.388	-8.623	-7.829	-8.358	-9.499	-9.123	-10.69
-1.151	-7.478	-6.31	-7.661	-7.759	-7.523	-8.507	-8.033	-7.042	-8.4	-8.63	-7.832	-8.362	-9.517	-9.136	-10.72
-1.152	-7.473	-6.305	-7.657	-7.763	-7.526	-8.516	-8.039	-7.049	-8.408	-8.628	-7.827	-8.359	-9.529	-9.145	-10.75
-1.153	-7.47	-6.301	-7.654	-7.767	-7.53	-8.526	-8.047	-7.057	-8.418	-8.628	-7.822	-8.356	-9.543	-9.155	-10.77
-1.154	-7.472	-6.303	-7.657	-7.78	-7.541	-8.544	-8.06	-7.072	-8.434	-8.636	-7.826	-8.362	-9.565	-9.173	-10.8
-1.155	-7.467	-6.297	-7.653	-7.784	-7.544	-8.551	-8.067	-7.08	-8.443	-8.634	-7.82	-8.358	-9.578	-9.182	-10.82
-1.156	-7.464	-6.295	-7.651	-7.791	-7.549	-8.564	-8.076	-7.09	-8.454	-8.633	-7.816	-8.355	-9.594	-9.194	-10.85
-1.157	-7.466	-6.297	-7.653	-7.805	-7.561	-8.583	-8.09	-7.105	-8.47	-8.639	-7.817	-8.36	-9.616	-9.211	-10.88
-1.158	-7.463	-6.293	-7.65	-7.81	-7.565	-8.595	-8.098	-7.114	-8.481	-8.637	-7.812	-8.356	-9.632	-9.223	-10.91
-1.159	-7.461	-6.292	-7.65	-7.818	-7.574	-8.608	-8.109	-7.126	-8.494	-8.639	-7.81	-8.356	-9.65	-9.237	-10.94
-1.16	-7.462	-6.293	-7.652	-7.83	-7.584	-8.625	-8.122	-7.141	-8.51	-8.643	-7.809	-8.357	-9.671	-9.255	-10.97
-1.161	-7.461	-6.291	-7.651	-7.84	-7.592	-8.639	-8.133	-7.153	-8.523	-8.643	-7.805	-8.355	-9.69	-9.269	-11
-1.162	-7.46	-6.29	-7.651	-7.851	-7.602	-8.655	-8.145	-7.167	-8.537	-8.644	-7.802	-8.354	-9.709	-9.284	-11.03
-1.163	-7.461	-6.29	-7.653	-7.862	-7.612	-8.671	-8.157	-7.181	-8.552	-8.645	-7.8	-8.353	-9.73	-9.3	-11.06
-1.164	-7.462	-6.291	-7.654	-7.875	-7.624	-8.689	-8.171	-7.196	-8.569	-8.649	-7.8	-8.355	-9.752	-9.32	-11.1
-1.165	-7.461	-6.29	-7.655	-7.886	-7.635	-8.706	-8.183	-7.209	-8.584	-8.651	-7.796	-8.352	-9.772	-9.337	-11.13
-1.166	-7.462	-6.29	-7.655	-7.898	-7.646	-8.723	-8.195	-7.224	-8.599	-8.651	-7.793	-8.352	-9.793	-9.356	-11.16
-1.167	-7.466	-6.294	-7.66	-7.915	-7.663	-8.745	-8.211	-7.243	-8.618	-8.658	-7.796	-8.356	-9.82	-9.379	-11.2
-1.168	-7.465	-6.293	-7.659	-7.926	-7.673	-8.762	-8.223	-7.256	-8.633	-8.657	-7.79	-8.353	-9.841	-9.397	-11.23
-1.169	-7.465	-6.293	-7.661	-7.94	-7.686	-8.78	-8.236	-7.271	-8.649	-8.658	-7.786	-8.351	-9.864	-9.416	-11.27
-1.17	-7.471	-6.299	-7.667	-7.959	-7.704	-8.805	-8.255	-7.291	-8.67	-8.664	-7.79	-8.357	-9.894	-9.442	-11.3
-1.171	-7.471	-6.298	-7.667	-7.972	-7.716	-8.823	-8.267	-7.305	-8.684	-8.664	-7.785	-8.354	-9.917	-9.46	-11.34
-1.172	-7.472	-6.3	-7.669	-7.988	-7.731	-8.843	-8.28	-7.321	-8.701	-8.665	-7.783	-8.354	-9.942	-9.482	-11.37
-1.173	-7.478	-6.305	-7.675	-8.008	-7.751	-8.869	-8.299	-7.342	-8.723	-8.673	-7.787	-8.359	-9.974	-9.509	-11.42
-1.174	-7.478	-6.305	-7.676	-8.023	-7.765	-8.889	-8.312	-7.357	-8.739	-8.673	-7.783	-8.357	-9.998	-9.531	-11.45
-1.175	-7.482	-6.308	-7.68	-8.041	-7.783	-8.912	-8.327	-7.374	-8.757	-8.677	-7.782	-8.358	-10.03	-9.555	-11.49
-1.176	-7.487	-6.313	-7.685	-8.061	-7.803	-8.937	-8.344	-7.394	-8.777	-8.683	-7.785	-8.362	-10.06	-9.583	-11.53
-1.177	-7.49	-6.316	-7.688	-8.08	-7.821	-8.961	-8.36	-7.411	-8.796	-8.685	-7.784	-8.363	-10.09	-9.609	-11.57
-1.178	-7.494	-6.32	-7.693	-8.1	-7.84	-8.985	-8.376	-7.43	-8.815	-8.689	-7.784	-8.366	-10.12	-9.636	-11.62
-1.179	-7.5	-6.325	-7.698	-8.12	-7.861	-9.011	-8.391	-7.449	-8.834	-8.692	-7.785	-8.368	-10.15	-9.663	-11.66
-1.18	-7.505	-6.33	-7.703	-8.142	-7.882	-9.038	-8.409	-7.468	-8.855	-8.7	-7.788	-8.372	-10.19	-9.694	-11.7
-1.181	-7.509	-6.334	-7.708	-8.163	-7.902	-9.063	-8.424	-7.486	-8.875	-8.703	-7.788	-8.374	-10.22	-9.722	-11.75
-1.182	-7.513	-6.338	-7.713	-8.183	-7.923	-9.089	-8.44	-7.504	-8.894	-8.707	-7.789	-8.375	-10.25	-9.751	-11.79
-1.183	-7.521	-6.346	-7.721	-8.207	-7.947	-9.119	-8.46	-7.526	-8.916	-8.715	-7.795	-8.381	-10.29	-9.784	-11.84
-1.184	-7.525	-6.35	-7.724	-8.228	-7.967	-9.145	-8.475	-7.544	-8.935	-8.719	-7.796	-8.382	-10.32	-9.814	-11.88
-1.185	-7.532	-6.355	-7.729	-8.251	-7.989	-9.172	-8.491	-7.562	-8.956	-8.723	-7.797	-8.384	-10.36	-9.846	-11.93
-1.186	-7.542	-6.366	-7.739	-8.277	-8.016	-9.204	-8.512	-7.586	-8.98	-8.734	-7.805	-8.393	-10.4	-9.884	-11.98
-1.187	-7.545	-6.369	-7.743	-8.299	-8.036	-9.231	-8.526	-7.602	-8.999	-8.737	-7.805	-8.394	-10.44	-9.915	-12.03
-1.188	-7.552	-6.375	-7.75	-8.322	-8.06	-9.26	-8.543	-7.621	-9.019	-8.743	-7.808	-8.397	-10.48	-9.949	-12.08
-1.189	-7.563	-6.387	-7.76	-8.35	-8.087	-9.293	-8.564	-7.644	-9.044	-8.753	-7.815	-8.405	-10.52	-9.988	-12.13
-1.19	-7.568	-6.392	-7.765	-8.373	-8.11	-9.322	-8.581	-7.663	-9.064	-8.758	-7.817	-8.407	-10.56	-10.02	-12.18
-1.191	-7.576	-6.399	-7.773	-8.398	-8.135	-9.353	-8.598	-7.682	-9.085	-8.764	-7.822	-8.412	-10.6	-10.06	-12.24
-1.192	-7.587	-6.41	-7.784	-8.425	-8.161	-9.386	-8.618	-7.704	-9.108	-8.774	-7.83	-8.417	-10.65	-10.1	-12.29
-1.193	-7.595	-6.418	-7.791	-8.45	-8.186	-9.418	-8.635	-7.724	-9.13	-8.779	-7.834	-8.42	-10.69	-10.14	-12.35
-1.194	-7.603	-6.426	-7.8	-8.476	-8.211	-9.45	-8.653	-7.744	-9.153	-8.787	-7.84	-8.426	-10.73	-10.18	-12.4
-1.195	-7.613	-6.436	-7.81	-8.502	-8.237	-9.483	-8.672	-7.765	-9.175	-8.794	-7.846	-8.431	-10.78	-10.22	-12.46
-1.196	-7.623	-6.446	-7.819	-8.53	-8.264	-9.517	-8.691	-7.787	-9.198	-8.804	-7.854	-8.437	-10.83	-10.27	-12.52
-1.197	-7.634	-6.455	-7.828	-8.556	-8.29	-9.55	-8.709	-7.809	-9.22	-8.812	-7.86	-8.442	-10.88	-10.31	-12.58
-1.198	-7.643	-6.465	-7.837	-8.583	-8.316	-9.584	-8.727	-7.829	-9.243	-8.82	-7.867	-8.447	-10.92	-10.35	-12.64
-1.199	-7.658	-6.479	-7.85	-8.613	-8.345	-9.621	-8.748	-7.852	-9.268	-8.832	-7.877	-8.456	-10.98	-10.4	-12.71

## Sheet: Integration
	Charge/C	Charge/C	Charge/C	Charge/C	Charge/C	Charge/C	Charge/C	Charge/C	Charge/C	Charge/C	Charge/C	Charge/C	Charge/C	Charge/C	Charge/C
Potential (V)	Cys I	Cys II	Cys III	FeS I	FeS II	FeS III	FeS2 I	FeS2 II	FeS2 III	Fe2S3 I	Fe2S3 II	Fe2S3 III	Fe3S4 I	Fe3S4 II	Fe3S4 III
0	0	0	0	0	0	0	0	0	0	0	0	0	0	0	0
-0.001	1.299e-09	1.346e-09	1.117e-09	-4.77e-11	3.078e-10	3.262e-11	-1.989e-10	1.271e-10	-3.231e-10	5.803e-10	8.375e-11	4.81e-10	3.872e-10	2.033e-10	7.987e-10
-0.002	1.527e-09	1.553e-09	1.234e-09	-3.456e-10	3.34e-10	-2.065e-10	-8.305e-10	-1.973e-10	-1.066e-09	9.249e-10	1.474e-12	7.181e-10	6.137e-10	2.468e-10	1.369e-09
-0.003	1.199e-09	1.182e-09	8.524e-10	-7.206e-10	2.822e-10	-5.247e-10	-1.567e-09	-6.171e-10	-1.908e-09	1.181e-09	-1.334e-10	8.481e-10	7.828e-10	2.376e-10	1.863e-09
-0.004	5.258e-10	4.552e-10	1.662e-10	-1.133e-09	1.967e-10	-8.802e-10	-2.348e-09	-1.069e-09	-2.788e-09	1.389e-09	-2.967e-10	9.104e-10	9.172e-10	2.02e-10	2.313e-09
-0.005	-4.468e-10	-5.824e-10	-7.871e-10	-1.581e-09	7.298e-11	-1.274e-09	-3.179e-09	-1.565e-09	-3.712e-09	1.548e-09	-4.884e-10	9.091e-10	1.015e-09	1.402e-10	2.715e-09
-0.006	-1.673e-09	-1.883e-09	-1.966e-09	-2.058e-09	-8.109e-11	-1.698e-09	-4.05e-09	-2.097e-09	-4.672e-09	1.663e-09	-7.039e-10	8.552e-10	1.08e-09	5.673e-11	3.078e-09
-0.007	-3.112e-09	-3.403e-09	-3.331e-09	-2.556e-09	-2.572e-10	-2.145e-09	-4.949e-09	-2.649e-09	-5.656e-09	1.742e-09	-9.394e-10	7.603e-10	1.12e-09	-4.426e-11	3.408e-09
-0.008	-4.755e-09	-5.139e-09	-4.88e-09	-3.08e-09	-4.62e-10	-2.619e-09	-5.887e-09	-3.233e-09	-6.676e-09	1.783e-09	-1.197e-09	6.24e-10	1.131e-09	-1.655e-10	3.701e-09
-0.009	-6.581e-09	-7.071e-09	-6.592e-09	-3.627e-09	-6.911e-10	-3.119e-09	-6.855e-09	-3.842e-09	-7.721e-09	1.79e-09	-1.475e-09	4.515e-10	1.12e-09	-3.044e-10	3.96e-09
-0.01	-8.572e-09	-9.173e-09	-8.449e-09	-4.191e-09	-9.405e-10	-3.637e-09	-7.845e-09	-4.47e-09	-8.786e-09	1.768e-09	-1.77e-09	2.468e-10	1.087e-09	-4.58e-10	4.188e-09
-0.011	-1.072e-08	-1.144e-08	-1.045e-08	-4.773e-09	-1.214e-09	-4.177e-09	-8.865e-09	-5.125e-09	-9.876e-09	1.717e-09	-2.083e-09	9.82e-12	1.032e-09	-6.281e-10	4.384e-09
-0.012	-1.302e-08	-1.388e-08	-1.258e-08	-5.373e-09	-1.509e-09	-4.737e-09	-9.909e-09	-5.803e-09	-1.099e-08	1.638e-09	-2.413e-09	-2.59e-10	9.581e-10	-8.143e-10	4.55e-09
-0.013	-1.545e-08	-1.646e-08	-1.483e-08	-5.987e-09	-1.824e-09	-5.314e-09	-1.098e-08	-6.5e-09	-1.213e-08	1.534e-09	-2.76e-09	-5.592e-10	8.648e-10	-1.015e-09	4.686e-09
-0.014	-1.801e-08	-1.917e-08	-1.72e-08	-6.617e-09	-2.159e-09	-5.906e-09	-1.206e-08	-7.218e-09	-1.328e-08	1.408e-09	-3.121e-09	-8.872e-10	7.542e-10	-1.23e-09	4.791e-09
-0.015	-2.071e-08	-2.204e-08	-1.969e-08	-7.263e-09	-2.515e-09	-6.518e-09	-1.318e-08	-7.961e-09	-1.446e-08	1.257e-09	-3.498e-09	-1.245e-09	6.254e-10	-1.459e-09	4.865e-09
-0.016	-2.352e-08	-2.503e-08	-2.228e-08	-7.924e-09	-2.891e-09	-7.147e-09	-1.431e-08	-8.724e-09	-1.566e-08	1.083e-09	-3.889e-09	-1.632e-09	4.797e-10	-1.702e-09	4.909e-09
-0.017	-2.643e-08	-2.813e-08	-2.496e-08	-8.594e-09	-3.281e-09	-7.788e-09	-1.546e-08	-9.5e-09	-1.687e-08	8.892e-10	-4.292e-09	-2.04e-09	3.199e-10	-1.957e-09	4.928e-09
-0.018	-2.946e-08	-3.137e-08	-2.775e-08	-9.279e-09	-3.694e-09	-8.447e-09	-1.663e-08	-1.03e-08	-1.811e-08	6.728e-10	-4.71e-09	-2.474e-09	1.428e-10	-2.226e-09	4.917e-09
-0.019	-3.259e-08	-3.472e-08	-3.063e-08	-9.979e-09	-4.125e-09	-9.122e-09	-1.782e-08	-1.112e-08	-1.936e-08	4.352e-10	-5.143e-09	-2.933e-09	-5.01e-11	-2.508e-09	4.881e-09
-0.02	-3.58e-08	-3.818e-08	-3.358e-08	-1.069e-08	-4.569e-09	-9.806e-09	-1.903e-08	-1.195e-08	-2.063e-08	1.803e-10	-5.586e-09	-3.412e-09	-2.562e-10	-2.801e-09	4.825e-09
-0.021	-3.912e-08	-4.175e-08	-3.663e-08	-1.141e-08	-5.033e-09	-1.051e-08	-2.025e-08	-1.281e-08	-2.192e-08	-9.8e-11	-6.043e-09	-3.916e-09	-4.793e-10	-3.108e-09	4.742e-09
-0.022	-4.254e-08	-4.542e-08	-3.976e-08	-1.214e-08	-5.515e-09	-1.123e-08	-2.15e-08	-1.368e-08	-2.324e-08	-3.96e-10	-6.512e-09	-4.443e-09	-7.17e-10	-3.427e-09	4.636e-09
-0.023	-4.603e-08	-4.919e-08	-4.295e-08	-1.289e-08	-6.006e-09	-1.195e-08	-2.276e-08	-1.456e-08	-2.456e-08	-7.102e-10	-6.99e-09	-4.988e-09	-9.666e-10	-3.754e-09	4.513e-09
-0.024	-4.961e-08	-5.306e-08	-4.623e-08	-1.364e-08	-6.517e-09	-1.269e-08	-2.404e-08	-1.547e-08	-2.59e-08	-1.045e-09	-7.48e-09	-5.555e-09	-1.231e-09	-4.095e-09	4.366e-09
-0.025	-5.327e-08	-5.702e-08	-4.958e-08	-1.441e-08	-7.046e-09	-1.345e-08	-2.533e-08	-1.639e-08	-2.726e-08	-1.399e-09	-7.982e-09	-6.142e-09	-1.51e-09	-4.448e-09	4.198e-09
-0.026	-5.7e-08	-6.108e-08	-5.299e-08	-1.519e-08	-7.588e-09	-1.422e-08	-2.664e-08	-1.732e-08	-2.863e-08	-1.77e-09	-8.492e-09	-6.747e-09	-1.801e-09	-4.809e-09	4.011e-09
-0.027	-6.08e-08	-6.522e-08	-5.647e-08	-1.598e-08	-8.146e-09	-1.5e-08	-2.796e-08	-1.828e-08	-3.003e-08	-2.159e-09	-9.014e-09	-7.371e-09	-2.107e-09	-5.184e-09	3.803e-09
-0.028	-6.469e-08	-6.945e-08	-6.002e-08	-1.678e-08	-8.721e-09	-1.579e-08	-2.93e-08	-1.925e-08	-3.144e-08	-2.565e-09	-9.547e-09	-8.013e-09	-2.426e-09	-5.569e-09	3.574e-09
-0.029	-6.864e-08	-7.376e-08	-6.362e-08	-1.759e-08	-9.309e-09	-1.66e-08	-3.066e-08	-2.023e-08	-3.287e-08	-2.988e-09	-1.009e-08	-8.673e-09	-2.757e-09	-5.964e-09	3.326e-09
-0.03	-7.264e-08	-7.815e-08	-6.728e-08	-1.84e-08	-9.91e-09	-1.742e-08	-3.202e-08	-2.123e-08	-3.431e-08	-3.425e-09	-1.064e-08	-9.349e-09	-3.1e-09	-6.368e-09	3.06e-09
-0.031	-7.672e-08	-8.263e-08	-7.1e-08	-1.923e-08	-1.053e-08	-1.825e-08	-3.341e-08	-2.224e-08	-3.577e-08	-3.88e-09	-1.12e-08	-1.004e-08	-3.455e-09	-6.784e-09	2.775e-09
-0.032	-8.085e-08	-8.718e-08	-7.477e-08	-2.007e-08	-1.116e-08	-1.909e-08	-3.481e-08	-2.327e-08	-3.724e-08	-4.351e-09	-1.177e-08	-1.076e-08	-3.822e-09	-7.21e-09	2.47e-09
-0.033	-8.503e-08	-9.179e-08	-7.859e-08	-2.091e-08	-1.179e-08	-1.994e-08	-3.622e-08	-2.43e-08	-3.873e-08	-4.835e-09	-1.235e-08	-1.148e-08	-4.2e-09	-7.644e-09	2.149e-09
-0.034	-8.928e-08	-9.648e-08	-8.246e-08	-2.177e-08	-1.245e-08	-2.081e-08	-3.764e-08	-2.536e-08	-4.023e-08	-5.335e-09	-1.294e-08	-1.222e-08	-4.591e-09	-8.089e-09	1.808e-09
-0.035	-9.359e-08	-1.012e-07	-8.638e-08	-2.264e-08	-1.312e-08	-2.168e-08	-3.908e-08	-2.643e-08	-4.175e-08	-5.851e-09	-1.354e-08	-1.299e-08	-4.994e-09	-8.542e-09	1.447e-09
-0.036	-9.793e-08	-1.061e-07	-9.034e-08	-2.351e-08	-1.38e-08	-2.257e-08	-4.053e-08	-2.75e-08	-4.328e-08	-6.377e-09	-1.415e-08	-1.376e-08	-5.406e-09	-9.003e-09	1.072e-09
-0.037	-1.023e-07	-1.11e-07	-9.435e-08	-2.44e-08	-1.449e-08	-2.347e-08	-4.199e-08	-2.86e-08	-4.483e-08	-6.92e-09	-1.476e-08	-1.455e-08	-5.831e-09	-9.476e-09	6.761e-10
-0.038	-1.068e-07	-1.159e-07	-9.839e-08	-2.529e-08	-1.52e-08	-2.438e-08	-4.347e-08	-2.97e-08	-4.639e-08	-7.477e-09	-1.539e-08	-1.536e-08	-6.269e-09	-9.959e-09	2.635e-10
-0.039	-1.112e-07	-1.209e-07	-1.025e-07	-2.619e-08	-1.592e-08	-2.53e-08	-4.495e-08	-3.081e-08	-4.797e-08	-8.047e-09	-1.602e-08	-1.617e-08	-6.714e-09	-1.045e-08	-1.627e-10
-0.04	-1.158e-07	-1.26e-07	-1.066e-07	-2.71e-08	-1.665e-08	-2.623e-08	-4.645e-08	-3.195e-08	-4.956e-08	-8.633e-09	-1.666e-08	-1.701e-08	-7.173e-09	-1.095e-08	-6.076e-10
-0.041	-1.203e-07	-1.311e-07	-1.107e-07	-2.802e-08	-1.74e-08	-2.717e-08	-4.796e-08	-3.309e-08	-5.116e-08	-9.233e-09	-1.731e-08	-1.786e-08	-7.642e-09	-1.146e-08	-1.069e-09
-0.042	-1.249e-07	-1.363e-07	-1.149e-07	-2.894e-08	-1.815e-08	-2.813e-08	-4.948e-08	-3.424e-08	-5.278e-08	-9.844e-09	-1.796e-08	-1.872e-08	-8.12e-09	-1.197e-08	-1.546e-09
-0.043	-1.296e-07	-1.415e-07	-1.192e-07	-2.988e-08	-1.892e-08	-2.909e-08	-5.101e-08	-3.54e-08	-5.441e-08	-1.047e-08	-1.862e-08	-1.959e-08	-8.608e-09	-1.25e-08	-2.039e-09
-0.044	-1.342e-07	-1.467e-07	-1.234e-07	-3.082e-08	-1.97e-08	-3.006e-08	-5.256e-08	-3.658e-08	-5.606e-08	-1.11e-08	-1.929e-08	-2.049e-08	-9.108e-09	-1.303e-08	-2.549e-09
-0.045	-1.39e-07	-1.521e-07	-1.277e-07	-3.177e-08	-2.049e-08	-3.105e-08	-5.411e-08	-3.777e-08	-5.772e-08	-1.175e-08	-1.997e-08	-2.139e-08	-9.616e-09	-1.357e-08	-3.075e-09
-0.046	-1.437e-07	-1.574e-07	-1.32e-07	-3.273e-08	-2.129e-08	-3.204e-08	-5.568e-08	-3.897e-08	-5.939e-08	-1.241e-08	-2.065e-08	-2.231e-08	-1.013e-08	-1.412e-08	-3.616e-09
-0.047	-1.484e-07	-1.628e-07	-1.363e-07	-3.369e-08	-2.211e-08	-3.304e-08	-5.726e-08	-4.018e-08	-6.108e-08	-1.309e-08	-2.135e-08	-2.324e-08	-1.066e-08	-1.468e-08	-4.173e-09
-0.048	-1.532e-07	-1.683e-07	-1.407e-07	-3.467e-08	-2.294e-08	-3.406e-08	-5.885e-08	-4.14e-08	-6.278e-08	-1.377e-08	-2.205e-08	-2.418e-08	-1.12e-08	-1.525e-08	-4.744e-09
-0.049	-1.58e-07	-1.737e-07	-1.451e-07	-3.565e-08	-2.377e-08	-3.508e-08	-6.044e-08	-4.263e-08	-6.449e-08	-1.446e-08	-2.275e-08	-2.513e-08	-1.174e-08	-1.582e-08	-5.328e-09
-0.05	-1.629e-07	-1.792e-07	-1.495e-07	-3.664e-08	-2.462e-08	-3.611e-08	-6.205e-08	-4.388e-08	-6.622e-08	-1.517e-08	-2.346e-08	-2.61e-08	-1.23e-08	-1.64e-08	-5.93e-09
-0.051	-1.677e-07	-1.848e-07	-1.539e-07	-3.764e-08	-2.548e-08	-3.715e-08	-6.367e-08	-4.514e-08	-6.797e-08	-1.589e-08	-2.419e-08	-2.709e-08	-1.287e-08	-1.7e-08	-6.547e-09
-0.052	-1.726e-07	-1.904e-07	-1.583e-07	-3.864e-08	-2.634e-08	-3.82e-08	-6.53e-08	-4.64e-08	-6.972e-08	-1.662e-08	-2.491e-08	-2.808e-08	-1.344e-08	-1.759e-08	-7.175e-09
-0.053	-1.775e-07	-1.96e-07	-1.628e-07	-3.965e-08	-2.723e-08	-3.926e-08	-6.694e-08	-4.768e-08	-7.15e-08	-1.736e-08	-2.565e-08	-2.908e-08	-1.403e-08	-1.82e-08	-7.821e-09
-0.054	-1.824e-07	-2.016e-07	-1.672e-07	-4.067e-08	-2.812e-08	-4.033e-08	-6.859e-08	-4.897e-08	-7.329e-08	-1.811e-08	-2.639e-08	-3.01e-08	-1.462e-08	-1.881e-08	-8.481e-09
-0.055	-1.873e-07	-2.073e-07	-1.717e-07	-4.17e-08	-2.902e-08	-4.141e-08	-7.025e-08	-5.026e-08	-7.508e-08	-1.888e-08	-2.714e-08	-3.113e-08	-1.522e-08	-1.943e-08	-9.15e-09
-0.056	-1.922e-07	-2.129e-07	-1.762e-07	-4.273e-08	-2.993e-08	-4.249e-08	-7.192e-08	-5.157e-08	-7.689e-08	-1.965e-08	-2.789e-08	-3.217e-08	-1.583e-08	-2.006e-08	-9.836e-09
-0.057	-1.972e-07	-2.186e-07	-1.807e-07	-4.377e-08	-3.085e-08	-4.359e-08	-7.36e-08	-5.289e-08	-7.872e-08	-2.044e-08	-2.866e-08	-3.322e-08	-1.645e-08	-2.07e-08	-1.054e-08
-0.058	-2.021e-07	-2.243e-07	-1.853e-07	-4.482e-08	-3.178e-08	-4.469e-08	-7.528e-08	-5.422e-08	-8.056e-08	-2.123e-08	-2.943e-08	-3.428e-08	-1.708e-08	-2.134e-08	-1.125e-08
-0.059	-2.071e-07	-2.301e-07	-1.898e-07	-4.587e-08	-3.273e-08	-4.581e-08	-7.698e-08	-5.556e-08	-8.241e-08	-2.203e-08	-3.02e-08	-3.535e-08	-1.771e-08	-2.199e-08	-1.197e-08
-0.06	-2.121e-07	-2.358e-07	-1.943e-07	-4.693e-08	-3.368e-08	-4.693e-08	-7.869e-08	-5.691e-08	-8.428e-08	-2.285e-08	-3.098e-08	-3.643e-08	-1.836e-08	-2.264e-08	-1.271e-08
-0.061	-2.17e-07	-2.416e-07	-1.989e-07	-4.8e-08	-3.464e-08	-4.806e-08	-8.041e-08	-5.826e-08	-8.616e-08	-2.368e-08	-3.177e-08	-3.752e-08	-1.901e-08	-2.331e-08	-1.347e-08
-0.062	-2.22e-07	-2.474e-07	-2.034e-07	-4.907e-08	-3.561e-08	-4.92e-08	-8.214e-08	-5.963e-08	-8.806e-08	-2.451e-08	-3.257e-08	-3.863e-08	-1.967e-08	-2.398e-08	-1.423e-08
-0.063	-2.27e-07	-2.531e-07	-2.08e-07	-5.015e-08	-3.659e-08	-5.034e-08	-8.388e-08	-6.1e-08	-8.997e-08	-2.536e-08	-3.337e-08	-3.974e-08	-2.034e-08	-2.465e-08	-1.501e-08
-0.064	-2.32e-07	-2.589e-07	-2.125e-07	-5.124e-08	-3.759e-08	-5.15e-08	-8.562e-08	-6.239e-08	-9.189e-08	-2.621e-08	-3.418e-08	-4.086e-08	-2.102e-08	-2.534e-08	-1.581e-08
-0.065	-2.369e-07	-2.647e-07	-2.171e-07	-5.233e-08	-3.858e-08	-5.266e-08	-8.738e-08	-6.378e-08	-9.382e-08	-2.707e-08	-3.499e-08	-4.199e-08	-2.17e-08	-2.603e-08	-1.661e-08
-0.066	-2.419e-07	-2.705e-07	-2.217e-07	-5.344e-08	-3.959e-08	-5.383e-08	-8.914e-08	-6.519e-08	-9.578e-08	-2.795e-08	-3.582e-08	-4.314e-08	-2.24e-08	-2.673e-08	-1.743e-08
-0.067	-2.469e-07	-2.764e-07	-2.262e-07	-5.455e-08	-4.061e-08	-5.502e-08	-9.092e-08	-6.661e-08	-9.774e-08	-2.883e-08	-3.665e-08	-4.429e-08	-2.31e-08	-2.744e-08	-1.827e-08
-0.068	-2.519e-07	-2.822e-07	-2.308e-07	-5.566e-08	-4.164e-08	-5.62e-08	-9.27e-08	-6.803e-08	-9.972e-08	-2.972e-08	-3.748e-08	-4.545e-08	-2.381e-08	-2.815e-08	-1.911e-08
-0.069	-2.569e-07	-2.88e-07	-2.354e-07	-5.678e-08	-4.267e-08	-5.74e-08	-9.449e-08	-6.947e-08	-1.017e-07	-3.063e-08	-3.832e-08	-4.662e-08	-2.452e-08	-2.887e-08	-1.997e-08
-0.07	-2.619e-07	-2.938e-07	-2.4e-07	-5.791e-08	-4.372e-08	-5.861e-08	-9.63e-08	-7.091e-08	-1.037e-07	-3.154e-08	-3.917e-08	-4.781e-08	-2.525e-08	-2.959e-08	-2.084e-08
-0.071	-2.668e-07	-2.996e-07	-2.445e-07	-5.904e-08	-4.477e-08	-5.982e-08	-9.811e-08	-7.236e-08	-1.057e-07	-3.246e-08	-4.002e-08	-4.9e-08	-2.598e-08	-3.033e-08	-2.172e-08
-0.072	-2.718e-07	-3.054e-07	-2.491e-07	-6.018e-08	-4.583e-08	-6.104e-08	-9.993e-08	-7.382e-08	-1.078e-07	-3.339e-08	-4.088e-08	-5.02e-08	-2.672e-08	-3.107e-08	-2.262e-08
-0.073	-2.768e-07	-3.112e-07	-2.537e-07	-6.133e-08	-4.69e-08	-6.227e-08	-1.018e-07	-7.529e-08	-1.098e-07	-3.433e-08	-4.175e-08	-5.141e-08	-2.747e-08	-3.181e-08	-2.353e-08
-0.074	-2.818e-07	-3.17e-07	-2.583e-07	-6.248e-08	-4.797e-08	-6.351e-08	-1.036e-07	-7.676e-08	-1.119e-07	-3.527e-08	-4.262e-08	-5.263e-08	-2.822e-08	-3.257e-08	-2.445e-08
-0.075	-2.867e-07	-3.228e-07	-2.628e-07	-6.364e-08	-4.905e-08	-6.475e-08	-1.055e-07	-7.825e-08	-1.139e-07	-3.623e-08	-4.35e-08	-5.385e-08	-2.899e-08	-3.333e-08	-2.538e-08
-0.076	-2.917e-07	-3.285e-07	-2.674e-07	-6.481e-08	-5.014e-08	-6.601e-08	-1.073e-07	-7.975e-08	-1.16e-07	-3.719e-08	-4.438e-08	-5.509e-08	-2.976e-08	-3.41e-08	-2.633e-08
-0.077	-2.966e-07	-3.343e-07	-2.72e-07	-6.598e-08	-5.124e-08	-6.727e-08	-1.092e-07	-8.125e-08	-1.181e-07	-3.816e-08	-4.528e-08	-5.634e-08	-3.054e-08	-3.488e-08	-2.729e-08
-0.078	-3.015e-07	-3.401e-07	-2.765e-07	-6.716e-08	-5.235e-08	-6.854e-08	-1.111e-07	-8.276e-08	-1.202e-07	-3.914e-08	-4.617e-08	-5.759e-08	-3.133e-08	-3.566e-08	-2.826e-08
-0.079	-3.065e-07	-3.458e-07	-2.811e-07	-6.834e-08	-5.346e-08	-6.982e-08	-1.129e-07	-8.428e-08	-1.224e-07	-4.013e-08	-4.708e-08	-5.886e-08	-3.212e-08	-3.645e-08	-2.924e-08
-0.08	-3.114e-07	-3.515e-07	-2.857e-07	-6.954e-08	-5.458e-08	-7.111e-08	-1.148e-07	-8.581e-08	-1.245e-07	-4.113e-08	-4.799e-08	-6.013e-08	-3.292e-08	-3.724e-08	-3.024e-08
-0.081	-3.163e-07	-3.573e-07	-2.902e-07	-7.073e-08	-5.571e-08	-7.241e-08	-1.168e-07	-8.734e-08	-1.267e-07	-4.213e-08	-4.891e-08	-6.141e-08	-3.373e-08	-3.805e-08	-3.125e-08
-0.082	-3.212e-07	-3.63e-07	-2.948e-07	-7.194e-08	-5.685e-08	-7.371e-08	-1.187e-07	-8.889e-08	-1.288e-07	-4.314e-08	-4.983e-08	-6.27e-08	-3.455e-08	-3.886e-08	-3.227e-08
-0.083	-3.261e-07	-3.687e-07	-2.993e-07	-7.316e-08	-5.799e-08	-7.502e-08	-1.206e-07	-9.045e-08	-1.31e-07	-4.416e-08	-5.076e-08	-6.4e-08	-3.538e-08	-3.968e-08	-3.33e-08
-0.084	-3.31e-07	-3.744e-07	-3.039e-07	-7.437e-08	-5.914e-08	-7.634e-08	-1.225e-07	-9.201e-08	-1.332e-07	-4.519e-08	-5.169e-08	-6.531e-08	-3.621e-08	-4.05e-08	-3.434e-08
-0.085	-3.359e-07	-3.8e-07	-3.084e-07	-7.56e-08	-6.029e-08	-7.767e-08	-1.245e-07	-9.358e-08	-1.354e-07	-4.622e-08	-5.264e-08	-6.663e-08	-3.705e-08	-4.133e-08	-3.54e-08
-0.086	-3.408e-07	-3.857e-07	-3.13e-07	-7.683e-08	-6.146e-08	-7.901e-08	-1.264e-07	-9.516e-08	-1.376e-07	-4.727e-08	-5.358e-08	-6.796e-08	-3.79e-08	-4.217e-08	-3.647e-08
-0.087	-3.456e-07	-3.913e-07	-3.175e-07	-7.807e-08	-6.263e-08	-8.035e-08	-1.284e-07	-9.674e-08	-1.399e-07	-4.832e-08	-5.454e-08	-6.929e-08	-3.875e-08	-4.301e-08	-3.755e-08
-0.088	-3.505e-07	-3.969e-07	-3.22e-07	-7.931e-08	-6.381e-08	-8.17e-08	-1.304e-07	-9.834e-08	-1.421e-07	-4.937e-08	-5.549e-08	-7.063e-08	-3.962e-08	-4.386e-08	-3.864e-08
-0.089	-3.553e-07	-4.026e-07	-3.266e-07	-8.057e-08	-6.499e-08	-8.306e-08	-1.323e-07	-9.994e-08	-1.444e-07	-5.044e-08	-5.646e-08	-7.198e-08	-4.049e-08	-4.472e-08	-3.974e-08
-0.09	-3.601e-07	-4.081e-07	-3.311e-07	-8.182e-08	-6.618e-08	-8.443e-08	-1.343e-07	-1.015e-07	-1.467e-07	-5.151e-08	-5.743e-08	-7.334e-08	-4.137e-08	-4.558e-08	-4.085e-08
-0.091	-3.65e-07	-4.137e-07	-3.356e-07	-8.309e-08	-6.737e-08	-8.58e-08	-1.363e-07	-1.032e-07	-1.49e-07	-5.258e-08	-5.841e-08	-7.471e-08	-4.226e-08	-4.646e-08	-4.197e-08
-0.092	-3.698e-07	-4.193e-07	-3.401e-07	-8.436e-08	-6.858e-08	-8.719e-08	-1.383e-07	-1.048e-07	-1.513e-07	-5.367e-08	-5.939e-08	-7.608e-08	-4.315e-08	-4.734e-08	-4.311e-08
-0.093	-3.746e-07	-4.248e-07	-3.446e-07	-8.564e-08	-6.979e-08	-8.858e-08	-1.404e-07	-1.064e-07	-1.536e-07	-5.476e-08	-6.038e-08	-7.747e-08	-4.405e-08	-4.822e-08	-4.426e-08
-0.094	-3.794e-07	-4.304e-07	-3.491e-07	-8.693e-08	-7.101e-08	-8.998e-08	-1.424e-07	-1.081e-07	-1.559e-07	-5.586e-08	-6.137e-08	-7.886e-08	-4.496e-08	-4.912e-08	-4.541e-08
-0.095	-3.842e-07	-4.359e-07	-3.536e-07	-8.822e-08	-7.223e-08	-9.139e-08	-1.444e-07	-1.097e-07	-1.583e-07	-5.696e-08	-6.237e-08	-8.026e-08	-4.588e-08	-5.002e-08	-4.658e-08
-0.096	-3.889e-07	-4.414e-07	-3.581e-07	-8.952e-08	-7.346e-08	-9.28e-08	-1.465e-07	-1.114e-07	-1.606e-07	-5.808e-08	-6.338e-08	-8.167e-08	-4.681e-08	-5.092e-08	-4.777e-08
-0.097	-3.937e-07	-4.468e-07	-3.626e-07	-9.082e-08	-7.47e-08	-9.422e-08	-1.485e-07	-1.13e-07	-1.63e-07	-5.919e-08	-6.439e-08	-8.308e-08	-4.774e-08	-5.183e-08	-4.896e-08
-0.098	-3.985e-07	-4.523e-07	-3.671e-07	-9.214e-08	-7.594e-08	-9.566e-08	-1.506e-07	-1.147e-07	-1.654e-07	-6.032e-08	-6.541e-08	-8.451e-08	-4.868e-08	-5.276e-08	-5.016e-08
-0.099	-4.032e-07	-4.578e-07	-3.716e-07	-9.346e-08	-7.719e-08	-9.71e-08	-1.527e-07	-1.164e-07	-1.678e-07	-6.145e-08	-6.643e-08	-8.594e-08	-4.963e-08	-5.368e-08	-5.138e-08
-0.1	-4.079e-07	-4.632e-07	-3.76e-07	-9.478e-08	-7.844e-08	-9.854e-08	-1.548e-07	-1.181e-07	-1.702e-07	-6.259e-08	-6.746e-08	-8.738e-08	-5.058e-08	-5.462e-08	-5.261e-08
-0.101	-4.127e-07	-4.686e-07	-3.805e-07	-9.612e-08	-7.971e-08	-1e-07	-1.568e-07	-1.198e-07	-1.727e-07	-6.373e-08	-6.849e-08	-8.883e-08	-5.155e-08	-5.556e-08	-5.385e-08
-0.102	-4.174e-07	-4.74e-07	-3.85e-07	-9.746e-08	-8.097e-08	-1.015e-07	-1.59e-07	-1.215e-07	-1.751e-07	-6.488e-08	-6.953e-08	-9.028e-08	-5.252e-08	-5.651e-08	-5.51e-08
-0.103	-4.221e-07	-4.793e-07	-3.895e-07	-9.88e-08	-8.224e-08	-1.029e-07	-1.611e-07	-1.232e-07	-1.776e-07	-6.604e-08	-7.057e-08	-9.174e-08	-5.35e-08	-5.746e-08	-5.636e-08
-0.104	-4.268e-07	-4.847e-07	-3.939e-07	-1.002e-07	-8.352e-08	-1.044e-07	-1.632e-07	-1.249e-07	-1.801e-07	-6.72e-08	-7.163e-08	-9.321e-08	-5.449e-08	-5.843e-08	-5.763e-08
-0.105	-4.315e-07	-4.9e-07	-3.984e-07	-1.015e-07	-8.481e-08	-1.059e-07	-1.653e-07	-1.267e-07	-1.826e-07	-6.837e-08	-7.268e-08	-9.469e-08	-5.548e-08	-5.94e-08	-5.892e-08
-0.106	-4.362e-07	-4.954e-07	-4.028e-07	-1.029e-07	-8.61e-08	-1.074e-07	-1.675e-07	-1.284e-07	-1.851e-07	-6.954e-08	-7.374e-08	-9.617e-08	-5.648e-08	-6.037e-08	-6.022e-08
-0.107	-4.409e-07	-5.007e-07	-4.073e-07	-1.043e-07	-8.74e-08	-1.089e-07	-1.696e-07	-1.301e-07	-1.876e-07	-7.073e-08	-7.481e-08	-9.767e-08	-5.75e-08	-6.136e-08	-6.153e-08
-0.108	-4.456e-07	-5.06e-07	-4.118e-07	-1.056e-07	-8.871e-08	-1.104e-07	-1.718e-07	-1.319e-07	-1.902e-07	-7.191e-08	-7.588e-08	-9.917e-08	-5.851e-08	-6.235e-08	-6.285e-08
-0.109	-4.502e-07	-5.112e-07	-4.162e-07	-1.07e-07	-9.002e-08	-1.119e-07	-1.74e-07	-1.337e-07	-1.927e-07	-7.311e-08	-7.695e-08	-1.007e-07	-5.954e-08	-6.335e-08	-6.418e-08
-0.11	-4.549e-07	-5.165e-07	-4.207e-07	-1.084e-07	-9.133e-08	-1.135e-07	-1.762e-07	-1.354e-07	-1.953e-07	-7.431e-08	-7.803e-08	-1.022e-07	-6.057e-08	-6.436e-08	-6.553e-08
-0.111	-4.596e-07	-5.217e-07	-4.251e-07	-1.098e-07	-9.265e-08	-1.15e-07	-1.784e-07	-1.372e-07	-1.979e-07	-7.551e-08	-7.912e-08	-1.037e-07	-6.162e-08	-6.537e-08	-6.689e-08
-0.112	-4.642e-07	-5.27e-07	-4.295e-07	-1.113e-07	-9.398e-08	-1.166e-07	-1.806e-07	-1.39e-07	-2.005e-07	-7.673e-08	-8.021e-08	-1.052e-07	-6.267e-08	-6.64e-08	-6.826e-08
-0.113	-4.689e-07	-5.322e-07	-4.34e-07	-1.127e-07	-9.531e-08	-1.181e-07	-1.828e-07	-1.408e-07	-2.031e-07	-7.794e-08	-8.13e-08	-1.068e-07	-6.373e-08	-6.742e-08	-6.964e-08
-0.114	-4.735e-07	-5.374e-07	-4.384e-07	-1.141e-07	-9.665e-08	-1.197e-07	-1.85e-07	-1.426e-07	-2.057e-07	-7.917e-08	-8.24e-08	-1.083e-07	-6.479e-08	-6.846e-08	-7.103e-08
-0.115	-4.782e-07	-5.426e-07	-4.429e-07	-1.155e-07	-9.8e-08	-1.212e-07	-1.873e-07	-1.444e-07	-2.084e-07	-8.04e-08	-8.351e-08	-1.099e-07	-6.587e-08	-6.95e-08	-7.243e-08
-0.116	-4.828e-07	-5.477e-07	-4.473e-07	-1.17e-07	-9.935e-08	-1.228e-07	-1.895e-07	-1.462e-07	-2.11e-07	-8.163e-08	-8.461e-08	-1.114e-07	-6.695e-08	-7.055e-08	-7.385e-08
-0.117	-4.874e-07	-5.529e-07	-4.517e-07	-1.184e-07	-1.007e-07	-1.244e-07	-1.918e-07	-1.481e-07	-2.137e-07	-8.287e-08	-8.573e-08	-1.13e-07	-6.804e-08	-7.161e-08	-7.528e-08
-0.118	-4.92e-07	-5.58e-07	-4.562e-07	-1.199e-07	-1.021e-07	-1.26e-07	-1.94e-07	-1.499e-07	-2.164e-07	-8.412e-08	-8.685e-08	-1.146e-07	-6.914e-08	-7.267e-08	-7.672e-08
-0.119	-4.967e-07	-5.631e-07	-4.606e-07	-1.214e-07	-1.034e-07	-1.276e-07	-1.963e-07	-1.518e-07	-2.191e-07	-8.537e-08	-8.797e-08	-1.161e-07	-7.024e-08	-7.374e-08	-7.817e-08
-0.12	-5.013e-07	-5.683e-07	-4.651e-07	-1.228e-07	-1.048e-07	-1.292e-07	-1.986e-07	-1.536e-07	-2.218e-07	-8.663e-08	-8.91e-08	-1.177e-07	-7.136e-08	-7.482e-08	-7.964e-08
-0.121	-5.059e-07	-5.734e-07	-4.695e-07	-1.243e-07	-1.062e-07	-1.308e-07	-2.009e-07	-1.555e-07	-2.246e-07	-8.79e-08	-9.023e-08	-1.193e-07	-7.248e-08	-7.591e-08	-8.111e-08
-0.122	-5.105e-07	-5.784e-07	-4.739e-07	-1.258e-07	-1.076e-07	-1.324e-07	-2.033e-07	-1.574e-07	-2.273e-07	-8.917e-08	-9.136e-08	-1.209e-07	-7.361e-08	-7.7e-08	-8.26e-08
-0.123	-5.151e-07	-5.835e-07	-4.784e-07	-1.273e-07	-1.09e-07	-1.341e-07	-2.056e-07	-1.593e-07	-2.301e-07	-9.045e-08	-9.25e-08	-1.225e-07	-7.475e-08	-7.81e-08	-8.41e-08
-0.124	-5.197e-07	-5.886e-07	-4.828e-07	-1.288e-07	-1.104e-07	-1.357e-07	-2.079e-07	-1.612e-07	-2.329e-07	-9.173e-08	-9.364e-08	-1.241e-07	-7.59e-08	-7.921e-08	-8.561e-08
-0.125	-5.243e-07	-5.936e-07	-4.872e-07	-1.303e-07	-1.118e-07	-1.374e-07	-2.103e-07	-1.631e-07	-2.357e-07	-9.302e-08	-9.479e-08	-1.258e-07	-7.705e-08	-8.033e-08	-8.714e-08
-0.126	-5.289e-07	-5.987e-07	-4.917e-07	-1.318e-07	-1.132e-07	-1.39e-07	-2.127e-07	-1.65e-07	-2.385e-07	-9.432e-08	-9.595e-08	-1.274e-07	-7.822e-08	-8.145e-08	-8.867e-08
-0.127	-5.335e-07	-6.037e-07	-4.961e-07	-1.334e-07	-1.146e-07	-1.407e-07	-2.15e-07	-1.669e-07	-2.414e-07	-9.562e-08	-9.71e-08	-1.29e-07	-7.939e-08	-8.258e-08	-9.022e-08
-0.128	-5.381e-07	-6.087e-07	-5.006e-07	-1.349e-07	-1.16e-07	-1.424e-07	-2.174e-07	-1.689e-07	-2.442e-07	-9.693e-08	-9.826e-08	-1.307e-07	-8.057e-08	-8.372e-08	-9.178e-08
-0.129	-5.427e-07	-6.137e-07	-5.05e-07	-1.364e-07	-1.175e-07	-1.441e-07	-2.198e-07	-1.708e-07	-2.471e-07	-9.824e-08	-9.943e-08	-1.323e-07	-8.176e-08	-8.487e-08	-9.335e-08
-0.13	-5.473e-07	-6.187e-07	-5.094e-07	-1.38e-07	-1.189e-07	-1.458e-07	-2.223e-07	-1.728e-07	-2.5e-07	-9.955e-08	-1.006e-07	-1.339e-07	-8.296e-08	-8.602e-08	-9.494e-08
-0.131	-5.519e-07	-6.237e-07	-5.139e-07	-1.396e-07	-1.203e-07	-1.475e-07	-2.247e-07	-1.747e-07	-2.529e-07	-1.009e-07	-1.018e-07	-1.356e-07	-8.417e-08	-8.719e-08	-9.654e-08
-0.132	-5.565e-07	-6.287e-07	-5.183e-07	-1.411e-07	-1.218e-07	-1.492e-07	-2.271e-07	-1.767e-07	-2.558e-07	-1.022e-07	-1.029e-07	-1.373e-07	-8.539e-08	-8.835e-08	-9.814e-08
-0.133	-5.611e-07	-6.336e-07	-5.228e-07	-1.427e-07	-1.232e-07	-1.509e-07	-2.296e-07	-1.787e-07	-2.587e-07	-1.035e-07	-1.041e-07	-1.389e-07	-8.662e-08	-8.953e-08	-9.976e-08
-0.134	-5.657e-07	-6.386e-07	-5.273e-07	-1.443e-07	-1.247e-07	-1.526e-07	-2.321e-07	-1.807e-07	-2.617e-07	-1.049e-07	-1.053e-07	-1.406e-07	-8.785e-08	-9.072e-08	-1.014e-07
-0.135	-5.702e-07	-6.435e-07	-5.317e-07	-1.459e-07	-1.262e-07	-1.543e-07	-2.346e-07	-1.827e-07	-2.646e-07	-1.062e-07	-1.065e-07	-1.423e-07	-8.91e-08	-9.191e-08	-1.03e-07
-0.136	-5.748e-07	-6.485e-07	-5.362e-07	-1.475e-07	-1.276e-07	-1.561e-07	-2.371e-07	-1.847e-07	-2.676e-07	-1.076e-07	-1.077e-07	-1.44e-07	-9.035e-08	-9.311e-08	-1.047e-07
-0.137	-5.794e-07	-6.534e-07	-5.407e-07	-1.491e-07	-1.291e-07	-1.579e-07	-2.396e-07	-1.867e-07	-2.706e-07	-1.089e-07	-1.089e-07	-1.457e-07	-9.162e-08	-9.432e-08	-1.064e-07
-0.138	-5.84e-07	-6.584e-07	-5.451e-07	-1.507e-07	-1.306e-07	-1.596e-07	-2.421e-07	-1.888e-07	-2.736e-07	-1.103e-07	-1.101e-07	-1.474e-07	-9.289e-08	-9.554e-08	-1.081e-07
-0.139	-5.886e-07	-6.633e-07	-5.496e-07	-1.524e-07	-1.321e-07	-1.614e-07	-2.446e-07	-1.908e-07	-2.767e-07	-1.117e-07	-1.113e-07	-1.491e-07	-9.418e-08	-9.677e-08	-1.097e-07
-0.14	-5.932e-07	-6.682e-07	-5.541e-07	-1.54e-07	-1.336e-07	-1.632e-07	-2.472e-07	-1.929e-07	-2.797e-07	-1.13e-07	-1.125e-07	-1.508e-07	-9.547e-08	-9.8e-08	-1.115e-07
-0.141	-5.978e-07	-6.731e-07	-5.586e-07	-1.556e-07	-1.351e-07	-1.65e-07	-2.497e-07	-1.949e-07	-2.828e-07	-1.144e-07	-1.137e-07	-1.525e-07	-9.677e-08	-9.924e-08	-1.132e-07
-0.142	-6.024e-07	-6.78e-07	-5.631e-07	-1.573e-07	-1.366e-07	-1.668e-07	-2.523e-07	-1.97e-07	-2.859e-07	-1.158e-07	-1.149e-07	-1.543e-07	-9.809e-08	-1.005e-07	-1.149e-07
-0.143	-6.07e-07	-6.829e-07	-5.676e-07	-1.59e-07	-1.381e-07	-1.686e-07	-2.549e-07	-1.991e-07	-2.89e-07	-1.172e-07	-1.161e-07	-1.56e-07	-9.941e-08	-1.018e-07	-1.167e-07
-0.144	-6.116e-07	-6.878e-07	-5.721e-07	-1.606e-07	-1.396e-07	-1.704e-07	-2.575e-07	-2.012e-07	-2.921e-07	-1.186e-07	-1.174e-07	-1.577e-07	-1.007e-07	-1.03e-07	-1.184e-07
-0.145	-6.162e-07	-6.926e-07	-5.766e-07	-1.623e-07	-1.412e-07	-1.722e-07	-2.601e-07	-2.033e-07	-2.952e-07	-1.2e-07	-1.186e-07	-1.595e-07	-1.021e-07	-1.043e-07	-1.202e-07
-0.146	-6.209e-07	-6.975e-07	-5.811e-07	-1.64e-07	-1.427e-07	-1.74e-07	-2.627e-07	-2.054e-07	-2.983e-07	-1.214e-07	-1.198e-07	-1.612e-07	-1.034e-07	-1.056e-07	-1.22e-07
-0.147	-6.255e-07	-7.024e-07	-5.856e-07	-1.657e-07	-1.443e-07	-1.759e-07	-2.654e-07	-2.075e-07	-3.015e-07	-1.228e-07	-1.211e-07	-1.63e-07	-1.048e-07	-1.069e-07	-1.238e-07
-0.148	-6.301e-07	-7.072e-07	-5.901e-07	-1.674e-07	-1.458e-07	-1.777e-07	-2.68e-07	-2.097e-07	-3.047e-07	-1.242e-07	-1.223e-07	-1.648e-07	-1.062e-07	-1.082e-07	-1.256e-07
-0.149	-6.347e-07	-7.121e-07	-5.947e-07	-1.691e-07	-1.474e-07	-1.796e-07	-2.707e-07	-2.118e-07	-3.079e-07	-1.257e-07	-1.235e-07	-1.665e-07	-1.076e-07	-1.095e-07	-1.274e-07
-0.15	-6.394e-07	-7.17e-07	-5.992e-07	-1.709e-07	-1.489e-07	-1.815e-07	-2.734e-07	-2.14e-07	-3.111e-07	-1.271e-07	-1.248e-07	-1.683e-07	-1.09e-07	-1.108e-07	-1.292e-07
-0.151	-6.44e-07	-7.218e-07	-6.037e-07	-1.726e-07	-1.505e-07	-1.834e-07	-2.761e-07	-2.161e-07	-3.143e-07	-1.285e-07	-1.26e-07	-1.701e-07	-1.104e-07	-1.121e-07	-1.311e-07
-0.152	-6.486e-07	-7.266e-07	-6.083e-07	-1.743e-07	-1.521e-07	-1.853e-07	-2.788e-07	-2.183e-07	-3.176e-07	-1.3e-07	-1.273e-07	-1.719e-07	-1.118e-07	-1.135e-07	-1.33e-07
-0.153	-6.533e-07	-7.315e-07	-6.129e-07	-1.761e-07	-1.536e-07	-1.872e-07	-2.815e-07	-2.205e-07	-3.208e-07	-1.314e-07	-1.285e-07	-1.737e-07	-1.132e-07	-1.148e-07	-1.348e-07
-0.154	-6.579e-07	-7.363e-07	-6.174e-07	-1.779e-07	-1.552e-07	-1.891e-07	-2.843e-07	-2.227e-07	-3.241e-07	-1.328e-07	-1.298e-07	-1.755e-07	-1.147e-07	-1.162e-07	-1.367e-07
-0.155	-6.626e-07	-7.412e-07	-6.22e-07	-1.797e-07	-1.568e-07	-1.91e-07	-2.87e-07	-2.249e-07	-3.274e-07	-1.343e-07	-1.311e-07	-1.773e-07	-1.161e-07	-1.176e-07	-1.386e-07
-0.156	-6.673e-07	-7.46e-07	-6.266e-07	-1.814e-07	-1.584e-07	-1.93e-07	-2.898e-07	-2.272e-07	-3.307e-07	-1.358e-07	-1.323e-07	-1.791e-07	-1.176e-07	-1.189e-07	-1.406e-07
-0.157	-6.719e-07	-7.508e-07	-6.312e-07	-1.832e-07	-1.6e-07	-1.949e-07	-2.926e-07	-2.294e-07	-3.341e-07	-1.372e-07	-1.336e-07	-1.809e-07	-1.19e-07	-1.203e-07	-1.425e-07
-0.158	-6.766e-07	-7.557e-07	-6.358e-07	-1.85e-07	-1.616e-07	-1.968e-07	-2.954e-07	-2.316e-07	-3.374e-07	-1.387e-07	-1.349e-07	-1.827e-07	-1.205e-07	-1.217e-07	-1.444e-07
-0.159	-6.813e-07	-7.605e-07	-6.404e-07	-1.869e-07	-1.633e-07	-1.988e-07	-2.982e-07	-2.339e-07	-3.408e-07	-1.402e-07	-1.362e-07	-1.846e-07	-1.22e-07	-1.231e-07	-1.464e-07
-0.16	-6.86e-07	-7.653e-07	-6.451e-07	-1.887e-07	-1.649e-07	-2.008e-07	-3.01e-07	-2.362e-07	-3.442e-07	-1.417e-07	-1.374e-07	-1.864e-07	-1.235e-07	-1.245e-07	-1.484e-07
-0.161	-6.907e-07	-7.701e-07	-6.497e-07	-1.905e-07	-1.665e-07	-2.028e-07	-3.039e-07	-2.384e-07	-3.476e-07	-1.431e-07	-1.387e-07	-1.883e-07	-1.25e-07	-1.259e-07	-1.504e-07
-0.162	-6.954e-07	-7.75e-07	-6.543e-07	-1.924e-07	-1.682e-07	-2.048e-07	-3.067e-07	-2.407e-07	-3.51e-07	-1.446e-07	-1.4e-07	-1.901e-07	-1.266e-07	-1.274e-07	-1.524e-07
-0.163	-7.001e-07	-7.798e-07	-6.59e-07	-1.943e-07	-1.698e-07	-2.068e-07	-3.096e-07	-2.43e-07	-3.544e-07	-1.461e-07	-1.413e-07	-1.92e-07	-1.281e-07	-1.288e-07	-1.544e-07
-0.164	-7.048e-07	-7.846e-07	-6.637e-07	-1.961e-07	-1.715e-07	-2.088e-07	-3.125e-07	-2.454e-07	-3.579e-07	-1.476e-07	-1.426e-07	-1.938e-07	-1.297e-07	-1.303e-07	-1.564e-07
-0.165	-7.096e-07	-7.894e-07	-6.683e-07	-1.98e-07	-1.731e-07	-2.108e-07	-3.154e-07	-2.477e-07	-3.614e-07	-1.491e-07	-1.439e-07	-1.957e-07	-1.312e-07	-1.317e-07	-1.585e-07
-0.166	-7.143e-07	-7.943e-07	-6.73e-07	-1.999e-07	-1.748e-07	-2.128e-07	-3.183e-07	-2.5e-07	-3.648e-07	-1.507e-07	-1.452e-07	-1.976e-07	-1.328e-07	-1.332e-07	-1.605e-07
-0.167	-7.191e-07	-7.991e-07	-6.777e-07	-2.018e-07	-1.765e-07	-2.149e-07	-3.213e-07	-2.524e-07	-3.683e-07	-1.522e-07	-1.465e-07	-1.995e-07	-1.344e-07	-1.347e-07	-1.626e-07
-0.168	-7.238e-07	-8.039e-07	-6.824e-07	-2.037e-07	-1.782e-07	-2.169e-07	-3.242e-07	-2.547e-07	-3.719e-07	-1.537e-07	-1.478e-07	-2.013e-07	-1.36e-07	-1.362e-07	-1.647e-07
-0.169	-7.286e-07	-8.087e-07	-6.872e-07	-2.056e-07	-1.799e-07	-2.19e-07	-3.272e-07	-2.571e-07	-3.754e-07	-1.552e-07	-1.491e-07	-2.032e-07	-1.376e-07	-1.377e-07	-1.668e-07
-0.17	-7.334e-07	-8.135e-07	-6.919e-07	-2.076e-07	-1.815e-07	-2.211e-07	-3.302e-07	-2.595e-07	-3.79e-07	-1.568e-07	-1.505e-07	-2.051e-07	-1.393e-07	-1.392e-07	-1.689e-07
-0.171	-7.382e-07	-8.184e-07	-6.966e-07	-2.095e-07	-1.833e-07	-2.232e-07	-3.332e-07	-2.619e-07	-3.825e-07	-1.583e-07	-1.518e-07	-2.07e-07	-1.409e-07	-1.407e-07	-1.71e-07
-0.172	-7.43e-07	-8.232e-07	-7.014e-07	-2.115e-07	-1.85e-07	-2.252e-07	-3.362e-07	-2.643e-07	-3.861e-07	-1.598e-07	-1.531e-07	-2.089e-07	-1.426e-07	-1.422e-07	-1.732e-07
-0.173	-7.478e-07	-8.28e-07	-7.062e-07	-2.135e-07	-1.867e-07	-2.274e-07	-3.392e-07	-2.667e-07	-3.897e-07	-1.614e-07	-1.544e-07	-2.109e-07	-1.442e-07	-1.438e-07	-1.753e-07
-0.174	-7.526e-07	-8.329e-07	-7.11e-07	-2.154e-07	-1.884e-07	-2.295e-07	-3.423e-07	-2.692e-07	-3.933e-07	-1.629e-07	-1.558e-07	-2.128e-07	-1.459e-07	-1.453e-07	-1.775e-07
-0.175	-7.575e-07	-8.377e-07	-7.158e-07	-2.174e-07	-1.902e-07	-2.316e-07	-3.453e-07	-2.716e-07	-3.97e-07	-1.645e-07	-1.571e-07	-2.147e-07	-1.476e-07	-1.469e-07	-1.797e-07
-0.176	-7.623e-07	-8.425e-07	-7.206e-07	-2.195e-07	-1.919e-07	-2.337e-07	-3.484e-07	-2.741e-07	-4.006e-07	-1.661e-07	-1.585e-07	-2.167e-07	-1.493e-07	-1.484e-07	-1.819e-07
-0.177	-7.672e-07	-8.474e-07	-7.254e-07	-2.215e-07	-1.936e-07	-2.359e-07	-3.515e-07	-2.765e-07	-4.043e-07	-1.676e-07	-1.598e-07	-2.186e-07	-1.51e-07	-1.5e-07	-1.841e-07
-0.178	-7.72e-07	-8.522e-07	-7.302e-07	-2.235e-07	-1.954e-07	-2.38e-07	-3.546e-07	-2.79e-07	-4.08e-07	-1.692e-07	-1.611e-07	-2.205e-07	-1.528e-07	-1.516e-07	-1.863e-07
-0.179	-7.769e-07	-8.571e-07	-7.351e-07	-2.255e-07	-1.972e-07	-2.402e-07	-3.577e-07	-2.815e-07	-4.117e-07	-1.708e-07	-1.625e-07	-2.225e-07	-1.545e-07	-1.532e-07	-1.886e-07
-0.18	-7.818e-07	-8.619e-07	-7.4e-07	-2.276e-07	-1.99e-07	-2.424e-07	-3.608e-07	-2.84e-07	-4.154e-07	-1.724e-07	-1.639e-07	-2.244e-07	-1.563e-07	-1.548e-07	-1.908e-07
-0.181	-7.867e-07	-8.668e-07	-7.448e-07	-2.297e-07	-2.007e-07	-2.445e-07	-3.64e-07	-2.865e-07	-4.191e-07	-1.74e-07	-1.652e-07	-2.264e-07	-1.58e-07	-1.564e-07	-1.931e-07
-0.182	-7.917e-07	-8.716e-07	-7.498e-07	-2.317e-07	-2.025e-07	-2.467e-07	-3.672e-07	-2.891e-07	-4.229e-07	-1.756e-07	-1.666e-07	-2.284e-07	-1.598e-07	-1.581e-07	-1.954e-07
-0.183	-7.966e-07	-8.765e-07	-7.547e-07	-2.338e-07	-2.043e-07	-2.49e-07	-3.704e-07	-2.916e-07	-4.267e-07	-1.772e-07	-1.68e-07	-2.304e-07	-1.616e-07	-1.597e-07	-1.977e-07
-0.184	-8.015e-07	-8.813e-07	-7.596e-07	-2.359e-07	-2.061e-07	-2.512e-07	-3.736e-07	-2.941e-07	-4.305e-07	-1.788e-07	-1.693e-07	-2.323e-07	-1.634e-07	-1.614e-07	-2e-07
-0.185	-8.065e-07	-8.862e-07	-7.645e-07	-2.38e-07	-2.08e-07	-2.534e-07	-3.768e-07	-2.967e-07	-4.343e-07	-1.804e-07	-1.707e-07	-2.343e-07	-1.653e-07	-1.63e-07	-2.024e-07
-0.186	-8.115e-07	-8.911e-07	-7.695e-07	-2.402e-07	-2.098e-07	-2.556e-07	-3.8e-07	-2.993e-07	-4.381e-07	-1.82e-07	-1.721e-07	-2.363e-07	-1.671e-07	-1.647e-07	-2.047e-07
-0.187	-8.165e-07	-8.96e-07	-7.745e-07	-2.423e-07	-2.116e-07	-2.579e-07	-3.833e-07	-3.019e-07	-4.419e-07	-1.836e-07	-1.735e-07	-2.383e-07	-1.69e-07	-1.664e-07	-2.071e-07
-0.188	-8.215e-07	-9.008e-07	-7.795e-07	-2.445e-07	-2.135e-07	-2.601e-07	-3.865e-07	-3.045e-07	-4.458e-07	-1.852e-07	-1.749e-07	-2.403e-07	-1.709e-07	-1.681e-07	-2.095e-07
-0.189	-8.265e-07	-9.057e-07	-7.845e-07	-2.466e-07	-2.153e-07	-2.624e-07	-3.898e-07	-3.071e-07	-4.497e-07	-1.869e-07	-1.763e-07	-2.424e-07	-1.728e-07	-1.698e-07	-2.118e-07
-0.19	-8.315e-07	-9.106e-07	-7.895e-07	-2.488e-07	-2.172e-07	-2.647e-07	-3.931e-07	-3.097e-07	-4.536e-07	-1.885e-07	-1.776e-07	-2.444e-07	-1.747e-07	-1.715e-07	-2.143e-07
-0.191	-8.366e-07	-9.155e-07	-7.945e-07	-2.51e-07	-2.19e-07	-2.67e-07	-3.965e-07	-3.123e-07	-4.575e-07	-1.902e-07	-1.791e-07	-2.464e-07	-1.766e-07	-1.732e-07	-2.167e-07
-0.192	-8.416e-07	-9.204e-07	-7.996e-07	-2.532e-07	-2.209e-07	-2.693e-07	-3.998e-07	-3.15e-07	-4.614e-07	-1.918e-07	-1.805e-07	-2.484e-07	-1.785e-07	-1.75e-07	-2.191e-07
-0.193	-8.467e-07	-9.253e-07	-8.046e-07	-2.554e-07	-2.228e-07	-2.716e-07	-4.032e-07	-3.177e-07	-4.653e-07	-1.935e-07	-1.819e-07	-2.505e-07	-1.805e-07	-1.767e-07	-2.216e-07
-0.194	-8.518e-07	-9.302e-07	-8.097e-07	-2.576e-07	-2.247e-07	-2.739e-07	-4.065e-07	-3.203e-07	-4.693e-07	-1.951e-07	-1.833e-07	-2.525e-07	-1.825e-07	-1.785e-07	-2.241e-07
-0.195	-8.569e-07	-9.352e-07	-8.148e-07	-2.598e-07	-2.266e-07	-2.763e-07	-4.099e-07	-3.23e-07	-4.733e-07	-1.968e-07	-1.847e-07	-2.546e-07	-1.844e-07	-1.803e-07	-2.266e-07
-0.196	-8.62e-07	-9.401e-07	-8.199e-07	-2.621e-07	-2.285e-07	-2.786e-07	-4.133e-07	-3.257e-07	-4.773e-07	-1.985e-07	-1.861e-07	-2.566e-07	-1.864e-07	-1.82e-07	-2.291e-07
-0.197	-8.672e-07	-9.45e-07	-8.251e-07	-2.644e-07	-2.304e-07	-2.81e-07	-4.168e-07	-3.284e-07	-4.813e-07	-2.001e-07	-1.876e-07	-2.587e-07	-1.885e-07	-1.838e-07	-2.316e-07
-0.198	-8.723e-07	-9.5e-07	-8.302e-07	-2.666e-07	-2.324e-07	-2.834e-07	-4.202e-07	-3.312e-07	-4.853e-07	-2.018e-07	-1.89e-07	-2.608e-07	-1.905e-07	-1.857e-07	-2.341e-07
-0.199	-8.775e-07	-9.549e-07	-8.354e-07	-2.689e-07	-2.343e-07	-2.858e-07	-4.237e-07	-3.339e-07	-4.894e-07	-2.035e-07	-1.904e-07	-2.628e-07	-1.925e-07	-1.875e-07	-2.367e-07
-0.2	-8.827e-07	-9.599e-07	-8.406e-07	-2.712e-07	-2.362e-07	-2.882e-07	-4.272e-07	-3.367e-07	-4.934e-07	-2.052e-07	-1.919e-07	-2.649e-07	-1.946e-07	-1.893e-07	-2.393e-07
-0.201	-8.879e-07	-9.648e-07	-8.458e-07	-2.736e-07	-2.382e-07	-2.906e-07	-4.307e-07	-3.394e-07	-4.975e-07	-2.069e-07	-1.933e-07	-2.67e-07	-1.967e-07	-1.912e-07	-2.418e-07
-0.202	-8.931e-07	-9.698e-07	-8.511e-07	-2.759e-07	-2.402e-07	-2.93e-07	-4.342e-07	-3.422e-07	-5.016e-07	-2.086e-07	-1.948e-07	-2.691e-07	-1.988e-07	-1.93e-07	-2.444e-07
-0.203	-8.984e-07	-9.748e-07	-8.563e-07	-2.782e-07	-2.421e-07	-2.954e-07	-4.377e-07	-3.45e-07	-5.057e-07	-2.103e-07	-1.962e-07	-2.712e-07	-2.009e-07	-1.949e-07	-2.471e-07
-0.204	-9.036e-07	-9.798e-07	-8.616e-07	-2.806e-07	-2.441e-07	-2.979e-07	-4.413e-07	-3.478e-07	-5.099e-07	-2.12e-07	-1.977e-07	-2.733e-07	-2.031e-07	-1.968e-07	-2.497e-07
-0.205	-9.089e-07	-9.848e-07	-8.669e-07	-2.83e-07	-2.461e-07	-3.003e-07	-4.448e-07	-3.506e-07	-5.14e-07	-2.137e-07	-1.992e-07	-2.754e-07	-2.052e-07	-1.987e-07	-2.523e-07
-0.206	-9.142e-07	-9.898e-07	-8.722e-07	-2.854e-07	-2.481e-07	-3.028e-07	-4.484e-07	-3.534e-07	-5.182e-07	-2.155e-07	-2.006e-07	-2.775e-07	-2.074e-07	-2.006e-07	-2.55e-07
-0.207	-9.195e-07	-9.948e-07	-8.775e-07	-2.878e-07	-2.501e-07	-3.053e-07	-4.521e-07	-3.563e-07	-5.224e-07	-2.172e-07	-2.021e-07	-2.797e-07	-2.096e-07	-2.025e-07	-2.577e-07
-0.208	-9.249e-07	-9.998e-07	-8.828e-07	-2.902e-07	-2.521e-07	-3.078e-07	-4.557e-07	-3.592e-07	-5.266e-07	-2.189e-07	-2.036e-07	-2.818e-07	-2.118e-07	-2.044e-07	-2.604e-07
-0.209	-9.302e-07	-1.005e-06	-8.882e-07	-2.926e-07	-2.542e-07	-3.103e-07	-4.593e-07	-3.62e-07	-5.308e-07	-2.207e-07	-2.051e-07	-2.839e-07	-2.14e-07	-2.064e-07	-2.631e-07
-0.21	-9.356e-07	-1.01e-06	-8.936e-07	-2.95e-07	-2.562e-07	-3.128e-07	-4.63e-07	-3.649e-07	-5.351e-07	-2.224e-07	-2.066e-07	-2.861e-07	-2.162e-07	-2.083e-07	-2.658e-07
-0.211	-9.41e-07	-1.015e-06	-8.99e-07	-2.975e-07	-2.583e-07	-3.153e-07	-4.667e-07	-3.678e-07	-5.393e-07	-2.242e-07	-2.081e-07	-2.882e-07	-2.185e-07	-2.103e-07	-2.686e-07
-0.212	-9.464e-07	-1.02e-06	-9.044e-07	-2.999e-07	-2.603e-07	-3.179e-07	-4.704e-07	-3.708e-07	-5.436e-07	-2.26e-07	-2.096e-07	-2.904e-07	-2.207e-07	-2.123e-07	-2.714e-07
-0.213	-9.519e-07	-1.025e-06	-9.099e-07	-3.024e-07	-2.624e-07	-3.204e-07	-4.742e-07	-3.737e-07	-5.479e-07	-2.277e-07	-2.111e-07	-2.926e-07	-2.23e-07	-2.143e-07	-2.741e-07
-0.214	-9.573e-07	-1.03e-06	-9.154e-07	-3.049e-07	-2.645e-07	-3.23e-07	-4.779e-07	-3.766e-07	-5.523e-07	-2.295e-07	-2.126e-07	-2.947e-07	-2.254e-07	-2.163e-07	-2.769e-07
-0.215	-9.628e-07	-1.035e-06	-9.209e-07	-3.074e-07	-2.666e-07	-3.256e-07	-4.817e-07	-3.796e-07	-5.566e-07	-2.313e-07	-2.141e-07	-2.969e-07	-2.277e-07	-2.183e-07	-2.798e-07
-0.216	-9.683e-07	-1.04e-06	-9.264e-07	-3.1e-07	-2.687e-07	-3.281e-07	-4.855e-07	-3.826e-07	-5.61e-07	-2.331e-07	-2.157e-07	-2.991e-07	-2.3e-07	-2.203e-07	-2.826e-07
-0.217	-9.738e-07	-1.045e-06	-9.319e-07	-3.125e-07	-2.708e-07	-3.307e-07	-4.893e-07	-3.856e-07	-5.653e-07	-2.349e-07	-2.172e-07	-3.013e-07	-2.324e-07	-2.224e-07	-2.854e-07
-0.218	-9.794e-07	-1.05e-06	-9.374e-07	-3.151e-07	-2.729e-07	-3.334e-07	-4.931e-07	-3.886e-07	-5.697e-07	-2.367e-07	-2.187e-07	-3.035e-07	-2.348e-07	-2.244e-07	-2.883e-07
-0.219	-9.849e-07	-1.056e-06	-9.43e-07	-3.176e-07	-2.75e-07	-3.36e-07	-4.97e-07	-3.916e-07	-5.742e-07	-2.385e-07	-2.203e-07	-3.057e-07	-2.372e-07	-2.265e-07	-2.912e-07
-0.22	-9.905e-07	-1.061e-06	-9.486e-07	-3.202e-07	-2.772e-07	-3.386e-07	-5.009e-07	-3.947e-07	-5.786e-07	-2.403e-07	-2.218e-07	-3.079e-07	-2.396e-07	-2.286e-07	-2.941e-07
-0.221	-9.961e-07	-1.066e-06	-9.542e-07	-3.228e-07	-2.793e-07	-3.413e-07	-5.048e-07	-3.977e-07	-5.831e-07	-2.421e-07	-2.234e-07	-3.102e-07	-2.421e-07	-2.307e-07	-2.97e-07
-0.222	-1.002e-06	-1.071e-06	-9.599e-07	-3.254e-07	-2.815e-07	-3.439e-07	-5.087e-07	-4.008e-07	-5.876e-07	-2.44e-07	-2.249e-07	-3.124e-07	-2.445e-07	-2.328e-07	-3e-07
-0.223	-1.007e-06	-1.076e-06	-9.655e-07	-3.281e-07	-2.836e-07	-3.466e-07	-5.127e-07	-4.039e-07	-5.921e-07	-2.458e-07	-2.265e-07	-3.146e-07	-2.47e-07	-2.349e-07	-3.029e-07
-0.224	-1.013e-06	-1.081e-06	-9.712e-07	-3.307e-07	-2.858e-07	-3.493e-07	-5.167e-07	-4.07e-07	-5.966e-07	-2.476e-07	-2.281e-07	-3.169e-07	-2.495e-07	-2.371e-07	-3.059e-07
-0.225	-1.019e-06	-1.087e-06	-9.769e-07	-3.334e-07	-2.88e-07	-3.52e-07	-5.207e-07	-4.101e-07	-6.011e-07	-2.495e-07	-2.297e-07	-3.192e-07	-2.521e-07	-2.392e-07	-3.089e-07
-0.226	-1.024e-06	-1.092e-06	-9.827e-07	-3.361e-07	-2.902e-07	-3.547e-07	-5.247e-07	-4.132e-07	-6.057e-07	-2.514e-07	-2.312e-07	-3.214e-07	-2.546e-07	-2.414e-07	-3.119e-07
-0.227	-1.03e-06	-1.097e-06	-9.884e-07	-3.388e-07	-2.924e-07	-3.574e-07	-5.287e-07	-4.164e-07	-6.103e-07	-2.532e-07	-2.328e-07	-3.237e-07	-2.572e-07	-2.435e-07	-3.149e-07
-0.228	-1.036e-06	-1.102e-06	-9.942e-07	-3.415e-07	-2.946e-07	-3.602e-07	-5.328e-07	-4.195e-07	-6.149e-07	-2.551e-07	-2.344e-07	-3.26e-07	-2.598e-07	-2.457e-07	-3.18e-07
-0.229	-1.042e-06	-1.107e-06	-1e-06	-3.442e-07	-2.969e-07	-3.629e-07	-5.369e-07	-4.227e-07	-6.195e-07	-2.57e-07	-2.36e-07	-3.283e-07	-2.624e-07	-2.479e-07	-3.21e-07
-0.23	-1.048e-06	-1.113e-06	-1.006e-06	-3.469e-07	-2.991e-07	-3.657e-07	-5.41e-07	-4.259e-07	-6.241e-07	-2.589e-07	-2.377e-07	-3.306e-07	-2.65e-07	-2.502e-07	-3.241e-07
-0.231	-1.053e-06	-1.118e-06	-1.012e-06	-3.497e-07	-3.013e-07	-3.685e-07	-5.451e-07	-4.292e-07	-6.288e-07	-2.607e-07	-2.393e-07	-3.329e-07	-2.676e-07	-2.524e-07	-3.272e-07
-0.232	-1.059e-06	-1.123e-06	-1.018e-06	-3.525e-07	-3.036e-07	-3.713e-07	-5.493e-07	-4.324e-07	-6.335e-07	-2.626e-07	-2.409e-07	-3.352e-07	-2.703e-07	-2.546e-07	-3.303e-07
-0.233	-1.065e-06	-1.129e-06	-1.023e-06	-3.553e-07	-3.059e-07	-3.741e-07	-5.535e-07	-4.357e-07	-6.382e-07	-2.646e-07	-2.425e-07	-3.375e-07	-2.73e-07	-2.569e-07	-3.334e-07
-0.234	-1.071e-06	-1.134e-06	-1.029e-06	-3.581e-07	-3.082e-07	-3.769e-07	-5.577e-07	-4.389e-07	-6.43e-07	-2.665e-07	-2.442e-07	-3.399e-07	-2.757e-07	-2.592e-07	-3.366e-07
-0.235	-1.077e-06	-1.139e-06	-1.035e-06	-3.609e-07	-3.105e-07	-3.797e-07	-5.619e-07	-4.422e-07	-6.477e-07	-2.684e-07	-2.458e-07	-3.422e-07	-2.784e-07	-2.615e-07	-3.397e-07
-0.236	-1.083e-06	-1.144e-06	-1.041e-06	-3.637e-07	-3.128e-07	-3.826e-07	-5.662e-07	-4.455e-07	-6.525e-07	-2.703e-07	-2.475e-07	-3.445e-07	-2.812e-07	-2.638e-07	-3.429e-07
-0.237	-1.089e-06	-1.15e-06	-1.047e-06	-3.666e-07	-3.151e-07	-3.854e-07	-5.705e-07	-4.489e-07	-6.573e-07	-2.723e-07	-2.491e-07	-3.469e-07	-2.84e-07	-2.661e-07	-3.461e-07
-0.238	-1.095e-06	-1.155e-06	-1.053e-06	-3.695e-07	-3.174e-07	-3.883e-07	-5.748e-07	-4.522e-07	-6.621e-07	-2.742e-07	-2.508e-07	-3.493e-07	-2.868e-07	-2.684e-07	-3.494e-07
-0.239	-1.101e-06	-1.161e-06	-1.059e-06	-3.724e-07	-3.198e-07	-3.912e-07	-5.791e-07	-4.556e-07	-6.67e-07	-2.762e-07	-2.525e-07	-3.517e-07	-2.896e-07	-2.708e-07	-3.526e-07
-0.24	-1.107e-06	-1.166e-06	-1.065e-06	-3.753e-07	-3.222e-07	-3.941e-07	-5.835e-07	-4.59e-07	-6.719e-07	-2.781e-07	-2.542e-07	-3.54e-07	-2.924e-07	-2.732e-07	-3.559e-07
-0.241	-1.113e-06	-1.171e-06	-1.072e-06	-3.782e-07	-3.245e-07	-3.97e-07	-5.879e-07	-4.624e-07	-6.768e-07	-2.801e-07	-2.559e-07	-3.564e-07	-2.953e-07	-2.755e-07	-3.591e-07
-0.242	-1.119e-06	-1.177e-06	-1.078e-06	-3.812e-07	-3.269e-07	-3.999e-07	-5.923e-07	-4.659e-07	-6.817e-07	-2.821e-07	-2.576e-07	-3.588e-07	-2.982e-07	-2.779e-07	-3.624e-07
-0.243	-1.125e-06	-1.182e-06	-1.084e-06	-3.841e-07	-3.293e-07	-4.029e-07	-5.968e-07	-4.693e-07	-6.867e-07	-2.841e-07	-2.593e-07	-3.613e-07	-3.011e-07	-2.803e-07	-3.658e-07
-0.244	-1.131e-06	-1.188e-06	-1.09e-06	-3.871e-07	-3.317e-07	-4.058e-07	-6.013e-07	-4.728e-07	-6.916e-07	-2.86e-07	-2.61e-07	-3.637e-07	-3.04e-07	-2.828e-07	-3.691e-07
-0.245	-1.138e-06	-1.193e-06	-1.096e-06	-3.901e-07	-3.341e-07	-4.088e-07	-6.058e-07	-4.763e-07	-6.966e-07	-2.88e-07	-2.627e-07	-3.661e-07	-3.07e-07	-2.852e-07	-3.724e-07
-0.246	-1.144e-06	-1.199e-06	-1.102e-06	-3.931e-07	-3.365e-07	-4.118e-07	-6.103e-07	-4.798e-07	-7.017e-07	-2.901e-07	-2.644e-07	-3.686e-07	-3.1e-07	-2.877e-07	-3.758e-07
-0.247	-1.15e-06	-1.204e-06	-1.109e-06	-3.961e-07	-3.39e-07	-4.148e-07	-6.149e-07	-4.834e-07	-7.067e-07	-2.921e-07	-2.662e-07	-3.71e-07	-3.13e-07	-2.902e-07	-3.792e-07
-0.248	-1.156e-06	-1.209e-06	-1.115e-06	-3.992e-07	-3.414e-07	-4.178e-07	-6.195e-07	-4.869e-07	-7.118e-07	-2.941e-07	-2.679e-07	-3.735e-07	-3.16e-07	-2.926e-07	-3.826e-07
-0.249	-1.163e-06	-1.215e-06	-1.121e-06	-4.023e-07	-3.439e-07	-4.208e-07	-6.241e-07	-4.905e-07	-7.169e-07	-2.961e-07	-2.697e-07	-3.76e-07	-3.19e-07	-2.951e-07	-3.86e-07
-0.25	-1.169e-06	-1.221e-06	-1.128e-06	-4.053e-07	-3.464e-07	-4.239e-07	-6.288e-07	-4.941e-07	-7.22e-07	-2.982e-07	-2.715e-07	-3.785e-07	-3.221e-07	-2.977e-07	-3.895e-07
-0.251	-1.175e-06	-1.226e-06	-1.134e-06	-4.084e-07	-3.489e-07	-4.269e-07	-6.335e-07	-4.978e-07	-7.272e-07	-3.002e-07	-2.732e-07	-3.81e-07	-3.252e-07	-3.002e-07	-3.93e-07
-0.252	-1.182e-06	-1.232e-06	-1.14e-06	-4.116e-07	-3.514e-07	-4.3e-07	-6.382e-07	-5.014e-07	-7.324e-07	-3.023e-07	-2.75e-07	-3.835e-07	-3.283e-07	-3.028e-07	-3.965e-07
-0.253	-1.188e-06	-1.237e-06	-1.147e-06	-4.147e-07	-3.539e-07	-4.331e-07	-6.43e-07	-5.051e-07	-7.376e-07	-3.044e-07	-2.768e-07	-3.86e-07	-3.315e-07	-3.053e-07	-4e-07
-0.254	-1.195e-06	-1.243e-06	-1.153e-06	-4.178e-07	-3.564e-07	-4.362e-07	-6.478e-07	-5.088e-07	-7.428e-07	-3.064e-07	-2.786e-07	-3.885e-07	-3.346e-07	-3.079e-07	-4.035e-07
-0.255	-1.201e-06	-1.248e-06	-1.16e-06	-4.21e-07	-3.589e-07	-4.393e-07	-6.526e-07	-5.126e-07	-7.481e-07	-3.085e-07	-2.804e-07	-3.911e-07	-3.378e-07	-3.105e-07	-4.07e-07
-0.256	-1.207e-06	-1.254e-06	-1.166e-06	-4.242e-07	-3.615e-07	-4.424e-07	-6.574e-07	-5.163e-07	-7.534e-07	-3.106e-07	-2.823e-07	-3.936e-07	-3.41e-07	-3.131e-07	-4.106e-07
-0.257	-1.214e-06	-1.26e-06	-1.173e-06	-4.274e-07	-3.641e-07	-4.456e-07	-6.623e-07	-5.201e-07	-7.588e-07	-3.127e-07	-2.841e-07	-3.962e-07	-3.443e-07	-3.158e-07	-4.142e-07
-0.258	-1.221e-06	-1.265e-06	-1.179e-06	-4.306e-07	-3.666e-07	-4.487e-07	-6.672e-07	-5.239e-07	-7.641e-07	-3.148e-07	-2.859e-07	-3.988e-07	-3.475e-07	-3.184e-07	-4.178e-07
-0.259	-1.227e-06	-1.271e-06	-1.186e-06	-4.339e-07	-3.692e-07	-4.519e-07	-6.722e-07	-5.278e-07	-7.695e-07	-3.17e-07	-2.878e-07	-4.013e-07	-3.508e-07	-3.211e-07	-4.214e-07
-0.26	-1.234e-06	-1.277e-06	-1.192e-06	-4.372e-07	-3.718e-07	-4.551e-07	-6.772e-07	-5.317e-07	-7.749e-07	-3.191e-07	-2.897e-07	-4.039e-07	-3.541e-07	-3.238e-07	-4.251e-07
-0.261	-1.24e-06	-1.282e-06	-1.199e-06	-4.404e-07	-3.744e-07	-4.583e-07	-6.822e-07	-5.356e-07	-7.804e-07	-3.212e-07	-2.915e-07	-4.066e-07	-3.575e-07	-3.265e-07	-4.287e-07
-0.262	-1.247e-06	-1.288e-06	-1.206e-06	-4.438e-07	-3.771e-07	-4.615e-07	-6.873e-07	-5.395e-07	-7.859e-07	-3.234e-07	-2.934e-07	-4.092e-07	-3.609e-07	-3.292e-07	-4.324e-07
-0.263	-1.254e-06	-1.294e-06	-1.213e-06	-4.471e-07	-3.797e-07	-4.647e-07	-6.923e-07	-5.435e-07	-7.914e-07	-3.255e-07	-2.953e-07	-4.118e-07	-3.642e-07	-3.319e-07	-4.361e-07
-0.264	-1.26e-06	-1.3e-06	-1.219e-06	-4.504e-07	-3.824e-07	-4.68e-07	-6.975e-07	-5.475e-07	-7.97e-07	-3.277e-07	-2.972e-07	-4.144e-07	-3.677e-07	-3.347e-07	-4.399e-07
-0.265	-1.267e-06	-1.305e-06	-1.226e-06	-4.538e-07	-3.85e-07	-4.713e-07	-7.026e-07	-5.515e-07	-8.026e-07	-3.299e-07	-2.992e-07	-4.171e-07	-3.711e-07	-3.375e-07	-4.436e-07
-0.266	-1.274e-06	-1.311e-06	-1.233e-06	-4.572e-07	-3.877e-07	-4.745e-07	-7.078e-07	-5.555e-07	-8.082e-07	-3.321e-07	-3.011e-07	-4.198e-07	-3.746e-07	-3.403e-07	-4.474e-07
-0.267	-1.281e-06	-1.317e-06	-1.24e-06	-4.606e-07	-3.904e-07	-4.778e-07	-7.131e-07	-5.596e-07	-8.139e-07	-3.343e-07	-3.03e-07	-4.225e-07	-3.781e-07	-3.431e-07	-4.512e-07
-0.268	-1.288e-06	-1.323e-06	-1.246e-06	-4.64e-07	-3.931e-07	-4.811e-07	-7.184e-07	-5.638e-07	-8.196e-07	-3.365e-07	-3.05e-07	-4.252e-07	-3.816e-07	-3.459e-07	-4.55e-07
-0.269	-1.295e-06	-1.329e-06	-1.253e-06	-4.674e-07	-3.959e-07	-4.845e-07	-7.237e-07	-5.679e-07	-8.253e-07	-3.387e-07	-3.069e-07	-4.279e-07	-3.852e-07	-3.487e-07	-4.588e-07
-0.27	-1.302e-06	-1.334e-06	-1.26e-06	-4.709e-07	-3.986e-07	-4.878e-07	-7.291e-07	-5.721e-07	-8.31e-07	-3.409e-07	-3.089e-07	-4.306e-07	-3.887e-07	-3.516e-07	-4.627e-07
-0.271	-1.308e-06	-1.34e-06	-1.267e-06	-4.744e-07	-4.013e-07	-4.912e-07	-7.345e-07	-5.763e-07	-8.369e-07	-3.432e-07	-3.109e-07	-4.333e-07	-3.924e-07	-3.545e-07	-4.666e-07
-0.272	-1.315e-06	-1.346e-06	-1.274e-06	-4.779e-07	-4.041e-07	-4.946e-07	-7.399e-07	-5.806e-07	-8.427e-07	-3.454e-07	-3.129e-07	-4.361e-07	-3.96e-07	-3.574e-07	-4.705e-07
-0.273	-1.322e-06	-1.352e-06	-1.281e-06	-4.814e-07	-4.069e-07	-4.98e-07	-7.454e-07	-5.849e-07	-8.486e-07	-3.477e-07	-3.149e-07	-4.388e-07	-3.996e-07	-3.603e-07	-4.744e-07
-0.274	-1.33e-06	-1.358e-06	-1.288e-06	-4.85e-07	-4.097e-07	-5.014e-07	-7.509e-07	-5.892e-07	-8.545e-07	-3.499e-07	-3.169e-07	-4.416e-07	-4.033e-07	-3.632e-07	-4.783e-07
-0.275	-1.337e-06	-1.364e-06	-1.295e-06	-4.885e-07	-4.125e-07	-5.048e-07	-7.565e-07	-5.936e-07	-8.605e-07	-3.522e-07	-3.19e-07	-4.444e-07	-4.07e-07	-3.662e-07	-4.823e-07
-0.276	-1.344e-06	-1.37e-06	-1.302e-06	-4.921e-07	-4.153e-07	-5.082e-07	-7.621e-07	-5.98e-07	-8.665e-07	-3.545e-07	-3.21e-07	-4.472e-07	-4.108e-07	-3.692e-07	-4.863e-07
-0.277	-1.351e-06	-1.376e-06	-1.31e-06	-4.957e-07	-4.182e-07	-5.117e-07	-7.678e-07	-6.024e-07	-8.725e-07	-3.568e-07	-3.231e-07	-4.5e-07	-4.146e-07	-3.722e-07	-4.903e-07
-0.278	-1.358e-06	-1.382e-06	-1.317e-06	-4.993e-07	-4.21e-07	-5.152e-07	-7.735e-07	-6.069e-07	-8.786e-07	-3.591e-07	-3.251e-07	-4.529e-07	-4.184e-07	-3.752e-07	-4.943e-07
-0.279	-1.365e-06	-1.388e-06	-1.324e-06	-5.03e-07	-4.239e-07	-5.187e-07	-7.792e-07	-6.115e-07	-8.847e-07	-3.615e-07	-3.272e-07	-4.557e-07	-4.222e-07	-3.782e-07	-4.984e-07
-0.28	-1.372e-06	-1.394e-06	-1.331e-06	-5.066e-07	-4.268e-07	-5.222e-07	-7.85e-07	-6.16e-07	-8.909e-07	-3.638e-07	-3.293e-07	-4.586e-07	-4.26e-07	-3.813e-07	-5.024e-07
-0.281	-1.38e-06	-1.4e-06	-1.338e-06	-5.103e-07	-4.297e-07	-5.257e-07	-7.908e-07	-6.207e-07	-8.971e-07	-3.661e-07	-3.314e-07	-4.615e-07	-4.299e-07	-3.844e-07	-5.065e-07
-0.282	-1.387e-06	-1.406e-06	-1.346e-06	-5.14e-07	-4.326e-07	-5.293e-07	-7.967e-07	-6.253e-07	-9.034e-07	-3.685e-07	-3.335e-07	-4.644e-07	-4.338e-07	-3.875e-07	-5.106e-07
-0.283	-1.394e-06	-1.412e-06	-1.353e-06	-5.178e-07	-4.355e-07	-5.328e-07	-8.027e-07	-6.3e-07	-9.097e-07	-3.709e-07	-3.357e-07	-4.673e-07	-4.378e-07	-3.906e-07	-5.148e-07
-0.284	-1.402e-06	-1.418e-06	-1.36e-06	-5.215e-07	-4.385e-07	-5.364e-07	-8.087e-07	-6.348e-07	-9.161e-07	-3.732e-07	-3.378e-07	-4.702e-07	-4.418e-07	-3.937e-07	-5.19e-07
-0.285	-1.409e-06	-1.425e-06	-1.368e-06	-5.253e-07	-4.414e-07	-5.4e-07	-8.147e-07	-6.396e-07	-9.225e-07	-3.756e-07	-3.4e-07	-4.731e-07	-4.458e-07	-3.969e-07	-5.231e-07
-0.286	-1.417e-06	-1.431e-06	-1.375e-06	-5.291e-07	-4.444e-07	-5.436e-07	-8.208e-07	-6.444e-07	-9.29e-07	-3.78e-07	-3.421e-07	-4.761e-07	-4.498e-07	-4e-07	-5.274e-07
-0.287	-1.424e-06	-1.437e-06	-1.383e-06	-5.329e-07	-4.474e-07	-5.473e-07	-8.269e-07	-6.493e-07	-9.355e-07	-3.805e-07	-3.443e-07	-4.791e-07	-4.538e-07	-4.032e-07	-5.316e-07
-0.288	-1.432e-06	-1.443e-06	-1.39e-06	-5.367e-07	-4.504e-07	-5.509e-07	-8.331e-07	-6.543e-07	-9.42e-07	-3.829e-07	-3.465e-07	-4.821e-07	-4.579e-07	-4.064e-07	-5.359e-07
-0.289	-1.439e-06	-1.449e-06	-1.398e-06	-5.406e-07	-4.534e-07	-5.546e-07	-8.394e-07	-6.593e-07	-9.486e-07	-3.853e-07	-3.487e-07	-4.851e-07	-4.62e-07	-4.097e-07	-5.401e-07
-0.29	-1.447e-06	-1.456e-06	-1.405e-06	-5.445e-07	-4.565e-07	-5.583e-07	-8.457e-07	-6.644e-07	-9.553e-07	-3.878e-07	-3.51e-07	-4.881e-07	-4.662e-07	-4.129e-07	-5.444e-07
-0.291	-1.454e-06	-1.462e-06	-1.413e-06	-5.484e-07	-4.595e-07	-5.62e-07	-8.521e-07	-6.695e-07	-9.62e-07	-3.903e-07	-3.532e-07	-4.912e-07	-4.704e-07	-4.162e-07	-5.488e-07
-0.292	-1.462e-06	-1.468e-06	-1.421e-06	-5.523e-07	-4.626e-07	-5.657e-07	-8.585e-07	-6.746e-07	-9.688e-07	-3.927e-07	-3.555e-07	-4.942e-07	-4.746e-07	-4.195e-07	-5.531e-07
-0.293	-1.47e-06	-1.474e-06	-1.428e-06	-5.563e-07	-4.657e-07	-5.694e-07	-8.65e-07	-6.799e-07	-9.756e-07	-3.952e-07	-3.577e-07	-4.973e-07	-4.788e-07	-4.229e-07	-5.575e-07
-0.294	-1.478e-06	-1.481e-06	-1.436e-06	-5.603e-07	-4.688e-07	-5.732e-07	-8.715e-07	-6.851e-07	-9.825e-07	-3.977e-07	-3.6e-07	-5.004e-07	-4.831e-07	-4.262e-07	-5.619e-07
-0.295	-1.485e-06	-1.487e-06	-1.444e-06	-5.643e-07	-4.719e-07	-5.77e-07	-8.781e-07	-6.905e-07	-9.894e-07	-4.002e-07	-3.623e-07	-5.035e-07	-4.874e-07	-4.296e-07	-5.664e-07
-0.296	-1.493e-06	-1.494e-06	-1.451e-06	-5.683e-07	-4.75e-07	-5.808e-07	-8.847e-07	-6.959e-07	-9.965e-07	-4.028e-07	-3.646e-07	-5.066e-07	-4.917e-07	-4.33e-07	-5.708e-07
-0.297	-1.501e-06	-1.5e-06	-1.459e-06	-5.724e-07	-4.782e-07	-5.846e-07	-8.914e-07	-7.013e-07	-1.004e-06	-4.053e-07	-3.67e-07	-5.098e-07	-4.961e-07	-4.364e-07	-5.753e-07
-0.298	-1.509e-06	-1.506e-06	-1.467e-06	-5.764e-07	-4.814e-07	-5.884e-07	-8.982e-07	-7.069e-07	-1.011e-06	-4.079e-07	-3.693e-07	-5.13e-07	-5.005e-07	-4.398e-07	-5.798e-07
-0.299	-1.517e-06	-1.513e-06	-1.475e-06	-5.805e-07	-4.845e-07	-5.923e-07	-9.051e-07	-7.125e-07	-1.018e-06	-4.104e-07	-3.717e-07	-5.162e-07	-5.049e-07	-4.433e-07	-5.844e-07
-0.3	-1.525e-06	-1.519e-06	-1.483e-06	-5.847e-07	-4.877e-07	-5.962e-07	-9.12e-07	-7.181e-07	-1.025e-06	-4.13e-07	-3.74e-07	-5.194e-07	-5.094e-07	-4.468e-07	-5.889e-07
-0.301	-1.533e-06	-1.526e-06	-1.491e-06	-5.888e-07	-4.91e-07	-6.001e-07	-9.189e-07	-7.239e-07	-1.032e-06	-4.156e-07	-3.764e-07	-5.226e-07	-5.139e-07	-4.503e-07	-5.935e-07
-0.302	-1.541e-06	-1.532e-06	-1.499e-06	-5.93e-07	-4.942e-07	-6.04e-07	-9.26e-07	-7.297e-07	-1.04e-06	-4.182e-07	-3.788e-07	-5.258e-07	-5.184e-07	-4.538e-07	-5.982e-07
-0.303	-1.549e-06	-1.539e-06	-1.507e-06	-5.972e-07	-4.975e-07	-6.079e-07	-9.331e-07	-7.355e-07	-1.047e-06	-4.208e-07	-3.813e-07	-5.291e-07	-5.23e-07	-4.574e-07	-6.028e-07
-0.304	-1.557e-06	-1.545e-06	-1.515e-06	-6.014e-07	-5.007e-07	-6.119e-07	-9.403e-07	-7.415e-07	-1.055e-06	-4.235e-07	-3.837e-07	-5.324e-07	-5.276e-07	-4.609e-07	-6.075e-07
-0.305	-1.565e-06	-1.552e-06	-1.523e-06	-6.057e-07	-5.04e-07	-6.158e-07	-9.475e-07	-7.475e-07	-1.062e-06	-4.261e-07	-3.862e-07	-5.357e-07	-5.322e-07	-4.645e-07	-6.122e-07
-0.306	-1.573e-06	-1.559e-06	-1.531e-06	-6.099e-07	-5.073e-07	-6.198e-07	-9.548e-07	-7.536e-07	-1.07e-06	-4.288e-07	-3.886e-07	-5.391e-07	-5.369e-07	-4.682e-07	-6.169e-07
-0.307	-1.581e-06	-1.565e-06	-1.539e-06	-6.143e-07	-5.107e-07	-6.239e-07	-9.622e-07	-7.598e-07	-1.078e-06	-4.314e-07	-3.911e-07	-5.424e-07	-5.416e-07	-4.718e-07	-6.217e-07
-0.308	-1.59e-06	-1.572e-06	-1.547e-06	-6.186e-07	-5.14e-07	-6.279e-07	-9.697e-07	-7.66e-07	-1.086e-06	-4.341e-07	-3.936e-07	-5.458e-07	-5.463e-07	-4.755e-07	-6.264e-07
-0.309	-1.598e-06	-1.578e-06	-1.556e-06	-6.229e-07	-5.174e-07	-6.319e-07	-9.772e-07	-7.724e-07	-1.094e-06	-4.368e-07	-3.962e-07	-5.492e-07	-5.511e-07	-4.792e-07	-6.313e-07
-0.31	-1.606e-06	-1.585e-06	-1.564e-06	-6.273e-07	-5.208e-07	-6.36e-07	-9.849e-07	-7.788e-07	-1.102e-06	-4.395e-07	-3.987e-07	-5.526e-07	-5.559e-07	-4.829e-07	-6.361e-07
-0.311	-1.615e-06	-1.592e-06	-1.572e-06	-6.317e-07	-5.242e-07	-6.401e-07	-9.926e-07	-7.853e-07	-1.11e-06	-4.423e-07	-4.013e-07	-5.56e-07	-5.607e-07	-4.867e-07	-6.41e-07
-0.312	-1.623e-06	-1.599e-06	-1.581e-06	-6.362e-07	-5.276e-07	-6.442e-07	-1e-06	-7.919e-07	-1.118e-06	-4.45e-07	-4.038e-07	-5.595e-07	-5.656e-07	-4.904e-07	-6.459e-07
-0.313	-1.632e-06	-1.605e-06	-1.589e-06	-6.407e-07	-5.311e-07	-6.484e-07	-1.008e-06	-7.986e-07	-1.126e-06	-4.478e-07	-4.064e-07	-5.63e-07	-5.705e-07	-4.942e-07	-6.508e-07
-0.314	-1.64e-06	-1.612e-06	-1.598e-06	-6.452e-07	-5.345e-07	-6.525e-07	-1.016e-06	-8.053e-07	-1.134e-06	-4.506e-07	-4.09e-07	-5.665e-07	-5.754e-07	-4.981e-07	-6.558e-07
-0.315	-1.649e-06	-1.619e-06	-1.606e-06	-6.497e-07	-5.38e-07	-6.567e-07	-1.024e-06	-8.122e-07	-1.143e-06	-4.534e-07	-4.117e-07	-5.701e-07	-5.804e-07	-5.019e-07	-6.608e-07
-0.316	-1.657e-06	-1.626e-06	-1.615e-06	-6.542e-07	-5.415e-07	-6.609e-07	-1.032e-06	-8.192e-07	-1.151e-06	-4.562e-07	-4.143e-07	-5.736e-07	-5.854e-07	-5.058e-07	-6.658e-07
-0.317	-1.666e-06	-1.633e-06	-1.623e-06	-6.588e-07	-5.451e-07	-6.652e-07	-1.04e-06	-8.263e-07	-1.16e-06	-4.59e-07	-4.17e-07	-5.772e-07	-5.905e-07	-5.097e-07	-6.708e-07
-0.318	-1.674e-06	-1.64e-06	-1.632e-06	-6.634e-07	-5.486e-07	-6.694e-07	-1.049e-06	-8.334e-07	-1.168e-06	-4.618e-07	-4.197e-07	-5.808e-07	-5.956e-07	-5.137e-07	-6.759e-07
-0.319	-1.683e-06	-1.646e-06	-1.64e-06	-6.681e-07	-5.522e-07	-6.737e-07	-1.057e-06	-8.407e-07	-1.177e-06	-4.647e-07	-4.224e-07	-5.844e-07	-6.007e-07	-5.176e-07	-6.81e-07
-0.32	-1.692e-06	-1.653e-06	-1.649e-06	-6.727e-07	-5.558e-07	-6.78e-07	-1.066e-06	-8.481e-07	-1.186e-06	-4.676e-07	-4.251e-07	-5.881e-07	-6.058e-07	-5.216e-07	-6.862e-07
-0.321	-1.701e-06	-1.66e-06	-1.658e-06	-6.774e-07	-5.594e-07	-6.823e-07	-1.074e-06	-8.555e-07	-1.195e-06	-4.704e-07	-4.278e-07	-5.918e-07	-6.11e-07	-5.256e-07	-6.914e-07
-0.322	-1.709e-06	-1.667e-06	-1.666e-06	-6.822e-07	-5.63e-07	-6.867e-07	-1.083e-06	-8.631e-07	-1.204e-06	-4.734e-07	-4.306e-07	-5.955e-07	-6.163e-07	-5.297e-07	-6.966e-07
-0.323	-1.718e-06	-1.674e-06	-1.675e-06	-6.869e-07	-5.666e-07	-6.91e-07	-1.092e-06	-8.709e-07	-1.213e-06	-4.763e-07	-4.333e-07	-5.992e-07	-6.215e-07	-5.338e-07	-7.018e-07
-0.324	-1.727e-06	-1.681e-06	-1.684e-06	-6.917e-07	-5.703e-07	-6.954e-07	-1.1e-06	-8.787e-07	-1.222e-06	-4.792e-07	-4.361e-07	-6.03e-07	-6.269e-07	-5.379e-07	-7.071e-07
-0.325	-1.736e-06	-1.689e-06	-1.693e-06	-6.965e-07	-5.74e-07	-6.998e-07	-1.109e-06	-8.866e-07	-1.232e-06	-4.822e-07	-4.389e-07	-6.068e-07	-6.322e-07	-5.42e-07	-7.124e-07
-0.326	-1.745e-06	-1.696e-06	-1.702e-06	-7.014e-07	-5.777e-07	-7.043e-07	-1.118e-06	-8.946e-07	-1.241e-06	-4.851e-07	-4.418e-07	-6.106e-07	-6.376e-07	-5.462e-07	-7.178e-07
-0.327	-1.754e-06	-1.703e-06	-1.711e-06	-7.063e-07	-5.815e-07	-7.087e-07	-1.128e-06	-9.028e-07	-1.251e-06	-4.881e-07	-4.446e-07	-6.145e-07	-6.43e-07	-5.503e-07	-7.232e-07
-0.328	-1.763e-06	-1.71e-06	-1.72e-06	-7.112e-07	-5.852e-07	-7.132e-07	-1.137e-06	-9.111e-07	-1.26e-06	-4.911e-07	-4.475e-07	-6.183e-07	-6.485e-07	-5.546e-07	-7.286e-07
-0.329	-1.772e-06	-1.717e-06	-1.729e-06	-7.161e-07	-5.89e-07	-7.178e-07	-1.146e-06	-9.195e-07	-1.27e-06	-4.942e-07	-4.504e-07	-6.222e-07	-6.54e-07	-5.588e-07	-7.34e-07
-0.33	-1.782e-06	-1.724e-06	-1.738e-06	-7.211e-07	-5.928e-07	-7.223e-07	-1.156e-06	-9.28e-07	-1.28e-06	-4.972e-07	-4.533e-07	-6.262e-07	-6.596e-07	-5.631e-07	-7.395e-07
-0.331	-1.791e-06	-1.731e-06	-1.747e-06	-7.261e-07	-5.966e-07	-7.269e-07	-1.165e-06	-9.367e-07	-1.29e-06	-5.003e-07	-4.562e-07	-6.301e-07	-6.651e-07	-5.674e-07	-7.451e-07
-0.332	-1.8e-06	-1.739e-06	-1.756e-06	-7.312e-07	-6.005e-07	-7.314e-07	-1.175e-06	-9.455e-07	-1.3e-06	-5.033e-07	-4.592e-07	-6.341e-07	-6.708e-07	-5.718e-07	-7.506e-07
-0.333	-1.809e-06	-1.746e-06	-1.766e-06	-7.362e-07	-6.044e-07	-7.361e-07	-1.185e-06	-9.545e-07	-1.311e-06	-5.064e-07	-4.622e-07	-6.381e-07	-6.764e-07	-5.761e-07	-7.562e-07
-0.334	-1.819e-06	-1.753e-06	-1.775e-06	-7.414e-07	-6.083e-07	-7.407e-07	-1.195e-06	-9.636e-07	-1.321e-06	-5.096e-07	-4.652e-07	-6.422e-07	-6.821e-07	-5.805e-07	-7.619e-07
-0.335	-1.828e-06	-1.761e-06	-1.784e-06	-7.465e-07	-6.122e-07	-7.454e-07	-1.205e-06	-9.728e-07	-1.332e-06	-5.127e-07	-4.682e-07	-6.463e-07	-6.879e-07	-5.85e-07	-7.675e-07
-0.336	-1.838e-06	-1.768e-06	-1.794e-06	-7.517e-07	-6.161e-07	-7.501e-07	-1.215e-06	-9.822e-07	-1.342e-06	-5.158e-07	-4.712e-07	-6.504e-07	-6.937e-07	-5.894e-07	-7.732e-07
-0.337	-1.847e-06	-1.775e-06	-1.803e-06	-7.569e-07	-6.201e-07	-7.548e-07	-1.225e-06	-9.918e-07	-1.353e-06	-5.19e-07	-4.743e-07	-6.545e-07	-6.995e-07	-5.939e-07	-7.79e-07
-0.338	-1.857e-06	-1.783e-06	-1.812e-06	-7.622e-07	-6.241e-07	-7.595e-07	-1.236e-06	-1.001e-06	-1.364e-06	-5.222e-07	-4.774e-07	-6.587e-07	-7.054e-07	-5.985e-07	-7.848e-07
-0.339	-1.866e-06	-1.79e-06	-1.822e-06	-7.674e-07	-6.281e-07	-7.643e-07	-1.246e-06	-1.011e-06	-1.375e-06	-5.254e-07	-4.805e-07	-6.629e-07	-7.114e-07	-6.031e-07	-7.906e-07
-0.34	-1.876e-06	-1.798e-06	-1.832e-06	-7.728e-07	-6.322e-07	-7.691e-07	-1.257e-06	-1.021e-06	-1.387e-06	-5.286e-07	-4.836e-07	-6.672e-07	-7.173e-07	-6.077e-07	-7.965e-07
-0.341	-1.886e-06	-1.805e-06	-1.841e-06	-7.781e-07	-6.363e-07	-7.74e-07	-1.268e-06	-1.031e-06	-1.398e-06	-5.319e-07	-4.867e-07	-6.714e-07	-7.233e-07	-6.123e-07	-8.024e-07
-0.342	-1.895e-06	-1.813e-06	-1.851e-06	-7.835e-07	-6.404e-07	-7.788e-07	-1.279e-06	-1.042e-06	-1.41e-06	-5.351e-07	-4.899e-07	-6.758e-07	-7.294e-07	-6.17e-07	-8.084e-07
-0.343	-1.905e-06	-1.82e-06	-1.86e-06	-7.89e-07	-6.445e-07	-7.837e-07	-1.29e-06	-1.052e-06	-1.421e-06	-5.384e-07	-4.931e-07	-6.801e-07	-7.355e-07	-6.217e-07	-8.144e-07
-0.344	-1.915e-06	-1.828e-06	-1.87e-06	-7.944e-07	-6.486e-07	-7.887e-07	-1.301e-06	-1.063e-06	-1.433e-06	-5.417e-07	-4.963e-07	-6.845e-07	-7.416e-07	-6.264e-07	-8.204e-07
-0.345	-1.925e-06	-1.836e-06	-1.88e-06	-8e-07	-6.528e-07	-7.936e-07	-1.313e-06	-1.074e-06	-1.445e-06	-5.451e-07	-4.996e-07	-6.889e-07	-7.478e-07	-6.312e-07	-8.265e-07
-0.346	-1.935e-06	-1.843e-06	-1.89e-06	-8.055e-07	-6.57e-07	-7.986e-07	-1.324e-06	-1.085e-06	-1.457e-06	-5.484e-07	-5.028e-07	-6.934e-07	-7.541e-07	-6.36e-07	-8.326e-07
-0.347	-1.945e-06	-1.851e-06	-1.9e-06	-8.111e-07	-6.612e-07	-8.036e-07	-1.336e-06	-1.096e-06	-1.47e-06	-5.518e-07	-5.061e-07	-6.978e-07	-7.603e-07	-6.408e-07	-8.388e-07
-0.348	-1.955e-06	-1.859e-06	-1.91e-06	-8.167e-07	-6.655e-07	-8.086e-07	-1.348e-06	-1.107e-06	-1.482e-06	-5.552e-07	-5.094e-07	-7.024e-07	-7.667e-07	-6.457e-07	-8.45e-07
-0.349	-1.965e-06	-1.866e-06	-1.92e-06	-8.224e-07	-6.698e-07	-8.137e-07	-1.36e-06	-1.119e-06	-1.495e-06	-5.586e-07	-5.127e-07	-7.069e-07	-7.731e-07	-6.506e-07	-8.513e-07
-0.35	-1.975e-06	-1.874e-06	-1.93e-06	-8.281e-07	-6.741e-07	-8.188e-07	-1.372e-06	-1.131e-06	-1.508e-06	-5.62e-07	-5.161e-07	-7.115e-07	-7.795e-07	-6.556e-07	-8.576e-07
-0.351	-1.985e-06	-1.882e-06	-1.94e-06	-8.339e-07	-6.785e-07	-8.24e-07	-1.384e-06	-1.143e-06	-1.521e-06	-5.655e-07	-5.195e-07	-7.162e-07	-7.86e-07	-6.606e-07	-8.639e-07
-0.352	-1.995e-06	-1.89e-06	-1.95e-06	-8.397e-07	-6.828e-07	-8.291e-07	-1.397e-06	-1.155e-06	-1.534e-06	-5.689e-07	-5.229e-07	-7.208e-07	-7.925e-07	-6.656e-07	-8.703e-07
-0.353	-2.005e-06	-1.898e-06	-1.96e-06	-8.455e-07	-6.872e-07	-8.343e-07	-1.409e-06	-1.167e-06	-1.547e-06	-5.724e-07	-5.263e-07	-7.256e-07	-7.991e-07	-6.707e-07	-8.768e-07
-0.354	-2.016e-06	-1.906e-06	-1.97e-06	-8.514e-07	-6.917e-07	-8.396e-07	-1.422e-06	-1.18e-06	-1.561e-06	-5.76e-07	-5.297e-07	-7.303e-07	-8.057e-07	-6.758e-07	-8.833e-07
-0.355	-2.026e-06	-1.914e-06	-1.98e-06	-8.573e-07	-6.961e-07	-8.448e-07	-1.435e-06	-1.193e-06	-1.574e-06	-5.795e-07	-5.332e-07	-7.351e-07	-8.123e-07	-6.809e-07	-8.898e-07
-0.356	-2.036e-06	-1.922e-06	-1.991e-06	-8.633e-07	-7.006e-07	-8.501e-07	-1.448e-06	-1.206e-06	-1.588e-06	-5.831e-07	-5.367e-07	-7.399e-07	-8.19e-07	-6.861e-07	-8.964e-07
-0.357	-2.047e-06	-1.93e-06	-2.001e-06	-8.693e-07	-7.052e-07	-8.555e-07	-1.462e-06	-1.219e-06	-1.602e-06	-5.867e-07	-5.402e-07	-7.448e-07	-8.258e-07	-6.913e-07	-9.03e-07
-0.358	-2.057e-06	-1.938e-06	-2.012e-06	-8.753e-07	-7.097e-07	-8.608e-07	-1.475e-06	-1.232e-06	-1.617e-06	-5.903e-07	-5.438e-07	-7.497e-07	-8.326e-07	-6.966e-07	-9.097e-07
-0.359	-2.068e-06	-1.946e-06	-2.022e-06	-8.814e-07	-7.143e-07	-8.663e-07	-1.489e-06	-1.246e-06	-1.631e-06	-5.939e-07	-5.474e-07	-7.547e-07	-8.395e-07	-7.019e-07	-9.165e-07
-0.36	-2.079e-06	-1.954e-06	-2.033e-06	-8.876e-07	-7.189e-07	-8.717e-07	-1.503e-06	-1.26e-06	-1.646e-06	-5.976e-07	-5.51e-07	-7.597e-07	-8.464e-07	-7.072e-07	-9.233e-07
-0.361	-2.089e-06	-1.962e-06	-2.043e-06	-8.938e-07	-7.236e-07	-8.772e-07	-1.517e-06	-1.274e-06	-1.661e-06	-6.013e-07	-5.546e-07	-7.647e-07	-8.534e-07	-7.126e-07	-9.301e-07
-0.362	-2.1e-06	-1.97e-06	-2.054e-06	-9e-07	-7.283e-07	-8.827e-07	-1.531e-06	-1.288e-06	-1.676e-06	-6.05e-07	-5.582e-07	-7.698e-07	-8.604e-07	-7.18e-07	-9.371e-07
-0.363	-2.111e-06	-1.978e-06	-2.064e-06	-9.063e-07	-7.33e-07	-8.882e-07	-1.545e-06	-1.302e-06	-1.691e-06	-6.087e-07	-5.619e-07	-7.749e-07	-8.675e-07	-7.235e-07	-9.44e-07
-0.364	-2.121e-06	-1.986e-06	-2.075e-06	-9.126e-07	-7.377e-07	-8.938e-07	-1.56e-06	-1.317e-06	-1.707e-06	-6.125e-07	-5.656e-07	-7.801e-07	-8.746e-07	-7.29e-07	-9.51e-07
-0.365	-2.132e-06	-1.995e-06	-2.086e-06	-9.19e-07	-7.425e-07	-8.995e-07	-1.575e-06	-1.332e-06	-1.722e-06	-6.162e-07	-5.694e-07	-7.853e-07	-8.818e-07	-7.346e-07	-9.581e-07
-0.366	-2.143e-06	-2.003e-06	-2.097e-06	-9.254e-07	-7.474e-07	-9.051e-07	-1.59e-06	-1.347e-06	-1.738e-06	-6.2e-07	-5.731e-07	-7.906e-07	-8.89e-07	-7.402e-07	-9.652e-07
-0.367	-2.154e-06	-2.011e-06	-2.108e-06	-9.319e-07	-7.522e-07	-9.108e-07	-1.605e-06	-1.363e-06	-1.754e-06	-6.239e-07	-5.769e-07	-7.959e-07	-8.963e-07	-7.458e-07	-9.724e-07
-0.368	-2.165e-06	-2.02e-06	-2.119e-06	-9.384e-07	-7.571e-07	-9.166e-07	-1.62e-06	-1.379e-06	-1.771e-06	-6.277e-07	-5.807e-07	-8.012e-07	-9.036e-07	-7.515e-07	-9.797e-07
-0.369	-2.176e-06	-2.028e-06	-2.129e-06	-9.45e-07	-7.62e-07	-9.224e-07	-1.636e-06	-1.395e-06	-1.787e-06	-6.316e-07	-5.845e-07	-8.066e-07	-9.11e-07	-7.572e-07	-9.87e-07
-0.37	-2.188e-06	-2.036e-06	-2.141e-06	-9.516e-07	-7.67e-07	-9.282e-07	-1.652e-06	-1.411e-06	-1.804e-06	-6.355e-07	-5.884e-07	-8.12e-07	-9.185e-07	-7.63e-07	-9.943e-07
-0.371	-2.199e-06	-2.045e-06	-2.152e-06	-9.583e-07	-7.72e-07	-9.341e-07	-1.668e-06	-1.427e-06	-1.821e-06	-6.395e-07	-5.923e-07	-8.175e-07	-9.26e-07	-7.688e-07	-1.002e-06
-0.372	-2.21e-06	-2.053e-06	-2.163e-06	-9.65e-07	-7.77e-07	-9.4e-07	-1.684e-06	-1.444e-06	-1.838e-06	-6.435e-07	-5.962e-07	-8.231e-07	-9.335e-07	-7.747e-07	-1.009e-06
-0.373	-2.221e-06	-2.062e-06	-2.174e-06	-9.718e-07	-7.821e-07	-9.459e-07	-1.701e-06	-1.461e-06	-1.856e-06	-6.475e-07	-6.002e-07	-8.287e-07	-9.412e-07	-7.806e-07	-1.017e-06
-0.374	-2.233e-06	-2.07e-06	-2.185e-06	-9.787e-07	-7.872e-07	-9.519e-07	-1.717e-06	-1.478e-06	-1.874e-06	-6.515e-07	-6.042e-07	-8.343e-07	-9.488e-07	-7.866e-07	-1.024e-06
-0.375	-2.244e-06	-2.079e-06	-2.197e-06	-9.856e-07	-7.924e-07	-9.579e-07	-1.734e-06	-1.496e-06	-1.892e-06	-6.555e-07	-6.082e-07	-8.4e-07	-9.566e-07	-7.926e-07	-1.032e-06
-0.376	-2.256e-06	-2.088e-06	-2.208e-06	-9.925e-07	-7.976e-07	-9.64e-07	-1.751e-06	-1.514e-06	-1.91e-06	-6.596e-07	-6.122e-07	-8.457e-07	-9.644e-07	-7.987e-07	-1.04e-06
-0.377	-2.267e-06	-2.096e-06	-2.219e-06	-9.995e-07	-8.028e-07	-9.701e-07	-1.769e-06	-1.532e-06	-1.928e-06	-6.637e-07	-6.163e-07	-8.515e-07	-9.722e-07	-8.048e-07	-1.048e-06
-0.378	-2.279e-06	-2.105e-06	-2.231e-06	-1.007e-06	-8.081e-07	-9.763e-07	-1.786e-06	-1.55e-06	-1.947e-06	-6.679e-07	-6.204e-07	-8.573e-07	-9.801e-07	-8.11e-07	-1.056e-06
-0.379	-2.29e-06	-2.114e-06	-2.242e-06	-1.014e-06	-8.134e-07	-9.825e-07	-1.804e-06	-1.569e-06	-1.966e-06	-6.72e-07	-6.245e-07	-8.632e-07	-9.881e-07	-8.172e-07	-1.064e-06
-0.38	-2.302e-06	-2.123e-06	-2.254e-06	-1.021e-06	-8.188e-07	-9.888e-07	-1.822e-06	-1.588e-06	-1.985e-06	-6.762e-07	-6.286e-07	-8.692e-07	-9.961e-07	-8.234e-07	-1.072e-06
-0.381	-2.314e-06	-2.131e-06	-2.266e-06	-1.028e-06	-8.242e-07	-9.951e-07	-1.84e-06	-1.607e-06	-2.005e-06	-6.805e-07	-6.328e-07	-8.752e-07	-1.004e-06	-8.298e-07	-1.08e-06
-0.382	-2.326e-06	-2.14e-06	-2.277e-06	-1.035e-06	-8.296e-07	-1.001e-06	-1.859e-06	-1.626e-06	-2.024e-06	-6.847e-07	-6.37e-07	-8.812e-07	-1.012e-06	-8.361e-07	-1.088e-06
-0.383	-2.337e-06	-2.149e-06	-2.289e-06	-1.043e-06	-8.351e-07	-1.008e-06	-1.877e-06	-1.646e-06	-2.044e-06	-6.89e-07	-6.413e-07	-8.873e-07	-1.021e-06	-8.426e-07	-1.096e-06
-0.384	-2.349e-06	-2.158e-06	-2.301e-06	-1.05e-06	-8.406e-07	-1.014e-06	-1.896e-06	-1.666e-06	-2.065e-06	-6.933e-07	-6.455e-07	-8.935e-07	-1.029e-06	-8.49e-07	-1.104e-06
-0.385	-2.361e-06	-2.167e-06	-2.313e-06	-1.058e-06	-8.462e-07	-1.021e-06	-1.915e-06	-1.686e-06	-2.085e-06	-6.977e-07	-6.498e-07	-8.997e-07	-1.037e-06	-8.556e-07	-1.113e-06
-0.386	-2.373e-06	-2.176e-06	-2.325e-06	-1.065e-06	-8.518e-07	-1.027e-06	-1.935e-06	-1.707e-06	-2.106e-06	-7.021e-07	-6.542e-07	-9.06e-07	-1.046e-06	-8.622e-07	-1.121e-06
-0.387	-2.386e-06	-2.185e-06	-2.337e-06	-1.073e-06	-8.574e-07	-1.034e-06	-1.954e-06	-1.728e-06	-2.127e-06	-7.065e-07	-6.585e-07	-9.123e-07	-1.054e-06	-8.688e-07	-1.13e-06
-0.388	-2.398e-06	-2.194e-06	-2.349e-06	-1.081e-06	-8.631e-07	-1.041e-06	-1.974e-06	-1.749e-06	-2.148e-06	-7.109e-07	-6.629e-07	-9.187e-07	-1.063e-06	-8.755e-07	-1.138e-06
-0.389	-2.41e-06	-2.203e-06	-2.361e-06	-1.088e-06	-8.689e-07	-1.047e-06	-1.995e-06	-1.77e-06	-2.17e-06	-7.154e-07	-6.673e-07	-9.251e-07	-1.071e-06	-8.822e-07	-1.147e-06
-0.39	-2.422e-06	-2.213e-06	-2.373e-06	-1.096e-06	-8.747e-07	-1.054e-06	-2.015e-06	-1.792e-06	-2.192e-06	-7.199e-07	-6.718e-07	-9.316e-07	-1.08e-06	-8.891e-07	-1.156e-06
-0.391	-2.435e-06	-2.222e-06	-2.385e-06	-1.104e-06	-8.805e-07	-1.061e-06	-2.036e-06	-1.814e-06	-2.214e-06	-7.245e-07	-6.763e-07	-9.382e-07	-1.089e-06	-8.959e-07	-1.165e-06
-0.392	-2.447e-06	-2.231e-06	-2.398e-06	-1.112e-06	-8.864e-07	-1.068e-06	-2.057e-06	-1.836e-06	-2.236e-06	-7.291e-07	-6.808e-07	-9.448e-07	-1.097e-06	-9.029e-07	-1.173e-06
-0.393	-2.459e-06	-2.24e-06	-2.41e-06	-1.12e-06	-8.924e-07	-1.075e-06	-2.078e-06	-1.859e-06	-2.259e-06	-7.337e-07	-6.854e-07	-9.515e-07	-1.106e-06	-9.098e-07	-1.182e-06
-0.394	-2.472e-06	-2.25e-06	-2.423e-06	-1.128e-06	-8.984e-07	-1.082e-06	-2.099e-06	-1.882e-06	-2.281e-06	-7.383e-07	-6.9e-07	-9.582e-07	-1.115e-06	-9.169e-07	-1.192e-06
-0.395	-2.485e-06	-2.259e-06	-2.435e-06	-1.136e-06	-9.044e-07	-1.089e-06	-2.121e-06	-1.905e-06	-2.305e-06	-7.43e-07	-6.946e-07	-9.65e-07	-1.124e-06	-9.24e-07	-1.201e-06
-0.396	-2.497e-06	-2.268e-06	-2.448e-06	-1.144e-06	-9.105e-07	-1.096e-06	-2.143e-06	-1.929e-06	-2.328e-06	-7.477e-07	-6.992e-07	-9.719e-07	-1.133e-06	-9.311e-07	-1.21e-06
-0.397	-2.51e-06	-2.278e-06	-2.46e-06	-1.152e-06	-9.167e-07	-1.103e-06	-2.165e-06	-1.952e-06	-2.352e-06	-7.525e-07	-7.039e-07	-9.788e-07	-1.143e-06	-9.384e-07	-1.219e-06
-0.398	-2.523e-06	-2.287e-06	-2.473e-06	-1.161e-06	-9.229e-07	-1.11e-06	-2.187e-06	-1.977e-06	-2.376e-06	-7.573e-07	-7.086e-07	-9.858e-07	-1.152e-06	-9.457e-07	-1.229e-06
-0.399	-2.536e-06	-2.297e-06	-2.486e-06	-1.169e-06	-9.291e-07	-1.117e-06	-2.21e-06	-2.001e-06	-2.4e-06	-7.621e-07	-7.134e-07	-9.928e-07	-1.161e-06	-9.53e-07	-1.238e-06
-0.4	-2.548e-06	-2.307e-06	-2.498e-06	-1.178e-06	-9.354e-07	-1.125e-06	-2.233e-06	-2.026e-06	-2.425e-06	-7.67e-07	-7.181e-07	-9.999e-07	-1.17e-06	-9.604e-07	-1.248e-06
-0.401	-2.561e-06	-2.316e-06	-2.511e-06	-1.186e-06	-9.418e-07	-1.132e-06	-2.256e-06	-2.051e-06	-2.45e-06	-7.719e-07	-7.23e-07	-1.007e-06	-1.18e-06	-9.679e-07	-1.258e-06
-0.402	-2.574e-06	-2.326e-06	-2.524e-06	-1.195e-06	-9.482e-07	-1.139e-06	-2.28e-06	-2.076e-06	-2.475e-06	-7.768e-07	-7.278e-07	-1.014e-06	-1.189e-06	-9.755e-07	-1.268e-06
-0.403	-2.588e-06	-2.336e-06	-2.537e-06	-1.203e-06	-9.547e-07	-1.147e-06	-2.304e-06	-2.102e-06	-2.5e-06	-7.818e-07	-7.327e-07	-1.022e-06	-1.199e-06	-9.831e-07	-1.278e-06
-0.404	-2.601e-06	-2.345e-06	-2.55e-06	-1.212e-06	-9.612e-07	-1.154e-06	-2.328e-06	-2.127e-06	-2.526e-06	-7.868e-07	-7.376e-07	-1.029e-06	-1.209e-06	-9.907e-07	-1.288e-06
-0.405	-2.614e-06	-2.355e-06	-2.563e-06	-1.221e-06	-9.678e-07	-1.162e-06	-2.352e-06	-2.154e-06	-2.552e-06	-7.919e-07	-7.426e-07	-1.036e-06	-1.219e-06	-9.985e-07	-1.298e-06
-0.406	-2.627e-06	-2.365e-06	-2.577e-06	-1.23e-06	-9.745e-07	-1.17e-06	-2.377e-06	-2.18e-06	-2.578e-06	-7.97e-07	-7.476e-07	-1.044e-06	-1.228e-06	-1.006e-06	-1.308e-06
-0.407	-2.641e-06	-2.375e-06	-2.59e-06	-1.239e-06	-9.811e-07	-1.178e-06	-2.401e-06	-2.207e-06	-2.605e-06	-8.021e-07	-7.526e-07	-1.052e-06	-1.238e-06	-1.014e-06	-1.318e-06
-0.408	-2.654e-06	-2.385e-06	-2.603e-06	-1.248e-06	-9.879e-07	-1.185e-06	-2.427e-06	-2.234e-06	-2.631e-06	-8.072e-07	-7.577e-07	-1.059e-06	-1.248e-06	-1.022e-06	-1.329e-06
-0.409	-2.668e-06	-2.395e-06	-2.617e-06	-1.257e-06	-9.947e-07	-1.193e-06	-2.452e-06	-2.261e-06	-2.659e-06	-8.125e-07	-7.628e-07	-1.067e-06	-1.258e-06	-1.03e-06	-1.339e-06
-0.41	-2.681e-06	-2.405e-06	-2.63e-06	-1.266e-06	-1.002e-06	-1.201e-06	-2.478e-06	-2.289e-06	-2.686e-06	-8.177e-07	-7.679e-07	-1.075e-06	-1.269e-06	-1.038e-06	-1.35e-06
-0.411	-2.695e-06	-2.415e-06	-2.644e-06	-1.275e-06	-1.009e-06	-1.209e-06	-2.504e-06	-2.317e-06	-2.714e-06	-8.23e-07	-7.731e-07	-1.082e-06	-1.279e-06	-1.046e-06	-1.361e-06
-0.412	-2.708e-06	-2.425e-06	-2.657e-06	-1.285e-06	-1.016e-06	-1.217e-06	-2.53e-06	-2.345e-06	-2.742e-06	-8.283e-07	-7.783e-07	-1.09e-06	-1.289e-06	-1.055e-06	-1.372e-06
-0.413	-2.722e-06	-2.435e-06	-2.671e-06	-1.294e-06	-1.023e-06	-1.225e-06	-2.556e-06	-2.374e-06	-2.77e-06	-8.337e-07	-7.835e-07	-1.098e-06	-1.3e-06	-1.063e-06	-1.383e-06
-0.414	-2.736e-06	-2.446e-06	-2.685e-06	-1.304e-06	-1.03e-06	-1.233e-06	-2.583e-06	-2.403e-06	-2.798e-06	-8.391e-07	-7.888e-07	-1.106e-06	-1.31e-06	-1.071e-06	-1.394e-06
-0.415	-2.75e-06	-2.456e-06	-2.699e-06	-1.313e-06	-1.037e-06	-1.242e-06	-2.61e-06	-2.432e-06	-2.827e-06	-8.446e-07	-7.941e-07	-1.115e-06	-1.321e-06	-1.08e-06	-1.405e-06
-0.416	-2.764e-06	-2.466e-06	-2.713e-06	-1.323e-06	-1.044e-06	-1.25e-06	-2.637e-06	-2.461e-06	-2.856e-06	-8.501e-07	-7.995e-07	-1.123e-06	-1.332e-06	-1.088e-06	-1.417e-06
-0.417	-2.778e-06	-2.477e-06	-2.726e-06	-1.333e-06	-1.052e-06	-1.258e-06	-2.665e-06	-2.491e-06	-2.886e-06	-8.557e-07	-8.049e-07	-1.131e-06	-1.342e-06	-1.097e-06	-1.428e-06
-0.418	-2.792e-06	-2.487e-06	-2.741e-06	-1.343e-06	-1.059e-06	-1.267e-06	-2.693e-06	-2.521e-06	-2.915e-06	-8.613e-07	-8.103e-07	-1.139e-06	-1.353e-06	-1.105e-06	-1.44e-06
-0.419	-2.806e-06	-2.498e-06	-2.755e-06	-1.353e-06	-1.066e-06	-1.275e-06	-2.721e-06	-2.551e-06	-2.945e-06	-8.669e-07	-8.158e-07	-1.148e-06	-1.364e-06	-1.114e-06	-1.451e-06
-0.42	-2.82e-06	-2.508e-06	-2.769e-06	-1.363e-06	-1.074e-06	-1.284e-06	-2.749e-06	-2.582e-06	-2.975e-06	-8.726e-07	-8.213e-07	-1.156e-06	-1.375e-06	-1.123e-06	-1.463e-06
-0.421	-2.835e-06	-2.519e-06	-2.783e-06	-1.373e-06	-1.082e-06	-1.293e-06	-2.778e-06	-2.612e-06	-3.006e-06	-8.783e-07	-8.268e-07	-1.165e-06	-1.386e-06	-1.132e-06	-1.475e-06
-0.422	-2.849e-06	-2.529e-06	-2.797e-06	-1.383e-06	-1.089e-06	-1.302e-06	-2.807e-06	-2.643e-06	-3.037e-06	-8.841e-07	-8.324e-07	-1.173e-06	-1.398e-06	-1.141e-06	-1.487e-06
-0.423	-2.864e-06	-2.54e-06	-2.812e-06	-1.393e-06	-1.097e-06	-1.31e-06	-2.836e-06	-2.675e-06	-3.068e-06	-8.899e-07	-8.38e-07	-1.182e-06	-1.409e-06	-1.15e-06	-1.5e-06
-0.424	-2.878e-06	-2.551e-06	-2.826e-06	-1.404e-06	-1.105e-06	-1.319e-06	-2.866e-06	-2.707e-06	-3.099e-06	-8.958e-07	-8.437e-07	-1.191e-06	-1.42e-06	-1.159e-06	-1.512e-06
-0.425	-2.893e-06	-2.562e-06	-2.841e-06	-1.414e-06	-1.113e-06	-1.328e-06	-2.896e-06	-2.738e-06	-3.131e-06	-9.017e-07	-8.494e-07	-1.2e-06	-1.432e-06	-1.168e-06	-1.524e-06
-0.426	-2.907e-06	-2.572e-06	-2.856e-06	-1.425e-06	-1.121e-06	-1.337e-06	-2.926e-06	-2.771e-06	-3.163e-06	-9.076e-07	-8.552e-07	-1.209e-06	-1.444e-06	-1.178e-06	-1.537e-06
-0.427	-2.922e-06	-2.583e-06	-2.87e-06	-1.435e-06	-1.129e-06	-1.347e-06	-2.956e-06	-2.803e-06	-3.195e-06	-9.137e-07	-8.61e-07	-1.218e-06	-1.455e-06	-1.187e-06	-1.55e-06
-0.428	-2.937e-06	-2.594e-06	-2.885e-06	-1.446e-06	-1.137e-06	-1.356e-06	-2.986e-06	-2.836e-06	-3.227e-06	-9.197e-07	-8.668e-07	-1.227e-06	-1.467e-06	-1.197e-06	-1.563e-06
-0.429	-2.952e-06	-2.605e-06	-2.9e-06	-1.457e-06	-1.145e-06	-1.365e-06	-3.017e-06	-2.869e-06	-3.26e-06	-9.258e-07	-8.727e-07	-1.236e-06	-1.479e-06	-1.206e-06	-1.576e-06
-0.43	-2.967e-06	-2.616e-06	-2.915e-06	-1.468e-06	-1.153e-06	-1.374e-06	-3.048e-06	-2.902e-06	-3.293e-06	-9.32e-07	-8.786e-07	-1.245e-06	-1.491e-06	-1.216e-06	-1.589e-06
-0.431	-2.982e-06	-2.627e-06	-2.93e-06	-1.479e-06	-1.161e-06	-1.384e-06	-3.08e-06	-2.936e-06	-3.326e-06	-9.382e-07	-8.846e-07	-1.255e-06	-1.503e-06	-1.226e-06	-1.602e-06
-0.432	-2.997e-06	-2.639e-06	-2.945e-06	-1.49e-06	-1.17e-06	-1.393e-06	-3.112e-06	-2.969e-06	-3.36e-06	-9.445e-07	-8.906e-07	-1.264e-06	-1.516e-06	-1.236e-06	-1.616e-06
-0.433	-3.012e-06	-2.65e-06	-2.96e-06	-1.501e-06	-1.178e-06	-1.403e-06	-3.144e-06	-3.003e-06	-3.394e-06	-9.508e-07	-8.966e-07	-1.274e-06	-1.528e-06	-1.246e-06	-1.63e-06
-0.434	-3.027e-06	-2.661e-06	-2.975e-06	-1.513e-06	-1.187e-06	-1.413e-06	-3.176e-06	-3.038e-06	-3.428e-06	-9.571e-07	-9.027e-07	-1.283e-06	-1.54e-06	-1.256e-06	-1.643e-06
-0.435	-3.043e-06	-2.672e-06	-2.991e-06	-1.524e-06	-1.195e-06	-1.422e-06	-3.208e-06	-3.072e-06	-3.462e-06	-9.635e-07	-9.089e-07	-1.293e-06	-1.553e-06	-1.266e-06	-1.657e-06
-0.436	-3.058e-06	-2.684e-06	-3.006e-06	-1.536e-06	-1.204e-06	-1.432e-06	-3.241e-06	-3.107e-06	-3.497e-06	-9.7e-07	-9.151e-07	-1.303e-06	-1.566e-06	-1.276e-06	-1.672e-06
-0.437	-3.074e-06	-2.695e-06	-3.022e-06	-1.547e-06	-1.213e-06	-1.442e-06	-3.274e-06	-3.142e-06	-3.531e-06	-9.765e-07	-9.213e-07	-1.313e-06	-1.578e-06	-1.286e-06	-1.686e-06
-0.438	-3.089e-06	-2.707e-06	-3.037e-06	-1.559e-06	-1.222e-06	-1.452e-06	-3.307e-06	-3.177e-06	-3.566e-06	-9.831e-07	-9.276e-07	-1.323e-06	-1.591e-06	-1.297e-06	-1.7e-06
-0.439	-3.105e-06	-2.718e-06	-3.053e-06	-1.571e-06	-1.231e-06	-1.462e-06	-3.341e-06	-3.212e-06	-3.602e-06	-9.897e-07	-9.339e-07	-1.333e-06	-1.604e-06	-1.307e-06	-1.715e-06
-0.44	-3.121e-06	-2.73e-06	-3.069e-06	-1.583e-06	-1.24e-06	-1.473e-06	-3.375e-06	-3.248e-06	-3.637e-06	-9.964e-07	-9.403e-07	-1.343e-06	-1.617e-06	-1.318e-06	-1.73e-06
-0.441	-3.136e-06	-2.742e-06	-3.085e-06	-1.595e-06	-1.249e-06	-1.483e-06	-3.409e-06	-3.284e-06	-3.673e-06	-1.003e-06	-9.467e-07	-1.353e-06	-1.631e-06	-1.328e-06	-1.745e-06
-0.442	-3.152e-06	-2.753e-06	-3.101e-06	-1.607e-06	-1.258e-06	-1.493e-06	-3.443e-06	-3.32e-06	-3.709e-06	-1.01e-06	-9.531e-07	-1.363e-06	-1.644e-06	-1.339e-06	-1.76e-06
-0.443	-3.168e-06	-2.765e-06	-3.117e-06	-1.619e-06	-1.267e-06	-1.504e-06	-3.477e-06	-3.357e-06	-3.746e-06	-1.017e-06	-9.597e-07	-1.374e-06	-1.657e-06	-1.35e-06	-1.775e-06
-0.444	-3.184e-06	-2.777e-06	-3.133e-06	-1.632e-06	-1.277e-06	-1.514e-06	-3.512e-06	-3.393e-06	-3.782e-06	-1.024e-06	-9.662e-07	-1.384e-06	-1.671e-06	-1.361e-06	-1.79e-06
-0.445	-3.2e-06	-2.789e-06	-3.149e-06	-1.644e-06	-1.286e-06	-1.525e-06	-3.547e-06	-3.43e-06	-3.819e-06	-1.031e-06	-9.728e-07	-1.395e-06	-1.685e-06	-1.372e-06	-1.806e-06
-0.446	-3.217e-06	-2.801e-06	-3.165e-06	-1.657e-06	-1.296e-06	-1.536e-06	-3.583e-06	-3.467e-06	-3.856e-06	-1.038e-06	-9.795e-07	-1.405e-06	-1.699e-06	-1.384e-06	-1.822e-06
-0.447	-3.233e-06	-2.813e-06	-3.182e-06	-1.67e-06	-1.305e-06	-1.546e-06	-3.618e-06	-3.504e-06	-3.894e-06	-1.045e-06	-9.862e-07	-1.416e-06	-1.712e-06	-1.395e-06	-1.838e-06
-0.448	-3.249e-06	-2.825e-06	-3.198e-06	-1.682e-06	-1.315e-06	-1.557e-06	-3.654e-06	-3.542e-06	-3.931e-06	-1.052e-06	-9.929e-07	-1.427e-06	-1.727e-06	-1.406e-06	-1.854e-06
-0.449	-3.266e-06	-2.837e-06	-3.215e-06	-1.695e-06	-1.325e-06	-1.568e-06	-3.69e-06	-3.58e-06	-3.969e-06	-1.059e-06	-9.997e-07	-1.438e-06	-1.741e-06	-1.418e-06	-1.87e-06
-0.45	-3.282e-06	-2.85e-06	-3.231e-06	-1.708e-06	-1.335e-06	-1.579e-06	-3.727e-06	-3.618e-06	-4.007e-06	-1.066e-06	-1.007e-06	-1.449e-06	-1.755e-06	-1.429e-06	-1.887e-06
-0.451	-3.299e-06	-2.862e-06	-3.248e-06	-1.721e-06	-1.345e-06	-1.591e-06	-3.763e-06	-3.656e-06	-4.046e-06	-1.074e-06	-1.013e-06	-1.46e-06	-1.769e-06	-1.441e-06	-1.903e-06
-0.452	-3.316e-06	-2.874e-06	-3.265e-06	-1.735e-06	-1.355e-06	-1.602e-06	-3.8e-06	-3.694e-06	-4.084e-06	-1.081e-06	-1.02e-06	-1.471e-06	-1.784e-06	-1.453e-06	-1.92e-06
-0.453	-3.332e-06	-2.887e-06	-3.282e-06	-1.748e-06	-1.365e-06	-1.613e-06	-3.837e-06	-3.733e-06	-4.123e-06	-1.088e-06	-1.027e-06	-1.483e-06	-1.799e-06	-1.465e-06	-1.937e-06
-0.454	-3.349e-06	-2.899e-06	-3.299e-06	-1.762e-06	-1.375e-06	-1.625e-06	-3.875e-06	-3.771e-06	-4.162e-06	-1.096e-06	-1.035e-06	-1.494e-06	-1.814e-06	-1.477e-06	-1.955e-06
-0.455	-3.366e-06	-2.912e-06	-3.316e-06	-1.775e-06	-1.386e-06	-1.636e-06	-3.912e-06	-3.81e-06	-4.201e-06	-1.103e-06	-1.042e-06	-1.505e-06	-1.829e-06	-1.489e-06	-1.972e-06
-0.456	-3.383e-06	-2.925e-06	-3.333e-06	-1.789e-06	-1.396e-06	-1.648e-06	-3.95e-06	-3.85e-06	-4.241e-06	-1.111e-06	-1.049e-06	-1.517e-06	-1.844e-06	-1.502e-06	-1.99e-06
-0.457	-3.4e-06	-2.937e-06	-3.35e-06	-1.803e-06	-1.407e-06	-1.66e-06	-3.988e-06	-3.889e-06	-4.28e-06	-1.119e-06	-1.056e-06	-1.529e-06	-1.859e-06	-1.514e-06	-2.008e-06
-0.458	-3.418e-06	-2.95e-06	-3.368e-06	-1.817e-06	-1.417e-06	-1.672e-06	-4.026e-06	-3.928e-06	-4.32e-06	-1.127e-06	-1.063e-06	-1.541e-06	-1.874e-06	-1.527e-06	-2.026e-06
-0.459	-3.435e-06	-2.963e-06	-3.385e-06	-1.831e-06	-1.428e-06	-1.684e-06	-4.065e-06	-3.968e-06	-4.361e-06	-1.134e-06	-1.071e-06	-1.553e-06	-1.89e-06	-1.539e-06	-2.044e-06
-0.46	-3.452e-06	-2.976e-06	-3.403e-06	-1.845e-06	-1.439e-06	-1.696e-06	-4.104e-06	-4.008e-06	-4.401e-06	-1.142e-06	-1.078e-06	-1.565e-06	-1.905e-06	-1.552e-06	-2.063e-06
-0.461	-3.47e-06	-2.989e-06	-3.421e-06	-1.859e-06	-1.45e-06	-1.708e-06	-4.143e-06	-4.048e-06	-4.442e-06	-1.15e-06	-1.085e-06	-1.577e-06	-1.921e-06	-1.565e-06	-2.081e-06
-0.462	-3.488e-06	-3.002e-06	-3.438e-06	-1.874e-06	-1.461e-06	-1.72e-06	-4.182e-06	-4.089e-06	-4.483e-06	-1.158e-06	-1.093e-06	-1.589e-06	-1.937e-06	-1.578e-06	-2.1e-06
-0.463	-3.505e-06	-3.015e-06	-3.456e-06	-1.889e-06	-1.472e-06	-1.732e-06	-4.222e-06	-4.129e-06	-4.524e-06	-1.166e-06	-1.1e-06	-1.601e-06	-1.953e-06	-1.591e-06	-2.119e-06
-0.464	-3.523e-06	-3.028e-06	-3.474e-06	-1.903e-06	-1.484e-06	-1.745e-06	-4.262e-06	-4.17e-06	-4.565e-06	-1.174e-06	-1.108e-06	-1.614e-06	-1.969e-06	-1.604e-06	-2.139e-06
-0.465	-3.541e-06	-3.042e-06	-3.492e-06	-1.918e-06	-1.495e-06	-1.757e-06	-4.302e-06	-4.211e-06	-4.607e-06	-1.183e-06	-1.116e-06	-1.626e-06	-1.986e-06	-1.618e-06	-2.158e-06
-0.466	-3.559e-06	-3.055e-06	-3.51e-06	-1.933e-06	-1.507e-06	-1.77e-06	-4.342e-06	-4.252e-06	-4.648e-06	-1.191e-06	-1.124e-06	-1.639e-06	-2.002e-06	-1.631e-06	-2.178e-06
-0.467	-3.577e-06	-3.068e-06	-3.529e-06	-1.948e-06	-1.518e-06	-1.783e-06	-4.382e-06	-4.293e-06	-4.69e-06	-1.199e-06	-1.131e-06	-1.651e-06	-2.019e-06	-1.645e-06	-2.198e-06
-0.468	-3.595e-06	-3.082e-06	-3.547e-06	-1.964e-06	-1.53e-06	-1.796e-06	-4.423e-06	-4.334e-06	-4.733e-06	-1.208e-06	-1.139e-06	-1.664e-06	-2.036e-06	-1.659e-06	-2.218e-06
-0.469	-3.613e-06	-3.096e-06	-3.565e-06	-1.979e-06	-1.542e-06	-1.809e-06	-4.464e-06	-4.376e-06	-4.775e-06	-1.216e-06	-1.147e-06	-1.677e-06	-2.053e-06	-1.673e-06	-2.238e-06
-0.47	-3.632e-06	-3.109e-06	-3.584e-06	-1.995e-06	-1.554e-06	-1.822e-06	-4.505e-06	-4.418e-06	-4.818e-06	-1.225e-06	-1.155e-06	-1.69e-06	-2.07e-06	-1.687e-06	-2.259e-06
-0.471	-3.65e-06	-3.123e-06	-3.603e-06	-2.01e-06	-1.566e-06	-1.835e-06	-4.547e-06	-4.46e-06	-4.861e-06	-1.234e-06	-1.163e-06	-1.704e-06	-2.087e-06	-1.701e-06	-2.28e-06
-0.472	-3.669e-06	-3.137e-06	-3.622e-06	-2.026e-06	-1.578e-06	-1.848e-06	-4.588e-06	-4.502e-06	-4.904e-06	-1.242e-06	-1.171e-06	-1.717e-06	-2.105e-06	-1.716e-06	-2.301e-06
-0.473	-3.687e-06	-3.151e-06	-3.64e-06	-2.042e-06	-1.59e-06	-1.862e-06	-4.63e-06	-4.544e-06	-4.947e-06	-1.251e-06	-1.179e-06	-1.73e-06	-2.122e-06	-1.73e-06	-2.322e-06
-0.474	-3.706e-06	-3.165e-06	-3.659e-06	-2.058e-06	-1.603e-06	-1.875e-06	-4.672e-06	-4.587e-06	-4.991e-06	-1.26e-06	-1.188e-06	-1.744e-06	-2.14e-06	-1.745e-06	-2.344e-06
-0.475	-3.725e-06	-3.179e-06	-3.679e-06	-2.074e-06	-1.615e-06	-1.889e-06	-4.715e-06	-4.629e-06	-5.034e-06	-1.269e-06	-1.196e-06	-1.757e-06	-2.158e-06	-1.759e-06	-2.366e-06
-0.476	-3.744e-06	-3.193e-06	-3.698e-06	-2.091e-06	-1.628e-06	-1.903e-06	-4.757e-06	-4.672e-06	-5.078e-06	-1.278e-06	-1.204e-06	-1.771e-06	-2.176e-06	-1.774e-06	-2.388e-06
-0.477	-3.763e-06	-3.207e-06	-3.717e-06	-2.107e-06	-1.641e-06	-1.917e-06	-4.8e-06	-4.715e-06	-5.122e-06	-1.287e-06	-1.213e-06	-1.785e-06	-2.194e-06	-1.789e-06	-2.41e-06
-0.478	-3.782e-06	-3.222e-06	-3.736e-06	-2.124e-06	-1.654e-06	-1.931e-06	-4.843e-06	-4.758e-06	-5.167e-06	-1.296e-06	-1.221e-06	-1.799e-06	-2.213e-06	-1.805e-06	-2.433e-06
-0.479	-3.801e-06	-3.236e-06	-3.756e-06	-2.141e-06	-1.667e-06	-1.945e-06	-4.887e-06	-4.802e-06	-5.211e-06	-1.306e-06	-1.23e-06	-1.813e-06	-2.231e-06	-1.82e-06	-2.455e-06
-0.48	-3.82e-06	-3.25e-06	-3.776e-06	-2.158e-06	-1.68e-06	-1.959e-06	-4.93e-06	-4.845e-06	-5.256e-06	-1.315e-06	-1.238e-06	-1.827e-06	-2.25e-06	-1.835e-06	-2.478e-06
-0.481	-3.84e-06	-3.265e-06	-3.795e-06	-2.175e-06	-1.693e-06	-1.973e-06	-4.974e-06	-4.889e-06	-5.301e-06	-1.324e-06	-1.247e-06	-1.842e-06	-2.269e-06	-1.851e-06	-2.502e-06
-0.482	-3.859e-06	-3.28e-06	-3.815e-06	-2.193e-06	-1.707e-06	-1.988e-06	-5.018e-06	-4.933e-06	-5.347e-06	-1.334e-06	-1.256e-06	-1.856e-06	-2.288e-06	-1.867e-06	-2.525e-06
-0.483	-3.879e-06	-3.294e-06	-3.835e-06	-2.21e-06	-1.72e-06	-2.002e-06	-5.062e-06	-4.977e-06	-5.392e-06	-1.344e-06	-1.265e-06	-1.871e-06	-2.308e-06	-1.883e-06	-2.549e-06
-0.484	-3.899e-06	-3.309e-06	-3.855e-06	-2.228e-06	-1.734e-06	-2.017e-06	-5.107e-06	-5.021e-06	-5.438e-06	-1.353e-06	-1.274e-06	-1.885e-06	-2.327e-06	-1.899e-06	-2.573e-06
-0.485	-3.918e-06	-3.324e-06	-3.876e-06	-2.246e-06	-1.748e-06	-2.032e-06	-5.152e-06	-5.065e-06	-5.484e-06	-1.363e-06	-1.283e-06	-1.9e-06	-2.347e-06	-1.915e-06	-2.597e-06
-0.486	-3.938e-06	-3.339e-06	-3.896e-06	-2.264e-06	-1.762e-06	-2.047e-06	-5.196e-06	-5.11e-06	-5.53e-06	-1.373e-06	-1.292e-06	-1.915e-06	-2.367e-06	-1.932e-06	-2.622e-06
-0.487	-3.958e-06	-3.354e-06	-3.916e-06	-2.282e-06	-1.776e-06	-2.062e-06	-5.242e-06	-5.154e-06	-5.576e-06	-1.383e-06	-1.301e-06	-1.93e-06	-2.387e-06	-1.949e-06	-2.647e-06
-0.488	-3.978e-06	-3.37e-06	-3.937e-06	-2.3e-06	-1.79e-06	-2.078e-06	-5.287e-06	-5.199e-06	-5.623e-06	-1.393e-06	-1.31e-06	-1.945e-06	-2.407e-06	-1.965e-06	-2.672e-06
-0.489	-3.999e-06	-3.385e-06	-3.958e-06	-2.319e-06	-1.804e-06	-2.093e-06	-5.333e-06	-5.244e-06	-5.669e-06	-1.403e-06	-1.319e-06	-1.961e-06	-2.427e-06	-1.982e-06	-2.697e-06
-0.49	-4.019e-06	-3.4e-06	-3.978e-06	-2.337e-06	-1.819e-06	-2.109e-06	-5.379e-06	-5.289e-06	-5.716e-06	-1.413e-06	-1.329e-06	-1.976e-06	-2.448e-06	-1.999e-06	-2.723e-06
-0.491	-4.04e-06	-3.416e-06	-3.999e-06	-2.356e-06	-1.834e-06	-2.124e-06	-5.425e-06	-5.335e-06	-5.763e-06	-1.424e-06	-1.338e-06	-1.992e-06	-2.469e-06	-2.017e-06	-2.749e-06
-0.492	-4.06e-06	-3.431e-06	-4.02e-06	-2.375e-06	-1.848e-06	-2.14e-06	-5.471e-06	-5.38e-06	-5.811e-06	-1.434e-06	-1.348e-06	-2.008e-06	-2.49e-06	-2.034e-06	-2.775e-06
-0.493	-4.081e-06	-3.447e-06	-4.042e-06	-2.395e-06	-1.863e-06	-2.156e-06	-5.518e-06	-5.426e-06	-5.858e-06	-1.445e-06	-1.357e-06	-2.023e-06	-2.511e-06	-2.052e-06	-2.802e-06
-0.494	-4.102e-06	-3.463e-06	-4.063e-06	-2.414e-06	-1.878e-06	-2.172e-06	-5.564e-06	-5.471e-06	-5.906e-06	-1.455e-06	-1.367e-06	-2.039e-06	-2.532e-06	-2.07e-06	-2.828e-06
-0.495	-4.123e-06	-3.479e-06	-4.084e-06	-2.434e-06	-1.894e-06	-2.189e-06	-5.611e-06	-5.517e-06	-5.954e-06	-1.466e-06	-1.377e-06	-2.056e-06	-2.554e-06	-2.088e-06	-2.855e-06
-0.496	-4.144e-06	-3.495e-06	-4.106e-06	-2.453e-06	-1.909e-06	-2.205e-06	-5.659e-06	-5.563e-06	-6.002e-06	-1.477e-06	-1.387e-06	-2.072e-06	-2.576e-06	-2.106e-06	-2.883e-06
-0.497	-4.165e-06	-3.511e-06	-4.127e-06	-2.473e-06	-1.925e-06	-2.222e-06	-5.706e-06	-5.61e-06	-6.051e-06	-1.488e-06	-1.397e-06	-2.088e-06	-2.598e-06	-2.124e-06	-2.91e-06
-0.498	-4.186e-06	-3.527e-06	-4.149e-06	-2.494e-06	-1.941e-06	-2.238e-06	-5.754e-06	-5.656e-06	-6.1e-06	-1.499e-06	-1.407e-06	-2.105e-06	-2.62e-06	-2.143e-06	-2.938e-06
-0.499	-4.207e-06	-3.543e-06	-4.171e-06	-2.514e-06	-1.956e-06	-2.255e-06	-5.802e-06	-5.703e-06	-6.148e-06	-1.51e-06	-1.417e-06	-2.122e-06	-2.642e-06	-2.161e-06	-2.966e-06
-0.5	-4.229e-06	-3.56e-06	-4.193e-06	-2.535e-06	-1.973e-06	-2.272e-06	-5.85e-06	-5.749e-06	-6.197e-06	-1.521e-06	-1.427e-06	-2.138e-06	-2.665e-06	-2.18e-06	-2.995e-06
-0.501	-4.251e-06	-3.576e-06	-4.215e-06	-2.555e-06	-1.989e-06	-2.289e-06	-5.898e-06	-5.796e-06	-6.247e-06	-1.533e-06	-1.438e-06	-2.155e-06	-2.688e-06	-2.199e-06	-3.024e-06
-0.502	-4.272e-06	-3.593e-06	-4.238e-06	-2.576e-06	-2.005e-06	-2.307e-06	-5.947e-06	-5.843e-06	-6.296e-06	-1.544e-06	-1.448e-06	-2.173e-06	-2.711e-06	-2.219e-06	-3.053e-06
-0.503	-4.294e-06	-3.609e-06	-4.26e-06	-2.598e-06	-2.022e-06	-2.324e-06	-5.996e-06	-5.89e-06	-6.346e-06	-1.556e-06	-1.459e-06	-2.19e-06	-2.734e-06	-2.238e-06	-3.082e-06
-0.504	-4.316e-06	-3.626e-06	-4.283e-06	-2.619e-06	-2.039e-06	-2.342e-06	-6.045e-06	-5.938e-06	-6.396e-06	-1.567e-06	-1.469e-06	-2.207e-06	-2.758e-06	-2.258e-06	-3.112e-06
-0.505	-4.338e-06	-3.643e-06	-4.305e-06	-2.641e-06	-2.056e-06	-2.36e-06	-6.094e-06	-5.985e-06	-6.446e-06	-1.579e-06	-1.48e-06	-2.225e-06	-2.782e-06	-2.278e-06	-3.142e-06
-0.506	-4.361e-06	-3.66e-06	-4.328e-06	-2.662e-06	-2.073e-06	-2.378e-06	-6.144e-06	-6.033e-06	-6.496e-06	-1.591e-06	-1.491e-06	-2.243e-06	-2.806e-06	-2.298e-06	-3.172e-06
-0.507	-4.383e-06	-3.677e-06	-4.351e-06	-2.685e-06	-2.09e-06	-2.396e-06	-6.193e-06	-6.08e-06	-6.546e-06	-1.603e-06	-1.502e-06	-2.261e-06	-2.83e-06	-2.318e-06	-3.203e-06
-0.508	-4.405e-06	-3.695e-06	-4.374e-06	-2.707e-06	-2.107e-06	-2.414e-06	-6.243e-06	-6.128e-06	-6.597e-06	-1.615e-06	-1.513e-06	-2.279e-06	-2.854e-06	-2.339e-06	-3.234e-06
-0.509	-4.428e-06	-3.712e-06	-4.397e-06	-2.729e-06	-2.125e-06	-2.433e-06	-6.294e-06	-6.176e-06	-6.648e-06	-1.628e-06	-1.524e-06	-2.297e-06	-2.879e-06	-2.359e-06	-3.265e-06
-0.51	-4.451e-06	-3.729e-06	-4.421e-06	-2.752e-06	-2.143e-06	-2.452e-06	-6.344e-06	-6.224e-06	-6.699e-06	-1.64e-06	-1.536e-06	-2.316e-06	-2.904e-06	-2.38e-06	-3.297e-06
-0.511	-4.474e-06	-3.747e-06	-4.444e-06	-2.775e-06	-2.161e-06	-2.47e-06	-6.395e-06	-6.273e-06	-6.75e-06	-1.653e-06	-1.547e-06	-2.334e-06	-2.929e-06	-2.402e-06	-3.329e-06
-0.512	-4.497e-06	-3.765e-06	-4.468e-06	-2.798e-06	-2.179e-06	-2.49e-06	-6.445e-06	-6.321e-06	-6.802e-06	-1.665e-06	-1.559e-06	-2.353e-06	-2.954e-06	-2.423e-06	-3.361e-06
-0.513	-4.52e-06	-3.783e-06	-4.492e-06	-2.822e-06	-2.198e-06	-2.509e-06	-6.497e-06	-6.37e-06	-6.854e-06	-1.678e-06	-1.57e-06	-2.372e-06	-2.98e-06	-2.444e-06	-3.393e-06
-0.514	-4.543e-06	-3.8e-06	-4.516e-06	-2.845e-06	-2.216e-06	-2.528e-06	-6.548e-06	-6.419e-06	-6.905e-06	-1.691e-06	-1.582e-06	-2.391e-06	-3.006e-06	-2.466e-06	-3.426e-06
-0.515	-4.566e-06	-3.819e-06	-4.54e-06	-2.869e-06	-2.235e-06	-2.548e-06	-6.599e-06	-6.468e-06	-6.958e-06	-1.704e-06	-1.594e-06	-2.41e-06	-3.032e-06	-2.488e-06	-3.459e-06
-0.516	-4.59e-06	-3.837e-06	-4.564e-06	-2.893e-06	-2.254e-06	-2.568e-06	-6.651e-06	-6.517e-06	-7.01e-06	-1.717e-06	-1.606e-06	-2.43e-06	-3.059e-06	-2.51e-06	-3.493e-06
-0.517	-4.614e-06	-3.855e-06	-4.588e-06	-2.918e-06	-2.273e-06	-2.588e-06	-6.703e-06	-6.566e-06	-7.062e-06	-1.731e-06	-1.618e-06	-2.449e-06	-3.085e-06	-2.533e-06	-3.527e-06
-0.518	-4.637e-06	-3.873e-06	-4.613e-06	-2.942e-06	-2.293e-06	-2.608e-06	-6.755e-06	-6.615e-06	-7.115e-06	-1.744e-06	-1.631e-06	-2.469e-06	-3.112e-06	-2.556e-06	-3.561e-06
-0.519	-4.661e-06	-3.892e-06	-4.637e-06	-2.967e-06	-2.312e-06	-2.628e-06	-6.808e-06	-6.664e-06	-7.168e-06	-1.758e-06	-1.643e-06	-2.489e-06	-3.139e-06	-2.579e-06	-3.596e-06
-0.52	-4.685e-06	-3.911e-06	-4.662e-06	-2.992e-06	-2.332e-06	-2.649e-06	-6.86e-06	-6.714e-06	-7.221e-06	-1.772e-06	-1.656e-06	-2.509e-06	-3.167e-06	-2.602e-06	-3.63e-06
-0.521	-4.71e-06	-3.929e-06	-4.687e-06	-3.018e-06	-2.352e-06	-2.669e-06	-6.913e-06	-6.764e-06	-7.274e-06	-1.786e-06	-1.668e-06	-2.53e-06	-3.195e-06	-2.625e-06	-3.666e-06
-0.522	-4.734e-06	-3.948e-06	-4.712e-06	-3.043e-06	-2.372e-06	-2.69e-06	-6.966e-06	-6.814e-06	-7.328e-06	-1.8e-06	-1.681e-06	-2.55e-06	-3.223e-06	-2.649e-06	-3.701e-06
-0.523	-4.758e-06	-3.967e-06	-4.737e-06	-3.069e-06	-2.393e-06	-2.712e-06	-7.02e-06	-6.864e-06	-7.382e-06	-1.814e-06	-1.694e-06	-2.571e-06	-3.251e-06	-2.673e-06	-3.737e-06
-0.524	-4.783e-06	-3.986e-06	-4.763e-06	-3.095e-06	-2.414e-06	-2.733e-06	-7.073e-06	-6.914e-06	-7.435e-06	-1.829e-06	-1.707e-06	-2.592e-06	-3.28e-06	-2.697e-06	-3.774e-06
-0.525	-4.808e-06	-4.006e-06	-4.788e-06	-3.122e-06	-2.434e-06	-2.755e-06	-7.127e-06	-6.964e-06	-7.49e-06	-1.843e-06	-1.721e-06	-2.613e-06	-3.308e-06	-2.721e-06	-3.81e-06
-0.526	-4.833e-06	-4.025e-06	-4.814e-06	-3.149e-06	-2.456e-06	-2.776e-06	-7.181e-06	-7.014e-06	-7.544e-06	-1.858e-06	-1.734e-06	-2.634e-06	-3.338e-06	-2.746e-06	-3.847e-06
-0.527	-4.858e-06	-4.045e-06	-4.84e-06	-3.176e-06	-2.477e-06	-2.799e-06	-7.235e-06	-7.065e-06	-7.598e-06	-1.873e-06	-1.748e-06	-2.656e-06	-3.367e-06	-2.771e-06	-3.885e-06
-0.528	-4.883e-06	-4.064e-06	-4.866e-06	-3.203e-06	-2.498e-06	-2.821e-06	-7.289e-06	-7.116e-06	-7.653e-06	-1.888e-06	-1.761e-06	-2.678e-06	-3.397e-06	-2.796e-06	-3.922e-06
-0.529	-4.908e-06	-4.084e-06	-4.892e-06	-3.23e-06	-2.52e-06	-2.843e-06	-7.344e-06	-7.166e-06	-7.708e-06	-1.903e-06	-1.775e-06	-2.7e-06	-3.427e-06	-2.822e-06	-3.96e-06
-0.53	-4.934e-06	-4.104e-06	-4.918e-06	-3.258e-06	-2.542e-06	-2.866e-06	-7.399e-06	-7.217e-06	-7.763e-06	-1.919e-06	-1.789e-06	-2.722e-06	-3.457e-06	-2.847e-06	-3.999e-06
-0.531	-4.96e-06	-4.124e-06	-4.945e-06	-3.286e-06	-2.565e-06	-2.889e-06	-7.454e-06	-7.268e-06	-7.818e-06	-1.935e-06	-1.804e-06	-2.745e-06	-3.488e-06	-2.873e-06	-4.038e-06
-0.532	-4.985e-06	-4.144e-06	-4.971e-06	-3.315e-06	-2.587e-06	-2.912e-06	-7.509e-06	-7.32e-06	-7.874e-06	-1.951e-06	-1.818e-06	-2.767e-06	-3.519e-06	-2.9e-06	-4.077e-06
-0.533	-5.011e-06	-4.165e-06	-4.998e-06	-3.344e-06	-2.61e-06	-2.935e-06	-7.564e-06	-7.371e-06	-7.93e-06	-1.967e-06	-1.833e-06	-2.79e-06	-3.55e-06	-2.926e-06	-4.116e-06
-0.534	-5.037e-06	-4.185e-06	-5.025e-06	-3.373e-06	-2.633e-06	-2.959e-06	-7.62e-06	-7.422e-06	-7.985e-06	-1.983e-06	-1.848e-06	-2.813e-06	-3.582e-06	-2.953e-06	-4.156e-06
-0.535	-5.064e-06	-4.206e-06	-5.052e-06	-3.402e-06	-2.656e-06	-2.983e-06	-7.676e-06	-7.474e-06	-8.042e-06	-1.999e-06	-1.863e-06	-2.837e-06	-3.613e-06	-2.98e-06	-4.197e-06
-0.536	-5.09e-06	-4.226e-06	-5.079e-06	-3.432e-06	-2.68e-06	-3.007e-06	-7.732e-06	-7.525e-06	-8.098e-06	-2.016e-06	-1.878e-06	-2.86e-06	-3.646e-06	-3.007e-06	-4.237e-06
-0.537	-5.117e-06	-4.247e-06	-5.107e-06	-3.462e-06	-2.703e-06	-3.031e-06	-7.788e-06	-7.577e-06	-8.154e-06	-2.033e-06	-1.893e-06	-2.884e-06	-3.678e-06	-3.035e-06	-4.278e-06
-0.538	-5.143e-06	-4.268e-06	-5.134e-06	-3.492e-06	-2.727e-06	-3.056e-06	-7.845e-06	-7.629e-06	-8.211e-06	-2.05e-06	-1.909e-06	-2.908e-06	-3.711e-06	-3.063e-06	-4.32e-06
-0.539	-5.17e-06	-4.289e-06	-5.162e-06	-3.522e-06	-2.752e-06	-3.081e-06	-7.902e-06	-7.681e-06	-8.268e-06	-2.067e-06	-1.925e-06	-2.933e-06	-3.744e-06	-3.091e-06	-4.362e-06
-0.54	-5.197e-06	-4.311e-06	-5.19e-06	-3.553e-06	-2.776e-06	-3.106e-06	-7.959e-06	-7.733e-06	-8.325e-06	-2.085e-06	-1.941e-06	-2.957e-06	-3.778e-06	-3.12e-06	-4.404e-06
-0.541	-5.224e-06	-4.332e-06	-5.218e-06	-3.584e-06	-2.801e-06	-3.131e-06	-8.016e-06	-7.786e-06	-8.382e-06	-2.103e-06	-1.957e-06	-2.982e-06	-3.812e-06	-3.149e-06	-4.447e-06
-0.542	-5.251e-06	-4.354e-06	-5.246e-06	-3.616e-06	-2.826e-06	-3.157e-06	-8.073e-06	-7.838e-06	-8.44e-06	-2.121e-06	-1.973e-06	-3.007e-06	-3.846e-06	-3.178e-06	-4.49e-06
-0.543	-5.279e-06	-4.375e-06	-5.275e-06	-3.648e-06	-2.851e-06	-3.183e-06	-8.131e-06	-7.89e-06	-8.498e-06	-2.139e-06	-1.99e-06	-3.033e-06	-3.88e-06	-3.207e-06	-4.533e-06
-0.544	-5.307e-06	-4.397e-06	-5.303e-06	-3.68e-06	-2.877e-06	-3.209e-06	-8.189e-06	-7.943e-06	-8.555e-06	-2.157e-06	-2.007e-06	-3.058e-06	-3.915e-06	-3.237e-06	-4.577e-06
-0.545	-5.334e-06	-4.419e-06	-5.332e-06	-3.713e-06	-2.903e-06	-3.235e-06	-8.247e-06	-7.996e-06	-8.613e-06	-2.176e-06	-2.024e-06	-3.084e-06	-3.951e-06	-3.267e-06	-4.621e-06
-0.546	-5.362e-06	-4.441e-06	-5.361e-06	-3.745e-06	-2.929e-06	-3.262e-06	-8.305e-06	-8.049e-06	-8.672e-06	-2.195e-06	-2.041e-06	-3.111e-06	-3.986e-06	-3.298e-06	-4.666e-06
-0.547	-5.39e-06	-4.464e-06	-5.39e-06	-3.779e-06	-2.955e-06	-3.289e-06	-8.363e-06	-8.102e-06	-8.73e-06	-2.214e-06	-2.059e-06	-3.137e-06	-4.022e-06	-3.329e-06	-4.711e-06
-0.548	-5.419e-06	-4.486e-06	-5.419e-06	-3.812e-06	-2.982e-06	-3.316e-06	-8.422e-06	-8.155e-06	-8.789e-06	-2.234e-06	-2.077e-06	-3.164e-06	-4.058e-06	-3.36e-06	-4.757e-06
-0.549	-5.447e-06	-4.509e-06	-5.449e-06	-3.846e-06	-3.009e-06	-3.344e-06	-8.481e-06	-8.208e-06	-8.848e-06	-2.254e-06	-2.095e-06	-3.191e-06	-4.095e-06	-3.391e-06	-4.803e-06
-0.55	-5.475e-06	-4.532e-06	-5.478e-06	-3.88e-06	-3.036e-06	-3.371e-06	-8.54e-06	-8.261e-06	-8.907e-06	-2.274e-06	-2.114e-06	-3.219e-06	-4.132e-06	-3.423e-06	-4.849e-06
-0.551	-5.504e-06	-4.554e-06	-5.508e-06	-3.915e-06	-3.064e-06	-3.399e-06	-8.599e-06	-8.315e-06	-8.966e-06	-2.294e-06	-2.132e-06	-3.246e-06	-4.17e-06	-3.455e-06	-4.896e-06
-0.552	-5.533e-06	-4.577e-06	-5.538e-06	-3.95e-06	-3.091e-06	-3.428e-06	-8.659e-06	-8.368e-06	-9.025e-06	-2.315e-06	-2.151e-06	-3.274e-06	-4.207e-06	-3.487e-06	-4.943e-06
-0.553	-5.562e-06	-4.601e-06	-5.568e-06	-3.985e-06	-3.119e-06	-3.456e-06	-8.718e-06	-8.422e-06	-9.085e-06	-2.336e-06	-2.171e-06	-3.303e-06	-4.246e-06	-3.52e-06	-4.991e-06
-0.554	-5.591e-06	-4.624e-06	-5.598e-06	-4.021e-06	-3.148e-06	-3.485e-06	-8.778e-06	-8.475e-06	-9.145e-06	-2.357e-06	-2.19e-06	-3.331e-06	-4.284e-06	-3.553e-06	-5.039e-06
-0.555	-5.621e-06	-4.647e-06	-5.629e-06	-4.057e-06	-3.177e-06	-3.515e-06	-8.838e-06	-8.529e-06	-9.205e-06	-2.378e-06	-2.21e-06	-3.36e-06	-4.323e-06	-3.587e-06	-5.087e-06
-0.556	-5.65e-06	-4.671e-06	-5.66e-06	-4.094e-06	-3.206e-06	-3.544e-06	-8.898e-06	-8.583e-06	-9.265e-06	-2.4e-06	-2.23e-06	-3.39e-06	-4.363e-06	-3.621e-06	-5.136e-06
-0.557	-5.68e-06	-4.695e-06	-5.69e-06	-4.13e-06	-3.235e-06	-3.574e-06	-8.959e-06	-8.637e-06	-9.326e-06	-2.422e-06	-2.25e-06	-3.419e-06	-4.402e-06	-3.655e-06	-5.186e-06
-0.558	-5.71e-06	-4.719e-06	-5.721e-06	-4.168e-06	-3.265e-06	-3.604e-06	-9.02e-06	-8.691e-06	-9.386e-06	-2.445e-06	-2.271e-06	-3.449e-06	-4.443e-06	-3.69e-06	-5.235e-06
-0.559	-5.74e-06	-4.743e-06	-5.753e-06	-4.205e-06	-3.295e-06	-3.635e-06	-9.081e-06	-8.746e-06	-9.447e-06	-2.468e-06	-2.292e-06	-3.48e-06	-4.483e-06	-3.725e-06	-5.286e-06
-0.56	-5.77e-06	-4.767e-06	-5.784e-06	-4.243e-06	-3.325e-06	-3.665e-06	-9.142e-06	-8.8e-06	-9.508e-06	-2.491e-06	-2.314e-06	-3.51e-06	-4.524e-06	-3.76e-06	-5.336e-06
-0.561	-5.8e-06	-4.792e-06	-5.816e-06	-4.282e-06	-3.355e-06	-3.697e-06	-9.203e-06	-8.855e-06	-9.569e-06	-2.514e-06	-2.335e-06	-3.542e-06	-4.566e-06	-3.796e-06	-5.388e-06
-0.562	-5.831e-06	-4.816e-06	-5.847e-06	-4.32e-06	-3.386e-06	-3.728e-06	-9.265e-06	-8.909e-06	-9.631e-06	-2.538e-06	-2.358e-06	-3.573e-06	-4.608e-06	-3.832e-06	-5.439e-06
-0.563	-5.862e-06	-4.841e-06	-5.879e-06	-4.36e-06	-3.418e-06	-3.76e-06	-9.326e-06	-8.964e-06	-9.692e-06	-2.562e-06	-2.38e-06	-3.605e-06	-4.65e-06	-3.869e-06	-5.491e-06
-0.564	-5.892e-06	-4.866e-06	-5.911e-06	-4.399e-06	-3.449e-06	-3.792e-06	-9.388e-06	-9.019e-06	-9.754e-06	-2.586e-06	-2.403e-06	-3.637e-06	-4.693e-06	-3.906e-06	-5.544e-06
-0.565	-5.924e-06	-4.891e-06	-5.944e-06	-4.439e-06	-3.481e-06	-3.824e-06	-9.45e-06	-9.074e-06	-9.816e-06	-2.611e-06	-2.426e-06	-3.669e-06	-4.736e-06	-3.943e-06	-5.597e-06
-0.566	-5.955e-06	-4.916e-06	-5.976e-06	-4.479e-06	-3.513e-06	-3.857e-06	-9.513e-06	-9.129e-06	-9.878e-06	-2.637e-06	-2.449e-06	-3.702e-06	-4.779e-06	-3.981e-06	-5.651e-06
-0.567	-5.986e-06	-4.942e-06	-6.009e-06	-4.52e-06	-3.546e-06	-3.89e-06	-9.575e-06	-9.184e-06	-9.941e-06	-2.662e-06	-2.473e-06	-3.736e-06	-4.823e-06	-4.019e-06	-5.705e-06
-0.568	-6.018e-06	-4.967e-06	-6.042e-06	-4.561e-06	-3.579e-06	-3.924e-06	-9.638e-06	-9.239e-06	-1e-05	-2.688e-06	-2.498e-06	-3.769e-06	-4.868e-06	-4.058e-06	-5.759e-06
-0.569	-6.05e-06	-4.993e-06	-6.075e-06	-4.603e-06	-3.612e-06	-3.958e-06	-9.701e-06	-9.294e-06	-1.007e-05	-2.714e-06	-2.522e-06	-3.804e-06	-4.913e-06	-4.097e-06	-5.814e-06
-0.57	-6.082e-06	-5.019e-06	-6.108e-06	-4.645e-06	-3.646e-06	-3.992e-06	-9.765e-06	-9.35e-06	-1.013e-05	-2.741e-06	-2.547e-06	-3.838e-06	-4.958e-06	-4.136e-06	-5.87e-06
-0.571	-6.114e-06	-5.045e-06	-6.142e-06	-4.688e-06	-3.68e-06	-4.026e-06	-9.828e-06	-9.405e-06	-1.019e-05	-2.768e-06	-2.573e-06	-3.873e-06	-5.004e-06	-4.176e-06	-5.926e-06
-0.572	-6.146e-06	-5.071e-06	-6.175e-06	-4.73e-06	-3.714e-06	-4.061e-06	-9.892e-06	-9.461e-06	-1.026e-05	-2.796e-06	-2.599e-06	-3.908e-06	-5.051e-06	-4.216e-06	-5.982e-06
-0.573	-6.178e-06	-5.098e-06	-6.209e-06	-4.774e-06	-3.749e-06	-4.096e-06	-9.955e-06	-9.517e-06	-1.032e-05	-2.824e-06	-2.625e-06	-3.944e-06	-5.098e-06	-4.257e-06	-6.039e-06
-0.574	-6.211e-06	-5.124e-06	-6.243e-06	-4.817e-06	-3.784e-06	-4.132e-06	-1.002e-05	-9.572e-06	-1.038e-05	-2.852e-06	-2.652e-06	-3.98e-06	-5.145e-06	-4.298e-06	-6.097e-06
-0.575	-6.244e-06	-5.151e-06	-6.278e-06	-4.862e-06	-3.819e-06	-4.168e-06	-1.008e-05	-9.628e-06	-1.045e-05	-2.881e-06	-2.679e-06	-4.017e-06	-5.193e-06	-4.34e-06	-6.155e-06
-0.576	-6.277e-06	-5.178e-06	-6.312e-06	-4.906e-06	-3.855e-06	-4.204e-06	-1.015e-05	-9.684e-06	-1.051e-05	-2.91e-06	-2.707e-06	-4.054e-06	-5.242e-06	-4.382e-06	-6.213e-06
-0.577	-6.31e-06	-5.205e-06	-6.347e-06	-4.951e-06	-3.891e-06	-4.241e-06	-1.021e-05	-9.74e-06	-1.058e-05	-2.94e-06	-2.735e-06	-4.091e-06	-5.29e-06	-4.425e-06	-6.272e-06
-0.578	-6.344e-06	-5.233e-06	-6.382e-06	-4.997e-06	-3.928e-06	-4.278e-06	-1.028e-05	-9.797e-06	-1.064e-05	-2.97e-06	-2.763e-06	-4.129e-06	-5.34e-06	-4.468e-06	-6.332e-06
-0.579	-6.377e-06	-5.26e-06	-6.417e-06	-5.043e-06	-3.965e-06	-4.316e-06	-1.034e-05	-9.853e-06	-1.07e-05	-3e-06	-2.792e-06	-4.168e-06	-5.39e-06	-4.512e-06	-6.392e-06
-0.58	-6.411e-06	-5.288e-06	-6.452e-06	-5.09e-06	-4.002e-06	-4.353e-06	-1.041e-05	-9.909e-06	-1.077e-05	-3.031e-06	-2.822e-06	-4.207e-06	-5.44e-06	-4.556e-06	-6.453e-06
-0.581	-6.445e-06	-5.316e-06	-6.488e-06	-5.136e-06	-4.04e-06	-4.392e-06	-1.047e-05	-9.966e-06	-1.083e-05	-3.063e-06	-2.852e-06	-4.246e-06	-5.492e-06	-4.6e-06	-6.514e-06
-0.582	-6.48e-06	-5.344e-06	-6.523e-06	-5.184e-06	-4.078e-06	-4.43e-06	-1.054e-05	-1.002e-05	-1.09e-05	-3.095e-06	-2.882e-06	-4.286e-06	-5.543e-06	-4.645e-06	-6.575e-06
-0.583	-6.514e-06	-5.372e-06	-6.559e-06	-5.232e-06	-4.116e-06	-4.47e-06	-1.061e-05	-1.008e-05	-1.097e-05	-3.127e-06	-2.913e-06	-4.326e-06	-5.595e-06	-4.691e-06	-6.638e-06
-0.584	-6.549e-06	-5.401e-06	-6.596e-06	-5.28e-06	-4.155e-06	-4.509e-06	-1.067e-05	-1.014e-05	-1.103e-05	-3.16e-06	-2.944e-06	-4.367e-06	-5.648e-06	-4.737e-06	-6.7e-06
-0.585	-6.584e-06	-5.429e-06	-6.632e-06	-5.329e-06	-4.194e-06	-4.549e-06	-1.074e-05	-1.019e-05	-1.11e-05	-3.193e-06	-2.976e-06	-4.408e-06	-5.701e-06	-4.784e-06	-6.764e-06
-0.586	-6.619e-06	-5.458e-06	-6.669e-06	-5.378e-06	-4.234e-06	-4.589e-06	-1.08e-05	-1.025e-05	-1.116e-05	-3.227e-06	-3.009e-06	-4.45e-06	-5.755e-06	-4.831e-06	-6.828e-06
-0.587	-6.654e-06	-5.487e-06	-6.706e-06	-5.428e-06	-4.274e-06	-4.63e-06	-1.087e-05	-1.031e-05	-1.123e-05	-3.262e-06	-3.042e-06	-4.492e-06	-5.809e-06	-4.878e-06	-6.892e-06
-0.588	-6.689e-06	-5.517e-06	-6.743e-06	-5.479e-06	-4.314e-06	-4.671e-06	-1.094e-05	-1.036e-05	-1.13e-05	-3.297e-06	-3.075e-06	-4.535e-06	-5.864e-06	-4.927e-06	-6.957e-06
-0.589	-6.725e-06	-5.546e-06	-6.78e-06	-5.529e-06	-4.355e-06	-4.713e-06	-1.1e-05	-1.042e-05	-1.136e-05	-3.332e-06	-3.109e-06	-4.578e-06	-5.92e-06	-4.975e-06	-7.023e-06
-0.59	-6.761e-06	-5.576e-06	-6.818e-06	-5.581e-06	-4.396e-06	-4.755e-06	-1.107e-05	-1.048e-05	-1.143e-05	-3.368e-06	-3.144e-06	-4.622e-06	-5.976e-06	-5.025e-06	-7.089e-06
-0.591	-6.797e-06	-5.606e-06	-6.855e-06	-5.633e-06	-4.438e-06	-4.797e-06	-1.114e-05	-1.054e-05	-1.15e-05	-3.404e-06	-3.179e-06	-4.666e-06	-6.033e-06	-5.075e-06	-7.156e-06
-0.592	-6.833e-06	-5.636e-06	-6.893e-06	-5.685e-06	-4.48e-06	-4.84e-06	-1.121e-05	-1.059e-05	-1.156e-05	-3.441e-06	-3.215e-06	-4.711e-06	-6.091e-06	-5.125e-06	-7.224e-06
-0.593	-6.87e-06	-5.666e-06	-6.932e-06	-5.738e-06	-4.523e-06	-4.883e-06	-1.128e-05	-1.065e-05	-1.163e-05	-3.478e-06	-3.251e-06	-4.756e-06	-6.149e-06	-5.176e-06	-7.292e-06
-0.594	-6.907e-06	-5.697e-06	-6.97e-06	-5.791e-06	-4.566e-06	-4.927e-06	-1.134e-05	-1.071e-05	-1.17e-05	-3.516e-06	-3.288e-06	-4.802e-06	-6.207e-06	-5.227e-06	-7.36e-06
-0.595	-6.944e-06	-5.728e-06	-7.009e-06	-5.845e-06	-4.609e-06	-4.971e-06	-1.141e-05	-1.077e-05	-1.177e-05	-3.555e-06	-3.326e-06	-4.848e-06	-6.267e-06	-5.28e-06	-7.43e-06
-0.596	-6.981e-06	-5.759e-06	-7.048e-06	-5.899e-06	-4.653e-06	-5.016e-06	-1.148e-05	-1.083e-05	-1.183e-05	-3.594e-06	-3.364e-06	-4.895e-06	-6.327e-06	-5.332e-06	-7.499e-06
-0.597	-7.019e-06	-5.79e-06	-7.087e-06	-5.954e-06	-4.697e-06	-5.061e-06	-1.155e-05	-1.088e-05	-1.19e-05	-3.633e-06	-3.402e-06	-4.943e-06	-6.387e-06	-5.386e-06	-7.57e-06
-0.598	-7.057e-06	-5.821e-06	-7.127e-06	-6.01e-06	-4.742e-06	-5.107e-06	-1.162e-05	-1.094e-05	-1.197e-05	-3.674e-06	-3.441e-06	-4.991e-06	-6.448e-06	-5.44e-06	-7.641e-06
-0.599	-7.095e-06	-5.853e-06	-7.167e-06	-6.066e-06	-4.787e-06	-5.153e-06	-1.169e-05	-1.1e-05	-1.204e-05	-3.714e-06	-3.481e-06	-5.04e-06	-6.51e-06	-5.494e-06	-7.713e-06
-0.6	-7.133e-06	-5.885e-06	-7.207e-06	-6.122e-06	-4.832e-06	-5.199e-06	-1.176e-05	-1.106e-05	-1.211e-05	-3.755e-06	-3.522e-06	-5.089e-06	-6.573e-06	-5.549e-06	-7.785e-06
-0.601	-7.171e-06	-5.917e-06	-7.247e-06	-6.179e-06	-4.878e-06	-5.246e-06	-1.183e-05	-1.112e-05	-1.218e-05	-3.797e-06	-3.563e-06	-5.139e-06	-6.636e-06	-5.605e-06	-7.858e-06
-0.602	-7.21e-06	-5.949e-06	-7.287e-06	-6.237e-06	-4.925e-06	-5.294e-06	-1.19e-05	-1.118e-05	-1.224e-05	-3.84e-06	-3.604e-06	-5.189e-06	-6.7e-06	-5.661e-06	-7.932e-06
-0.603	-7.249e-06	-5.982e-06	-7.328e-06	-6.295e-06	-4.972e-06	-5.342e-06	-1.197e-05	-1.124e-05	-1.231e-05	-3.883e-06	-3.647e-06	-5.241e-06	-6.765e-06	-5.718e-06	-8.006e-06
-0.604	-7.288e-06	-6.015e-06	-7.369e-06	-6.354e-06	-5.019e-06	-5.39e-06	-1.204e-05	-1.129e-05	-1.238e-05	-3.926e-06	-3.69e-06	-5.292e-06	-6.831e-06	-5.776e-06	-8.081e-06
-0.605	-7.328e-06	-6.048e-06	-7.411e-06	-6.413e-06	-5.067e-06	-5.439e-06	-1.211e-05	-1.135e-05	-1.245e-05	-3.97e-06	-3.733e-06	-5.345e-06	-6.897e-06	-5.834e-06	-8.157e-06
-0.606	-7.368e-06	-6.081e-06	-7.452e-06	-6.473e-06	-5.116e-06	-5.489e-06	-1.218e-05	-1.141e-05	-1.252e-05	-4.015e-06	-3.777e-06	-5.397e-06	-6.964e-06	-5.893e-06	-8.233e-06
-0.607	-7.408e-06	-6.115e-06	-7.494e-06	-6.533e-06	-5.164e-06	-5.539e-06	-1.225e-05	-1.147e-05	-1.259e-05	-4.06e-06	-3.822e-06	-5.451e-06	-7.031e-06	-5.953e-06	-8.31e-06
-0.608	-7.448e-06	-6.149e-06	-7.537e-06	-6.594e-06	-5.214e-06	-5.589e-06	-1.232e-05	-1.153e-05	-1.266e-05	-4.106e-06	-3.868e-06	-5.505e-06	-7.1e-06	-6.013e-06	-8.388e-06
-0.609	-7.489e-06	-6.183e-06	-7.579e-06	-6.656e-06	-5.264e-06	-5.64e-06	-1.239e-05	-1.159e-05	-1.273e-05	-4.153e-06	-3.914e-06	-5.56e-06	-7.169e-06	-6.074e-06	-8.466e-06
-0.61	-7.53e-06	-6.218e-06	-7.622e-06	-6.718e-06	-5.314e-06	-5.692e-06	-1.246e-05	-1.165e-05	-1.28e-05	-4.2e-06	-3.961e-06	-5.615e-06	-7.239e-06	-6.136e-06	-8.545e-06
-0.611	-7.571e-06	-6.252e-06	-7.665e-06	-6.781e-06	-5.365e-06	-5.744e-06	-1.253e-05	-1.171e-05	-1.287e-05	-4.248e-06	-4.009e-06	-5.671e-06	-7.31e-06	-6.199e-06	-8.625e-06
-0.612	-7.612e-06	-6.287e-06	-7.709e-06	-6.844e-06	-5.416e-06	-5.796e-06	-1.26e-05	-1.177e-05	-1.294e-05	-4.296e-06	-4.057e-06	-5.728e-06	-7.381e-06	-6.262e-06	-8.706e-06
-0.613	-7.654e-06	-6.322e-06	-7.752e-06	-6.908e-06	-5.468e-06	-5.849e-06	-1.268e-05	-1.183e-05	-1.302e-05	-4.345e-06	-4.107e-06	-5.785e-06	-7.453e-06	-6.326e-06	-8.787e-06
-0.614	-7.696e-06	-6.358e-06	-7.796e-06	-6.973e-06	-5.52e-06	-5.903e-06	-1.275e-05	-1.189e-05	-1.309e-05	-4.395e-06	-4.156e-06	-5.844e-06	-7.527e-06	-6.39e-06	-8.869e-06
-0.615	-7.738e-06	-6.394e-06	-7.841e-06	-7.038e-06	-5.573e-06	-5.957e-06	-1.282e-05	-1.195e-05	-1.316e-05	-4.445e-06	-4.207e-06	-5.902e-06	-7.601e-06	-6.456e-06	-8.951e-06
-0.616	-7.781e-06	-6.43e-06	-7.885e-06	-7.103e-06	-5.626e-06	-6.012e-06	-1.289e-05	-1.201e-05	-1.323e-05	-4.496e-06	-4.258e-06	-5.962e-06	-7.675e-06	-6.522e-06	-9.035e-06
-0.617	-7.824e-06	-6.466e-06	-7.93e-06	-7.17e-06	-5.68e-06	-6.067e-06	-1.297e-05	-1.207e-05	-1.33e-05	-4.548e-06	-4.31e-06	-6.022e-06	-7.751e-06	-6.588e-06	-9.119e-06
-0.618	-7.867e-06	-6.503e-06	-7.976e-06	-7.237e-06	-5.734e-06	-6.123e-06	-1.304e-05	-1.213e-05	-1.337e-05	-4.6e-06	-4.363e-06	-6.083e-06	-7.827e-06	-6.656e-06	-9.204e-06
-0.619	-7.911e-06	-6.539e-06	-8.021e-06	-7.304e-06	-5.789e-06	-6.18e-06	-1.311e-05	-1.219e-05	-1.345e-05	-4.653e-06	-4.417e-06	-6.144e-06	-7.905e-06	-6.724e-06	-9.29e-06
-0.62	-7.955e-06	-6.577e-06	-8.067e-06	-7.372e-06	-5.844e-06	-6.237e-06	-1.319e-05	-1.225e-05	-1.352e-05	-4.707e-06	-4.471e-06	-6.207e-06	-7.983e-06	-6.793e-06	-9.376e-06
-0.621	-7.999e-06	-6.614e-06	-8.113e-06	-7.441e-06	-5.9e-06	-6.294e-06	-1.326e-05	-1.231e-05	-1.359e-05	-4.761e-06	-4.526e-06	-6.27e-06	-8.062e-06	-6.863e-06	-9.464e-06
-0.622	-8.044e-06	-6.652e-06	-8.16e-06	-7.51e-06	-5.957e-06	-6.352e-06	-1.333e-05	-1.237e-05	-1.366e-05	-4.816e-06	-4.582e-06	-6.334e-06	-8.142e-06	-6.934e-06	-9.552e-06
-0.623	-8.089e-06	-6.69e-06	-8.207e-06	-7.58e-06	-6.014e-06	-6.411e-06	-1.341e-05	-1.243e-05	-1.374e-05	-4.872e-06	-4.639e-06	-6.398e-06	-8.223e-06	-7.005e-06	-9.641e-06
-0.624	-8.134e-06	-6.729e-06	-8.254e-06	-7.651e-06	-6.071e-06	-6.47e-06	-1.348e-05	-1.249e-05	-1.381e-05	-4.928e-06	-4.696e-06	-6.464e-06	-8.305e-06	-7.078e-06	-9.73e-06
-0.625	-8.18e-06	-6.767e-06	-8.302e-06	-7.722e-06	-6.129e-06	-6.53e-06	-1.355e-05	-1.255e-05	-1.388e-05	-4.985e-06	-4.755e-06	-6.53e-06	-8.388e-06	-7.151e-06	-9.821e-06
-0.626	-8.226e-06	-6.806e-06	-8.35e-06	-7.794e-06	-6.188e-06	-6.591e-06	-1.363e-05	-1.262e-05	-1.395e-05	-5.043e-06	-4.814e-06	-6.597e-06	-8.472e-06	-7.225e-06	-9.912e-06
-0.627	-8.272e-06	-6.846e-06	-8.399e-06	-7.867e-06	-6.247e-06	-6.652e-06	-1.37e-05	-1.268e-05	-1.403e-05	-5.101e-06	-4.874e-06	-6.664e-06	-8.557e-06	-7.3e-06	-1e-05
-0.628	-8.319e-06	-6.885e-06	-8.447e-06	-7.94e-06	-6.307e-06	-6.713e-06	-1.378e-05	-1.274e-05	-1.41e-05	-5.16e-06	-4.934e-06	-6.733e-06	-8.642e-06	-7.375e-06	-1.01e-05
-0.629	-8.366e-06	-6.925e-06	-8.497e-06	-8.013e-06	-6.367e-06	-6.776e-06	-1.385e-05	-1.28e-05	-1.418e-05	-5.22e-06	-4.996e-06	-6.802e-06	-8.729e-06	-7.452e-06	-1.019e-05
-0.63	-8.413e-06	-6.966e-06	-8.546e-06	-8.088e-06	-6.428e-06	-6.839e-06	-1.393e-05	-1.286e-05	-1.425e-05	-5.281e-06	-5.058e-06	-6.872e-06	-8.817e-06	-7.529e-06	-1.029e-05
-0.631	-8.461e-06	-7.007e-06	-8.596e-06	-8.163e-06	-6.49e-06	-6.902e-06	-1.4e-05	-1.292e-05	-1.432e-05	-5.342e-06	-5.122e-06	-6.943e-06	-8.906e-06	-7.608e-06	-1.038e-05
-0.632	-8.509e-06	-7.048e-06	-8.646e-06	-8.239e-06	-6.552e-06	-6.967e-06	-1.408e-05	-1.299e-05	-1.44e-05	-5.404e-06	-5.186e-06	-7.015e-06	-8.996e-06	-7.687e-06	-1.048e-05
-0.633	-8.557e-06	-7.089e-06	-8.697e-06	-8.315e-06	-6.615e-06	-7.032e-06	-1.415e-05	-1.305e-05	-1.447e-05	-5.466e-06	-5.251e-06	-7.088e-06	-9.087e-06	-7.767e-06	-1.058e-05
-0.634	-8.606e-06	-7.131e-06	-8.748e-06	-8.392e-06	-6.678e-06	-7.097e-06	-1.423e-05	-1.311e-05	-1.455e-05	-5.53e-06	-5.317e-06	-7.161e-06	-9.179e-06	-7.848e-06	-1.067e-05
-0.635	-8.655e-06	-7.173e-06	-8.8e-06	-8.47e-06	-6.742e-06	-7.163e-06	-1.431e-05	-1.317e-05	-1.462e-05	-5.594e-06	-5.383e-06	-7.235e-06	-9.272e-06	-7.93e-06	-1.077e-05
-0.636	-8.705e-06	-7.216e-06	-8.852e-06	-8.548e-06	-6.806e-06	-7.23e-06	-1.438e-05	-1.323e-05	-1.47e-05	-5.659e-06	-5.451e-06	-7.311e-06	-9.366e-06	-8.013e-06	-1.087e-05
-0.637	-8.755e-06	-7.258e-06	-8.904e-06	-8.628e-06	-6.871e-06	-7.298e-06	-1.446e-05	-1.33e-05	-1.477e-05	-5.724e-06	-5.52e-06	-7.387e-06	-9.461e-06	-8.097e-06	-1.097e-05
-0.638	-8.806e-06	-7.302e-06	-8.957e-06	-8.707e-06	-6.937e-06	-7.366e-06	-1.454e-05	-1.336e-05	-1.485e-05	-5.79e-06	-5.589e-06	-7.464e-06	-9.558e-06	-8.182e-06	-1.108e-05
-0.639	-8.856e-06	-7.345e-06	-9.01e-06	-8.788e-06	-7.004e-06	-7.434e-06	-1.461e-05	-1.342e-05	-1.492e-05	-5.857e-06	-5.659e-06	-7.541e-06	-9.655e-06	-8.268e-06	-1.118e-05
-0.64	-8.908e-06	-7.39e-06	-9.064e-06	-8.869e-06	-7.07e-06	-7.504e-06	-1.469e-05	-1.348e-05	-1.5e-05	-5.925e-06	-5.731e-06	-7.62e-06	-9.754e-06	-8.355e-06	-1.128e-05
-0.641	-8.959e-06	-7.434e-06	-9.118e-06	-8.951e-06	-7.138e-06	-7.574e-06	-1.477e-05	-1.355e-05	-1.507e-05	-5.993e-06	-5.803e-06	-7.7e-06	-9.854e-06	-8.443e-06	-1.139e-05
-0.642	-9.012e-06	-7.479e-06	-9.173e-06	-9.033e-06	-7.206e-06	-7.645e-06	-1.485e-05	-1.361e-05	-1.515e-05	-6.062e-06	-5.876e-06	-7.78e-06	-9.956e-06	-8.532e-06	-1.149e-05
-0.643	-9.064e-06	-7.524e-06	-9.228e-06	-9.116e-06	-7.275e-06	-7.717e-06	-1.492e-05	-1.367e-05	-1.523e-05	-6.132e-06	-5.95e-06	-7.861e-06	-1.006e-05	-8.622e-06	-1.16e-05
-0.644	-9.117e-06	-7.57e-06	-9.284e-06	-9.2e-06	-7.345e-06	-7.789e-06	-1.5e-05	-1.374e-05	-1.53e-05	-6.203e-06	-6.025e-06	-7.944e-06	-1.016e-05	-8.713e-06	-1.171e-05
-0.645	-9.171e-06	-7.616e-06	-9.34e-06	-9.285e-06	-7.415e-06	-7.862e-06	-1.508e-05	-1.38e-05	-1.538e-05	-6.274e-06	-6.101e-06	-8.027e-06	-1.027e-05	-8.806e-06	-1.182e-05
-0.646	-9.225e-06	-7.663e-06	-9.396e-06	-9.37e-06	-7.486e-06	-7.935e-06	-1.516e-05	-1.386e-05	-1.546e-05	-6.346e-06	-6.177e-06	-8.111e-06	-1.037e-05	-8.899e-06	-1.193e-05
-0.647	-9.279e-06	-7.71e-06	-9.454e-06	-9.456e-06	-7.558e-06	-8.01e-06	-1.524e-05	-1.393e-05	-1.553e-05	-6.419e-06	-6.255e-06	-8.196e-06	-1.048e-05	-8.993e-06	-1.204e-05
-0.648	-9.334e-06	-7.758e-06	-9.511e-06	-9.543e-06	-7.63e-06	-8.085e-06	-1.531e-05	-1.399e-05	-1.561e-05	-6.492e-06	-6.334e-06	-8.282e-06	-1.059e-05	-9.089e-06	-1.215e-05
-0.649	-9.389e-06	-7.806e-06	-9.569e-06	-9.63e-06	-7.703e-06	-8.161e-06	-1.539e-05	-1.405e-05	-1.569e-05	-6.566e-06	-6.414e-06	-8.369e-06	-1.07e-05	-9.186e-06	-1.226e-05
-0.65	-9.445e-06	-7.854e-06	-9.628e-06	-9.719e-06	-7.776e-06	-8.237e-06	-1.547e-05	-1.412e-05	-1.577e-05	-6.641e-06	-6.494e-06	-8.457e-06	-1.081e-05	-9.284e-06	-1.238e-05
-0.651	-9.502e-06	-7.903e-06	-9.688e-06	-9.807e-06	-7.851e-06	-8.314e-06	-1.555e-05	-1.418e-05	-1.585e-05	-6.716e-06	-6.576e-06	-8.545e-06	-1.093e-05	-9.383e-06	-1.249e-05
-0.652	-9.559e-06	-7.953e-06	-9.747e-06	-9.897e-06	-7.926e-06	-8.393e-06	-1.563e-05	-1.425e-05	-1.592e-05	-6.792e-06	-6.658e-06	-8.635e-06	-1.104e-05	-9.483e-06	-1.261e-05
-0.653	-9.616e-06	-8.003e-06	-9.808e-06	-9.987e-06	-8.002e-06	-8.471e-06	-1.571e-05	-1.431e-05	-1.6e-05	-6.869e-06	-6.742e-06	-8.725e-06	-1.116e-05	-9.585e-06	-1.272e-05
-0.654	-9.674e-06	-8.053e-06	-9.869e-06	-1.008e-05	-8.078e-06	-8.551e-06	-1.579e-05	-1.437e-05	-1.608e-05	-6.947e-06	-6.826e-06	-8.817e-06	-1.127e-05	-9.688e-06	-1.284e-05
-0.655	-9.733e-06	-8.104e-06	-9.931e-06	-1.017e-05	-8.155e-06	-8.631e-06	-1.587e-05	-1.444e-05	-1.616e-05	-7.025e-06	-6.912e-06	-8.909e-06	-1.139e-05	-9.792e-06	-1.296e-05
-0.656	-9.792e-06	-8.156e-06	-9.993e-06	-1.026e-05	-8.233e-06	-8.712e-06	-1.595e-05	-1.45e-05	-1.624e-05	-7.104e-06	-6.998e-06	-9.002e-06	-1.151e-05	-9.897e-06	-1.308e-05
-0.657	-9.851e-06	-8.208e-06	-1.006e-05	-1.036e-05	-8.312e-06	-8.794e-06	-1.603e-05	-1.457e-05	-1.632e-05	-7.184e-06	-7.086e-06	-9.097e-06	-1.164e-05	-1e-05	-1.321e-05
-0.658	-9.912e-06	-8.261e-06	-1.012e-05	-1.045e-05	-8.391e-06	-8.877e-06	-1.611e-05	-1.463e-05	-1.64e-05	-7.264e-06	-7.174e-06	-9.192e-06	-1.176e-05	-1.011e-05	-1.333e-05
-0.659	-9.973e-06	-8.315e-06	-1.018e-05	-1.054e-05	-8.472e-06	-8.96e-06	-1.619e-05	-1.47e-05	-1.648e-05	-7.345e-06	-7.263e-06	-9.288e-06	-1.189e-05	-1.022e-05	-1.345e-05
-0.66	-1.003e-05	-8.369e-06	-1.025e-05	-1.064e-05	-8.553e-06	-9.044e-06	-1.627e-05	-1.476e-05	-1.656e-05	-7.427e-06	-7.354e-06	-9.385e-06	-1.201e-05	-1.033e-05	-1.358e-05
-0.661	-1.01e-05	-8.423e-06	-1.032e-05	-1.074e-05	-8.634e-06	-9.129e-06	-1.635e-05	-1.483e-05	-1.664e-05	-7.509e-06	-7.445e-06	-9.483e-06	-1.214e-05	-1.045e-05	-1.371e-05
-0.662	-1.016e-05	-8.479e-06	-1.038e-05	-1.083e-05	-8.717e-06	-9.215e-06	-1.644e-05	-1.489e-05	-1.672e-05	-7.592e-06	-7.537e-06	-9.581e-06	-1.227e-05	-1.056e-05	-1.384e-05
-0.663	-1.022e-05	-8.535e-06	-1.045e-05	-1.093e-05	-8.8e-06	-9.301e-06	-1.652e-05	-1.496e-05	-1.68e-05	-7.675e-06	-7.631e-06	-9.681e-06	-1.241e-05	-1.067e-05	-1.397e-05
-0.664	-1.029e-05	-8.591e-06	-1.052e-05	-1.103e-05	-8.884e-06	-9.388e-06	-1.66e-05	-1.503e-05	-1.688e-05	-7.76e-06	-7.725e-06	-9.781e-06	-1.254e-05	-1.079e-05	-1.41e-05
-0.665	-1.035e-05	-8.649e-06	-1.059e-05	-1.113e-05	-8.968e-06	-9.476e-06	-1.668e-05	-1.509e-05	-1.696e-05	-7.844e-06	-7.82e-06	-9.882e-06	-1.268e-05	-1.091e-05	-1.423e-05
-0.666	-1.042e-05	-8.707e-06	-1.066e-05	-1.123e-05	-9.054e-06	-9.565e-06	-1.676e-05	-1.516e-05	-1.704e-05	-7.93e-06	-7.917e-06	-9.984e-06	-1.281e-05	-1.103e-05	-1.436e-05
-0.667	-1.048e-05	-8.765e-06	-1.073e-05	-1.133e-05	-9.14e-06	-9.655e-06	-1.685e-05	-1.522e-05	-1.712e-05	-8.016e-06	-8.014e-06	-1.009e-05	-1.295e-05	-1.115e-05	-1.45e-05
-0.668	-1.055e-05	-8.825e-06	-1.08e-05	-1.143e-05	-9.226e-06	-9.745e-06	-1.693e-05	-1.529e-05	-1.72e-05	-8.103e-06	-8.112e-06	-1.019e-05	-1.31e-05	-1.127e-05	-1.463e-05
-0.669	-1.062e-05	-8.885e-06	-1.087e-05	-1.153e-05	-9.314e-06	-9.836e-06	-1.701e-05	-1.536e-05	-1.728e-05	-8.19e-06	-8.212e-06	-1.03e-05	-1.324e-05	-1.14e-05	-1.477e-05
-0.67	-1.069e-05	-8.947e-06	-1.095e-05	-1.163e-05	-9.402e-06	-9.928e-06	-1.71e-05	-1.542e-05	-1.737e-05	-8.278e-06	-8.312e-06	-1.04e-05	-1.338e-05	-1.152e-05	-1.491e-05
-0.671	-1.076e-05	-9.009e-06	-1.102e-05	-1.173e-05	-9.491e-06	-1.002e-05	-1.718e-05	-1.549e-05	-1.745e-05	-8.366e-06	-8.413e-06	-1.051e-05	-1.353e-05	-1.165e-05	-1.505e-05
-0.672	-1.083e-05	-9.071e-06	-1.11e-05	-1.184e-05	-9.581e-06	-1.011e-05	-1.726e-05	-1.556e-05	-1.753e-05	-8.455e-06	-8.515e-06	-1.061e-05	-1.368e-05	-1.178e-05	-1.519e-05
-0.673	-1.09e-05	-9.135e-06	-1.117e-05	-1.194e-05	-9.671e-06	-1.021e-05	-1.735e-05	-1.562e-05	-1.761e-05	-8.545e-06	-8.619e-06	-1.072e-05	-1.383e-05	-1.191e-05	-1.534e-05
-0.674	-1.097e-05	-9.2e-06	-1.125e-05	-1.205e-05	-9.762e-06	-1.03e-05	-1.743e-05	-1.569e-05	-1.77e-05	-8.635e-06	-8.723e-06	-1.083e-05	-1.398e-05	-1.204e-05	-1.548e-05
-0.675	-1.105e-05	-9.265e-06	-1.133e-05	-1.215e-05	-9.854e-06	-1.04e-05	-1.751e-05	-1.576e-05	-1.778e-05	-8.726e-06	-8.828e-06	-1.094e-05	-1.414e-05	-1.218e-05	-1.563e-05
-0.676	-1.112e-05	-9.332e-06	-1.141e-05	-1.226e-05	-9.947e-06	-1.049e-05	-1.76e-05	-1.583e-05	-1.786e-05	-8.817e-06	-8.934e-06	-1.105e-05	-1.43e-05	-1.231e-05	-1.577e-05
-0.677	-1.12e-05	-9.399e-06	-1.149e-05	-1.236e-05	-1.004e-05	-1.059e-05	-1.768e-05	-1.589e-05	-1.795e-05	-8.909e-06	-9.041e-06	-1.116e-05	-1.445e-05	-1.245e-05	-1.592e-05
-0.678	-1.128e-05	-9.468e-06	-1.157e-05	-1.247e-05	-1.013e-05	-1.069e-05	-1.777e-05	-1.596e-05	-1.803e-05	-9.001e-06	-9.149e-06	-1.127e-05	-1.462e-05	-1.259e-05	-1.607e-05
-0.679	-1.135e-05	-9.537e-06	-1.166e-05	-1.258e-05	-1.023e-05	-1.078e-05	-1.785e-05	-1.603e-05	-1.812e-05	-9.094e-06	-9.258e-06	-1.138e-05	-1.478e-05	-1.273e-05	-1.622e-05
-0.68	-1.143e-05	-9.607e-06	-1.174e-05	-1.268e-05	-1.032e-05	-1.088e-05	-1.794e-05	-1.61e-05	-1.82e-05	-9.188e-06	-9.368e-06	-1.149e-05	-1.494e-05	-1.287e-05	-1.638e-05
-0.681	-1.151e-05	-9.679e-06	-1.183e-05	-1.279e-05	-1.042e-05	-1.098e-05	-1.803e-05	-1.617e-05	-1.828e-05	-9.282e-06	-9.478e-06	-1.16e-05	-1.511e-05	-1.302e-05	-1.653e-05
-0.682	-1.159e-05	-9.751e-06	-1.191e-05	-1.29e-05	-1.051e-05	-1.108e-05	-1.811e-05	-1.624e-05	-1.837e-05	-9.376e-06	-9.59e-06	-1.171e-05	-1.528e-05	-1.316e-05	-1.669e-05
-0.683	-1.167e-05	-9.824e-06	-1.2e-05	-1.301e-05	-1.061e-05	-1.118e-05	-1.82e-05	-1.63e-05	-1.845e-05	-9.471e-06	-9.702e-06	-1.183e-05	-1.545e-05	-1.331e-05	-1.684e-05
-0.684	-1.176e-05	-9.898e-06	-1.209e-05	-1.312e-05	-1.071e-05	-1.128e-05	-1.828e-05	-1.637e-05	-1.854e-05	-9.567e-06	-9.816e-06	-1.194e-05	-1.562e-05	-1.346e-05	-1.7e-05
-0.685	-1.184e-05	-9.973e-06	-1.218e-05	-1.323e-05	-1.081e-05	-1.138e-05	-1.837e-05	-1.644e-05	-1.863e-05	-9.663e-06	-9.93e-06	-1.205e-05	-1.58e-05	-1.361e-05	-1.716e-05
-0.686	-1.193e-05	-1.005e-05	-1.227e-05	-1.334e-05	-1.09e-05	-1.149e-05	-1.846e-05	-1.651e-05	-1.871e-05	-9.759e-06	-1.004e-05	-1.217e-05	-1.597e-05	-1.376e-05	-1.733e-05
-0.687	-1.201e-05	-1.013e-05	-1.236e-05	-1.345e-05	-1.1e-05	-1.159e-05	-1.855e-05	-1.658e-05	-1.88e-05	-9.856e-06	-1.016e-05	-1.228e-05	-1.615e-05	-1.391e-05	-1.749e-05
-0.688	-1.21e-05	-1.02e-05	-1.246e-05	-1.356e-05	-1.11e-05	-1.169e-05	-1.863e-05	-1.665e-05	-1.889e-05	-9.954e-06	-1.028e-05	-1.239e-05	-1.633e-05	-1.407e-05	-1.765e-05
-0.689	-1.219e-05	-1.028e-05	-1.255e-05	-1.367e-05	-1.12e-05	-1.179e-05	-1.872e-05	-1.672e-05	-1.897e-05	-1.005e-05	-1.039e-05	-1.251e-05	-1.651e-05	-1.423e-05	-1.782e-05
-0.69	-1.228e-05	-1.036e-05	-1.265e-05	-1.379e-05	-1.13e-05	-1.19e-05	-1.881e-05	-1.679e-05	-1.906e-05	-1.015e-05	-1.051e-05	-1.262e-05	-1.67e-05	-1.438e-05	-1.798e-05
-0.691	-1.237e-05	-1.044e-05	-1.274e-05	-1.39e-05	-1.14e-05	-1.2e-05	-1.89e-05	-1.686e-05	-1.915e-05	-1.025e-05	-1.063e-05	-1.274e-05	-1.688e-05	-1.454e-05	-1.815e-05
-0.692	-1.246e-05	-1.053e-05	-1.284e-05	-1.401e-05	-1.15e-05	-1.211e-05	-1.899e-05	-1.693e-05	-1.923e-05	-1.035e-05	-1.075e-05	-1.285e-05	-1.707e-05	-1.471e-05	-1.832e-05
-0.693	-1.255e-05	-1.061e-05	-1.294e-05	-1.412e-05	-1.16e-05	-1.221e-05	-1.907e-05	-1.7e-05	-1.932e-05	-1.045e-05	-1.087e-05	-1.297e-05	-1.726e-05	-1.487e-05	-1.849e-05
-0.694	-1.264e-05	-1.069e-05	-1.304e-05	-1.424e-05	-1.17e-05	-1.231e-05	-1.916e-05	-1.707e-05	-1.941e-05	-1.055e-05	-1.099e-05	-1.308e-05	-1.745e-05	-1.503e-05	-1.866e-05
-0.695	-1.274e-05	-1.078e-05	-1.314e-05	-1.435e-05	-1.18e-05	-1.242e-05	-1.925e-05	-1.714e-05	-1.95e-05	-1.065e-05	-1.111e-05	-1.32e-05	-1.764e-05	-1.52e-05	-1.884e-05
-0.696	-1.283e-05	-1.086e-05	-1.324e-05	-1.446e-05	-1.191e-05	-1.252e-05	-1.934e-05	-1.721e-05	-1.959e-05	-1.075e-05	-1.124e-05	-1.331e-05	-1.784e-05	-1.537e-05	-1.901e-05
-0.697	-1.293e-05	-1.095e-05	-1.334e-05	-1.457e-05	-1.201e-05	-1.263e-05	-1.943e-05	-1.729e-05	-1.968e-05	-1.085e-05	-1.136e-05	-1.343e-05	-1.803e-05	-1.554e-05	-1.918e-05
-0.698	-1.302e-05	-1.103e-05	-1.344e-05	-1.469e-05	-1.211e-05	-1.274e-05	-1.952e-05	-1.736e-05	-1.977e-05	-1.095e-05	-1.148e-05	-1.354e-05	-1.823e-05	-1.571e-05	-1.936e-05
-0.699	-1.312e-05	-1.112e-05	-1.354e-05	-1.48e-05	-1.221e-05	-1.284e-05	-1.961e-05	-1.743e-05	-1.986e-05	-1.105e-05	-1.161e-05	-1.366e-05	-1.843e-05	-1.588e-05	-1.954e-05
-0.7	-1.322e-05	-1.121e-05	-1.365e-05	-1.491e-05	-1.231e-05	-1.295e-05	-1.97e-05	-1.75e-05	-1.995e-05	-1.115e-05	-1.173e-05	-1.377e-05	-1.863e-05	-1.605e-05	-1.972e-05
-0.701	-1.332e-05	-1.129e-05	-1.375e-05	-1.503e-05	-1.242e-05	-1.305e-05	-1.979e-05	-1.757e-05	-2.004e-05	-1.126e-05	-1.186e-05	-1.389e-05	-1.883e-05	-1.622e-05	-1.99e-05
-0.702	-1.342e-05	-1.138e-05	-1.385e-05	-1.514e-05	-1.252e-05	-1.316e-05	-1.989e-05	-1.765e-05	-2.013e-05	-1.136e-05	-1.198e-05	-1.4e-05	-1.904e-05	-1.64e-05	-2.008e-05
-0.703	-1.352e-05	-1.147e-05	-1.396e-05	-1.525e-05	-1.262e-05	-1.327e-05	-1.998e-05	-1.772e-05	-2.022e-05	-1.146e-05	-1.211e-05	-1.411e-05	-1.924e-05	-1.657e-05	-2.026e-05
-0.704	-1.362e-05	-1.156e-05	-1.407e-05	-1.536e-05	-1.272e-05	-1.337e-05	-2.007e-05	-1.779e-05	-2.031e-05	-1.156e-05	-1.223e-05	-1.423e-05	-1.944e-05	-1.675e-05	-2.044e-05
-0.705	-1.372e-05	-1.165e-05	-1.417e-05	-1.548e-05	-1.283e-05	-1.348e-05	-2.016e-05	-1.787e-05	-2.04e-05	-1.167e-05	-1.236e-05	-1.434e-05	-1.965e-05	-1.693e-05	-2.062e-05
-0.706	-1.382e-05	-1.174e-05	-1.428e-05	-1.559e-05	-1.293e-05	-1.359e-05	-2.025e-05	-1.794e-05	-2.049e-05	-1.177e-05	-1.248e-05	-1.445e-05	-1.986e-05	-1.711e-05	-2.08e-05
-0.707	-1.392e-05	-1.183e-05	-1.439e-05	-1.57e-05	-1.303e-05	-1.369e-05	-2.035e-05	-1.801e-05	-2.058e-05	-1.187e-05	-1.261e-05	-1.457e-05	-2.007e-05	-1.728e-05	-2.099e-05
-0.708	-1.402e-05	-1.193e-05	-1.449e-05	-1.582e-05	-1.313e-05	-1.38e-05	-2.044e-05	-1.809e-05	-2.068e-05	-1.198e-05	-1.274e-05	-1.468e-05	-2.028e-05	-1.746e-05	-2.117e-05
-0.709	-1.413e-05	-1.202e-05	-1.46e-05	-1.593e-05	-1.323e-05	-1.391e-05	-2.053e-05	-1.816e-05	-2.077e-05	-1.208e-05	-1.287e-05	-1.479e-05	-2.049e-05	-1.764e-05	-2.136e-05
-0.71	-1.423e-05	-1.211e-05	-1.471e-05	-1.604e-05	-1.334e-05	-1.401e-05	-2.063e-05	-1.824e-05	-2.086e-05	-1.218e-05	-1.299e-05	-1.49e-05	-2.07e-05	-1.783e-05	-2.154e-05
-0.711	-1.433e-05	-1.22e-05	-1.482e-05	-1.615e-05	-1.344e-05	-1.412e-05	-2.072e-05	-1.831e-05	-2.096e-05	-1.229e-05	-1.312e-05	-1.501e-05	-2.091e-05	-1.801e-05	-2.173e-05
-0.712	-1.444e-05	-1.229e-05	-1.493e-05	-1.626e-05	-1.354e-05	-1.423e-05	-2.082e-05	-1.838e-05	-2.105e-05	-1.239e-05	-1.325e-05	-1.512e-05	-2.112e-05	-1.819e-05	-2.192e-05
-0.713	-1.454e-05	-1.239e-05	-1.503e-05	-1.637e-05	-1.364e-05	-1.433e-05	-2.091e-05	-1.846e-05	-2.114e-05	-1.25e-05	-1.337e-05	-1.523e-05	-2.133e-05	-1.837e-05	-2.21e-05
-0.714	-1.465e-05	-1.248e-05	-1.514e-05	-1.649e-05	-1.374e-05	-1.444e-05	-2.101e-05	-1.854e-05	-2.124e-05	-1.26e-05	-1.35e-05	-1.534e-05	-2.154e-05	-1.855e-05	-2.229e-05
-0.715	-1.475e-05	-1.258e-05	-1.525e-05	-1.66e-05	-1.384e-05	-1.455e-05	-2.11e-05	-1.861e-05	-2.133e-05	-1.27e-05	-1.363e-05	-1.545e-05	-2.175e-05	-1.874e-05	-2.248e-05
-0.716	-1.485e-05	-1.267e-05	-1.536e-05	-1.671e-05	-1.394e-05	-1.465e-05	-2.12e-05	-1.869e-05	-2.143e-05	-1.281e-05	-1.376e-05	-1.556e-05	-2.197e-05	-1.892e-05	-2.267e-05
-0.717	-1.496e-05	-1.276e-05	-1.547e-05	-1.682e-05	-1.404e-05	-1.476e-05	-2.129e-05	-1.876e-05	-2.152e-05	-1.291e-05	-1.388e-05	-1.567e-05	-2.218e-05	-1.91e-05	-2.286e-05
-0.718	-1.506e-05	-1.286e-05	-1.558e-05	-1.693e-05	-1.414e-05	-1.486e-05	-2.139e-05	-1.884e-05	-2.162e-05	-1.301e-05	-1.401e-05	-1.577e-05	-2.239e-05	-1.928e-05	-2.305e-05
-0.719	-1.517e-05	-1.295e-05	-1.569e-05	-1.704e-05	-1.424e-05	-1.497e-05	-2.149e-05	-1.892e-05	-2.172e-05	-1.312e-05	-1.413e-05	-1.588e-05	-2.26e-05	-1.947e-05	-2.324e-05
-0.72	-1.527e-05	-1.305e-05	-1.58e-05	-1.715e-05	-1.434e-05	-1.508e-05	-2.158e-05	-1.899e-05	-2.181e-05	-1.322e-05	-1.426e-05	-1.599e-05	-2.281e-05	-1.965e-05	-2.343e-05
-0.721	-1.538e-05	-1.314e-05	-1.591e-05	-1.726e-05	-1.444e-05	-1.518e-05	-2.168e-05	-1.907e-05	-2.191e-05	-1.332e-05	-1.439e-05	-1.609e-05	-2.302e-05	-1.983e-05	-2.361e-05
-0.722	-1.548e-05	-1.323e-05	-1.602e-05	-1.737e-05	-1.454e-05	-1.529e-05	-2.178e-05	-1.915e-05	-2.201e-05	-1.343e-05	-1.451e-05	-1.62e-05	-2.323e-05	-2.001e-05	-2.38e-05
-0.723	-1.559e-05	-1.333e-05	-1.613e-05	-1.748e-05	-1.464e-05	-1.539e-05	-2.188e-05	-1.923e-05	-2.211e-05	-1.353e-05	-1.464e-05	-1.63e-05	-2.344e-05	-2.019e-05	-2.399e-05
-0.724	-1.569e-05	-1.342e-05	-1.624e-05	-1.759e-05	-1.473e-05	-1.55e-05	-2.197e-05	-1.93e-05	-2.22e-05	-1.363e-05	-1.476e-05	-1.641e-05	-2.365e-05	-2.037e-05	-2.418e-05
-0.725	-1.58e-05	-1.352e-05	-1.634e-05	-1.77e-05	-1.483e-05	-1.56e-05	-2.207e-05	-1.938e-05	-2.23e-05	-1.373e-05	-1.489e-05	-1.651e-05	-2.386e-05	-2.055e-05	-2.437e-05
-0.726	-1.59e-05	-1.361e-05	-1.645e-05	-1.781e-05	-1.493e-05	-1.571e-05	-2.217e-05	-1.946e-05	-2.24e-05	-1.384e-05	-1.501e-05	-1.662e-05	-2.407e-05	-2.073e-05	-2.456e-05
-0.727	-1.601e-05	-1.371e-05	-1.656e-05	-1.792e-05	-1.503e-05	-1.581e-05	-2.227e-05	-1.954e-05	-2.25e-05	-1.394e-05	-1.513e-05	-1.672e-05	-2.427e-05	-2.09e-05	-2.475e-05
-0.728	-1.611e-05	-1.38e-05	-1.667e-05	-1.802e-05	-1.512e-05	-1.592e-05	-2.237e-05	-1.962e-05	-2.26e-05	-1.404e-05	-1.525e-05	-1.682e-05	-2.448e-05	-2.108e-05	-2.494e-05
-0.729	-1.622e-05	-1.389e-05	-1.678e-05	-1.813e-05	-1.522e-05	-1.602e-05	-2.247e-05	-1.97e-05	-2.27e-05	-1.414e-05	-1.538e-05	-1.692e-05	-2.468e-05	-2.126e-05	-2.513e-05
-0.73	-1.632e-05	-1.399e-05	-1.689e-05	-1.824e-05	-1.532e-05	-1.613e-05	-2.257e-05	-1.978e-05	-2.28e-05	-1.424e-05	-1.55e-05	-1.702e-05	-2.488e-05	-2.143e-05	-2.532e-05
-0.731	-1.643e-05	-1.408e-05	-1.7e-05	-1.835e-05	-1.541e-05	-1.623e-05	-2.267e-05	-1.986e-05	-2.29e-05	-1.435e-05	-1.562e-05	-1.712e-05	-2.509e-05	-2.161e-05	-2.551e-05
-0.732	-1.653e-05	-1.418e-05	-1.71e-05	-1.846e-05	-1.551e-05	-1.634e-05	-2.277e-05	-1.994e-05	-2.3e-05	-1.445e-05	-1.574e-05	-1.722e-05	-2.529e-05	-2.178e-05	-2.569e-05
-0.733	-1.664e-05	-1.427e-05	-1.721e-05	-1.857e-05	-1.56e-05	-1.644e-05	-2.287e-05	-2.002e-05	-2.31e-05	-1.455e-05	-1.586e-05	-1.732e-05	-2.548e-05	-2.195e-05	-2.588e-05
-0.734	-1.674e-05	-1.436e-05	-1.732e-05	-1.867e-05	-1.57e-05	-1.655e-05	-2.297e-05	-2.01e-05	-2.321e-05	-1.465e-05	-1.598e-05	-1.742e-05	-2.568e-05	-2.212e-05	-2.607e-05
-0.735	-1.684e-05	-1.446e-05	-1.743e-05	-1.878e-05	-1.579e-05	-1.665e-05	-2.308e-05	-2.018e-05	-2.331e-05	-1.475e-05	-1.609e-05	-1.752e-05	-2.588e-05	-2.229e-05	-2.626e-05
-0.736	-1.695e-05	-1.455e-05	-1.753e-05	-1.889e-05	-1.589e-05	-1.676e-05	-2.318e-05	-2.026e-05	-2.341e-05	-1.485e-05	-1.621e-05	-1.762e-05	-2.607e-05	-2.246e-05	-2.644e-05
-0.737	-1.705e-05	-1.464e-05	-1.764e-05	-1.9e-05	-1.598e-05	-1.686e-05	-2.328e-05	-2.034e-05	-2.352e-05	-1.495e-05	-1.633e-05	-1.772e-05	-2.626e-05	-2.262e-05	-2.663e-05
-0.738	-1.716e-05	-1.474e-05	-1.775e-05	-1.911e-05	-1.608e-05	-1.697e-05	-2.339e-05	-2.043e-05	-2.362e-05	-1.505e-05	-1.644e-05	-1.782e-05	-2.645e-05	-2.279e-05	-2.681e-05
-0.739	-1.726e-05	-1.483e-05	-1.785e-05	-1.921e-05	-1.617e-05	-1.707e-05	-2.349e-05	-2.051e-05	-2.372e-05	-1.515e-05	-1.656e-05	-1.791e-05	-2.664e-05	-2.295e-05	-2.7e-05
-0.74	-1.736e-05	-1.492e-05	-1.796e-05	-1.932e-05	-1.627e-05	-1.717e-05	-2.359e-05	-2.059e-05	-2.383e-05	-1.525e-05	-1.667e-05	-1.801e-05	-2.683e-05	-2.311e-05	-2.718e-05
-0.741	-1.746e-05	-1.501e-05	-1.807e-05	-1.943e-05	-1.636e-05	-1.728e-05	-2.37e-05	-2.067e-05	-2.393e-05	-1.535e-05	-1.678e-05	-1.811e-05	-2.702e-05	-2.327e-05	-2.737e-05
-0.742	-1.757e-05	-1.511e-05	-1.817e-05	-1.954e-05	-1.645e-05	-1.738e-05	-2.38e-05	-2.076e-05	-2.404e-05	-1.545e-05	-1.689e-05	-1.82e-05	-2.72e-05	-2.343e-05	-2.755e-05
-0.743	-1.767e-05	-1.52e-05	-1.828e-05	-1.965e-05	-1.655e-05	-1.749e-05	-2.391e-05	-2.084e-05	-2.414e-05	-1.555e-05	-1.701e-05	-1.83e-05	-2.738e-05	-2.359e-05	-2.773e-05
-0.744	-1.777e-05	-1.529e-05	-1.838e-05	-1.975e-05	-1.664e-05	-1.759e-05	-2.401e-05	-2.093e-05	-2.425e-05	-1.565e-05	-1.712e-05	-1.839e-05	-2.756e-05	-2.374e-05	-2.792e-05
-0.745	-1.787e-05	-1.538e-05	-1.849e-05	-1.986e-05	-1.673e-05	-1.77e-05	-2.412e-05	-2.101e-05	-2.436e-05	-1.575e-05	-1.722e-05	-1.849e-05	-2.774e-05	-2.39e-05	-2.81e-05
-0.746	-1.798e-05	-1.547e-05	-1.86e-05	-1.997e-05	-1.683e-05	-1.78e-05	-2.422e-05	-2.109e-05	-2.446e-05	-1.585e-05	-1.733e-05	-1.858e-05	-2.792e-05	-2.405e-05	-2.828e-05
-0.747	-1.808e-05	-1.557e-05	-1.87e-05	-2.008e-05	-1.692e-05	-1.791e-05	-2.433e-05	-2.118e-05	-2.457e-05	-1.594e-05	-1.744e-05	-1.868e-05	-2.809e-05	-2.42e-05	-2.846e-05
-0.748	-1.818e-05	-1.566e-05	-1.88e-05	-2.019e-05	-1.701e-05	-1.801e-05	-2.444e-05	-2.126e-05	-2.468e-05	-1.604e-05	-1.755e-05	-1.877e-05	-2.827e-05	-2.435e-05	-2.864e-05
-0.749	-1.828e-05	-1.575e-05	-1.891e-05	-2.029e-05	-1.711e-05	-1.812e-05	-2.454e-05	-2.135e-05	-2.479e-05	-1.614e-05	-1.765e-05	-1.886e-05	-2.844e-05	-2.45e-05	-2.882e-05
-0.75	-1.838e-05	-1.584e-05	-1.901e-05	-2.04e-05	-1.72e-05	-1.822e-05	-2.465e-05	-2.144e-05	-2.49e-05	-1.624e-05	-1.776e-05	-1.896e-05	-2.861e-05	-2.465e-05	-2.899e-05
-0.751	-1.848e-05	-1.593e-05	-1.912e-05	-2.051e-05	-1.729e-05	-1.833e-05	-2.476e-05	-2.152e-05	-2.501e-05	-1.634e-05	-1.786e-05	-1.905e-05	-2.878e-05	-2.479e-05	-2.917e-05
-0.752	-1.858e-05	-1.602e-05	-1.922e-05	-2.062e-05	-1.739e-05	-1.844e-05	-2.487e-05	-2.161e-05	-2.512e-05	-1.644e-05	-1.797e-05	-1.915e-05	-2.894e-05	-2.494e-05	-2.935e-05
-0.753	-1.868e-05	-1.611e-05	-1.933e-05	-2.073e-05	-1.748e-05	-1.854e-05	-2.498e-05	-2.169e-05	-2.523e-05	-1.653e-05	-1.807e-05	-1.924e-05	-2.911e-05	-2.508e-05	-2.952e-05
-0.754	-1.878e-05	-1.62e-05	-1.943e-05	-2.084e-05	-1.757e-05	-1.865e-05	-2.509e-05	-2.178e-05	-2.534e-05	-1.663e-05	-1.817e-05	-1.933e-05	-2.927e-05	-2.522e-05	-2.97e-05
-0.755	-1.888e-05	-1.629e-05	-1.953e-05	-2.095e-05	-1.767e-05	-1.876e-05	-2.519e-05	-2.187e-05	-2.545e-05	-1.673e-05	-1.828e-05	-1.942e-05	-2.943e-05	-2.536e-05	-2.987e-05
-0.756	-1.898e-05	-1.638e-05	-1.964e-05	-2.106e-05	-1.776e-05	-1.886e-05	-2.53e-05	-2.196e-05	-2.556e-05	-1.683e-05	-1.838e-05	-1.952e-05	-2.959e-05	-2.55e-05	-3.004e-05
-0.757	-1.908e-05	-1.647e-05	-1.974e-05	-2.117e-05	-1.786e-05	-1.897e-05	-2.541e-05	-2.204e-05	-2.567e-05	-1.693e-05	-1.848e-05	-1.961e-05	-2.975e-05	-2.563e-05	-3.022e-05
-0.758	-1.918e-05	-1.656e-05	-1.984e-05	-2.128e-05	-1.795e-05	-1.908e-05	-2.553e-05	-2.213e-05	-2.578e-05	-1.702e-05	-1.858e-05	-1.97e-05	-2.991e-05	-2.577e-05	-3.039e-05
-0.759	-1.928e-05	-1.665e-05	-1.994e-05	-2.139e-05	-1.804e-05	-1.918e-05	-2.564e-05	-2.222e-05	-2.59e-05	-1.712e-05	-1.868e-05	-1.979e-05	-3.007e-05	-2.59e-05	-3.056e-05
-0.76	-1.938e-05	-1.674e-05	-2.005e-05	-2.15e-05	-1.814e-05	-1.929e-05	-2.575e-05	-2.231e-05	-2.601e-05	-1.722e-05	-1.877e-05	-1.989e-05	-3.022e-05	-2.604e-05	-3.072e-05
-0.761	-1.948e-05	-1.682e-05	-2.015e-05	-2.161e-05	-1.823e-05	-1.94e-05	-2.586e-05	-2.24e-05	-2.612e-05	-1.732e-05	-1.887e-05	-1.998e-05	-3.038e-05	-2.617e-05	-3.089e-05
-0.762	-1.958e-05	-1.691e-05	-2.025e-05	-2.172e-05	-1.833e-05	-1.951e-05	-2.597e-05	-2.249e-05	-2.624e-05	-1.742e-05	-1.897e-05	-2.007e-05	-3.053e-05	-2.63e-05	-3.106e-05
-0.763	-1.968e-05	-1.7e-05	-2.035e-05	-2.183e-05	-1.842e-05	-1.962e-05	-2.608e-05	-2.258e-05	-2.635e-05	-1.751e-05	-1.906e-05	-2.016e-05	-3.068e-05	-2.643e-05	-3.122e-05
-0.764	-1.977e-05	-1.709e-05	-2.045e-05	-2.194e-05	-1.852e-05	-1.973e-05	-2.62e-05	-2.267e-05	-2.647e-05	-1.761e-05	-1.916e-05	-2.025e-05	-3.083e-05	-2.656e-05	-3.139e-05
-0.765	-1.987e-05	-1.718e-05	-2.055e-05	-2.205e-05	-1.861e-05	-1.984e-05	-2.631e-05	-2.276e-05	-2.658e-05	-1.771e-05	-1.926e-05	-2.035e-05	-3.098e-05	-2.668e-05	-3.155e-05
-0.766	-1.997e-05	-1.727e-05	-2.066e-05	-2.216e-05	-1.87e-05	-1.994e-05	-2.642e-05	-2.285e-05	-2.67e-05	-1.781e-05	-1.935e-05	-2.044e-05	-3.113e-05	-2.681e-05	-3.171e-05
-0.767	-2.007e-05	-1.735e-05	-2.076e-05	-2.227e-05	-1.88e-05	-2.005e-05	-2.654e-05	-2.294e-05	-2.681e-05	-1.79e-05	-1.945e-05	-2.053e-05	-3.127e-05	-2.694e-05	-3.187e-05
-0.768	-2.017e-05	-1.744e-05	-2.086e-05	-2.238e-05	-1.89e-05	-2.016e-05	-2.665e-05	-2.303e-05	-2.693e-05	-1.8e-05	-1.954e-05	-2.062e-05	-3.142e-05	-2.706e-05	-3.203e-05
-0.769	-2.026e-05	-1.753e-05	-2.096e-05	-2.25e-05	-1.899e-05	-2.028e-05	-2.677e-05	-2.313e-05	-2.705e-05	-1.81e-05	-1.963e-05	-2.071e-05	-3.156e-05	-2.718e-05	-3.219e-05
-0.77	-2.036e-05	-1.762e-05	-2.106e-05	-2.261e-05	-1.909e-05	-2.039e-05	-2.688e-05	-2.322e-05	-2.717e-05	-1.82e-05	-1.973e-05	-2.081e-05	-3.171e-05	-2.731e-05	-3.234e-05
-0.771	-2.046e-05	-1.77e-05	-2.116e-05	-2.272e-05	-1.918e-05	-2.05e-05	-2.7e-05	-2.331e-05	-2.728e-05	-1.83e-05	-1.982e-05	-2.09e-05	-3.185e-05	-2.743e-05	-3.25e-05
-0.772	-2.055e-05	-1.779e-05	-2.126e-05	-2.283e-05	-1.928e-05	-2.061e-05	-2.711e-05	-2.34e-05	-2.74e-05	-1.84e-05	-1.991e-05	-2.099e-05	-3.199e-05	-2.755e-05	-3.265e-05
-0.773	-2.065e-05	-1.788e-05	-2.136e-05	-2.295e-05	-1.938e-05	-2.072e-05	-2.723e-05	-2.35e-05	-2.752e-05	-1.849e-05	-2e-05	-2.108e-05	-3.213e-05	-2.767e-05	-3.28e-05
-0.774	-2.075e-05	-1.796e-05	-2.146e-05	-2.306e-05	-1.947e-05	-2.083e-05	-2.735e-05	-2.359e-05	-2.764e-05	-1.859e-05	-2.009e-05	-2.118e-05	-3.228e-05	-2.779e-05	-3.295e-05
-0.775	-2.084e-05	-1.805e-05	-2.156e-05	-2.317e-05	-1.957e-05	-2.095e-05	-2.746e-05	-2.368e-05	-2.776e-05	-1.869e-05	-2.018e-05	-2.127e-05	-3.242e-05	-2.791e-05	-3.31e-05
-0.776	-2.094e-05	-1.813e-05	-2.166e-05	-2.329e-05	-1.967e-05	-2.106e-05	-2.758e-05	-2.378e-05	-2.788e-05	-1.879e-05	-2.028e-05	-2.136e-05	-3.256e-05	-2.803e-05	-3.325e-05
-0.777	-2.104e-05	-1.822e-05	-2.176e-05	-2.34e-05	-1.977e-05	-2.117e-05	-2.77e-05	-2.387e-05	-2.8e-05	-1.889e-05	-2.037e-05	-2.145e-05	-3.27e-05	-2.815e-05	-3.34e-05
-0.778	-2.113e-05	-1.831e-05	-2.186e-05	-2.351e-05	-1.986e-05	-2.129e-05	-2.782e-05	-2.397e-05	-2.812e-05	-1.899e-05	-2.046e-05	-2.154e-05	-3.283e-05	-2.826e-05	-3.354e-05
-0.779	-2.123e-05	-1.839e-05	-2.196e-05	-2.363e-05	-1.996e-05	-2.14e-05	-2.793e-05	-2.406e-05	-2.824e-05	-1.909e-05	-2.055e-05	-2.164e-05	-3.297e-05	-2.838e-05	-3.368e-05
-0.78	-2.132e-05	-1.848e-05	-2.206e-05	-2.374e-05	-2.006e-05	-2.151e-05	-2.805e-05	-2.416e-05	-2.837e-05	-1.919e-05	-2.064e-05	-2.173e-05	-3.311e-05	-2.85e-05	-3.383e-05
-0.781	-2.142e-05	-1.856e-05	-2.216e-05	-2.386e-05	-2.016e-05	-2.163e-05	-2.817e-05	-2.425e-05	-2.849e-05	-1.928e-05	-2.073e-05	-2.182e-05	-3.325e-05	-2.861e-05	-3.397e-05
-0.782	-2.152e-05	-1.865e-05	-2.226e-05	-2.397e-05	-2.026e-05	-2.174e-05	-2.829e-05	-2.435e-05	-2.861e-05	-1.938e-05	-2.082e-05	-2.191e-05	-3.338e-05	-2.873e-05	-3.411e-05
-0.783	-2.161e-05	-1.873e-05	-2.235e-05	-2.409e-05	-2.036e-05	-2.186e-05	-2.841e-05	-2.445e-05	-2.873e-05	-1.948e-05	-2.091e-05	-2.201e-05	-3.352e-05	-2.884e-05	-3.424e-05
-0.784	-2.171e-05	-1.882e-05	-2.245e-05	-2.421e-05	-2.046e-05	-2.197e-05	-2.853e-05	-2.454e-05	-2.886e-05	-1.958e-05	-2.099e-05	-2.21e-05	-3.366e-05	-2.896e-05	-3.438e-05
-0.785	-2.18e-05	-1.89e-05	-2.255e-05	-2.432e-05	-2.056e-05	-2.209e-05	-2.865e-05	-2.464e-05	-2.898e-05	-1.968e-05	-2.108e-05	-2.219e-05	-3.379e-05	-2.907e-05	-3.451e-05
-0.786	-2.19e-05	-1.899e-05	-2.265e-05	-2.444e-05	-2.066e-05	-2.221e-05	-2.877e-05	-2.474e-05	-2.911e-05	-1.978e-05	-2.117e-05	-2.229e-05	-3.393e-05	-2.919e-05	-3.465e-05
-0.787	-2.199e-05	-1.907e-05	-2.275e-05	-2.455e-05	-2.076e-05	-2.232e-05	-2.89e-05	-2.484e-05	-2.923e-05	-1.988e-05	-2.126e-05	-2.238e-05	-3.407e-05	-2.93e-05	-3.478e-05
-0.788	-2.209e-05	-1.916e-05	-2.285e-05	-2.467e-05	-2.086e-05	-2.244e-05	-2.902e-05	-2.493e-05	-2.936e-05	-1.998e-05	-2.135e-05	-2.247e-05	-3.42e-05	-2.942e-05	-3.491e-05
-0.789	-2.218e-05	-1.924e-05	-2.295e-05	-2.479e-05	-2.096e-05	-2.256e-05	-2.914e-05	-2.503e-05	-2.948e-05	-2.008e-05	-2.144e-05	-2.257e-05	-3.434e-05	-2.953e-05	-3.504e-05
-0.79	-2.228e-05	-1.933e-05	-2.304e-05	-2.491e-05	-2.106e-05	-2.268e-05	-2.926e-05	-2.513e-05	-2.961e-05	-2.018e-05	-2.153e-05	-2.266e-05	-3.447e-05	-2.964e-05	-3.516e-05
-0.791	-2.237e-05	-1.941e-05	-2.314e-05	-2.502e-05	-2.116e-05	-2.279e-05	-2.939e-05	-2.523e-05	-2.974e-05	-2.028e-05	-2.161e-05	-2.275e-05	-3.461e-05	-2.976e-05	-3.529e-05
-0.792	-2.247e-05	-1.95e-05	-2.324e-05	-2.514e-05	-2.126e-05	-2.291e-05	-2.951e-05	-2.533e-05	-2.986e-05	-2.038e-05	-2.17e-05	-2.285e-05	-3.475e-05	-2.987e-05	-3.541e-05
-0.793	-2.256e-05	-1.958e-05	-2.334e-05	-2.526e-05	-2.136e-05	-2.303e-05	-2.963e-05	-2.543e-05	-2.999e-05	-2.048e-05	-2.179e-05	-2.294e-05	-3.488e-05	-2.998e-05	-3.554e-05
-0.794	-2.265e-05	-1.966e-05	-2.343e-05	-2.538e-05	-2.146e-05	-2.315e-05	-2.976e-05	-2.553e-05	-3.012e-05	-2.058e-05	-2.188e-05	-2.303e-05	-3.502e-05	-3.01e-05	-3.566e-05
-0.795	-2.275e-05	-1.975e-05	-2.353e-05	-2.55e-05	-2.157e-05	-2.327e-05	-2.988e-05	-2.563e-05	-3.025e-05	-2.068e-05	-2.197e-05	-2.313e-05	-3.515e-05	-3.021e-05	-3.578e-05
-0.796	-2.284e-05	-1.983e-05	-2.363e-05	-2.561e-05	-2.167e-05	-2.339e-05	-3.001e-05	-2.573e-05	-3.038e-05	-2.078e-05	-2.206e-05	-2.322e-05	-3.529e-05	-3.032e-05	-3.59e-05
-0.797	-2.294e-05	-1.991e-05	-2.373e-05	-2.573e-05	-2.177e-05	-2.351e-05	-3.013e-05	-2.583e-05	-3.051e-05	-2.088e-05	-2.214e-05	-2.332e-05	-3.542e-05	-3.044e-05	-3.602e-05
-0.798	-2.303e-05	-2e-05	-2.382e-05	-2.585e-05	-2.188e-05	-2.363e-05	-3.026e-05	-2.593e-05	-3.064e-05	-2.099e-05	-2.223e-05	-2.341e-05	-3.556e-05	-3.055e-05	-3.614e-05
-0.799	-2.312e-05	-2.008e-05	-2.392e-05	-2.597e-05	-2.198e-05	-2.375e-05	-3.038e-05	-2.604e-05	-3.077e-05	-2.109e-05	-2.232e-05	-2.351e-05	-3.569e-05	-3.066e-05	-3.626e-05
-0.8	-2.322e-05	-2.016e-05	-2.402e-05	-2.609e-05	-2.208e-05	-2.387e-05	-3.051e-05	-2.614e-05	-3.09e-05	-2.119e-05	-2.241e-05	-2.36e-05	-3.583e-05	-3.078e-05	-3.637e-05
-0.801	-2.331e-05	-2.025e-05	-2.412e-05	-2.621e-05	-2.219e-05	-2.4e-05	-3.064e-05	-2.624e-05	-3.103e-05	-2.129e-05	-2.25e-05	-2.37e-05	-3.597e-05	-3.089e-05	-3.649e-05
-0.802	-2.34e-05	-2.033e-05	-2.421e-05	-2.633e-05	-2.229e-05	-2.412e-05	-3.076e-05	-2.634e-05	-3.116e-05	-2.139e-05	-2.258e-05	-2.379e-05	-3.61e-05	-3.1e-05	-3.66e-05
-0.803	-2.35e-05	-2.041e-05	-2.431e-05	-2.645e-05	-2.24e-05	-2.424e-05	-3.089e-05	-2.645e-05	-3.129e-05	-2.149e-05	-2.267e-05	-2.389e-05	-3.624e-05	-3.112e-05	-3.672e-05
-0.804	-2.359e-05	-2.05e-05	-2.441e-05	-2.658e-05	-2.25e-05	-2.436e-05	-3.102e-05	-2.655e-05	-3.142e-05	-2.159e-05	-2.276e-05	-2.398e-05	-3.637e-05	-3.123e-05	-3.683e-05
-0.805	-2.369e-05	-2.058e-05	-2.45e-05	-2.67e-05	-2.261e-05	-2.449e-05	-3.115e-05	-2.665e-05	-3.155e-05	-2.17e-05	-2.285e-05	-2.408e-05	-3.651e-05	-3.134e-05	-3.694e-05
-0.806	-2.378e-05	-2.066e-05	-2.46e-05	-2.682e-05	-2.271e-05	-2.461e-05	-3.127e-05	-2.676e-05	-3.169e-05	-2.18e-05	-2.294e-05	-2.417e-05	-3.665e-05	-3.146e-05	-3.706e-05
-0.807	-2.387e-05	-2.075e-05	-2.47e-05	-2.694e-05	-2.282e-05	-2.473e-05	-3.14e-05	-2.686e-05	-3.182e-05	-2.19e-05	-2.302e-05	-2.427e-05	-3.678e-05	-3.157e-05	-3.717e-05
-0.808	-2.396e-05	-2.083e-05	-2.479e-05	-2.706e-05	-2.293e-05	-2.486e-05	-3.153e-05	-2.697e-05	-3.195e-05	-2.2e-05	-2.311e-05	-2.436e-05	-3.692e-05	-3.169e-05	-3.728e-05
-0.809	-2.406e-05	-2.091e-05	-2.489e-05	-2.718e-05	-2.303e-05	-2.498e-05	-3.166e-05	-2.707e-05	-3.209e-05	-2.21e-05	-2.32e-05	-2.446e-05	-3.705e-05	-3.18e-05	-3.739e-05
-0.81	-2.415e-05	-2.099e-05	-2.499e-05	-2.731e-05	-2.314e-05	-2.511e-05	-3.179e-05	-2.718e-05	-3.222e-05	-2.221e-05	-2.329e-05	-2.455e-05	-3.719e-05	-3.191e-05	-3.75e-05
-0.811	-2.424e-05	-2.108e-05	-2.508e-05	-2.743e-05	-2.325e-05	-2.523e-05	-3.192e-05	-2.728e-05	-3.236e-05	-2.231e-05	-2.338e-05	-2.465e-05	-3.733e-05	-3.203e-05	-3.761e-05
-0.812	-2.434e-05	-2.116e-05	-2.518e-05	-2.755e-05	-2.335e-05	-2.536e-05	-3.205e-05	-2.739e-05	-3.249e-05	-2.241e-05	-2.346e-05	-2.475e-05	-3.747e-05	-3.214e-05	-3.772e-05
-0.813	-2.443e-05	-2.124e-05	-2.528e-05	-2.768e-05	-2.346e-05	-2.548e-05	-3.218e-05	-2.749e-05	-3.263e-05	-2.252e-05	-2.355e-05	-2.484e-05	-3.76e-05	-3.226e-05	-3.783e-05
-0.814	-2.452e-05	-2.132e-05	-2.537e-05	-2.78e-05	-2.357e-05	-2.561e-05	-3.231e-05	-2.76e-05	-3.276e-05	-2.262e-05	-2.364e-05	-2.494e-05	-3.774e-05	-3.237e-05	-3.794e-05
-0.815	-2.462e-05	-2.14e-05	-2.547e-05	-2.792e-05	-2.368e-05	-2.573e-05	-3.244e-05	-2.771e-05	-3.29e-05	-2.272e-05	-2.373e-05	-2.504e-05	-3.788e-05	-3.249e-05	-3.805e-05
-0.816	-2.471e-05	-2.149e-05	-2.557e-05	-2.805e-05	-2.379e-05	-2.586e-05	-3.257e-05	-2.781e-05	-3.304e-05	-2.282e-05	-2.382e-05	-2.513e-05	-3.801e-05	-3.26e-05	-3.816e-05
-0.817	-2.48e-05	-2.157e-05	-2.566e-05	-2.817e-05	-2.39e-05	-2.599e-05	-3.271e-05	-2.792e-05	-3.317e-05	-2.293e-05	-2.391e-05	-2.523e-05	-3.815e-05	-3.272e-05	-3.827e-05
-0.818	-2.489e-05	-2.165e-05	-2.576e-05	-2.83e-05	-2.401e-05	-2.612e-05	-3.284e-05	-2.803e-05	-3.331e-05	-2.303e-05	-2.399e-05	-2.533e-05	-3.829e-05	-3.283e-05	-3.837e-05
-0.819	-2.499e-05	-2.173e-05	-2.586e-05	-2.842e-05	-2.412e-05	-2.624e-05	-3.297e-05	-2.814e-05	-3.345e-05	-2.314e-05	-2.408e-05	-2.542e-05	-3.843e-05	-3.295e-05	-3.848e-05
-0.82	-2.508e-05	-2.181e-05	-2.595e-05	-2.855e-05	-2.423e-05	-2.637e-05	-3.31e-05	-2.825e-05	-3.359e-05	-2.324e-05	-2.417e-05	-2.552e-05	-3.857e-05	-3.306e-05	-3.859e-05
-0.821	-2.517e-05	-2.19e-05	-2.605e-05	-2.867e-05	-2.434e-05	-2.65e-05	-3.324e-05	-2.836e-05	-3.372e-05	-2.334e-05	-2.426e-05	-2.562e-05	-3.871e-05	-3.318e-05	-3.87e-05
-0.822	-2.527e-05	-2.198e-05	-2.614e-05	-2.88e-05	-2.445e-05	-2.663e-05	-3.337e-05	-2.846e-05	-3.386e-05	-2.345e-05	-2.435e-05	-2.572e-05	-3.884e-05	-3.33e-05	-3.881e-05
-0.823	-2.536e-05	-2.206e-05	-2.624e-05	-2.892e-05	-2.456e-05	-2.676e-05	-3.35e-05	-2.857e-05	-3.4e-05	-2.355e-05	-2.444e-05	-2.581e-05	-3.898e-05	-3.341e-05	-3.892e-05
-0.824	-2.545e-05	-2.214e-05	-2.634e-05	-2.905e-05	-2.467e-05	-2.689e-05	-3.364e-05	-2.868e-05	-3.414e-05	-2.366e-05	-2.453e-05	-2.591e-05	-3.912e-05	-3.353e-05	-3.903e-05
-0.825	-2.554e-05	-2.222e-05	-2.643e-05	-2.917e-05	-2.478e-05	-2.701e-05	-3.377e-05	-2.879e-05	-3.428e-05	-2.376e-05	-2.462e-05	-2.601e-05	-3.926e-05	-3.364e-05	-3.914e-05
-0.826	-2.564e-05	-2.231e-05	-2.653e-05	-2.93e-05	-2.489e-05	-2.714e-05	-3.391e-05	-2.89e-05	-3.442e-05	-2.386e-05	-2.471e-05	-2.611e-05	-3.94e-05	-3.376e-05	-3.924e-05
-0.827	-2.573e-05	-2.239e-05	-2.663e-05	-2.943e-05	-2.501e-05	-2.727e-05	-3.404e-05	-2.901e-05	-3.456e-05	-2.397e-05	-2.48e-05	-2.621e-05	-3.954e-05	-3.388e-05	-3.935e-05
-0.828	-2.582e-05	-2.247e-05	-2.672e-05	-2.955e-05	-2.512e-05	-2.74e-05	-3.417e-05	-2.912e-05	-3.47e-05	-2.407e-05	-2.489e-05	-2.63e-05	-3.968e-05	-3.399e-05	-3.946e-05
-0.829	-2.591e-05	-2.255e-05	-2.682e-05	-2.968e-05	-2.523e-05	-2.754e-05	-3.431e-05	-2.924e-05	-3.484e-05	-2.418e-05	-2.497e-05	-2.64e-05	-3.982e-05	-3.411e-05	-3.957e-05
-0.83	-2.601e-05	-2.263e-05	-2.691e-05	-2.981e-05	-2.535e-05	-2.767e-05	-3.445e-05	-2.935e-05	-3.498e-05	-2.428e-05	-2.506e-05	-2.65e-05	-3.996e-05	-3.423e-05	-3.968e-05
-0.831	-2.61e-05	-2.271e-05	-2.701e-05	-2.994e-05	-2.546e-05	-2.78e-05	-3.458e-05	-2.946e-05	-3.512e-05	-2.439e-05	-2.515e-05	-2.66e-05	-4.01e-05	-3.435e-05	-3.979e-05
-0.832	-2.619e-05	-2.279e-05	-2.711e-05	-3.006e-05	-2.557e-05	-2.793e-05	-3.472e-05	-2.957e-05	-3.526e-05	-2.45e-05	-2.524e-05	-2.67e-05	-4.024e-05	-3.446e-05	-3.99e-05
-0.833	-2.628e-05	-2.288e-05	-2.72e-05	-3.019e-05	-2.569e-05	-2.806e-05	-3.485e-05	-2.968e-05	-3.54e-05	-2.46e-05	-2.533e-05	-2.68e-05	-4.038e-05	-3.458e-05	-4.001e-05
-0.834	-2.638e-05	-2.296e-05	-2.73e-05	-3.032e-05	-2.58e-05	-2.819e-05	-3.499e-05	-2.98e-05	-3.555e-05	-2.471e-05	-2.542e-05	-2.69e-05	-4.052e-05	-3.47e-05	-4.012e-05
-0.835	-2.647e-05	-2.304e-05	-2.739e-05	-3.045e-05	-2.592e-05	-2.833e-05	-3.513e-05	-2.991e-05	-3.569e-05	-2.481e-05	-2.551e-05	-2.7e-05	-4.066e-05	-3.482e-05	-4.023e-05
-0.836	-2.656e-05	-2.312e-05	-2.749e-05	-3.058e-05	-2.603e-05	-2.846e-05	-3.526e-05	-3.002e-05	-3.583e-05	-2.492e-05	-2.56e-05	-2.71e-05	-4.08e-05	-3.494e-05	-4.034e-05
-0.837	-2.665e-05	-2.32e-05	-2.759e-05	-3.07e-05	-2.615e-05	-2.859e-05	-3.54e-05	-3.013e-05	-3.597e-05	-2.502e-05	-2.57e-05	-2.72e-05	-4.094e-05	-3.506e-05	-4.045e-05
-0.838	-2.675e-05	-2.328e-05	-2.768e-05	-3.083e-05	-2.626e-05	-2.872e-05	-3.554e-05	-3.025e-05	-3.612e-05	-2.513e-05	-2.579e-05	-2.73e-05	-4.109e-05	-3.518e-05	-4.056e-05
-0.839	-2.684e-05	-2.336e-05	-2.778e-05	-3.096e-05	-2.638e-05	-2.886e-05	-3.567e-05	-3.036e-05	-3.626e-05	-2.524e-05	-2.588e-05	-2.74e-05	-4.123e-05	-3.53e-05	-4.067e-05
-0.84	-2.693e-05	-2.345e-05	-2.787e-05	-3.109e-05	-2.65e-05	-2.899e-05	-3.581e-05	-3.048e-05	-3.64e-05	-2.534e-05	-2.597e-05	-2.75e-05	-4.137e-05	-3.541e-05	-4.078e-05
-0.841	-2.702e-05	-2.353e-05	-2.797e-05	-3.122e-05	-2.661e-05	-2.913e-05	-3.595e-05	-3.059e-05	-3.654e-05	-2.545e-05	-2.606e-05	-2.76e-05	-4.151e-05	-3.553e-05	-4.089e-05
-0.842	-2.712e-05	-2.361e-05	-2.807e-05	-3.135e-05	-2.673e-05	-2.926e-05	-3.609e-05	-3.071e-05	-3.669e-05	-2.556e-05	-2.615e-05	-2.77e-05	-4.165e-05	-3.565e-05	-4.101e-05
-0.843	-2.721e-05	-2.369e-05	-2.816e-05	-3.148e-05	-2.685e-05	-2.94e-05	-3.623e-05	-3.082e-05	-3.683e-05	-2.567e-05	-2.624e-05	-2.78e-05	-4.18e-05	-3.577e-05	-4.112e-05
-0.844	-2.73e-05	-2.377e-05	-2.826e-05	-3.161e-05	-2.697e-05	-2.953e-05	-3.637e-05	-3.094e-05	-3.697e-05	-2.577e-05	-2.633e-05	-2.791e-05	-4.194e-05	-3.589e-05	-4.123e-05
-0.845	-2.74e-05	-2.385e-05	-2.835e-05	-3.174e-05	-2.708e-05	-2.967e-05	-3.65e-05	-3.105e-05	-3.712e-05	-2.588e-05	-2.642e-05	-2.801e-05	-4.208e-05	-3.601e-05	-4.134e-05
-0.846	-2.749e-05	-2.393e-05	-2.845e-05	-3.187e-05	-2.72e-05	-2.98e-05	-3.664e-05	-3.117e-05	-3.726e-05	-2.599e-05	-2.652e-05	-2.811e-05	-4.222e-05	-3.614e-05	-4.145e-05
-0.847	-2.758e-05	-2.401e-05	-2.855e-05	-3.2e-05	-2.732e-05	-2.994e-05	-3.678e-05	-3.129e-05	-3.741e-05	-2.61e-05	-2.661e-05	-2.821e-05	-4.237e-05	-3.626e-05	-4.157e-05
-0.848	-2.767e-05	-2.41e-05	-2.864e-05	-3.213e-05	-2.744e-05	-3.007e-05	-3.692e-05	-3.14e-05	-3.755e-05	-2.621e-05	-2.67e-05	-2.831e-05	-4.251e-05	-3.638e-05	-4.168e-05
-0.849	-2.777e-05	-2.418e-05	-2.874e-05	-3.226e-05	-2.756e-05	-3.021e-05	-3.706e-05	-3.152e-05	-3.77e-05	-2.631e-05	-2.679e-05	-2.842e-05	-4.265e-05	-3.65e-05	-4.179e-05
-0.85	-2.786e-05	-2.426e-05	-2.884e-05	-3.24e-05	-2.768e-05	-3.035e-05	-3.72e-05	-3.164e-05	-3.784e-05	-2.642e-05	-2.689e-05	-2.852e-05	-4.279e-05	-3.662e-05	-4.191e-05
-0.851	-2.795e-05	-2.434e-05	-2.893e-05	-3.253e-05	-2.78e-05	-3.048e-05	-3.734e-05	-3.175e-05	-3.799e-05	-2.653e-05	-2.698e-05	-2.862e-05	-4.294e-05	-3.674e-05	-4.202e-05
-0.852	-2.805e-05	-2.442e-05	-2.903e-05	-3.266e-05	-2.792e-05	-3.062e-05	-3.748e-05	-3.187e-05	-3.813e-05	-2.664e-05	-2.707e-05	-2.873e-05	-4.308e-05	-3.686e-05	-4.213e-05
-0.853	-2.814e-05	-2.45e-05	-2.913e-05	-3.279e-05	-2.804e-05	-3.076e-05	-3.763e-05	-3.199e-05	-3.828e-05	-2.675e-05	-2.717e-05	-2.883e-05	-4.323e-05	-3.699e-05	-4.225e-05
-0.854	-2.823e-05	-2.458e-05	-2.922e-05	-3.292e-05	-2.816e-05	-3.09e-05	-3.777e-05	-3.211e-05	-3.842e-05	-2.686e-05	-2.726e-05	-2.893e-05	-4.337e-05	-3.711e-05	-4.236e-05
-0.855	-2.832e-05	-2.466e-05	-2.932e-05	-3.305e-05	-2.828e-05	-3.103e-05	-3.791e-05	-3.223e-05	-3.857e-05	-2.697e-05	-2.735e-05	-2.904e-05	-4.351e-05	-3.723e-05	-4.248e-05
-0.856	-2.842e-05	-2.475e-05	-2.941e-05	-3.319e-05	-2.841e-05	-3.117e-05	-3.805e-05	-3.235e-05	-3.871e-05	-2.708e-05	-2.745e-05	-2.914e-05	-4.366e-05	-3.736e-05	-4.259e-05
-0.857	-2.851e-05	-2.483e-05	-2.951e-05	-3.332e-05	-2.853e-05	-3.131e-05	-3.819e-05	-3.247e-05	-3.886e-05	-2.719e-05	-2.754e-05	-2.925e-05	-4.38e-05	-3.748e-05	-4.271e-05
-0.858	-2.86e-05	-2.491e-05	-2.961e-05	-3.345e-05	-2.865e-05	-3.145e-05	-3.834e-05	-3.259e-05	-3.9e-05	-2.73e-05	-2.764e-05	-2.935e-05	-4.395e-05	-3.76e-05	-4.283e-05
-0.859	-2.87e-05	-2.499e-05	-2.97e-05	-3.359e-05	-2.878e-05	-3.159e-05	-3.848e-05	-3.271e-05	-3.915e-05	-2.742e-05	-2.773e-05	-2.946e-05	-4.409e-05	-3.773e-05	-4.294e-05
-0.86	-2.879e-05	-2.507e-05	-2.98e-05	-3.372e-05	-2.89e-05	-3.173e-05	-3.862e-05	-3.283e-05	-3.93e-05	-2.753e-05	-2.783e-05	-2.957e-05	-4.424e-05	-3.785e-05	-4.306e-05
-0.861	-2.888e-05	-2.515e-05	-2.99e-05	-3.385e-05	-2.902e-05	-3.187e-05	-3.877e-05	-3.295e-05	-3.944e-05	-2.764e-05	-2.792e-05	-2.967e-05	-4.438e-05	-3.798e-05	-4.317e-05
-0.862	-2.898e-05	-2.523e-05	-3e-05	-3.399e-05	-2.915e-05	-3.201e-05	-3.891e-05	-3.307e-05	-3.959e-05	-2.775e-05	-2.802e-05	-2.978e-05	-4.453e-05	-3.81e-05	-4.329e-05
-0.863	-2.907e-05	-2.532e-05	-3.009e-05	-3.412e-05	-2.927e-05	-3.215e-05	-3.905e-05	-3.319e-05	-3.974e-05	-2.786e-05	-2.812e-05	-2.989e-05	-4.467e-05	-3.823e-05	-4.341e-05
-0.864	-2.916e-05	-2.54e-05	-3.019e-05	-3.426e-05	-2.94e-05	-3.229e-05	-3.92e-05	-3.332e-05	-3.989e-05	-2.798e-05	-2.821e-05	-2.999e-05	-4.482e-05	-3.835e-05	-4.353e-05
-0.865	-2.926e-05	-2.548e-05	-3.029e-05	-3.439e-05	-2.952e-05	-3.244e-05	-3.934e-05	-3.344e-05	-4.003e-05	-2.809e-05	-2.831e-05	-3.01e-05	-4.496e-05	-3.848e-05	-4.365e-05
-0.866	-2.935e-05	-2.556e-05	-3.038e-05	-3.453e-05	-2.965e-05	-3.258e-05	-3.949e-05	-3.356e-05	-4.018e-05	-2.821e-05	-2.841e-05	-3.021e-05	-4.511e-05	-3.861e-05	-4.377e-05
-0.867	-2.945e-05	-2.564e-05	-3.048e-05	-3.466e-05	-2.978e-05	-3.272e-05	-3.964e-05	-3.369e-05	-4.033e-05	-2.832e-05	-2.85e-05	-3.032e-05	-4.526e-05	-3.873e-05	-4.388e-05
-0.868	-2.954e-05	-2.572e-05	-3.058e-05	-3.48e-05	-2.99e-05	-3.286e-05	-3.978e-05	-3.381e-05	-4.048e-05	-2.843e-05	-2.86e-05	-3.043e-05	-4.54e-05	-3.886e-05	-4.4e-05
-0.869	-2.963e-05	-2.58e-05	-3.068e-05	-3.493e-05	-3.003e-05	-3.301e-05	-3.993e-05	-3.394e-05	-4.063e-05	-2.855e-05	-2.87e-05	-3.054e-05	-4.555e-05	-3.899e-05	-4.412e-05
-0.87	-2.973e-05	-2.589e-05	-3.077e-05	-3.507e-05	-3.016e-05	-3.315e-05	-4.008e-05	-3.406e-05	-4.078e-05	-2.867e-05	-2.88e-05	-3.065e-05	-4.57e-05	-3.912e-05	-4.425e-05
-0.871	-2.982e-05	-2.597e-05	-3.087e-05	-3.521e-05	-3.029e-05	-3.33e-05	-4.023e-05	-3.419e-05	-4.093e-05	-2.878e-05	-2.89e-05	-3.076e-05	-4.585e-05	-3.924e-05	-4.437e-05
-0.872	-2.992e-05	-2.605e-05	-3.097e-05	-3.535e-05	-3.042e-05	-3.344e-05	-4.038e-05	-3.432e-05	-4.108e-05	-2.89e-05	-2.9e-05	-3.087e-05	-4.599e-05	-3.937e-05	-4.449e-05
-0.873	-3.001e-05	-2.613e-05	-3.107e-05	-3.549e-05	-3.055e-05	-3.359e-05	-4.053e-05	-3.445e-05	-4.123e-05	-2.902e-05	-2.91e-05	-3.098e-05	-4.614e-05	-3.95e-05	-4.461e-05
-0.874	-3.01e-05	-2.621e-05	-3.116e-05	-3.563e-05	-3.068e-05	-3.373e-05	-4.068e-05	-3.458e-05	-4.138e-05	-2.914e-05	-2.92e-05	-3.11e-05	-4.629e-05	-3.963e-05	-4.473e-05
-0.875	-3.02e-05	-2.63e-05	-3.126e-05	-3.577e-05	-3.081e-05	-3.388e-05	-4.083e-05	-3.471e-05	-4.153e-05	-2.925e-05	-2.931e-05	-3.121e-05	-4.644e-05	-3.976e-05	-4.486e-05
-0.876	-3.029e-05	-2.638e-05	-3.136e-05	-3.591e-05	-3.094e-05	-3.403e-05	-4.098e-05	-3.484e-05	-4.169e-05	-2.937e-05	-2.941e-05	-3.132e-05	-4.659e-05	-3.989e-05	-4.498e-05
-0.877	-3.039e-05	-2.646e-05	-3.146e-05	-3.605e-05	-3.107e-05	-3.418e-05	-4.113e-05	-3.497e-05	-4.184e-05	-2.949e-05	-2.951e-05	-3.144e-05	-4.674e-05	-4.003e-05	-4.51e-05
-0.878	-3.048e-05	-2.654e-05	-3.156e-05	-3.619e-05	-3.121e-05	-3.433e-05	-4.129e-05	-3.51e-05	-4.2e-05	-2.962e-05	-2.962e-05	-3.155e-05	-4.688e-05	-4.016e-05	-4.523e-05
-0.879	-3.058e-05	-2.662e-05	-3.165e-05	-3.633e-05	-3.134e-05	-3.448e-05	-4.145e-05	-3.524e-05	-4.215e-05	-2.974e-05	-2.972e-05	-3.167e-05	-4.703e-05	-4.029e-05	-4.536e-05
-0.88	-3.067e-05	-2.671e-05	-3.175e-05	-3.648e-05	-3.148e-05	-3.463e-05	-4.16e-05	-3.537e-05	-4.231e-05	-2.986e-05	-2.983e-05	-3.179e-05	-4.719e-05	-4.042e-05	-4.548e-05
-0.881	-3.077e-05	-2.679e-05	-3.185e-05	-3.662e-05	-3.161e-05	-3.478e-05	-4.176e-05	-3.551e-05	-4.247e-05	-2.998e-05	-2.993e-05	-3.191e-05	-4.734e-05	-4.056e-05	-4.561e-05
-0.882	-3.086e-05	-2.687e-05	-3.195e-05	-3.677e-05	-3.175e-05	-3.493e-05	-4.192e-05	-3.565e-05	-4.263e-05	-3.011e-05	-3.004e-05	-3.203e-05	-4.749e-05	-4.069e-05	-4.574e-05
-0.883	-3.096e-05	-2.695e-05	-3.205e-05	-3.692e-05	-3.189e-05	-3.509e-05	-4.208e-05	-3.579e-05	-4.279e-05	-3.024e-05	-3.015e-05	-3.215e-05	-4.764e-05	-4.083e-05	-4.587e-05
-0.884	-3.105e-05	-2.703e-05	-3.215e-05	-3.706e-05	-3.203e-05	-3.524e-05	-4.225e-05	-3.594e-05	-4.296e-05	-3.036e-05	-3.026e-05	-3.227e-05	-4.779e-05	-4.096e-05	-4.6e-05
-0.885	-3.115e-05	-2.712e-05	-3.225e-05	-3.721e-05	-3.217e-05	-3.54e-05	-4.242e-05	-3.608e-05	-4.313e-05	-3.049e-05	-3.037e-05	-3.239e-05	-4.794e-05	-4.11e-05	-4.613e-05
-0.886	-3.125e-05	-2.72e-05	-3.235e-05	-3.736e-05	-3.232e-05	-3.556e-05	-4.259e-05	-3.623e-05	-4.33e-05	-3.062e-05	-3.048e-05	-3.252e-05	-4.81e-05	-4.124e-05	-4.626e-05
-0.887	-3.134e-05	-2.728e-05	-3.244e-05	-3.752e-05	-3.246e-05	-3.572e-05	-4.276e-05	-3.638e-05	-4.347e-05	-3.075e-05	-3.06e-05	-3.264e-05	-4.825e-05	-4.138e-05	-4.639e-05
-0.888	-3.144e-05	-2.736e-05	-3.254e-05	-3.767e-05	-3.261e-05	-3.588e-05	-4.293e-05	-3.654e-05	-4.365e-05	-3.089e-05	-3.071e-05	-3.277e-05	-4.841e-05	-4.152e-05	-4.652e-05
-0.889	-3.153e-05	-2.745e-05	-3.264e-05	-3.783e-05	-3.276e-05	-3.604e-05	-4.311e-05	-3.67e-05	-4.383e-05	-3.102e-05	-3.083e-05	-3.29e-05	-4.856e-05	-4.166e-05	-4.666e-05
-0.89	-3.163e-05	-2.753e-05	-3.274e-05	-3.799e-05	-3.291e-05	-3.62e-05	-4.33e-05	-3.686e-05	-4.401e-05	-3.116e-05	-3.094e-05	-3.303e-05	-4.872e-05	-4.18e-05	-4.68e-05
-0.891	-3.173e-05	-2.761e-05	-3.284e-05	-3.815e-05	-3.306e-05	-3.637e-05	-4.348e-05	-3.703e-05	-4.42e-05	-3.13e-05	-3.106e-05	-3.317e-05	-4.888e-05	-4.195e-05	-4.693e-05
-0.892	-3.182e-05	-2.77e-05	-3.294e-05	-3.831e-05	-3.321e-05	-3.654e-05	-4.368e-05	-3.72e-05	-4.439e-05	-3.144e-05	-3.119e-05	-3.33e-05	-4.904e-05	-4.209e-05	-4.707e-05
-0.893	-3.192e-05	-2.778e-05	-3.304e-05	-3.848e-05	-3.337e-05	-3.671e-05	-4.387e-05	-3.738e-05	-4.459e-05	-3.159e-05	-3.131e-05	-3.344e-05	-4.919e-05	-4.224e-05	-4.721e-05
-0.894	-3.202e-05	-2.786e-05	-3.314e-05	-3.865e-05	-3.353e-05	-3.689e-05	-4.407e-05	-3.756e-05	-4.479e-05	-3.174e-05	-3.144e-05	-3.358e-05	-4.936e-05	-4.238e-05	-4.735e-05
-0.895	-3.211e-05	-2.795e-05	-3.324e-05	-3.882e-05	-3.37e-05	-3.707e-05	-4.428e-05	-3.774e-05	-4.499e-05	-3.189e-05	-3.157e-05	-3.373e-05	-4.952e-05	-4.253e-05	-4.75e-05
-0.896	-3.221e-05	-2.803e-05	-3.334e-05	-3.9e-05	-3.386e-05	-3.725e-05	-4.449e-05	-3.793e-05	-4.52e-05	-3.204e-05	-3.17e-05	-3.388e-05	-4.968e-05	-4.268e-05	-4.764e-05
-0.897	-3.231e-05	-2.811e-05	-3.344e-05	-3.918e-05	-3.404e-05	-3.743e-05	-4.47e-05	-3.813e-05	-4.541e-05	-3.22e-05	-3.183e-05	-3.403e-05	-4.984e-05	-4.284e-05	-4.779e-05
-0.898	-3.241e-05	-2.82e-05	-3.354e-05	-3.936e-05	-3.421e-05	-3.762e-05	-4.492e-05	-3.833e-05	-4.562e-05	-3.237e-05	-3.197e-05	-3.419e-05	-5.001e-05	-4.299e-05	-4.794e-05
-0.899	-3.25e-05	-2.828e-05	-3.365e-05	-3.955e-05	-3.439e-05	-3.782e-05	-4.513e-05	-3.853e-05	-4.583e-05	-3.253e-05	-3.212e-05	-3.435e-05	-5.018e-05	-4.315e-05	-4.809e-05
-0.9	-3.26e-05	-2.836e-05	-3.375e-05	-3.974e-05	-3.457e-05	-3.802e-05	-4.536e-05	-3.873e-05	-4.605e-05	-3.271e-05	-3.226e-05	-3.451e-05	-5.034e-05	-4.331e-05	-4.824e-05
-0.901	-3.27e-05	-2.845e-05	-3.385e-05	-3.994e-05	-3.476e-05	-3.822e-05	-4.558e-05	-3.893e-05	-4.626e-05	-3.288e-05	-3.241e-05	-3.469e-05	-5.051e-05	-4.347e-05	-4.84e-05
-0.902	-3.28e-05	-2.853e-05	-3.395e-05	-4.014e-05	-3.496e-05	-3.843e-05	-4.581e-05	-3.914e-05	-4.648e-05	-3.307e-05	-3.257e-05	-3.486e-05	-5.069e-05	-4.363e-05	-4.856e-05
-0.903	-3.29e-05	-2.862e-05	-3.405e-05	-4.035e-05	-3.515e-05	-3.864e-05	-4.603e-05	-3.935e-05	-4.67e-05	-3.325e-05	-3.273e-05	-3.504e-05	-5.086e-05	-4.38e-05	-4.872e-05
-0.904	-3.3e-05	-2.87e-05	-3.415e-05	-4.056e-05	-3.536e-05	-3.886e-05	-4.626e-05	-3.956e-05	-4.691e-05	-3.345e-05	-3.289e-05	-3.523e-05	-5.104e-05	-4.397e-05	-4.888e-05
-0.905	-3.309e-05	-2.878e-05	-3.425e-05	-4.077e-05	-3.556e-05	-3.908e-05	-4.648e-05	-3.977e-05	-4.713e-05	-3.364e-05	-3.306e-05	-3.542e-05	-5.121e-05	-4.414e-05	-4.904e-05
-0.906	-3.319e-05	-2.887e-05	-3.436e-05	-4.1e-05	-3.578e-05	-3.931e-05	-4.671e-05	-3.997e-05	-4.734e-05	-3.385e-05	-3.324e-05	-3.562e-05	-5.139e-05	-4.431e-05	-4.921e-05
-0.907	-3.329e-05	-2.895e-05	-3.446e-05	-4.122e-05	-3.599e-05	-3.954e-05	-4.694e-05	-4.018e-05	-4.755e-05	-3.405e-05	-3.342e-05	-3.583e-05	-5.157e-05	-4.449e-05	-4.938e-05
-0.908	-3.339e-05	-2.904e-05	-3.456e-05	-4.145e-05	-3.621e-05	-3.978e-05	-4.716e-05	-4.039e-05	-4.776e-05	-3.426e-05	-3.361e-05	-3.604e-05	-5.176e-05	-4.467e-05	-4.955e-05
-0.909	-3.349e-05	-2.912e-05	-3.466e-05	-4.168e-05	-3.644e-05	-4.002e-05	-4.738e-05	-4.059e-05	-4.797e-05	-3.448e-05	-3.38e-05	-3.625e-05	-5.194e-05	-4.486e-05	-4.972e-05
-0.91	-3.359e-05	-2.921e-05	-3.477e-05	-4.192e-05	-3.667e-05	-4.026e-05	-4.761e-05	-4.079e-05	-4.817e-05	-3.47e-05	-3.4e-05	-3.647e-05	-5.213e-05	-4.504e-05	-4.989e-05
-0.911	-3.369e-05	-2.929e-05	-3.487e-05	-4.216e-05	-3.69e-05	-4.051e-05	-4.783e-05	-4.099e-05	-4.838e-05	-3.492e-05	-3.42e-05	-3.67e-05	-5.232e-05	-4.524e-05	-5.007e-05
-0.912	-3.379e-05	-2.938e-05	-3.497e-05	-4.24e-05	-3.714e-05	-4.076e-05	-4.805e-05	-4.12e-05	-4.858e-05	-3.514e-05	-3.442e-05	-3.693e-05	-5.252e-05	-4.543e-05	-5.025e-05
-0.913	-3.389e-05	-2.946e-05	-3.508e-05	-4.264e-05	-3.738e-05	-4.101e-05	-4.826e-05	-4.139e-05	-4.878e-05	-3.537e-05	-3.463e-05	-3.716e-05	-5.271e-05	-4.563e-05	-5.043e-05
-0.914	-3.399e-05	-2.955e-05	-3.518e-05	-4.289e-05	-3.763e-05	-4.127e-05	-4.848e-05	-4.159e-05	-4.898e-05	-3.559e-05	-3.485e-05	-3.74e-05	-5.291e-05	-4.583e-05	-5.061e-05
-0.915	-3.409e-05	-2.964e-05	-3.528e-05	-4.313e-05	-3.787e-05	-4.152e-05	-4.87e-05	-4.179e-05	-4.918e-05	-3.582e-05	-3.508e-05	-3.764e-05	-5.311e-05	-4.604e-05	-5.079e-05
-0.916	-3.419e-05	-2.972e-05	-3.539e-05	-4.338e-05	-3.812e-05	-4.178e-05	-4.891e-05	-4.198e-05	-4.938e-05	-3.605e-05	-3.531e-05	-3.788e-05	-5.331e-05	-4.625e-05	-5.098e-05
-0.917	-3.43e-05	-2.981e-05	-3.549e-05	-4.363e-05	-3.837e-05	-4.204e-05	-4.912e-05	-4.218e-05	-4.957e-05	-3.628e-05	-3.555e-05	-3.812e-05	-5.351e-05	-4.646e-05	-5.116e-05
-0.918	-3.44e-05	-2.989e-05	-3.56e-05	-4.387e-05	-3.861e-05	-4.229e-05	-4.933e-05	-4.237e-05	-4.977e-05	-3.651e-05	-3.579e-05	-3.837e-05	-5.372e-05	-4.668e-05	-5.135e-05
-0.919	-3.45e-05	-2.998e-05	-3.57e-05	-4.412e-05	-3.886e-05	-4.255e-05	-4.954e-05	-4.256e-05	-4.996e-05	-3.673e-05	-3.603e-05	-3.861e-05	-5.393e-05	-4.69e-05	-5.154e-05
-0.92	-3.46e-05	-3.007e-05	-3.581e-05	-4.436e-05	-3.911e-05	-4.28e-05	-4.975e-05	-4.275e-05	-5.016e-05	-3.696e-05	-3.628e-05	-3.885e-05	-5.414e-05	-4.713e-05	-5.173e-05
-0.921	-3.47e-05	-3.015e-05	-3.591e-05	-4.46e-05	-3.936e-05	-4.306e-05	-4.996e-05	-4.294e-05	-5.035e-05	-3.719e-05	-3.653e-05	-3.91e-05	-5.436e-05	-4.736e-05	-5.192e-05
-0.922	-3.481e-05	-3.024e-05	-3.602e-05	-4.484e-05	-3.96e-05	-4.331e-05	-5.017e-05	-4.312e-05	-5.054e-05	-3.741e-05	-3.678e-05	-3.934e-05	-5.457e-05	-4.759e-05	-5.211e-05
-0.923	-3.491e-05	-3.033e-05	-3.612e-05	-4.508e-05	-3.984e-05	-4.356e-05	-5.037e-05	-4.331e-05	-5.073e-05	-3.763e-05	-3.704e-05	-3.958e-05	-5.479e-05	-4.783e-05	-5.23e-05
-0.924	-3.501e-05	-3.041e-05	-3.623e-05	-4.532e-05	-4.009e-05	-4.38e-05	-5.058e-05	-4.349e-05	-5.092e-05	-3.786e-05	-3.729e-05	-3.982e-05	-5.502e-05	-4.807e-05	-5.25e-05
-0.925	-3.511e-05	-3.05e-05	-3.634e-05	-4.556e-05	-4.033e-05	-4.405e-05	-5.078e-05	-4.368e-05	-5.11e-05	-3.808e-05	-3.755e-05	-4.005e-05	-5.524e-05	-4.832e-05	-5.269e-05
-0.926	-3.522e-05	-3.059e-05	-3.644e-05	-4.579e-05	-4.056e-05	-4.429e-05	-5.098e-05	-4.386e-05	-5.129e-05	-3.83e-05	-3.78e-05	-4.029e-05	-5.547e-05	-4.857e-05	-5.289e-05
-0.927	-3.532e-05	-3.068e-05	-3.655e-05	-4.602e-05	-4.08e-05	-4.453e-05	-5.119e-05	-4.404e-05	-5.148e-05	-3.852e-05	-3.806e-05	-4.052e-05	-5.57e-05	-4.883e-05	-5.309e-05
-0.928	-3.543e-05	-3.077e-05	-3.666e-05	-4.625e-05	-4.103e-05	-4.476e-05	-5.139e-05	-4.422e-05	-5.166e-05	-3.873e-05	-3.831e-05	-4.075e-05	-5.593e-05	-4.909e-05	-5.329e-05
-0.929	-3.553e-05	-3.085e-05	-3.676e-05	-4.648e-05	-4.126e-05	-4.5e-05	-5.159e-05	-4.441e-05	-5.185e-05	-3.895e-05	-3.856e-05	-4.098e-05	-5.617e-05	-4.935e-05	-5.349e-05
-0.93	-3.564e-05	-3.094e-05	-3.687e-05	-4.67e-05	-4.149e-05	-4.523e-05	-5.178e-05	-4.458e-05	-5.203e-05	-3.916e-05	-3.881e-05	-4.12e-05	-5.641e-05	-4.962e-05	-5.37e-05
-0.931	-3.574e-05	-3.103e-05	-3.698e-05	-4.693e-05	-4.171e-05	-4.546e-05	-5.198e-05	-4.476e-05	-5.221e-05	-3.938e-05	-3.906e-05	-4.143e-05	-5.665e-05	-4.989e-05	-5.39e-05
-0.932	-3.585e-05	-3.112e-05	-3.709e-05	-4.715e-05	-4.194e-05	-4.569e-05	-5.218e-05	-4.494e-05	-5.24e-05	-3.959e-05	-3.93e-05	-4.165e-05	-5.69e-05	-5.017e-05	-5.411e-05
-0.933	-3.595e-05	-3.121e-05	-3.72e-05	-4.737e-05	-4.216e-05	-4.592e-05	-5.238e-05	-4.512e-05	-5.258e-05	-3.98e-05	-3.954e-05	-4.187e-05	-5.715e-05	-5.045e-05	-5.432e-05
-0.934	-3.606e-05	-3.13e-05	-3.73e-05	-4.759e-05	-4.238e-05	-4.615e-05	-5.257e-05	-4.53e-05	-5.276e-05	-4.001e-05	-3.978e-05	-4.209e-05	-5.74e-05	-5.074e-05	-5.453e-05
-0.935	-3.616e-05	-3.139e-05	-3.741e-05	-4.781e-05	-4.26e-05	-4.637e-05	-5.277e-05	-4.547e-05	-5.294e-05	-4.022e-05	-4.002e-05	-4.231e-05	-5.765e-05	-5.103e-05	-5.475e-05
-0.936	-3.627e-05	-3.148e-05	-3.752e-05	-4.802e-05	-4.281e-05	-4.659e-05	-5.296e-05	-4.565e-05	-5.312e-05	-4.043e-05	-4.025e-05	-4.252e-05	-5.791e-05	-5.132e-05	-5.496e-05
-0.937	-3.638e-05	-3.157e-05	-3.763e-05	-4.824e-05	-4.303e-05	-4.681e-05	-5.316e-05	-4.582e-05	-5.33e-05	-4.063e-05	-4.049e-05	-4.274e-05	-5.817e-05	-5.162e-05	-5.518e-05
-0.938	-3.648e-05	-3.166e-05	-3.774e-05	-4.845e-05	-4.324e-05	-4.703e-05	-5.335e-05	-4.6e-05	-5.348e-05	-4.084e-05	-4.072e-05	-4.295e-05	-5.844e-05	-5.192e-05	-5.54e-05
-0.939	-3.659e-05	-3.175e-05	-3.785e-05	-4.866e-05	-4.345e-05	-4.725e-05	-5.354e-05	-4.617e-05	-5.366e-05	-4.104e-05	-4.095e-05	-4.316e-05	-5.87e-05	-5.222e-05	-5.562e-05
-0.94	-3.67e-05	-3.184e-05	-3.796e-05	-4.887e-05	-4.366e-05	-4.747e-05	-5.374e-05	-4.635e-05	-5.384e-05	-4.125e-05	-4.117e-05	-4.337e-05	-5.897e-05	-5.252e-05	-5.585e-05
-0.941	-3.681e-05	-3.193e-05	-3.808e-05	-4.908e-05	-4.387e-05	-4.768e-05	-5.393e-05	-4.652e-05	-5.402e-05	-4.145e-05	-4.14e-05	-4.358e-05	-5.924e-05	-5.283e-05	-5.607e-05
-0.942	-3.692e-05	-3.202e-05	-3.819e-05	-4.929e-05	-4.408e-05	-4.79e-05	-5.412e-05	-4.669e-05	-5.42e-05	-4.165e-05	-4.162e-05	-4.379e-05	-5.952e-05	-5.313e-05	-5.63e-05
-0.943	-3.703e-05	-3.212e-05	-3.83e-05	-4.95e-05	-4.428e-05	-4.811e-05	-5.431e-05	-4.686e-05	-5.438e-05	-4.186e-05	-4.185e-05	-4.4e-05	-5.98e-05	-5.344e-05	-5.653e-05
-0.944	-3.713e-05	-3.221e-05	-3.841e-05	-4.971e-05	-4.449e-05	-4.832e-05	-5.45e-05	-4.703e-05	-5.456e-05	-4.206e-05	-4.207e-05	-4.421e-05	-6.008e-05	-5.375e-05	-5.676e-05
-0.945	-3.724e-05	-3.23e-05	-3.852e-05	-4.991e-05	-4.469e-05	-4.853e-05	-5.469e-05	-4.721e-05	-5.473e-05	-4.226e-05	-4.229e-05	-4.441e-05	-6.036e-05	-5.406e-05	-5.7e-05
-0.946	-3.735e-05	-3.239e-05	-3.864e-05	-5.011e-05	-4.489e-05	-4.874e-05	-5.488e-05	-4.738e-05	-5.491e-05	-4.246e-05	-4.25e-05	-4.462e-05	-6.065e-05	-5.437e-05	-5.724e-05
-0.947	-3.747e-05	-3.249e-05	-3.875e-05	-5.032e-05	-4.509e-05	-4.895e-05	-5.507e-05	-4.755e-05	-5.509e-05	-4.266e-05	-4.272e-05	-4.483e-05	-6.094e-05	-5.468e-05	-5.748e-05
-0.948	-3.758e-05	-3.258e-05	-3.886e-05	-5.052e-05	-4.529e-05	-4.916e-05	-5.526e-05	-4.772e-05	-5.527e-05	-4.286e-05	-4.294e-05	-4.503e-05	-6.123e-05	-5.498e-05	-5.772e-05
-0.949	-3.769e-05	-3.267e-05	-3.898e-05	-5.072e-05	-4.549e-05	-4.937e-05	-5.545e-05	-4.789e-05	-5.544e-05	-4.306e-05	-4.315e-05	-4.523e-05	-6.152e-05	-5.529e-05	-5.797e-05
-0.95	-3.78e-05	-3.277e-05	-3.909e-05	-5.092e-05	-4.569e-05	-4.957e-05	-5.564e-05	-4.806e-05	-5.562e-05	-4.326e-05	-4.336e-05	-4.544e-05	-6.181e-05	-5.56e-05	-5.822e-05
-0.951	-3.791e-05	-3.286e-05	-3.921e-05	-5.112e-05	-4.589e-05	-4.978e-05	-5.583e-05	-4.822e-05	-5.58e-05	-4.346e-05	-4.357e-05	-4.564e-05	-6.211e-05	-5.59e-05	-5.847e-05
-0.952	-3.802e-05	-3.296e-05	-3.932e-05	-5.132e-05	-4.608e-05	-4.999e-05	-5.602e-05	-4.839e-05	-5.597e-05	-4.366e-05	-4.379e-05	-4.584e-05	-6.24e-05	-5.62e-05	-5.872e-05
-0.953	-3.814e-05	-3.305e-05	-3.944e-05	-5.152e-05	-4.628e-05	-5.019e-05	-5.62e-05	-4.856e-05	-5.615e-05	-4.386e-05	-4.4e-05	-4.604e-05	-6.27e-05	-5.65e-05	-5.897e-05
-0.954	-3.825e-05	-3.315e-05	-3.955e-05	-5.171e-05	-4.647e-05	-5.039e-05	-5.639e-05	-4.873e-05	-5.632e-05	-4.406e-05	-4.421e-05	-4.625e-05	-6.3e-05	-5.68e-05	-5.923e-05
-0.955	-3.836e-05	-3.324e-05	-3.967e-05	-5.191e-05	-4.666e-05	-5.059e-05	-5.658e-05	-4.89e-05	-5.65e-05	-4.426e-05	-4.441e-05	-4.645e-05	-6.329e-05	-5.71e-05	-5.949e-05
-0.956	-3.848e-05	-3.334e-05	-3.979e-05	-5.21e-05	-4.686e-05	-5.08e-05	-5.676e-05	-4.906e-05	-5.667e-05	-4.446e-05	-4.462e-05	-4.665e-05	-6.359e-05	-5.739e-05	-5.975e-05
-0.957	-3.859e-05	-3.343e-05	-3.99e-05	-5.23e-05	-4.705e-05	-5.1e-05	-5.695e-05	-4.923e-05	-5.685e-05	-4.465e-05	-4.483e-05	-4.685e-05	-6.389e-05	-5.768e-05	-6.002e-05
-0.958	-3.871e-05	-3.353e-05	-4.002e-05	-5.249e-05	-4.724e-05	-5.12e-05	-5.714e-05	-4.94e-05	-5.702e-05	-4.485e-05	-4.504e-05	-4.705e-05	-6.419e-05	-5.797e-05	-6.028e-05
-0.959	-3.882e-05	-3.363e-05	-4.014e-05	-5.269e-05	-4.743e-05	-5.14e-05	-5.732e-05	-4.956e-05	-5.72e-05	-4.505e-05	-4.524e-05	-4.725e-05	-6.449e-05	-5.826e-05	-6.055e-05
-0.96	-3.894e-05	-3.373e-05	-4.026e-05	-5.288e-05	-4.762e-05	-5.16e-05	-5.751e-05	-4.973e-05	-5.737e-05	-4.525e-05	-4.545e-05	-4.745e-05	-6.479e-05	-5.855e-05	-6.081e-05
-0.961	-3.906e-05	-3.382e-05	-4.038e-05	-5.307e-05	-4.781e-05	-5.18e-05	-5.769e-05	-4.99e-05	-5.755e-05	-4.545e-05	-4.565e-05	-4.765e-05	-6.509e-05	-5.883e-05	-6.108e-05
-0.962	-3.917e-05	-3.392e-05	-4.05e-05	-5.327e-05	-4.8e-05	-5.199e-05	-5.788e-05	-5.006e-05	-5.772e-05	-4.564e-05	-4.586e-05	-4.784e-05	-6.538e-05	-5.911e-05	-6.135e-05
-0.963	-3.929e-05	-3.402e-05	-4.062e-05	-5.346e-05	-4.819e-05	-5.219e-05	-5.806e-05	-5.023e-05	-5.79e-05	-4.584e-05	-4.606e-05	-4.804e-05	-6.568e-05	-5.939e-05	-6.163e-05
-0.964	-3.941e-05	-3.412e-05	-4.074e-05	-5.365e-05	-4.838e-05	-5.239e-05	-5.825e-05	-5.039e-05	-5.807e-05	-4.604e-05	-4.626e-05	-4.824e-05	-6.597e-05	-5.967e-05	-6.19e-05
-0.965	-3.953e-05	-3.422e-05	-4.086e-05	-5.384e-05	-4.857e-05	-5.259e-05	-5.843e-05	-5.056e-05	-5.825e-05	-4.624e-05	-4.647e-05	-4.844e-05	-6.627e-05	-5.994e-05	-6.217e-05
-0.966	-3.965e-05	-3.432e-05	-4.098e-05	-5.403e-05	-4.875e-05	-5.278e-05	-5.862e-05	-5.072e-05	-5.842e-05	-4.644e-05	-4.667e-05	-4.864e-05	-6.656e-05	-6.021e-05	-6.245e-05
-0.967	-3.976e-05	-3.442e-05	-4.11e-05	-5.422e-05	-4.894e-05	-5.298e-05	-5.88e-05	-5.089e-05	-5.859e-05	-4.663e-05	-4.687e-05	-4.884e-05	-6.685e-05	-6.049e-05	-6.272e-05
-0.968	-3.988e-05	-3.452e-05	-4.122e-05	-5.441e-05	-4.913e-05	-5.317e-05	-5.899e-05	-5.105e-05	-5.877e-05	-4.683e-05	-4.707e-05	-4.903e-05	-6.714e-05	-6.075e-05	-6.3e-05
-0.969	-4e-05	-3.462e-05	-4.135e-05	-5.46e-05	-4.931e-05	-5.337e-05	-5.917e-05	-5.122e-05	-5.894e-05	-4.703e-05	-4.728e-05	-4.923e-05	-6.743e-05	-6.102e-05	-6.328e-05
-0.97	-4.013e-05	-3.472e-05	-4.147e-05	-5.479e-05	-4.95e-05	-5.356e-05	-5.935e-05	-5.138e-05	-5.911e-05	-4.723e-05	-4.748e-05	-4.943e-05	-6.772e-05	-6.129e-05	-6.355e-05
-0.971	-4.025e-05	-3.482e-05	-4.159e-05	-5.498e-05	-4.968e-05	-5.376e-05	-5.954e-05	-5.154e-05	-5.929e-05	-4.742e-05	-4.768e-05	-4.963e-05	-6.8e-05	-6.155e-05	-6.383e-05
-0.972	-4.037e-05	-3.493e-05	-4.172e-05	-5.516e-05	-4.987e-05	-5.395e-05	-5.972e-05	-5.171e-05	-5.946e-05	-4.762e-05	-4.788e-05	-4.982e-05	-6.828e-05	-6.181e-05	-6.41e-05
-0.973	-4.049e-05	-3.503e-05	-4.184e-05	-5.535e-05	-5.005e-05	-5.414e-05	-5.991e-05	-5.187e-05	-5.964e-05	-4.782e-05	-4.808e-05	-5.002e-05	-6.857e-05	-6.207e-05	-6.438e-05
-0.974	-4.061e-05	-3.513e-05	-4.197e-05	-5.554e-05	-5.024e-05	-5.434e-05	-6.009e-05	-5.203e-05	-5.981e-05	-4.802e-05	-4.828e-05	-5.022e-05	-6.885e-05	-6.233e-05	-6.466e-05
-0.975	-4.074e-05	-3.524e-05	-4.209e-05	-5.573e-05	-5.042e-05	-5.453e-05	-6.027e-05	-5.22e-05	-5.998e-05	-4.822e-05	-4.848e-05	-5.042e-05	-6.913e-05	-6.259e-05	-6.493e-05
-0.976	-4.086e-05	-3.534e-05	-4.222e-05	-5.591e-05	-5.061e-05	-5.472e-05	-6.046e-05	-5.236e-05	-6.016e-05	-4.841e-05	-4.868e-05	-5.061e-05	-6.94e-05	-6.284e-05	-6.521e-05
-0.977	-4.099e-05	-3.544e-05	-4.235e-05	-5.61e-05	-5.079e-05	-5.492e-05	-6.064e-05	-5.252e-05	-6.033e-05	-4.861e-05	-4.888e-05	-5.081e-05	-6.968e-05	-6.31e-05	-6.548e-05
-0.978	-4.111e-05	-3.555e-05	-4.247e-05	-5.629e-05	-5.098e-05	-5.511e-05	-6.082e-05	-5.269e-05	-6.05e-05	-4.881e-05	-4.908e-05	-5.101e-05	-6.995e-05	-6.335e-05	-6.576e-05
-0.979	-4.124e-05	-3.565e-05	-4.26e-05	-5.647e-05	-5.116e-05	-5.53e-05	-6.1e-05	-5.285e-05	-6.068e-05	-4.901e-05	-4.927e-05	-5.12e-05	-7.023e-05	-6.36e-05	-6.603e-05
-0.98	-4.136e-05	-3.576e-05	-4.273e-05	-5.666e-05	-5.134e-05	-5.549e-05	-6.119e-05	-5.301e-05	-6.085e-05	-4.921e-05	-4.947e-05	-5.14e-05	-7.05e-05	-6.385e-05	-6.631e-05
-0.981	-4.149e-05	-3.587e-05	-4.286e-05	-5.685e-05	-5.153e-05	-5.568e-05	-6.137e-05	-5.317e-05	-6.102e-05	-4.941e-05	-4.967e-05	-5.16e-05	-7.077e-05	-6.41e-05	-6.658e-05
-0.982	-4.162e-05	-3.597e-05	-4.299e-05	-5.703e-05	-5.171e-05	-5.587e-05	-6.155e-05	-5.334e-05	-6.12e-05	-4.961e-05	-4.987e-05	-5.179e-05	-7.103e-05	-6.435e-05	-6.685e-05
-0.983	-4.174e-05	-3.608e-05	-4.312e-05	-5.722e-05	-5.189e-05	-5.607e-05	-6.173e-05	-5.35e-05	-6.137e-05	-4.98e-05	-5.007e-05	-5.199e-05	-7.13e-05	-6.46e-05	-6.713e-05
-0.984	-4.187e-05	-3.619e-05	-4.325e-05	-5.74e-05	-5.208e-05	-5.626e-05	-6.192e-05	-5.366e-05	-6.154e-05	-5e-05	-5.027e-05	-5.219e-05	-7.156e-05	-6.484e-05	-6.74e-05
-0.985	-4.2e-05	-3.63e-05	-4.338e-05	-5.759e-05	-5.226e-05	-5.645e-05	-6.21e-05	-5.382e-05	-6.171e-05	-5.02e-05	-5.047e-05	-5.239e-05	-7.183e-05	-6.509e-05	-6.767e-05
-0.986	-4.213e-05	-3.641e-05	-4.351e-05	-5.778e-05	-5.244e-05	-5.664e-05	-6.228e-05	-5.398e-05	-6.189e-05	-5.04e-05	-5.066e-05	-5.258e-05	-7.209e-05	-6.533e-05	-6.794e-05
-0.987	-4.226e-05	-3.652e-05	-4.364e-05	-5.796e-05	-5.262e-05	-5.683e-05	-6.246e-05	-5.415e-05	-6.206e-05	-5.06e-05	-5.086e-05	-5.278e-05	-7.235e-05	-6.558e-05	-6.821e-05
-0.988	-4.239e-05	-3.663e-05	-4.378e-05	-5.814e-05	-5.28e-05	-5.702e-05	-6.264e-05	-5.431e-05	-6.223e-05	-5.08e-05	-5.106e-05	-5.298e-05	-7.261e-05	-6.582e-05	-6.847e-05
-0.989	-4.252e-05	-3.674e-05	-4.391e-05	-5.833e-05	-5.299e-05	-5.721e-05	-6.282e-05	-5.447e-05	-6.241e-05	-5.1e-05	-5.126e-05	-5.317e-05	-7.287e-05	-6.606e-05	-6.874e-05
-0.99	-4.265e-05	-3.685e-05	-4.404e-05	-5.851e-05	-5.317e-05	-5.74e-05	-6.301e-05	-5.463e-05	-6.258e-05	-5.12e-05	-5.146e-05	-5.337e-05	-7.313e-05	-6.63e-05	-6.901e-05
-0.991	-4.278e-05	-3.696e-05	-4.418e-05	-5.87e-05	-5.335e-05	-5.759e-05	-6.319e-05	-5.479e-05	-6.275e-05	-5.14e-05	-5.166e-05	-5.357e-05	-7.338e-05	-6.654e-05	-6.927e-05
-0.992	-4.292e-05	-3.707e-05	-4.431e-05	-5.888e-05	-5.353e-05	-5.778e-05	-6.337e-05	-5.495e-05	-6.292e-05	-5.16e-05	-5.185e-05	-5.377e-05	-7.364e-05	-6.678e-05	-6.954e-05
-0.993	-4.305e-05	-3.718e-05	-4.445e-05	-5.907e-05	-5.371e-05	-5.797e-05	-6.355e-05	-5.511e-05	-6.309e-05	-5.18e-05	-5.205e-05	-5.396e-05	-7.389e-05	-6.702e-05	-6.98e-05
-0.994	-4.318e-05	-3.729e-05	-4.459e-05	-5.925e-05	-5.389e-05	-5.816e-05	-6.373e-05	-5.527e-05	-6.327e-05	-5.2e-05	-5.225e-05	-5.416e-05	-7.414e-05	-6.726e-05	-7.006e-05
-0.995	-4.332e-05	-3.741e-05	-4.472e-05	-5.943e-05	-5.407e-05	-5.835e-05	-6.391e-05	-5.543e-05	-6.344e-05	-5.22e-05	-5.245e-05	-5.436e-05	-7.439e-05	-6.749e-05	-7.033e-05
-0.996	-4.345e-05	-3.752e-05	-4.486e-05	-5.962e-05	-5.426e-05	-5.853e-05	-6.409e-05	-5.559e-05	-6.361e-05	-5.24e-05	-5.264e-05	-5.456e-05	-7.464e-05	-6.773e-05	-7.059e-05
-0.997	-4.359e-05	-3.764e-05	-4.5e-05	-5.98e-05	-5.444e-05	-5.872e-05	-6.427e-05	-5.575e-05	-6.378e-05	-5.26e-05	-5.284e-05	-5.475e-05	-7.489e-05	-6.796e-05	-7.085e-05
-0.998	-4.373e-05	-3.775e-05	-4.514e-05	-5.998e-05	-5.462e-05	-5.891e-05	-6.445e-05	-5.591e-05	-6.395e-05	-5.28e-05	-5.304e-05	-5.495e-05	-7.514e-05	-6.82e-05	-7.111e-05
-0.999	-4.386e-05	-3.787e-05	-4.528e-05	-6.017e-05	-5.48e-05	-5.91e-05	-6.463e-05	-5.607e-05	-6.413e-05	-5.3e-05	-5.324e-05	-5.515e-05	-7.539e-05	-6.843e-05	-7.137e-05
-1	-4.4e-05	-3.798e-05	-4.542e-05	-6.035e-05	-5.498e-05	-5.929e-05	-6.481e-05	-5.623e-05	-6.43e-05	-5.32e-05	-5.344e-05	-5.535e-05	-7.563e-05	-6.866e-05	-7.162e-05
-1.001	-4.414e-05	-3.81e-05	-4.556e-05	-6.053e-05	-5.516e-05	-5.947e-05	-6.499e-05	-5.639e-05	-6.447e-05	-5.34e-05	-5.363e-05	-5.554e-05	-7.588e-05	-6.89e-05	-7.188e-05
-1.002	-4.428e-05	-3.821e-05	-4.57e-05	-6.071e-05	-5.534e-05	-5.966e-05	-6.517e-05	-5.655e-05	-6.464e-05	-5.36e-05	-5.383e-05	-5.574e-05	-7.612e-05	-6.913e-05	-7.214e-05
-1.003	-4.441e-05	-3.833e-05	-4.584e-05	-6.089e-05	-5.551e-05	-5.985e-05	-6.535e-05	-5.671e-05	-6.481e-05	-5.38e-05	-5.403e-05	-5.594e-05	-7.636e-05	-6.936e-05	-7.239e-05
-1.004	-4.455e-05	-3.845e-05	-4.598e-05	-6.108e-05	-5.569e-05	-6.004e-05	-6.553e-05	-5.686e-05	-6.498e-05	-5.4e-05	-5.423e-05	-5.614e-05	-7.661e-05	-6.959e-05	-7.265e-05
-1.005	-4.469e-05	-3.857e-05	-4.612e-05	-6.126e-05	-5.587e-05	-6.022e-05	-6.571e-05	-5.702e-05	-6.515e-05	-5.42e-05	-5.442e-05	-5.633e-05	-7.685e-05	-6.982e-05	-7.29e-05
-1.006	-4.483e-05	-3.869e-05	-4.627e-05	-6.144e-05	-5.605e-05	-6.041e-05	-6.588e-05	-5.718e-05	-6.532e-05	-5.44e-05	-5.462e-05	-5.653e-05	-7.709e-05	-7.005e-05	-7.315e-05
-1.007	-4.498e-05	-3.881e-05	-4.641e-05	-6.162e-05	-5.623e-05	-6.06e-05	-6.606e-05	-5.734e-05	-6.549e-05	-5.46e-05	-5.482e-05	-5.673e-05	-7.733e-05	-7.028e-05	-7.34e-05
-1.008	-4.512e-05	-3.893e-05	-4.655e-05	-6.18e-05	-5.641e-05	-6.078e-05	-6.624e-05	-5.75e-05	-6.566e-05	-5.48e-05	-5.501e-05	-5.693e-05	-7.757e-05	-7.051e-05	-7.365e-05
-1.009	-4.526e-05	-3.905e-05	-4.67e-05	-6.198e-05	-5.659e-05	-6.097e-05	-6.642e-05	-5.765e-05	-6.583e-05	-5.5e-05	-5.521e-05	-5.712e-05	-7.78e-05	-7.074e-05	-7.391e-05
-1.01	-4.54e-05	-3.917e-05	-4.684e-05	-6.216e-05	-5.676e-05	-6.115e-05	-6.66e-05	-5.781e-05	-6.6e-05	-5.52e-05	-5.541e-05	-5.732e-05	-7.804e-05	-7.096e-05	-7.415e-05
-1.011	-4.555e-05	-3.929e-05	-4.699e-05	-6.234e-05	-5.694e-05	-6.134e-05	-6.677e-05	-5.797e-05	-6.617e-05	-5.54e-05	-5.56e-05	-5.752e-05	-7.828e-05	-7.119e-05	-7.44e-05
-1.012	-4.569e-05	-3.941e-05	-4.714e-05	-6.252e-05	-5.712e-05	-6.152e-05	-6.695e-05	-5.812e-05	-6.634e-05	-5.56e-05	-5.58e-05	-5.771e-05	-7.851e-05	-7.142e-05	-7.465e-05
-1.013	-4.583e-05	-3.953e-05	-4.728e-05	-6.27e-05	-5.729e-05	-6.171e-05	-6.713e-05	-5.828e-05	-6.651e-05	-5.579e-05	-5.599e-05	-5.791e-05	-7.875e-05	-7.164e-05	-7.49e-05
-1.014	-4.598e-05	-3.966e-05	-4.743e-05	-6.287e-05	-5.747e-05	-6.189e-05	-6.73e-05	-5.843e-05	-6.668e-05	-5.599e-05	-5.619e-05	-5.811e-05	-7.898e-05	-7.187e-05	-7.514e-05
-1.015	-4.612e-05	-3.978e-05	-4.758e-05	-6.305e-05	-5.765e-05	-6.207e-05	-6.748e-05	-5.859e-05	-6.685e-05	-5.619e-05	-5.638e-05	-5.83e-05	-7.922e-05	-7.209e-05	-7.539e-05
-1.016	-4.627e-05	-3.99e-05	-4.773e-05	-6.323e-05	-5.782e-05	-6.226e-05	-6.766e-05	-5.875e-05	-6.702e-05	-5.639e-05	-5.658e-05	-5.85e-05	-7.945e-05	-7.232e-05	-7.563e-05
-1.017	-4.642e-05	-4.003e-05	-4.788e-05	-6.341e-05	-5.8e-05	-6.244e-05	-6.783e-05	-5.89e-05	-6.718e-05	-5.659e-05	-5.677e-05	-5.87e-05	-7.968e-05	-7.254e-05	-7.588e-05
-1.018	-4.656e-05	-4.015e-05	-4.803e-05	-6.358e-05	-5.817e-05	-6.262e-05	-6.801e-05	-5.906e-05	-6.735e-05	-5.679e-05	-5.697e-05	-5.889e-05	-7.991e-05	-7.277e-05	-7.612e-05
-1.019	-4.671e-05	-4.028e-05	-4.818e-05	-6.376e-05	-5.835e-05	-6.281e-05	-6.818e-05	-5.921e-05	-6.752e-05	-5.699e-05	-5.716e-05	-5.909e-05	-8.015e-05	-7.299e-05	-7.636e-05
-1.02	-4.686e-05	-4.04e-05	-4.833e-05	-6.394e-05	-5.852e-05	-6.299e-05	-6.836e-05	-5.936e-05	-6.769e-05	-5.718e-05	-5.735e-05	-5.928e-05	-8.038e-05	-7.321e-05	-7.661e-05
-1.021	-4.701e-05	-4.053e-05	-4.848e-05	-6.411e-05	-5.87e-05	-6.317e-05	-6.853e-05	-5.952e-05	-6.786e-05	-5.738e-05	-5.755e-05	-5.948e-05	-8.061e-05	-7.343e-05	-7.685e-05
-1.022	-4.716e-05	-4.066e-05	-4.863e-05	-6.429e-05	-5.887e-05	-6.335e-05	-6.871e-05	-5.967e-05	-6.802e-05	-5.758e-05	-5.774e-05	-5.967e-05	-8.083e-05	-7.365e-05	-7.709e-05
-1.023	-4.731e-05	-4.078e-05	-4.878e-05	-6.446e-05	-5.905e-05	-6.353e-05	-6.888e-05	-5.983e-05	-6.819e-05	-5.777e-05	-5.793e-05	-5.986e-05	-8.106e-05	-7.387e-05	-7.733e-05
-1.024	-4.746e-05	-4.091e-05	-4.894e-05	-6.464e-05	-5.922e-05	-6.371e-05	-6.905e-05	-5.998e-05	-6.836e-05	-5.797e-05	-5.812e-05	-6.006e-05	-8.129e-05	-7.409e-05	-7.757e-05
-1.025	-4.761e-05	-4.104e-05	-4.909e-05	-6.481e-05	-5.939e-05	-6.389e-05	-6.923e-05	-6.013e-05	-6.852e-05	-5.817e-05	-5.831e-05	-6.025e-05	-8.152e-05	-7.431e-05	-7.781e-05
-1.026	-4.776e-05	-4.117e-05	-4.924e-05	-6.499e-05	-5.956e-05	-6.407e-05	-6.94e-05	-6.028e-05	-6.869e-05	-5.836e-05	-5.85e-05	-6.044e-05	-8.174e-05	-7.453e-05	-7.804e-05
-1.027	-4.791e-05	-4.13e-05	-4.94e-05	-6.516e-05	-5.974e-05	-6.425e-05	-6.957e-05	-6.044e-05	-6.886e-05	-5.856e-05	-5.869e-05	-6.064e-05	-8.197e-05	-7.475e-05	-7.828e-05
-1.028	-4.806e-05	-4.142e-05	-4.955e-05	-6.533e-05	-5.991e-05	-6.443e-05	-6.975e-05	-6.059e-05	-6.902e-05	-5.875e-05	-5.888e-05	-6.083e-05	-8.219e-05	-7.497e-05	-7.852e-05
-1.029	-4.821e-05	-4.155e-05	-4.971e-05	-6.551e-05	-6.008e-05	-6.461e-05	-6.992e-05	-6.074e-05	-6.919e-05	-5.895e-05	-5.907e-05	-6.102e-05	-8.242e-05	-7.519e-05	-7.876e-05
-1.03	-4.836e-05	-4.168e-05	-4.986e-05	-6.568e-05	-6.025e-05	-6.479e-05	-7.009e-05	-6.089e-05	-6.936e-05	-5.914e-05	-5.926e-05	-6.121e-05	-8.264e-05	-7.54e-05	-7.899e-05
-1.031	-4.852e-05	-4.181e-05	-5.002e-05	-6.585e-05	-6.042e-05	-6.497e-05	-7.026e-05	-6.104e-05	-6.952e-05	-5.934e-05	-5.945e-05	-6.14e-05	-8.287e-05	-7.562e-05	-7.923e-05
-1.032	-4.867e-05	-4.194e-05	-5.017e-05	-6.602e-05	-6.059e-05	-6.515e-05	-7.043e-05	-6.119e-05	-6.969e-05	-5.953e-05	-5.964e-05	-6.159e-05	-8.309e-05	-7.583e-05	-7.946e-05
-1.033	-4.882e-05	-4.208e-05	-5.033e-05	-6.619e-05	-6.076e-05	-6.533e-05	-7.06e-05	-6.134e-05	-6.985e-05	-5.972e-05	-5.983e-05	-6.178e-05	-8.331e-05	-7.605e-05	-7.969e-05
-1.034	-4.898e-05	-4.221e-05	-5.049e-05	-6.636e-05	-6.093e-05	-6.55e-05	-7.077e-05	-6.149e-05	-7.002e-05	-5.991e-05	-6.001e-05	-6.197e-05	-8.353e-05	-7.626e-05	-7.993e-05
-1.035	-4.913e-05	-4.234e-05	-5.065e-05	-6.653e-05	-6.11e-05	-6.568e-05	-7.095e-05	-6.164e-05	-7.018e-05	-6.011e-05	-6.02e-05	-6.216e-05	-8.375e-05	-7.648e-05	-8.016e-05
-1.036	-4.929e-05	-4.247e-05	-5.08e-05	-6.67e-05	-6.127e-05	-6.586e-05	-7.112e-05	-6.179e-05	-7.035e-05	-6.03e-05	-6.038e-05	-6.235e-05	-8.397e-05	-7.669e-05	-8.039e-05
-1.037	-4.944e-05	-4.26e-05	-5.096e-05	-6.687e-05	-6.143e-05	-6.603e-05	-7.129e-05	-6.194e-05	-7.051e-05	-6.049e-05	-6.057e-05	-6.254e-05	-8.419e-05	-7.69e-05	-8.062e-05
-1.038	-4.96e-05	-4.274e-05	-5.112e-05	-6.704e-05	-6.16e-05	-6.621e-05	-7.146e-05	-6.209e-05	-7.068e-05	-6.068e-05	-6.075e-05	-6.272e-05	-8.441e-05	-7.712e-05	-8.086e-05
-1.039	-4.976e-05	-4.287e-05	-5.128e-05	-6.721e-05	-6.177e-05	-6.639e-05	-7.162e-05	-6.224e-05	-7.084e-05	-6.087e-05	-6.094e-05	-6.291e-05	-8.463e-05	-7.733e-05	-8.109e-05
-1.04	-4.991e-05	-4.3e-05	-5.144e-05	-6.738e-05	-6.194e-05	-6.656e-05	-7.179e-05	-6.239e-05	-7.101e-05	-6.106e-05	-6.112e-05	-6.31e-05	-8.485e-05	-7.754e-05	-8.132e-05
-1.041	-5.007e-05	-4.314e-05	-5.16e-05	-6.755e-05	-6.21e-05	-6.674e-05	-7.196e-05	-6.254e-05	-7.117e-05	-6.125e-05	-6.13e-05	-6.328e-05	-8.507e-05	-7.775e-05	-8.155e-05
-1.042	-5.023e-05	-4.327e-05	-5.176e-05	-6.772e-05	-6.227e-05	-6.691e-05	-7.213e-05	-6.269e-05	-7.133e-05	-6.144e-05	-6.148e-05	-6.347e-05	-8.528e-05	-7.796e-05	-8.177e-05
-1.043	-5.038e-05	-4.341e-05	-5.192e-05	-6.788e-05	-6.244e-05	-6.709e-05	-7.23e-05	-6.284e-05	-7.15e-05	-6.162e-05	-6.166e-05	-6.365e-05	-8.55e-05	-7.817e-05	-8.2e-05
-1.044	-5.054e-05	-4.354e-05	-5.208e-05	-6.805e-05	-6.26e-05	-6.726e-05	-7.247e-05	-6.298e-05	-7.166e-05	-6.181e-05	-6.184e-05	-6.384e-05	-8.571e-05	-7.837e-05	-8.223e-05
-1.045	-5.07e-05	-4.368e-05	-5.224e-05	-6.822e-05	-6.277e-05	-6.743e-05	-7.263e-05	-6.313e-05	-7.182e-05	-6.2e-05	-6.202e-05	-6.402e-05	-8.593e-05	-7.858e-05	-8.246e-05
-1.046	-5.086e-05	-4.381e-05	-5.24e-05	-6.838e-05	-6.293e-05	-6.761e-05	-7.28e-05	-6.328e-05	-7.199e-05	-6.219e-05	-6.22e-05	-6.42e-05	-8.614e-05	-7.879e-05	-8.268e-05
-1.047	-5.101e-05	-4.395e-05	-5.257e-05	-6.855e-05	-6.309e-05	-6.778e-05	-7.297e-05	-6.343e-05	-7.215e-05	-6.237e-05	-6.238e-05	-6.439e-05	-8.636e-05	-7.9e-05	-8.291e-05
-1.048	-5.117e-05	-4.408e-05	-5.273e-05	-6.871e-05	-6.326e-05	-6.795e-05	-7.314e-05	-6.357e-05	-7.231e-05	-6.256e-05	-6.256e-05	-6.457e-05	-8.657e-05	-7.92e-05	-8.314e-05
-1.049	-5.133e-05	-4.422e-05	-5.289e-05	-6.888e-05	-6.342e-05	-6.812e-05	-7.33e-05	-6.372e-05	-7.248e-05	-6.274e-05	-6.274e-05	-6.475e-05	-8.678e-05	-7.941e-05	-8.336e-05
-1.05	-5.149e-05	-4.435e-05	-5.305e-05	-6.904e-05	-6.359e-05	-6.83e-05	-7.347e-05	-6.387e-05	-7.264e-05	-6.293e-05	-6.292e-05	-6.493e-05	-8.699e-05	-7.961e-05	-8.358e-05
-1.051	-5.165e-05	-4.449e-05	-5.321e-05	-6.921e-05	-6.375e-05	-6.847e-05	-7.363e-05	-6.401e-05	-7.28e-05	-6.311e-05	-6.309e-05	-6.511e-05	-8.721e-05	-7.982e-05	-8.381e-05
-1.052	-5.181e-05	-4.463e-05	-5.338e-05	-6.937e-05	-6.391e-05	-6.864e-05	-7.38e-05	-6.416e-05	-7.297e-05	-6.33e-05	-6.327e-05	-6.53e-05	-8.742e-05	-8.002e-05	-8.403e-05
-1.053	-5.197e-05	-4.476e-05	-5.354e-05	-6.953e-05	-6.407e-05	-6.881e-05	-7.397e-05	-6.43e-05	-7.313e-05	-6.348e-05	-6.344e-05	-6.548e-05	-8.763e-05	-8.022e-05	-8.425e-05
-1.054	-5.213e-05	-4.49e-05	-5.37e-05	-6.97e-05	-6.423e-05	-6.898e-05	-7.413e-05	-6.445e-05	-7.329e-05	-6.366e-05	-6.362e-05	-6.566e-05	-8.784e-05	-8.042e-05	-8.448e-05
-1.055	-5.229e-05	-4.504e-05	-5.387e-05	-6.986e-05	-6.44e-05	-6.915e-05	-7.43e-05	-6.459e-05	-7.345e-05	-6.384e-05	-6.379e-05	-6.583e-05	-8.804e-05	-8.063e-05	-8.47e-05
-1.056	-5.245e-05	-4.517e-05	-5.403e-05	-7.002e-05	-6.456e-05	-6.932e-05	-7.446e-05	-6.474e-05	-7.362e-05	-6.403e-05	-6.396e-05	-6.601e-05	-8.825e-05	-8.083e-05	-8.492e-05
-1.057	-5.261e-05	-4.531e-05	-5.419e-05	-7.018e-05	-6.472e-05	-6.949e-05	-7.462e-05	-6.488e-05	-7.378e-05	-6.421e-05	-6.414e-05	-6.619e-05	-8.846e-05	-8.103e-05	-8.514e-05
-1.058	-5.277e-05	-4.545e-05	-5.436e-05	-7.035e-05	-6.488e-05	-6.966e-05	-7.479e-05	-6.503e-05	-7.394e-05	-6.439e-05	-6.431e-05	-6.637e-05	-8.867e-05	-8.123e-05	-8.536e-05
-1.059	-5.293e-05	-4.559e-05	-5.452e-05	-7.051e-05	-6.504e-05	-6.983e-05	-7.495e-05	-6.517e-05	-7.41e-05	-6.457e-05	-6.448e-05	-6.655e-05	-8.887e-05	-8.143e-05	-8.558e-05
-1.06	-5.309e-05	-4.572e-05	-5.468e-05	-7.067e-05	-6.52e-05	-7e-05	-7.512e-05	-6.532e-05	-7.426e-05	-6.475e-05	-6.465e-05	-6.672e-05	-8.908e-05	-8.163e-05	-8.58e-05
-1.061	-5.325e-05	-4.586e-05	-5.485e-05	-7.083e-05	-6.536e-05	-7.017e-05	-7.528e-05	-6.546e-05	-7.443e-05	-6.493e-05	-6.482e-05	-6.69e-05	-8.929e-05	-8.182e-05	-8.602e-05
-1.062	-5.341e-05	-4.6e-05	-5.501e-05	-7.099e-05	-6.551e-05	-7.034e-05	-7.544e-05	-6.561e-05	-7.459e-05	-6.511e-05	-6.499e-05	-6.708e-05	-8.949e-05	-8.202e-05	-8.623e-05
-1.063	-5.357e-05	-4.614e-05	-5.518e-05	-7.115e-05	-6.567e-05	-7.051e-05	-7.56e-05	-6.575e-05	-7.475e-05	-6.529e-05	-6.516e-05	-6.725e-05	-8.969e-05	-8.222e-05	-8.645e-05
-1.064	-5.373e-05	-4.627e-05	-5.534e-05	-7.131e-05	-6.583e-05	-7.068e-05	-7.577e-05	-6.589e-05	-7.491e-05	-6.547e-05	-6.533e-05	-6.743e-05	-8.99e-05	-8.242e-05	-8.667e-05
-1.065	-5.389e-05	-4.641e-05	-5.55e-05	-7.147e-05	-6.599e-05	-7.085e-05	-7.593e-05	-6.604e-05	-7.507e-05	-6.565e-05	-6.55e-05	-6.76e-05	-9.01e-05	-8.261e-05	-8.689e-05
-1.066	-5.405e-05	-4.655e-05	-5.567e-05	-7.163e-05	-6.615e-05	-7.101e-05	-7.609e-05	-6.618e-05	-7.524e-05	-6.582e-05	-6.567e-05	-6.778e-05	-9.03e-05	-8.281e-05	-8.71e-05
-1.067	-5.422e-05	-4.669e-05	-5.583e-05	-7.179e-05	-6.63e-05	-7.118e-05	-7.625e-05	-6.633e-05	-7.54e-05	-6.6e-05	-6.584e-05	-6.795e-05	-9.051e-05	-8.3e-05	-8.732e-05
-1.068	-5.438e-05	-4.682e-05	-5.6e-05	-7.195e-05	-6.646e-05	-7.135e-05	-7.642e-05	-6.647e-05	-7.556e-05	-6.618e-05	-6.601e-05	-6.813e-05	-9.071e-05	-8.32e-05	-8.753e-05
-1.069	-5.454e-05	-4.696e-05	-5.616e-05	-7.211e-05	-6.662e-05	-7.152e-05	-7.658e-05	-6.661e-05	-7.572e-05	-6.636e-05	-6.617e-05	-6.83e-05	-9.091e-05	-8.339e-05	-8.775e-05
-1.07	-5.47e-05	-4.71e-05	-5.632e-05	-7.226e-05	-6.677e-05	-7.168e-05	-7.674e-05	-6.676e-05	-7.588e-05	-6.653e-05	-6.634e-05	-6.847e-05	-9.111e-05	-8.358e-05	-8.796e-05
-1.071	-5.486e-05	-4.724e-05	-5.649e-05	-7.242e-05	-6.693e-05	-7.185e-05	-7.69e-05	-6.69e-05	-7.605e-05	-6.671e-05	-6.651e-05	-6.865e-05	-9.131e-05	-8.377e-05	-8.817e-05
-1.072	-5.502e-05	-4.738e-05	-5.665e-05	-7.258e-05	-6.709e-05	-7.202e-05	-7.706e-05	-6.704e-05	-7.621e-05	-6.689e-05	-6.667e-05	-6.882e-05	-9.151e-05	-8.397e-05	-8.839e-05
-1.073	-5.518e-05	-4.751e-05	-5.682e-05	-7.274e-05	-6.724e-05	-7.219e-05	-7.722e-05	-6.718e-05	-7.637e-05	-6.706e-05	-6.684e-05	-6.899e-05	-9.171e-05	-8.416e-05	-8.86e-05
-1.074	-5.534e-05	-4.765e-05	-5.698e-05	-7.29e-05	-6.74e-05	-7.235e-05	-7.738e-05	-6.733e-05	-7.653e-05	-6.724e-05	-6.7e-05	-6.916e-05	-9.19e-05	-8.435e-05	-8.881e-05
-1.075	-5.55e-05	-4.779e-05	-5.714e-05	-7.305e-05	-6.755e-05	-7.252e-05	-7.754e-05	-6.747e-05	-7.669e-05	-6.741e-05	-6.717e-05	-6.934e-05	-9.21e-05	-8.454e-05	-8.902e-05
-1.076	-5.566e-05	-4.793e-05	-5.731e-05	-7.321e-05	-6.771e-05	-7.269e-05	-7.77e-05	-6.761e-05	-7.685e-05	-6.759e-05	-6.733e-05	-6.951e-05	-9.23e-05	-8.473e-05	-8.923e-05
-1.077	-5.582e-05	-4.806e-05	-5.747e-05	-7.337e-05	-6.786e-05	-7.285e-05	-7.786e-05	-6.776e-05	-7.702e-05	-6.776e-05	-6.75e-05	-6.968e-05	-9.25e-05	-8.492e-05	-8.944e-05
-1.078	-5.598e-05	-4.82e-05	-5.763e-05	-7.352e-05	-6.802e-05	-7.302e-05	-7.802e-05	-6.79e-05	-7.718e-05	-6.794e-05	-6.766e-05	-6.985e-05	-9.269e-05	-8.511e-05	-8.965e-05
-1.079	-5.614e-05	-4.834e-05	-5.78e-05	-7.368e-05	-6.817e-05	-7.318e-05	-7.818e-05	-6.804e-05	-7.734e-05	-6.811e-05	-6.782e-05	-7.002e-05	-9.289e-05	-8.53e-05	-8.986e-05
-1.08	-5.63e-05	-4.848e-05	-5.796e-05	-7.384e-05	-6.833e-05	-7.335e-05	-7.834e-05	-6.818e-05	-7.75e-05	-6.829e-05	-6.799e-05	-7.019e-05	-9.308e-05	-8.549e-05	-9.007e-05
-1.081	-5.646e-05	-4.861e-05	-5.812e-05	-7.399e-05	-6.848e-05	-7.352e-05	-7.85e-05	-6.832e-05	-7.766e-05	-6.846e-05	-6.815e-05	-7.036e-05	-9.328e-05	-8.567e-05	-9.028e-05
-1.082	-5.662e-05	-4.875e-05	-5.829e-05	-7.415e-05	-6.864e-05	-7.368e-05	-7.866e-05	-6.847e-05	-7.783e-05	-6.863e-05	-6.831e-05	-7.053e-05	-9.347e-05	-8.586e-05	-9.049e-05
-1.083	-5.678e-05	-4.889e-05	-5.845e-05	-7.431e-05	-6.879e-05	-7.385e-05	-7.882e-05	-6.861e-05	-7.799e-05	-6.881e-05	-6.848e-05	-7.07e-05	-9.367e-05	-8.605e-05	-9.07e-05
-1.084	-5.694e-05	-4.902e-05	-5.861e-05	-7.446e-05	-6.894e-05	-7.401e-05	-7.898e-05	-6.875e-05	-7.815e-05	-6.898e-05	-6.864e-05	-7.087e-05	-9.386e-05	-8.623e-05	-9.09e-05
-1.085	-5.71e-05	-4.916e-05	-5.877e-05	-7.462e-05	-6.91e-05	-7.418e-05	-7.914e-05	-6.889e-05	-7.831e-05	-6.915e-05	-6.88e-05	-7.104e-05	-9.405e-05	-8.642e-05	-9.111e-05
-1.086	-5.726e-05	-4.929e-05	-5.894e-05	-7.477e-05	-6.925e-05	-7.434e-05	-7.93e-05	-6.903e-05	-7.847e-05	-6.933e-05	-6.896e-05	-7.121e-05	-9.425e-05	-8.661e-05	-9.132e-05
-1.087	-5.742e-05	-4.943e-05	-5.91e-05	-7.493e-05	-6.94e-05	-7.451e-05	-7.946e-05	-6.918e-05	-7.864e-05	-6.95e-05	-6.912e-05	-7.138e-05	-9.444e-05	-8.679e-05	-9.153e-05
-1.088	-5.758e-05	-4.957e-05	-5.926e-05	-7.509e-05	-6.956e-05	-7.468e-05	-7.962e-05	-6.932e-05	-7.88e-05	-6.967e-05	-6.928e-05	-7.155e-05	-9.463e-05	-8.698e-05	-9.173e-05
-1.089	-5.774e-05	-4.97e-05	-5.942e-05	-7.524e-05	-6.971e-05	-7.484e-05	-7.978e-05	-6.946e-05	-7.896e-05	-6.984e-05	-6.944e-05	-7.172e-05	-9.482e-05	-8.716e-05	-9.194e-05
-1.09	-5.789e-05	-4.984e-05	-5.958e-05	-7.54e-05	-6.986e-05	-7.501e-05	-7.994e-05	-6.96e-05	-7.912e-05	-7.002e-05	-6.96e-05	-7.189e-05	-9.501e-05	-8.735e-05	-9.214e-05
-1.091	-5.805e-05	-4.997e-05	-5.975e-05	-7.555e-05	-7.001e-05	-7.517e-05	-8.01e-05	-6.974e-05	-7.929e-05	-7.019e-05	-6.977e-05	-7.206e-05	-9.521e-05	-8.753e-05	-9.235e-05
-1.092	-5.821e-05	-5.011e-05	-5.991e-05	-7.571e-05	-7.017e-05	-7.534e-05	-8.025e-05	-6.988e-05	-7.945e-05	-7.036e-05	-6.993e-05	-7.222e-05	-9.54e-05	-8.771e-05	-9.255e-05
-1.093	-5.837e-05	-5.024e-05	-6.007e-05	-7.586e-05	-7.032e-05	-7.55e-05	-8.041e-05	-7.002e-05	-7.961e-05	-7.053e-05	-7.009e-05	-7.239e-05	-9.559e-05	-8.79e-05	-9.276e-05
-1.094	-5.853e-05	-5.038e-05	-6.023e-05	-7.602e-05	-7.047e-05	-7.567e-05	-8.057e-05	-7.017e-05	-7.977e-05	-7.071e-05	-7.025e-05	-7.256e-05	-9.578e-05	-8.808e-05	-9.296e-05
-1.095	-5.868e-05	-5.051e-05	-6.039e-05	-7.617e-05	-7.062e-05	-7.583e-05	-8.073e-05	-7.031e-05	-7.994e-05	-7.088e-05	-7.041e-05	-7.273e-05	-9.597e-05	-8.826e-05	-9.317e-05
-1.096	-5.884e-05	-5.065e-05	-6.055e-05	-7.633e-05	-7.077e-05	-7.6e-05	-8.089e-05	-7.045e-05	-8.01e-05	-7.105e-05	-7.057e-05	-7.29e-05	-9.616e-05	-8.845e-05	-9.337e-05
-1.097	-5.9e-05	-5.078e-05	-6.071e-05	-7.648e-05	-7.093e-05	-7.616e-05	-8.105e-05	-7.059e-05	-8.026e-05	-7.122e-05	-7.072e-05	-7.307e-05	-9.634e-05	-8.863e-05	-9.358e-05
-1.098	-5.916e-05	-5.092e-05	-6.087e-05	-7.663e-05	-7.108e-05	-7.633e-05	-8.121e-05	-7.073e-05	-8.042e-05	-7.139e-05	-7.088e-05	-7.323e-05	-9.653e-05	-8.881e-05	-9.378e-05
-1.099	-5.931e-05	-5.105e-05	-6.103e-05	-7.679e-05	-7.123e-05	-7.649e-05	-8.137e-05	-7.087e-05	-8.059e-05	-7.157e-05	-7.104e-05	-7.34e-05	-9.672e-05	-8.899e-05	-9.398e-05
-1.1	-5.947e-05	-5.118e-05	-6.119e-05	-7.694e-05	-7.138e-05	-7.666e-05	-8.152e-05	-7.101e-05	-8.075e-05	-7.174e-05	-7.12e-05	-7.357e-05	-9.691e-05	-8.918e-05	-9.419e-05
-1.101	-5.963e-05	-5.132e-05	-6.135e-05	-7.71e-05	-7.153e-05	-7.682e-05	-8.168e-05	-7.115e-05	-8.091e-05	-7.191e-05	-7.136e-05	-7.374e-05	-9.71e-05	-8.936e-05	-9.439e-05
-1.102	-5.978e-05	-5.145e-05	-6.151e-05	-7.725e-05	-7.168e-05	-7.699e-05	-8.184e-05	-7.129e-05	-8.108e-05	-7.208e-05	-7.152e-05	-7.39e-05	-9.729e-05	-8.954e-05	-9.459e-05
-1.103	-5.994e-05	-5.158e-05	-6.167e-05	-7.741e-05	-7.183e-05	-7.715e-05	-8.2e-05	-7.143e-05	-8.124e-05	-7.225e-05	-7.168e-05	-7.407e-05	-9.747e-05	-8.972e-05	-9.48e-05
-1.104	-6.01e-05	-5.172e-05	-6.183e-05	-7.756e-05	-7.198e-05	-7.732e-05	-8.216e-05	-7.157e-05	-8.14e-05	-7.242e-05	-7.184e-05	-7.424e-05	-9.766e-05	-8.99e-05	-9.5e-05
-1.105	-6.025e-05	-5.185e-05	-6.199e-05	-7.771e-05	-7.214e-05	-7.749e-05	-8.232e-05	-7.171e-05	-8.156e-05	-7.259e-05	-7.2e-05	-7.441e-05	-9.785e-05	-9.008e-05	-9.52e-05
-1.106	-6.041e-05	-5.198e-05	-6.215e-05	-7.787e-05	-7.229e-05	-7.765e-05	-8.248e-05	-7.185e-05	-8.173e-05	-7.277e-05	-7.215e-05	-7.457e-05	-9.804e-05	-9.026e-05	-9.541e-05
-1.107	-6.056e-05	-5.212e-05	-6.231e-05	-7.802e-05	-7.244e-05	-7.782e-05	-8.263e-05	-7.199e-05	-8.189e-05	-7.294e-05	-7.231e-05	-7.474e-05	-9.822e-05	-9.044e-05	-9.561e-05
-1.108	-6.072e-05	-5.225e-05	-6.246e-05	-7.818e-05	-7.259e-05	-7.798e-05	-8.279e-05	-7.213e-05	-8.205e-05	-7.311e-05	-7.247e-05	-7.491e-05	-9.841e-05	-9.063e-05	-9.581e-05
-1.109	-6.087e-05	-5.238e-05	-6.262e-05	-7.833e-05	-7.274e-05	-7.815e-05	-8.295e-05	-7.227e-05	-8.222e-05	-7.328e-05	-7.263e-05	-7.507e-05	-9.86e-05	-9.081e-05	-9.602e-05
-1.11	-6.103e-05	-5.251e-05	-6.278e-05	-7.848e-05	-7.289e-05	-7.831e-05	-8.311e-05	-7.241e-05	-8.238e-05	-7.345e-05	-7.279e-05	-7.524e-05	-9.878e-05	-9.099e-05	-9.622e-05
-1.111	-6.118e-05	-5.264e-05	-6.294e-05	-7.864e-05	-7.304e-05	-7.848e-05	-8.327e-05	-7.255e-05	-8.255e-05	-7.362e-05	-7.295e-05	-7.541e-05	-9.897e-05	-9.117e-05	-9.642e-05
-1.112	-6.134e-05	-5.278e-05	-6.31e-05	-7.879e-05	-7.319e-05	-7.864e-05	-8.343e-05	-7.269e-05	-8.271e-05	-7.379e-05	-7.31e-05	-7.558e-05	-9.915e-05	-9.135e-05	-9.662e-05
-1.113	-6.149e-05	-5.291e-05	-6.325e-05	-7.895e-05	-7.334e-05	-7.881e-05	-8.358e-05	-7.283e-05	-8.287e-05	-7.396e-05	-7.326e-05	-7.574e-05	-9.934e-05	-9.153e-05	-9.683e-05
-1.114	-6.165e-05	-5.304e-05	-6.341e-05	-7.91e-05	-7.349e-05	-7.897e-05	-8.374e-05	-7.296e-05	-8.304e-05	-7.414e-05	-7.342e-05	-7.591e-05	-9.953e-05	-9.171e-05	-9.703e-05
-1.115	-6.18e-05	-5.317e-05	-6.357e-05	-7.925e-05	-7.364e-05	-7.914e-05	-8.39e-05	-7.31e-05	-8.32e-05	-7.431e-05	-7.358e-05	-7.608e-05	-9.971e-05	-9.189e-05	-9.723e-05
-1.116	-6.195e-05	-5.33e-05	-6.373e-05	-7.941e-05	-7.379e-05	-7.931e-05	-8.406e-05	-7.324e-05	-8.336e-05	-7.448e-05	-7.373e-05	-7.624e-05	-9.99e-05	-9.207e-05	-9.744e-05
-1.117	-6.211e-05	-5.343e-05	-6.388e-05	-7.956e-05	-7.394e-05	-7.947e-05	-8.422e-05	-7.338e-05	-8.353e-05	-7.465e-05	-7.389e-05	-7.641e-05	-0.0001001	-9.225e-05	-9.764e-05
-1.118	-6.226e-05	-5.356e-05	-6.404e-05	-7.971e-05	-7.409e-05	-7.964e-05	-8.438e-05	-7.352e-05	-8.369e-05	-7.482e-05	-7.405e-05	-7.658e-05	-0.0001003	-9.243e-05	-9.784e-05
-1.119	-6.241e-05	-5.369e-05	-6.42e-05	-7.987e-05	-7.424e-05	-7.98e-05	-8.453e-05	-7.366e-05	-8.386e-05	-7.499e-05	-7.421e-05	-7.674e-05	-0.0001005	-9.261e-05	-9.805e-05
-1.12	-6.257e-05	-5.382e-05	-6.435e-05	-8.002e-05	-7.439e-05	-7.997e-05	-8.469e-05	-7.38e-05	-8.402e-05	-7.516e-05	-7.437e-05	-7.691e-05	-0.0001006	-9.279e-05	-9.825e-05
-1.121	-6.272e-05	-5.395e-05	-6.451e-05	-8.017e-05	-7.454e-05	-8.013e-05	-8.485e-05	-7.394e-05	-8.419e-05	-7.533e-05	-7.452e-05	-7.708e-05	-0.0001008	-9.297e-05	-9.845e-05
-1.122	-6.287e-05	-5.408e-05	-6.466e-05	-8.033e-05	-7.469e-05	-8.03e-05	-8.501e-05	-7.408e-05	-8.435e-05	-7.551e-05	-7.468e-05	-7.725e-05	-0.000101	-9.315e-05	-9.866e-05
-1.123	-6.303e-05	-5.421e-05	-6.482e-05	-8.048e-05	-7.484e-05	-8.047e-05	-8.517e-05	-7.421e-05	-8.451e-05	-7.568e-05	-7.484e-05	-7.741e-05	-0.0001012	-9.333e-05	-9.886e-05
-1.124	-6.318e-05	-5.434e-05	-6.498e-05	-8.064e-05	-7.499e-05	-8.063e-05	-8.533e-05	-7.435e-05	-8.468e-05	-7.585e-05	-7.5e-05	-7.758e-05	-0.0001014	-9.351e-05	-9.907e-05
-1.125	-6.333e-05	-5.447e-05	-6.513e-05	-8.079e-05	-7.514e-05	-8.08e-05	-8.548e-05	-7.449e-05	-8.484e-05	-7.602e-05	-7.515e-05	-7.775e-05	-0.0001016	-9.368e-05	-9.927e-05
-1.126	-6.348e-05	-5.46e-05	-6.529e-05	-8.094e-05	-7.529e-05	-8.096e-05	-8.564e-05	-7.463e-05	-8.501e-05	-7.619e-05	-7.531e-05	-7.791e-05	-0.0001018	-9.386e-05	-9.948e-05
-1.127	-6.364e-05	-5.473e-05	-6.544e-05	-8.11e-05	-7.544e-05	-8.113e-05	-8.58e-05	-7.477e-05	-8.517e-05	-7.636e-05	-7.547e-05	-7.808e-05	-0.0001019	-9.404e-05	-9.968e-05
-1.128	-6.379e-05	-5.485e-05	-6.56e-05	-8.125e-05	-7.559e-05	-8.13e-05	-8.596e-05	-7.491e-05	-8.534e-05	-7.653e-05	-7.562e-05	-7.825e-05	-0.0001021	-9.422e-05	-9.989e-05
-1.129	-6.394e-05	-5.498e-05	-6.575e-05	-8.14e-05	-7.574e-05	-8.146e-05	-8.612e-05	-7.505e-05	-8.55e-05	-7.671e-05	-7.578e-05	-7.841e-05	-0.0001023	-9.44e-05	-0.0001001
-1.13	-6.409e-05	-5.511e-05	-6.591e-05	-8.156e-05	-7.588e-05	-8.163e-05	-8.628e-05	-7.518e-05	-8.567e-05	-7.688e-05	-7.594e-05	-7.858e-05	-0.0001025	-9.458e-05	-0.0001003
-1.131	-6.424e-05	-5.524e-05	-6.606e-05	-8.171e-05	-7.603e-05	-8.18e-05	-8.644e-05	-7.532e-05	-8.583e-05	-7.705e-05	-7.61e-05	-7.875e-05	-0.0001027	-9.476e-05	-0.0001005
-1.132	-6.439e-05	-5.537e-05	-6.622e-05	-8.187e-05	-7.618e-05	-8.196e-05	-8.659e-05	-7.546e-05	-8.6e-05	-7.722e-05	-7.625e-05	-7.892e-05	-0.0001029	-9.494e-05	-0.0001007
-1.133	-6.454e-05	-5.55e-05	-6.637e-05	-8.202e-05	-7.633e-05	-8.213e-05	-8.675e-05	-7.56e-05	-8.616e-05	-7.739e-05	-7.641e-05	-7.908e-05	-0.0001031	-9.512e-05	-0.0001009
-1.134	-6.47e-05	-5.562e-05	-6.653e-05	-8.217e-05	-7.648e-05	-8.23e-05	-8.691e-05	-7.574e-05	-8.633e-05	-7.757e-05	-7.657e-05	-7.925e-05	-0.0001032	-9.53e-05	-0.0001011
-1.135	-6.485e-05	-5.575e-05	-6.668e-05	-8.233e-05	-7.663e-05	-8.247e-05	-8.707e-05	-7.588e-05	-8.649e-05	-7.774e-05	-7.672e-05	-7.942e-05	-0.0001034	-9.548e-05	-0.0001013
-1.136	-6.5e-05	-5.588e-05	-6.683e-05	-8.248e-05	-7.678e-05	-8.263e-05	-8.723e-05	-7.602e-05	-8.666e-05	-7.791e-05	-7.688e-05	-7.958e-05	-0.0001036	-9.566e-05	-0.0001015
-1.137	-6.515e-05	-5.601e-05	-6.699e-05	-8.263e-05	-7.693e-05	-8.28e-05	-8.739e-05	-7.616e-05	-8.683e-05	-7.808e-05	-7.704e-05	-7.975e-05	-0.0001038	-9.584e-05	-0.0001017
-1.138	-6.53e-05	-5.613e-05	-6.714e-05	-8.279e-05	-7.708e-05	-8.297e-05	-8.755e-05	-7.63e-05	-8.699e-05	-7.825e-05	-7.72e-05	-7.992e-05	-0.000104	-9.603e-05	-0.000102
-1.139	-6.545e-05	-5.626e-05	-6.73e-05	-8.294e-05	-7.723e-05	-8.314e-05	-8.771e-05	-7.644e-05	-8.716e-05	-7.843e-05	-7.735e-05	-8.008e-05	-0.0001042	-9.621e-05	-0.0001022
-1.14	-6.56e-05	-5.639e-05	-6.745e-05	-8.31e-05	-7.738e-05	-8.33e-05	-8.787e-05	-7.657e-05	-8.732e-05	-7.86e-05	-7.751e-05	-8.025e-05	-0.0001044	-9.639e-05	-0.0001024
-1.141	-6.575e-05	-5.652e-05	-6.76e-05	-8.325e-05	-7.753e-05	-8.347e-05	-8.803e-05	-7.671e-05	-8.749e-05	-7.877e-05	-7.767e-05	-8.042e-05	-0.0001046	-9.657e-05	-0.0001026
-1.142	-6.59e-05	-5.664e-05	-6.776e-05	-8.341e-05	-7.768e-05	-8.364e-05	-8.818e-05	-7.685e-05	-8.766e-05	-7.894e-05	-7.782e-05	-8.059e-05	-0.0001047	-9.675e-05	-0.0001028
-1.143	-6.605e-05	-5.677e-05	-6.791e-05	-8.356e-05	-7.783e-05	-8.381e-05	-8.834e-05	-7.699e-05	-8.782e-05	-7.911e-05	-7.798e-05	-8.075e-05	-0.0001049	-9.693e-05	-0.000103
-1.144	-6.62e-05	-5.69e-05	-6.807e-05	-8.371e-05	-7.798e-05	-8.398e-05	-8.85e-05	-7.713e-05	-8.799e-05	-7.929e-05	-7.814e-05	-8.092e-05	-0.0001051	-9.711e-05	-0.0001032
-1.145	-6.635e-05	-5.702e-05	-6.822e-05	-8.387e-05	-7.813e-05	-8.415e-05	-8.866e-05	-7.727e-05	-8.816e-05	-7.946e-05	-7.829e-05	-8.109e-05	-0.0001053	-9.729e-05	-0.0001034
-1.146	-6.65e-05	-5.715e-05	-6.837e-05	-8.402e-05	-7.828e-05	-8.432e-05	-8.882e-05	-7.741e-05	-8.832e-05	-7.963e-05	-7.845e-05	-8.125e-05	-0.0001055	-9.747e-05	-0.0001036
-1.147	-6.665e-05	-5.728e-05	-6.853e-05	-8.418e-05	-7.843e-05	-8.449e-05	-8.898e-05	-7.755e-05	-8.849e-05	-7.98e-05	-7.861e-05	-8.142e-05	-0.0001057	-9.766e-05	-0.0001039
-1.148	-6.68e-05	-5.74e-05	-6.868e-05	-8.433e-05	-7.858e-05	-8.465e-05	-8.914e-05	-7.769e-05	-8.866e-05	-7.998e-05	-7.876e-05	-8.159e-05	-0.0001059	-9.784e-05	-0.0001041
-1.149	-6.695e-05	-5.753e-05	-6.883e-05	-8.449e-05	-7.873e-05	-8.482e-05	-8.93e-05	-7.783e-05	-8.883e-05	-8.015e-05	-7.892e-05	-8.176e-05	-0.0001061	-9.802e-05	-0.0001043
-1.15	-6.71e-05	-5.765e-05	-6.899e-05	-8.464e-05	-7.888e-05	-8.499e-05	-8.946e-05	-7.797e-05	-8.899e-05	-8.032e-05	-7.908e-05	-8.192e-05	-0.0001063	-9.82e-05	-0.0001045
-1.151	-6.725e-05	-5.778e-05	-6.914e-05	-8.48e-05	-7.903e-05	-8.516e-05	-8.962e-05	-7.811e-05	-8.916e-05	-8.049e-05	-7.923e-05	-8.209e-05	-0.0001064	-9.838e-05	-0.0001047
-1.152	-6.74e-05	-5.791e-05	-6.929e-05	-8.495e-05	-7.918e-05	-8.533e-05	-8.979e-05	-7.826e-05	-8.933e-05	-8.067e-05	-7.939e-05	-8.226e-05	-0.0001066	-9.857e-05	-0.0001049
-1.153	-6.755e-05	-5.803e-05	-6.945e-05	-8.511e-05	-7.933e-05	-8.55e-05	-8.995e-05	-7.84e-05	-8.95e-05	-8.084e-05	-7.955e-05	-8.243e-05	-0.0001068	-9.875e-05	-0.0001051
-1.154	-6.77e-05	-5.816e-05	-6.96e-05	-8.526e-05	-7.948e-05	-8.568e-05	-9.011e-05	-7.854e-05	-8.967e-05	-8.101e-05	-7.97e-05	-8.259e-05	-0.000107	-9.893e-05	-0.0001054
-1.155	-6.785e-05	-5.829e-05	-6.975e-05	-8.542e-05	-7.963e-05	-8.585e-05	-9.027e-05	-7.868e-05	-8.983e-05	-8.118e-05	-7.986e-05	-8.276e-05	-0.0001072	-9.912e-05	-0.0001056
-1.156	-6.8e-05	-5.841e-05	-6.99e-05	-8.558e-05	-7.978e-05	-8.602e-05	-9.043e-05	-7.882e-05	-9e-05	-8.136e-05	-8.002e-05	-8.293e-05	-0.0001074	-9.93e-05	-0.0001058
-1.157	-6.815e-05	-5.854e-05	-7.006e-05	-8.573e-05	-7.994e-05	-8.619e-05	-9.059e-05	-7.896e-05	-9.017e-05	-8.153e-05	-8.017e-05	-8.309e-05	-0.0001076	-9.949e-05	-0.000106
-1.158	-6.83e-05	-5.866e-05	-7.021e-05	-8.589e-05	-8.009e-05	-8.636e-05	-9.075e-05	-7.911e-05	-9.034e-05	-8.17e-05	-8.033e-05	-8.326e-05	-0.0001078	-9.967e-05	-0.0001062
-1.159	-6.844e-05	-5.879e-05	-7.036e-05	-8.604e-05	-8.024e-05	-8.653e-05	-9.092e-05	-7.925e-05	-9.051e-05	-8.187e-05	-8.049e-05	-8.343e-05	-0.000108	-9.985e-05	-0.0001064
-1.16	-6.859e-05	-5.891e-05	-7.052e-05	-8.62e-05	-8.039e-05	-8.671e-05	-9.108e-05	-7.939e-05	-9.068e-05	-8.205e-05	-8.064e-05	-8.36e-05	-0.0001082	-0.0001	-0.0001067
-1.161	-6.874e-05	-5.904e-05	-7.067e-05	-8.636e-05	-8.054e-05	-8.688e-05	-9.124e-05	-7.953e-05	-9.085e-05	-8.222e-05	-8.08e-05	-8.376e-05	-0.0001084	-0.0001002	-0.0001069
-1.162	-6.889e-05	-5.917e-05	-7.082e-05	-8.651e-05	-8.069e-05	-8.705e-05	-9.14e-05	-7.968e-05	-9.102e-05	-8.239e-05	-8.095e-05	-8.393e-05	-0.0001086	-0.0001004	-0.0001071
-1.163	-6.904e-05	-5.929e-05	-7.098e-05	-8.667e-05	-8.085e-05	-8.722e-05	-9.157e-05	-7.982e-05	-9.119e-05	-8.257e-05	-8.111e-05	-8.41e-05	-0.0001088	-0.0001006	-0.0001073
-1.164	-6.919e-05	-5.942e-05	-7.113e-05	-8.683e-05	-8.1e-05	-8.74e-05	-9.173e-05	-7.996e-05	-9.137e-05	-8.274e-05	-8.127e-05	-8.426e-05	-0.000109	-0.0001008	-0.0001075
-1.165	-6.934e-05	-5.954e-05	-7.128e-05	-8.699e-05	-8.115e-05	-8.757e-05	-9.189e-05	-8.011e-05	-9.154e-05	-8.291e-05	-8.142e-05	-8.443e-05	-0.0001091	-0.000101	-0.0001078
-1.166	-6.949e-05	-5.967e-05	-7.143e-05	-8.714e-05	-8.13e-05	-8.775e-05	-9.206e-05	-8.025e-05	-9.171e-05	-8.308e-05	-8.158e-05	-8.46e-05	-0.0001093	-0.0001012	-0.000108
-1.167	-6.964e-05	-5.98e-05	-7.159e-05	-8.73e-05	-8.146e-05	-8.792e-05	-9.222e-05	-8.04e-05	-9.188e-05	-8.326e-05	-8.173e-05	-8.476e-05	-0.0001095	-0.0001013	-0.0001082
-1.168	-6.979e-05	-5.992e-05	-7.174e-05	-8.746e-05	-8.161e-05	-8.81e-05	-9.239e-05	-8.054e-05	-9.205e-05	-8.343e-05	-8.189e-05	-8.493e-05	-0.0001097	-0.0001015	-0.0001084
-1.169	-6.994e-05	-6.005e-05	-7.189e-05	-8.762e-05	-8.176e-05	-8.827e-05	-9.255e-05	-8.069e-05	-9.223e-05	-8.36e-05	-8.205e-05	-8.51e-05	-0.0001099	-0.0001017	-0.0001087
-1.17	-7.009e-05	-6.017e-05	-7.205e-05	-8.778e-05	-8.192e-05	-8.845e-05	-9.271e-05	-8.083e-05	-9.24e-05	-8.378e-05	-8.22e-05	-8.527e-05	-0.0001101	-0.0001019	-0.0001089
-1.171	-7.024e-05	-6.03e-05	-7.22e-05	-8.794e-05	-8.207e-05	-8.862e-05	-9.288e-05	-8.098e-05	-9.257e-05	-8.395e-05	-8.236e-05	-8.543e-05	-0.0001103	-0.0001021	-0.0001091
-1.172	-7.039e-05	-6.043e-05	-7.235e-05	-8.81e-05	-8.223e-05	-8.88e-05	-9.305e-05	-8.112e-05	-9.275e-05	-8.412e-05	-8.251e-05	-8.56e-05	-0.0001105	-0.0001023	-0.0001093
-1.173	-7.053e-05	-6.055e-05	-7.251e-05	-8.826e-05	-8.238e-05	-8.898e-05	-9.321e-05	-8.127e-05	-9.292e-05	-8.43e-05	-8.267e-05	-8.577e-05	-0.0001107	-0.0001025	-0.0001096
-1.174	-7.068e-05	-6.068e-05	-7.266e-05	-8.842e-05	-8.254e-05	-8.915e-05	-9.338e-05	-8.142e-05	-9.31e-05	-8.447e-05	-8.282e-05	-8.593e-05	-0.0001109	-0.0001027	-0.0001098
-1.175	-7.083e-05	-6.08e-05	-7.281e-05	-8.858e-05	-8.269e-05	-8.933e-05	-9.354e-05	-8.157e-05	-9.327e-05	-8.464e-05	-8.298e-05	-8.61e-05	-0.0001111	-0.0001029	-0.00011
-1.176	-7.098e-05	-6.093e-05	-7.297e-05	-8.874e-05	-8.285e-05	-8.951e-05	-9.371e-05	-8.171e-05	-9.345e-05	-8.482e-05	-8.314e-05	-8.627e-05	-0.0001113	-0.000103	-0.0001103
-1.177	-7.113e-05	-6.106e-05	-7.312e-05	-8.89e-05	-8.3e-05	-8.969e-05	-9.388e-05	-8.186e-05	-9.362e-05	-8.499e-05	-8.329e-05	-8.644e-05	-0.0001115	-0.0001032	-0.0001105
-1.178	-7.128e-05	-6.118e-05	-7.328e-05	-8.906e-05	-8.316e-05	-8.987e-05	-9.404e-05	-8.201e-05	-9.38e-05	-8.517e-05	-8.345e-05	-8.66e-05	-0.0001117	-0.0001034	-0.0001107
-1.179	-7.143e-05	-6.131e-05	-7.343e-05	-8.922e-05	-8.332e-05	-9.005e-05	-9.421e-05	-8.216e-05	-9.397e-05	-8.534e-05	-8.36e-05	-8.677e-05	-0.0001119	-0.0001036	-0.0001109
-1.18	-7.158e-05	-6.144e-05	-7.358e-05	-8.939e-05	-8.347e-05	-9.023e-05	-9.438e-05	-8.231e-05	-9.415e-05	-8.551e-05	-8.376e-05	-8.694e-05	-0.0001121	-0.0001038	-0.0001112
-1.181	-7.173e-05	-6.156e-05	-7.374e-05	-8.955e-05	-8.363e-05	-9.041e-05	-9.455e-05	-8.246e-05	-9.433e-05	-8.569e-05	-8.391e-05	-8.711e-05	-0.0001123	-0.000104	-0.0001114
-1.182	-7.188e-05	-6.169e-05	-7.389e-05	-8.971e-05	-8.379e-05	-9.059e-05	-9.472e-05	-8.261e-05	-9.451e-05	-8.586e-05	-8.407e-05	-8.727e-05	-0.0001125	-0.0001042	-0.0001117
-1.183	-7.203e-05	-6.182e-05	-7.405e-05	-8.988e-05	-8.395e-05	-9.077e-05	-9.489e-05	-8.276e-05	-9.468e-05	-8.604e-05	-8.423e-05	-8.744e-05	-0.0001128	-0.0001044	-0.0001119
-1.184	-7.218e-05	-6.194e-05	-7.42e-05	-9.004e-05	-8.411e-05	-9.096e-05	-9.506e-05	-8.291e-05	-9.486e-05	-8.621e-05	-8.438e-05	-8.761e-05	-0.000113	-0.0001046	-0.0001121
-1.185	-7.233e-05	-6.207e-05	-7.436e-05	-9.021e-05	-8.427e-05	-9.114e-05	-9.523e-05	-8.306e-05	-9.504e-05	-8.638e-05	-8.454e-05	-8.778e-05	-0.0001132	-0.0001048	-0.0001124
-1.186	-7.249e-05	-6.22e-05	-7.451e-05	-9.037e-05	-8.443e-05	-9.132e-05	-9.54e-05	-8.321e-05	-9.522e-05	-8.656e-05	-8.469e-05	-8.794e-05	-0.0001134	-0.000105	-0.0001126
-1.187	-7.264e-05	-6.232e-05	-7.467e-05	-9.054e-05	-8.459e-05	-9.151e-05	-9.557e-05	-8.336e-05	-9.54e-05	-8.673e-05	-8.485e-05	-8.811e-05	-0.0001136	-0.0001052	-0.0001128
-1.188	-7.279e-05	-6.245e-05	-7.482e-05	-9.07e-05	-8.475e-05	-9.169e-05	-9.574e-05	-8.351e-05	-9.558e-05	-8.691e-05	-8.501e-05	-8.828e-05	-0.0001138	-0.0001054	-0.0001131
-1.189	-7.294e-05	-6.258e-05	-7.498e-05	-9.087e-05	-8.491e-05	-9.188e-05	-9.591e-05	-8.367e-05	-9.576e-05	-8.708e-05	-8.516e-05	-8.845e-05	-0.000114	-0.0001056	-0.0001133
-1.19	-7.309e-05	-6.271e-05	-7.513e-05	-9.104e-05	-8.507e-05	-9.206e-05	-9.608e-05	-8.382e-05	-9.594e-05	-8.726e-05	-8.532e-05	-8.862e-05	-0.0001142	-0.0001058	-0.0001136
-1.191	-7.324e-05	-6.283e-05	-7.529e-05	-9.121e-05	-8.524e-05	-9.225e-05	-9.625e-05	-8.397e-05	-9.612e-05	-8.743e-05	-8.547e-05	-8.878e-05	-0.0001144	-0.000106	-0.0001138
-1.192	-7.339e-05	-6.296e-05	-7.544e-05	-9.137e-05	-8.54e-05	-9.244e-05	-9.642e-05	-8.413e-05	-9.631e-05	-8.761e-05	-8.563e-05	-8.895e-05	-0.0001146	-0.0001062	-0.0001141
-1.193	-7.354e-05	-6.309e-05	-7.56e-05	-9.154e-05	-8.556e-05	-9.263e-05	-9.66e-05	-8.428e-05	-9.649e-05	-8.778e-05	-8.579e-05	-8.912e-05	-0.0001148	-0.0001064	-0.0001143
-1.194	-7.37e-05	-6.322e-05	-7.575e-05	-9.171e-05	-8.573e-05	-9.282e-05	-9.677e-05	-8.444e-05	-9.667e-05	-8.796e-05	-8.594e-05	-8.929e-05	-0.0001151	-0.0001066	-0.0001146
-1.195	-7.385e-05	-6.335e-05	-7.591e-05	-9.188e-05	-8.589e-05	-9.301e-05	-9.694e-05	-8.459e-05	-9.685e-05	-8.814e-05	-8.61e-05	-8.946e-05	-0.0001153	-0.0001068	-0.0001148
-1.196	-7.4e-05	-6.348e-05	-7.607e-05	-9.205e-05	-8.606e-05	-9.32e-05	-9.712e-05	-8.475e-05	-9.704e-05	-8.831e-05	-8.626e-05	-8.963e-05	-0.0001155	-0.000107	-0.0001151
-1.197	-7.415e-05	-6.361e-05	-7.622e-05	-9.222e-05	-8.622e-05	-9.339e-05	-9.729e-05	-8.49e-05	-9.722e-05	-8.849e-05	-8.642e-05	-8.98e-05	-0.0001157	-0.0001072	-0.0001153
-1.198	-7.431e-05	-6.374e-05	-7.638e-05	-9.239e-05	-8.639e-05	-9.358e-05	-9.746e-05	-8.506e-05	-9.741e-05	-8.866e-05	-8.657e-05	-8.996e-05	-0.0001159	-0.0001074	-0.0001156
-1.199	-7.446e-05	-6.386e-05	-7.654e-05	-9.257e-05	-8.655e-05	-9.377e-05	-9.764e-05	-8.522e-05	-9.759e-05	-8.884e-05	-8.673e-05	-9.013e-05	-0.0001161	-0.0001076	-0.0001158

## Sheet: Surface Coverage Calc.
	Reductive Desorption Peak Potential (V)		Ip (µA)	Resistance	Power	Q (C )	n	F (C/mol)	A (cm2)	Γ (mol/cm2)		SAM	Reductive Desorption Peak Potential (V)	Γ (mol/cm2)		Resistance		Power
SAM	Peak 1	Peak 2				Peak 2							-1	Mean	Std. Dv.	Mean	Std. Dv.	Mean	Std. Dv.
Cys I	-0.722	-1.067	-8.04	132711	8.57868e-06	5.422e-05	1	96485.3	0.031	1.81274e-08		Cystamine	-1.067	1.74644e-08	1.58696e-09	139201	13699.6	8.22827e-06	7.55009e-07
Cys II	-0.722	-1.068	-6.893	154940	7.36172e-06	4.682e-05	1	96485.3	0.031	1.56534e-08		FeS	-0.916667	1.37934e-08	8.1165e-10	73164.1	1690.4	1.14888e-05	2.58606e-07
Cys III	-0.719	-1.066	-8.203	129952	8.7444e-06	5.567e-05	1	96485.3	0.031	1.86122e-08		FeS2	-0.903333	1.4744e-08	1.31502e-09	83356.3	3526.47	9.80119e-06	4.1814e-07
FeS I	-0.7	-0.916	-12.32	74350.6	1.12851e-05	4.338e-05	1	96485.3	0.031	1.45033e-08		Fe2S3	-0.919333	1.24494e-08	3.88132e-10	75977.2	3941.07	1.11471e-05	6.65816e-07
FeS II	-0.703	-0.918	-12.42	73913	1.14016e-05	3.861e-05	1	96485.3	0.031	1.29085e-08		Fe3S4	-0.958	2.02883e-08	1.91804e-09	65153.5	4664.18	1.41167e-05	6.01784e-07
FeS III	-0.706	-0.916	-12.86	71228.6	1.17798e-05	4.178e-05	1	96485.3	0.031	1.39684e-08
FeS2 I	-	-0.904	-11.33	79788.2	1.02423e-05	4.626e-05	1	96485.3	0.031	1.54662e-08
FeS2 II	-	-0.904	-10.41	86839.6	9.41064e-06	3.956e-05	1	96485.3	0.031	1.32261e-08
FeS2 III	-	-0.902	-10.81	83441.3	9.75062e-06	4.648e-05	1	96485.3	0.031	1.55397e-08
Fe2S3 I	-0.713	-0.916	-11.42	80210.2	1.04607e-05	3.605e-05	1	96485.3	0.031	1.20526e-08
Fe2S3 II	-0.712	-0.924	-12.76	72413.8	1.17902e-05	3.729e-05	1	96485.3	0.031	1.24672e-08
Fe2S3 III	-0.694	-0.918	-12.19	75307.6	1.11904e-05	3.837e-05	1	96485.3	0.031	1.28283e-08
Fe3S4 I	-0.716	-0.957	-14.95	64013.4	1.43071e-05	6.389e-05	1	96485.3	0.031	2.13604e-08
Fe3S4 II	-0.716	-0.945	-15.45	61165	1.46002e-05	5.406e-05	1	96485.3	0.031	1.80739e-08
Fe3S4 III	-0.723	-0.972	-13.83	70282	1.34428e-05	6.41e-05	1	96485.3	0.031	2.14306e-08
