# Supplementary material for: Inorganic iron-sulfur clusters enhance electron transport when used for wiring the NAD-glucose dehydrogenase based redox system
Source: Mikrochim Acta. 2018 Jun 26;185(7):337. doi: 10.1007/s00604-018-2871-x (PMC6019433; doi:10.1007/s00604-018-2871-x)
Supplement: Supplementary file 5 — (XLSX 1573 kb) [file 604_2018_2871_MOESM5_ESM.xlsx]

## Sheet: LSV
	-9.585	-10.92	-7.232	-13.02	-14.46	-12.24	-9.586	-9.005	-9.21	-10.36	-10.76	-10.06	-18.16	-16.56	-16.2
	Current/µA	Current/µA	Current/µA	Current/µA	Current/µA	Current/µA	Current/µA	Current/µA	Current/µA	Current/µA	Current/µA	Current/µA	Current/µA	Current/µA	Current/µA
Potential (V)	PQQ I	PQQ II	PQQ	FeS	FeS II	FeS III	FeS2	FeS2 II	FeS2 III	Fe2S3 I	Fe2S3	Fe2S3 III	Fe3S4 I	Fe3S4	Fe3S4 III
0	0.0226	0.03548	0.01005	0.002674	0.006856	0.002419	-0.0003035	-0.006641	0.006239	-0.00953	-0.0019	-0.001009	-0.001361	-0.000186	0.006778
-0.001	-0.01331	-0.004819	-0.02063	-0.01026	-0.006602	-0.01203	-0.02384	-0.02704	-0.01653	-0.02789	-0.01659	-0.01533	-0.0136	-0.0124	-0.004437
-0.002	-0.02411	-0.01791	-0.02801	-0.01348	-0.009687	-0.01535	-0.02973	-0.032	-0.02195	-0.03316	-0.02008	-0.01937	-0.01814	-0.01752	-0.008355
-0.003	-0.02866	-0.02263	-0.03003	-0.0145	-0.01053	-0.01612	-0.03124	-0.03319	-0.02307	-0.03489	-0.02099	-0.02081	-0.02047	-0.02012	-0.01023
-0.004	-0.03253	-0.02638	-0.03191	-0.01551	-0.01146	-0.01694	-0.03253	-0.03425	-0.02422	-0.0363	-0.02191	-0.02199	-0.0225	-0.0225	-0.01186
-0.005	-0.03693	-0.03047	-0.03468	-0.01677	-0.0126	-0.01809	-0.0343	-0.03579	-0.02579	-0.03807	-0.02321	-0.02345	-0.02463	-0.02488	-0.01376
-0.006	-0.03951	-0.03232	-0.03559	-0.01734	-0.01312	-0.01842	-0.03496	-0.03627	-0.02627	-0.03887	-0.02366	-0.02414	-0.02609	-0.02654	-0.01495
-0.007	-0.04247	-0.0346	-0.03732	-0.01818	-0.01375	-0.01906	-0.03585	-0.03715	-0.02715	-0.03996	-0.02448	-0.02505	-0.02766	-0.02826	-0.01641
-0.008	-0.04579	-0.03734	-0.03927	-0.01913	-0.01474	-0.01996	-0.03715	-0.03827	-0.02839	-0.04121	-0.02539	-0.02609	-0.02936	-0.03002	-0.01789
-0.009	-0.04798	-0.03891	-0.04023	-0.01963	-0.0152	-0.02021	-0.03762	-0.03863	-0.02869	-0.04164	-0.02579	-0.02661	-0.03051	-0.03138	-0.01898
-0.01	-0.0504	-0.04073	-0.04166	-0.02028	-0.01582	-0.02076	-0.03852	-0.03935	-0.02937	-0.04261	-0.0265	-0.0274	-0.03188	-0.03276	-0.02019
-0.011	-0.05274	-0.04288	-0.04312	-0.02097	-0.01643	-0.02128	-0.0394	-0.04016	-0.03027	-0.04358	-0.0272	-0.02812	-0.03322	-0.03412	-0.02135
-0.012	-0.05475	-0.04448	-0.04425	-0.02151	-0.01703	-0.02178	-0.04003	-0.04079	-0.0307	-0.04436	-0.02767	-0.02866	-0.03436	-0.03534	-0.02248
-0.013	-0.05667	-0.04605	-0.04535	-0.02202	-0.01755	-0.02222	-0.04073	-0.0413	-0.03129	-0.04504	-0.02828	-0.02925	-0.03549	-0.03654	-0.02355
-0.014	-0.05857	-0.04747	-0.04657	-0.02258	-0.01799	-0.02267	-0.04142	-0.04188	-0.0318	-0.04562	-0.02878	-0.02981	-0.03657	-0.03771	-0.02461
-0.015	-0.0608	-0.04949	-0.04802	-0.02323	-0.01871	-0.02324	-0.04232	-0.0427	-0.03271	-0.04653	-0.02945	-0.03051	-0.0379	-0.03899	-0.02579
-0.016	-0.06215	-0.05035	-0.04867	-0.02362	-0.01902	-0.02352	-0.04275	-0.04307	-0.03292	-0.04692	-0.0298	-0.03088	-0.03882	-0.04006	-0.02664
-0.017	-0.06368	-0.05149	-0.04947	-0.02403	-0.01942	-0.02379	-0.0432	-0.04334	-0.03327	-0.04737	-0.03016	-0.03126	-0.0397	-0.04099	-0.02751
-0.018	-0.06608	-0.05375	-0.05127	-0.02485	-0.02022	-0.02456	-0.04441	-0.04433	-0.03435	-0.04846	-0.03102	-0.03215	-0.04107	-0.04221	-0.02874
-0.019	-0.06707	-0.05421	-0.05162	-0.02505	-0.02045	-0.02469	-0.04451	-0.04447	-0.03444	-0.04855	-0.03122	-0.03236	-0.04189	-0.04305	-0.02948
-0.02	-0.06837	-0.0552	-0.0524	-0.02545	-0.02076	-0.02496	-0.04499	-0.04487	-0.03472	-0.04907	-0.03152	-0.0327	-0.04278	-0.04395	-0.0303
-0.021	-0.07072	-0.05729	-0.05412	-0.02625	-0.02156	-0.02572	-0.04625	-0.04589	-0.03592	-0.04999	-0.03242	-0.0336	-0.04403	-0.0452	-0.03141
-0.022	-0.07151	-0.05768	-0.05427	-0.02632	-0.02171	-0.02575	-0.04632	-0.04593	-0.03579	-0.05014	-0.03254	-0.03371	-0.04469	-0.04579	-0.03212
-0.023	-0.07268	-0.05867	-0.05511	-0.02679	-0.02209	-0.02613	-0.04677	-0.04636	-0.03623	-0.05062	-0.03286	-0.03414	-0.04558	-0.04661	-0.0329
-0.024	-0.07459	-0.06035	-0.05647	-0.02746	-0.02271	-0.02672	-0.04772	-0.04726	-0.03702	-0.05137	-0.03357	-0.0348	-0.04672	-0.04777	-0.03389
-0.025	-0.07537	-0.06093	-0.05683	-0.02761	-0.02293	-0.02684	-0.04798	-0.04737	-0.03718	-0.05162	-0.03383	-0.03495	-0.04744	-0.04845	-0.03455
-0.026	-0.07669	-0.06207	-0.05778	-0.02806	-0.02334	-0.02726	-0.04858	-0.04794	-0.03769	-0.05214	-0.03427	-0.03545	-0.04837	-0.04933	-0.03546
-0.027	-0.07811	-0.06322	-0.05879	-0.02858	-0.02379	-0.0277	-0.04914	-0.04855	-0.03828	-0.05267	-0.03478	-0.03589	-0.04924	-0.05018	-0.03629
-0.028	-0.07919	-0.06424	-0.05936	-0.02888	-0.02419	-0.02792	-0.04969	-0.04883	-0.03861	-0.05301	-0.03507	-0.03631	-0.05006	-0.05088	-0.03703
-0.029	-0.08029	-0.06506	-0.06014	-0.0293	-0.02447	-0.02824	-0.05014	-0.04924	-0.03906	-0.05353	-0.03549	-0.03667	-0.05082	-0.05173	-0.03788
-0.03	-0.08128	-0.06582	-0.06081	-0.02967	-0.02486	-0.02852	-0.05053	-0.04959	-0.03937	-0.05379	-0.03579	-0.03698	-0.05151	-0.05243	-0.03858
-0.031	-0.08263	-0.06715	-0.06196	-0.03017	-0.02534	-0.02898	-0.05126	-0.05017	-0.03995	-0.05447	-0.03636	-0.03759	-0.05237	-0.05325	-0.03953
-0.032	-0.08346	-0.06764	-0.06237	-0.03034	-0.02557	-0.0291	-0.05161	-0.0504	-0.04024	-0.0546	-0.03662	-0.03777	-0.05304	-0.05392	-0.04022
-0.033	-0.08417	-0.06824	-0.06289	-0.03057	-0.02578	-0.02933	-0.05184	-0.05068	-0.0404	-0.05491	-0.03683	-0.03802	-0.05371	-0.05463	-0.04085
-0.034	-0.08604	-0.07004	-0.0644	-0.03128	-0.02648	-0.03002	-0.05289	-0.05166	-0.04139	-0.05568	-0.03762	-0.03876	-0.05467	-0.05555	-0.04192
-0.035	-0.08626	-0.0701	-0.06445	-0.03142	-0.02657	-0.03006	-0.053	-0.05166	-0.04135	-0.05572	-0.03771	-0.03892	-0.05517	-0.05606	-0.04246
-0.036	-0.0871	-0.07072	-0.06488	-0.03161	-0.02683	-0.03016	-0.05329	-0.05187	-0.04158	-0.05595	-0.03794	-0.03906	-0.05578	-0.05666	-0.04315
-0.037	-0.08881	-0.07239	-0.06639	-0.03232	-0.0274	-0.03091	-0.05427	-0.05274	-0.04259	-0.05679	-0.03865	-0.03978	-0.05683	-0.05761	-0.0441
-0.038	-0.08913	-0.07244	-0.06655	-0.03234	-0.02749	-0.03086	-0.05436	-0.05275	-0.04252	-0.05683	-0.03875	-0.03974	-0.05723	-0.0581	-0.04463
-0.039	-0.08999	-0.07326	-0.06717	-0.03266	-0.02783	-0.03111	-0.05474	-0.05325	-0.04289	-0.05712	-0.03904	-0.04021	-0.05793	-0.05879	-0.04534
-0.04	-0.09159	-0.0747	-0.06838	-0.03327	-0.02842	-0.03165	-0.0556	-0.05399	-0.04369	-0.05779	-0.0397	-0.04082	-0.05878	-0.05966	-0.04625
-0.041	-0.09188	-0.07483	-0.06858	-0.03345	-0.02847	-0.03172	-0.05572	-0.05396	-0.04365	-0.05795	-0.03978	-0.04086	-0.05934	-0.06022	-0.04684
-0.042	-0.0929	-0.07556	-0.06914	-0.03378	-0.02882	-0.03196	-0.05613	-0.05446	-0.04403	-0.05821	-0.04017	-0.04124	-0.06001	-0.06093	-0.0476
-0.043	-0.09386	-0.07655	-0.07008	-0.03412	-0.02922	-0.03234	-0.05673	-0.05492	-0.0446	-0.05872	-0.04059	-0.0416	-0.06071	-0.06166	-0.04826
-0.044	-0.09456	-0.07707	-0.07056	-0.03437	-0.02949	-0.03255	-0.05719	-0.05531	-0.04488	-0.05898	-0.04088	-0.04193	-0.06134	-0.06229	-0.04898
-0.045	-0.09532	-0.0777	-0.07112	-0.03471	-0.02979	-0.03276	-0.05755	-0.0556	-0.04518	-0.05923	-0.04128	-0.04219	-0.06198	-0.06289	-0.04968
-0.046	-0.09613	-0.07836	-0.07167	-0.03498	-0.02994	-0.03302	-0.05789	-0.05594	-0.04551	-0.05951	-0.04153	-0.04242	-0.06262	-0.06359	-0.05024
-0.047	-0.09735	-0.07932	-0.07262	-0.03551	-0.03047	-0.03345	-0.05864	-0.05664	-0.04625	-0.06015	-0.0421	-0.04292	-0.06342	-0.06444	-0.05108
-0.048	-0.09759	-0.07957	-0.07288	-0.03556	-0.03059	-0.0335	-0.05888	-0.05664	-0.04627	-0.06028	-0.04224	-0.04302	-0.06392	-0.06493	-0.0516
-0.049	-0.09809	-0.07999	-0.0733	-0.03576	-0.03079	-0.03368	-0.05915	-0.05685	-0.04647	-0.0604	-0.0424	-0.04326	-0.0644	-0.06553	-0.05215
-0.05	-0.09972	-0.08138	-0.0746	-0.03643	-0.03134	-0.03423	-0.06011	-0.05788	-0.04744	-0.06117	-0.04317	-0.0439	-0.06536	-0.06657	-0.05303
-0.051	-0.09996	-0.08137	-0.07464	-0.03651	-0.03142	-0.03426	-0.06018	-0.05783	-0.04746	-0.0612	-0.0432	-0.04399	-0.06576	-0.06704	-0.05351
-0.052	-0.1005	-0.0818	-0.07508	-0.03674	-0.03154	-0.03438	-0.06042	-0.05803	-0.04768	-0.0614	-0.04343	-0.04414	-0.06633	-0.06756	-0.05412
-0.053	-0.102	-0.08328	-0.07649	-0.03741	-0.03227	-0.03511	-0.06156	-0.05898	-0.04867	-0.06221	-0.0442	-0.04487	-0.06725	-0.0686	-0.05492
-0.054	-0.102	-0.08324	-0.07636	-0.03742	-0.03221	-0.03503	-0.06144	-0.05892	-0.04846	-0.06211	-0.04413	-0.04486	-0.06758	-0.06904	-0.05537
-0.055	-0.1026	-0.08375	-0.0769	-0.03767	-0.03247	-0.03526	-0.06193	-0.05928	-0.04876	-0.06239	-0.04454	-0.04514	-0.06822	-0.06983	-0.05596
-0.056	-0.1038	-0.08471	-0.07792	-0.03816	-0.03295	-0.03572	-0.06269	-0.06005	-0.04953	-0.06305	-0.04503	-0.0457	-0.06899	-0.07058	-0.05674
-0.057	-0.104	-0.08476	-0.07795	-0.03831	-0.03299	-0.03576	-0.06284	-0.06008	-0.04945	-0.06305	-0.04515	-0.0457	-0.06942	-0.07109	-0.05723
-0.058	-0.1048	-0.08564	-0.07873	-0.03859	-0.03332	-0.03603	-0.06336	-0.06053	-0.04995	-0.06337	-0.04547	-0.04608	-0.07006	-0.07187	-0.05784
-0.059	-0.1055	-0.08636	-0.0794	-0.03897	-0.03368	-0.03638	-0.06389	-0.06105	-0.05042	-0.0638	-0.04588	-0.0465	-0.07068	-0.07259	-0.05848
-0.06	-0.106	-0.0867	-0.07971	-0.03919	-0.0339	-0.03658	-0.0643	-0.06134	-0.05075	-0.06405	-0.04616	-0.04667	-0.07125	-0.07326	-0.05908
-0.061	-0.1065	-0.08707	-0.08025	-0.03952	-0.0341	-0.03678	-0.06467	-0.06163	-0.05102	-0.06425	-0.04646	-0.0469	-0.0718	-0.0739	-0.05968
-0.062	-0.107	-0.08751	-0.08071	-0.03978	-0.03426	-0.03698	-0.06499	-0.06195	-0.05131	-0.06453	-0.04673	-0.04713	-0.07236	-0.07456	-0.06023
-0.063	-0.108	-0.08856	-0.08151	-0.0402	-0.03472	-0.03738	-0.06577	-0.06256	-0.05191	-0.06502	-0.04714	-0.0476	-0.07308	-0.07541	-0.06087
-0.064	-0.1084	-0.08868	-0.08172	-0.04036	-0.03487	-0.03748	-0.06598	-0.06279	-0.05197	-0.06509	-0.04738	-0.04773	-0.07348	-0.07598	-0.0614
-0.065	-0.1088	-0.08901	-0.08201	-0.04047	-0.03504	-0.03763	-0.06632	-0.06297	-0.05219	-0.06533	-0.04756	-0.04788	-0.07404	-0.07657	-0.06196
-0.066	-0.1102	-0.09037	-0.08332	-0.04119	-0.03557	-0.03828	-0.0674	-0.06395	-0.05321	-0.06609	-0.04826	-0.0485	-0.07486	-0.07756	-0.0628
-0.067	-0.1102	-0.09035	-0.08317	-0.04122	-0.03562	-0.03817	-0.06731	-0.06389	-0.0531	-0.06595	-0.04824	-0.04845	-0.07511	-0.07809	-0.06324
-0.068	-0.1106	-0.09053	-0.08351	-0.04141	-0.03577	-0.03829	-0.06763	-0.06409	-0.0532	-0.06616	-0.04844	-0.04883	-0.07562	-0.07867	-0.06372
-0.069	-0.1119	-0.0919	-0.08479	-0.04203	-0.03636	-0.03898	-0.06867	-0.06511	-0.05421	-0.06695	-0.04916	-0.04938	-0.07651	-0.07961	-0.06453
-0.07	-0.112	-0.09164	-0.08467	-0.04205	-0.03634	-0.03888	-0.06869	-0.06504	-0.05409	-0.0668	-0.04918	-0.04935	-0.07684	-0.08014	-0.06489
-0.071	-0.1124	-0.09214	-0.08516	-0.04228	-0.03657	-0.03908	-0.06907	-0.06536	-0.05439	-0.06708	-0.04948	-0.04952	-0.07732	-0.08076	-0.06552
-0.072	-0.1137	-0.09328	-0.08615	-0.04283	-0.03701	-0.03963	-0.06998	-0.06618	-0.05515	-0.06775	-0.05005	-0.05007	-0.07807	-0.08176	-0.06625
-0.073	-0.1137	-0.09325	-0.08621	-0.04286	-0.03705	-0.03966	-0.07005	-0.06618	-0.05512	-0.0677	-0.05003	-0.05008	-0.07846	-0.08236	-0.06666
-0.074	-0.1143	-0.09367	-0.08677	-0.04317	-0.03728	-0.03985	-0.07053	-0.06666	-0.05549	-0.06801	-0.05037	-0.05032	-0.07896	-0.083	-0.06726
-0.075	-0.1151	-0.09434	-0.08741	-0.04356	-0.03767	-0.04022	-0.07117	-0.0673	-0.05607	-0.06836	-0.05086	-0.05068	-0.07958	-0.0838	-0.06787
-0.076	-0.1155	-0.09477	-0.0879	-0.04382	-0.03786	-0.04038	-0.07151	-0.06756	-0.05627	-0.06856	-0.05101	-0.05092	-0.08002	-0.08451	-0.06843
-0.077	-0.1162	-0.09515	-0.08836	-0.04403	-0.0381	-0.0406	-0.07199	-0.06787	-0.0566	-0.06886	-0.05136	-0.05129	-0.08055	-0.0852	-0.069
-0.078	-0.1165	-0.09548	-0.08877	-0.04438	-0.03839	-0.04076	-0.07237	-0.06831	-0.05696	-0.06904	-0.05159	-0.05149	-0.08108	-0.08594	-0.06951
-0.079	-0.1176	-0.09646	-0.08966	-0.04474	-0.03877	-0.04128	-0.07317	-0.06887	-0.05767	-0.06966	-0.05204	-0.05184	-0.08179	-0.08693	-0.07021
-0.08	-0.1178	-0.09657	-0.0898	-0.04489	-0.03883	-0.04139	-0.07334	-0.06914	-0.05772	-0.06973	-0.05227	-0.05196	-0.08216	-0.08754	-0.07065
-0.081	-0.118	-0.09665	-0.0901	-0.04505	-0.03899	-0.04138	-0.07364	-0.06932	-0.05786	-0.06981	-0.05234	-0.05217	-0.08255	-0.08823	-0.07116
-0.082	-0.1194	-0.09785	-0.09122	-0.0457	-0.03956	-0.04207	-0.07471	-0.07026	-0.05884	-0.07056	-0.05312	-0.05274	-0.08328	-0.08923	-0.07195
-0.083	-0.1193	-0.09775	-0.09124	-0.04574	-0.03958	-0.04203	-0.07469	-0.07016	-0.05871	-0.0705	-0.05301	-0.05279	-0.08368	-0.08984	-0.07231
-0.084	-0.1197	-0.09798	-0.09148	-0.04591	-0.03973	-0.04218	-0.07506	-0.07056	-0.05898	-0.07065	-0.05326	-0.05288	-0.0841	-0.09054	-0.07273
-0.085	-0.1211	-0.09933	-0.09286	-0.04659	-0.04037	-0.04282	-0.07614	-0.07159	-0.05997	-0.07143	-0.05395	-0.05344	-0.08492	-0.09163	-0.07359
-0.086	-0.1209	-0.09898	-0.0926	-0.04655	-0.04026	-0.04268	-0.07607	-0.0715	-0.05978	-0.07126	-0.05389	-0.05351	-0.08519	-0.09217	-0.07396
-0.087	-0.1213	-0.09939	-0.09308	-0.0468	-0.0405	-0.04293	-0.07656	-0.07182	-0.0602	-0.07155	-0.05425	-0.05368	-0.0857	-0.093	-0.07447
-0.088	-0.1223	-0.1003	-0.09414	-0.04733	-0.04099	-0.04344	-0.07743	-0.07265	-0.06084	-0.07209	-0.05469	-0.0541	-0.08638	-0.09396	-0.07515
-0.089	-0.1224	-0.1003	-0.09413	-0.04738	-0.04107	-0.04342	-0.07754	-0.07284	-0.06107	-0.07209	-0.05479	-0.05416	-0.08674	-0.09468	-0.07553
-0.09	-0.1231	-0.1008	-0.09473	-0.0477	-0.04132	-0.04371	-0.07807	-0.07326	-0.06132	-0.07243	-0.05517	-0.05451	-0.0873	-0.09544	-0.07615
-0.091	-0.1238	-0.1015	-0.09537	-0.04814	-0.04165	-0.04409	-0.07868	-0.07379	-0.06193	-0.07281	-0.05553	-0.05474	-0.08788	-0.09642	-0.07666
-0.092	-0.1243	-0.1018	-0.0958	-0.04837	-0.04184	-0.04418	-0.07914	-0.07421	-0.06225	-0.07306	-0.0558	-0.05494	-0.08837	-0.09731	-0.07718
-0.093	-0.1247	-0.102	-0.09621	-0.04859	-0.04207	-0.04447	-0.07953	-0.07458	-0.06261	-0.07326	-0.05609	-0.05522	-0.08888	-0.09804	-0.07762
-0.094	-0.1251	-0.1024	-0.09662	-0.04879	-0.0422	-0.04465	-0.08007	-0.07487	-0.06296	-0.07346	-0.05624	-0.05543	-0.08934	-0.09886	-0.07815
-0.095	-0.126	-0.1032	-0.09743	-0.04923	-0.0427	-0.04508	-0.08083	-0.0755	-0.06354	-0.07398	-0.05674	-0.05581	-0.08999	-0.09981	-0.07882
-0.096	-0.1262	-0.1033	-0.09762	-0.04948	-0.04267	-0.04514	-0.08096	-0.07583	-0.06371	-0.07413	-0.05691	-0.05588	-0.09039	-0.1005	-0.07922
-0.097	-0.1265	-0.1033	-0.09795	-0.04968	-0.04284	-0.04523	-0.08125	-0.07605	-0.06399	-0.0742	-0.05708	-0.05606	-0.09077	-0.1013	-0.0796
-0.098	-0.1278	-0.1046	-0.09912	-0.05025	-0.04355	-0.04597	-0.08238	-0.07701	-0.06489	-0.07495	-0.05775	-0.05668	-0.09173	-0.1024	-0.08033
-0.099	-0.1276	-0.1044	-0.09894	-0.05028	-0.04351	-0.04577	-0.08245	-0.07699	-0.06485	-0.07502	-0.05778	-0.05658	-0.09191	-0.1031	-0.08067
-0.1	-0.1279	-0.1045	-0.09938	-0.05044	-0.04364	-0.04598	-0.0828	-0.07743	-0.06516	-0.07516	-0.05798	-0.05677	-0.09238	-0.1039	-0.08114
-0.101	-0.1293	-0.1058	-0.1005	-0.05113	-0.04427	-0.04661	-0.0839	-0.07825	-0.06619	-0.07583	-0.0587	-0.05741	-0.09316	-0.105	-0.08185
-0.102	-0.1291	-0.1055	-0.1003	-0.05112	-0.04417	-0.04656	-0.08391	-0.07823	-0.06602	-0.0757	-0.05859	-0.05728	-0.09342	-0.1056	-0.0821
-0.103	-0.1294	-0.1056	-0.1007	-0.05137	-0.04439	-0.04665	-0.08431	-0.07867	-0.06643	-0.07594	-0.05888	-0.05749	-0.09387	-0.1064	-0.0826
-0.104	-0.1308	-0.1068	-0.102	-0.05194	-0.04496	-0.04727	-0.08538	-0.0796	-0.06739	-0.0766	-0.05952	-0.05816	-0.09469	-0.1074	-0.0833
-0.105	-0.1307	-0.1068	-0.1019	-0.05204	-0.04498	-0.04736	-0.0855	-0.07967	-0.0674	-0.07662	-0.05961	-0.05811	-0.09504	-0.1082	-0.08366
-0.106	-0.1313	-0.1073	-0.1025	-0.05236	-0.04527	-0.04761	-0.08614	-0.08019	-0.06794	-0.07687	-0.0599	-0.05842	-0.0956	-0.1091	-0.08416
-0.107	-0.1319	-0.1077	-0.1031	-0.05277	-0.04558	-0.04798	-0.08672	-0.08069	-0.06843	-0.07724	-0.06037	-0.05871	-0.09617	-0.1102	-0.08472
-0.108	-0.1324	-0.108	-0.1034	-0.05298	-0.04578	-0.04811	-0.08729	-0.0811	-0.06875	-0.07739	-0.06055	-0.05887	-0.09664	-0.1111	-0.08516
-0.109	-0.1329	-0.1084	-0.104	-0.05331	-0.04604	-0.04842	-0.08784	-0.08157	-0.06916	-0.07767	-0.06091	-0.05908	-0.09719	-0.112	-0.08563
-0.11	-0.1333	-0.1086	-0.1043	-0.05358	-0.04625	-0.04859	-0.08821	-0.08192	-0.0695	-0.07784	-0.06113	-0.0594	-0.09768	-0.1128	-0.0861
-0.111	-0.1342	-0.1096	-0.105	-0.05404	-0.04667	-0.04894	-0.08916	-0.08273	-0.07024	-0.07835	-0.0617	-0.05983	-0.09837	-0.114	-0.08679
-0.112	-0.1344	-0.1095	-0.1053	-0.05413	-0.0467	-0.04903	-0.08936	-0.08297	-0.07027	-0.07842	-0.0618	-0.05981	-0.09872	-0.1148	-0.08709
-0.113	-0.1346	-0.1096	-0.1056	-0.05436	-0.04684	-0.04914	-0.08976	-0.0833	-0.07061	-0.07861	-0.06194	-0.06004	-0.0991	-0.1156	-0.08757
-0.114	-0.1359	-0.111	-0.1066	-0.055	-0.04747	-0.0498	-0.09093	-0.08424	-0.07176	-0.07924	-0.06274	-0.0607	-0.09989	-0.1167	-0.08822
-0.115	-0.1359	-0.1106	-0.1066	-0.05503	-0.04745	-0.0498	-0.09105	-0.08427	-0.07173	-0.07918	-0.06273	-0.06058	-0.1002	-0.1175	-0.08856
-0.116	-0.136	-0.1108	-0.1069	-0.05527	-0.04759	-0.04991	-0.09148	-0.0847	-0.07201	-0.0794	-0.06295	-0.06076	-0.1006	-0.1184	-0.08898
-0.117	-0.1378	-0.1122	-0.1082	-0.05594	-0.04823	-0.05065	-0.09273	-0.08578	-0.07314	-0.0801	-0.06373	-0.06156	-0.1014	-0.1197	-0.08969
-0.118	-0.1375	-0.1118	-0.108	-0.05593	-0.04817	-0.05054	-0.09276	-0.08577	-0.0731	-0.07995	-0.06366	-0.06141	-0.1017	-0.1205	-0.08998
-0.119	-0.1379	-0.1122	-0.1085	-0.0563	-0.04839	-0.05071	-0.09336	-0.08623	-0.0734	-0.08031	-0.06401	-0.06165	-0.1022	-0.1215	-0.09047
-0.12	-0.139	-0.1131	-0.1095	-0.05677	-0.04887	-0.05131	-0.09437	-0.08714	-0.07429	-0.08087	-0.06462	-0.0621	-0.1029	-0.1227	-0.09111
-0.121	-0.139	-0.113	-0.1095	-0.05687	-0.04893	-0.05125	-0.09456	-0.08723	-0.07435	-0.08076	-0.06457	-0.0622	-0.1032	-0.1235	-0.0914
-0.122	-0.1397	-0.1136	-0.1101	-0.05722	-0.04924	-0.05157	-0.09527	-0.08778	-0.07499	-0.08108	-0.065	-0.06243	-0.1037	-0.1245	-0.09196
-0.123	-0.1404	-0.1141	-0.1107	-0.05767	-0.04964	-0.0519	-0.09596	-0.08842	-0.07565	-0.08145	-0.06543	-0.06283	-0.1044	-0.1256	-0.09255
-0.124	-0.1409	-0.1145	-0.1111	-0.05793	-0.04981	-0.05215	-0.09655	-0.08916	-0.07592	-0.08166	-0.06578	-0.06301	-0.1048	-0.1266	-0.09292
-0.125	-0.1414	-0.1148	-0.1116	-0.05826	-0.05004	-0.05239	-0.09711	-0.08945	-0.07625	-0.08185	-0.06601	-0.06324	-0.1053	-0.1275	-0.09334
-0.126	-0.1418	-0.1151	-0.1119	-0.05857	-0.05024	-0.05253	-0.0977	-0.08982	-0.07681	-0.08213	-0.06631	-0.06345	-0.1057	-0.1285	-0.09381
-0.127	-0.1429	-0.116	-0.1129	-0.05905	-0.05065	-0.053	-0.09859	-0.09064	-0.0776	-0.08262	-0.06684	-0.06393	-0.1064	-0.1296	-0.09443
-0.128	-0.1431	-0.1161	-0.1131	-0.05926	-0.05081	-0.05313	-0.09903	-0.09092	-0.07783	-0.0827	-0.06706	-0.06405	-0.1068	-0.1305	-0.09484
-0.129	-0.1431	-0.1162	-0.1134	-0.05952	-0.0509	-0.05325	-0.0994	-0.09138	-0.07808	-0.08283	-0.06717	-0.06415	-0.1073	-0.1314	-0.09523
-0.13	-0.1448	-0.1176	-0.1147	-0.06027	-0.05161	-0.0539	-0.1008	-0.09244	-0.07922	-0.08361	-0.06801	-0.06487	-0.1081	-0.1328	-0.09595
-0.131	-0.1447	-0.1172	-0.1146	-0.06035	-0.05161	-0.05386	-0.1009	-0.0926	-0.07919	-0.08347	-0.06806	-0.06485	-0.1083	-0.1336	-0.09623
-0.132	-0.145	-0.1175	-0.1148	-0.06058	-0.05179	-0.05403	-0.1013	-0.09291	-0.07949	-0.08371	-0.06824	-0.06498	-0.1087	-0.1345	-0.09666
-0.133	-0.1466	-0.1187	-0.1161	-0.06126	-0.0524	-0.05472	-0.1027	-0.09403	-0.08066	-0.08442	-0.06906	-0.06554	-0.1096	-0.1359	-0.09737
-0.134	-0.1464	-0.1185	-0.1161	-0.06134	-0.05235	-0.05462	-0.1028	-0.09419	-0.08065	-0.08432	-0.06904	-0.06555	-0.1098	-0.1367	-0.09765
-0.135	-0.1469	-0.1188	-0.1166	-0.06171	-0.05264	-0.05496	-0.1034	-0.09474	-0.08115	-0.08462	-0.06939	-0.06583	-0.1104	-0.1378	-0.09802
-0.136	-0.1481	-0.1199	-0.1176	-0.06228	-0.05306	-0.05543	-0.1045	-0.09569	-0.08207	-0.08514	-0.07003	-0.06633	-0.111	-0.1391	-0.09872
-0.137	-0.1482	-0.1198	-0.1176	-0.06249	-0.05321	-0.05544	-0.1049	-0.09585	-0.08201	-0.08522	-0.07012	-0.06638	-0.1114	-0.14	-0.09907
-0.138	-0.1488	-0.1203	-0.1182	-0.06287	-0.05352	-0.05574	-0.1055	-0.09641	-0.08267	-0.08553	-0.07045	-0.06675	-0.1119	-0.1411	-0.09947
-0.139	-0.1496	-0.1209	-0.119	-0.06331	-0.05383	-0.0561	-0.1062	-0.09723	-0.08342	-0.08585	-0.07092	-0.06709	-0.1125	-0.1422	-0.09998
-0.14	-0.1501	-0.1212	-0.1193	-0.06364	-0.05414	-0.05618	-0.1069	-0.09768	-0.08378	-0.08612	-0.07121	-0.06733	-0.113	-0.1434	-0.1004
-0.141	-0.1506	-0.1217	-0.1198	-0.06402	-0.05438	-0.05653	-0.1076	-0.09827	-0.08431	-0.08637	-0.07154	-0.06757	-0.1136	-0.1445	-0.1009
-0.142	-0.1511	-0.1221	-0.1203	-0.06436	-0.05457	-0.05677	-0.1082	-0.09869	-0.08475	-0.08665	-0.07184	-0.06777	-0.1141	-0.1456	-0.1013
-0.143	-0.1522	-0.1229	-0.1212	-0.06499	-0.055	-0.05726	-0.1093	-0.09971	-0.08568	-0.08723	-0.0724	-0.0683	-0.1148	-0.1469	-0.1019
-0.144	-0.1523	-0.1229	-0.1213	-0.06519	-0.05517	-0.05731	-0.1097	-0.09995	-0.08597	-0.08723	-0.07247	-0.06836	-0.1152	-0.1478	-0.1022
-0.145	-0.1528	-0.1232	-0.1218	-0.06546	-0.05535	-0.05749	-0.1102	-0.1004	-0.08623	-0.08741	-0.07278	-0.06854	-0.1156	-0.1489	-0.1026
-0.146	-0.1541	-0.1245	-0.123	-0.06621	-0.05598	-0.05806	-0.1116	-0.1016	-0.08738	-0.08822	-0.07355	-0.06923	-0.1164	-0.1502	-0.1033
-0.147	-0.1542	-0.1243	-0.1229	-0.06636	-0.05597	-0.05814	-0.1119	-0.1018	-0.08755	-0.08812	-0.07363	-0.06929	-0.1168	-0.1511	-0.1035
-0.148	-0.1547	-0.1246	-0.1233	-0.06665	-0.05616	-0.05828	-0.1124	-0.102	-0.08791	-0.08823	-0.07388	-0.06941	-0.1173	-0.1521	-0.1039
-0.149	-0.156	-0.126	-0.1247	-0.06745	-0.0568	-0.05902	-0.1139	-0.1034	-0.08923	-0.08905	-0.07471	-0.07011	-0.1181	-0.1536	-0.1046
-0.15	-0.1559	-0.1259	-0.1246	-0.06752	-0.05683	-0.05899	-0.1141	-0.1033	-0.08911	-0.08899	-0.07476	-0.07011	-0.1184	-0.1545	-0.1048
-0.151	-0.1565	-0.1262	-0.1251	-0.06787	-0.05704	-0.05922	-0.1148	-0.104	-0.08981	-0.0893	-0.07508	-0.07035	-0.1189	-0.1556	-0.1052
-0.152	-0.1576	-0.1273	-0.1262	-0.06855	-0.05764	-0.05987	-0.1161	-0.105	-0.09064	-0.08984	-0.07576	-0.07089	-0.1197	-0.1568	-0.1059
-0.153	-0.158	-0.1273	-0.1263	-0.06872	-0.05769	-0.05989	-0.1165	-0.1053	-0.09107	-0.08997	-0.07584	-0.07104	-0.1201	-0.1579	-0.1061
-0.154	-0.1586	-0.128	-0.1269	-0.06921	-0.05805	-0.06027	-0.1175	-0.106	-0.09173	-0.0904	-0.07631	-0.07135	-0.1207	-0.1591	-0.1066
-0.155	-0.1594	-0.1287	-0.1277	-0.06971	-0.0585	-0.06072	-0.1184	-0.1068	-0.0922	-0.09079	-0.07686	-0.07177	-0.1212	-0.1603	-0.107
-0.156	-0.1601	-0.1291	-0.1281	-0.07007	-0.05867	-0.06092	-0.1191	-0.1073	-0.09296	-0.09101	-0.07711	-0.07198	-0.1218	-0.1615	-0.1075
-0.157	-0.1605	-0.1296	-0.1287	-0.07052	-0.059	-0.06109	-0.12	-0.1078	-0.09354	-0.09123	-0.07745	-0.07228	-0.1223	-0.1627	-0.108
-0.158	-0.161	-0.1299	-0.129	-0.07085	-0.05923	-0.06138	-0.1207	-0.1084	-0.09415	-0.09151	-0.07782	-0.07253	-0.1229	-0.1639	-0.1083
-0.159	-0.1619	-0.1308	-0.1299	-0.07141	-0.05974	-0.06195	-0.1218	-0.1094	-0.09508	-0.09216	-0.07835	-0.07298	-0.1236	-0.1652	-0.1089
-0.16	-0.162	-0.1311	-0.1303	-0.07166	-0.05998	-0.06217	-0.1224	-0.1098	-0.09531	-0.09223	-0.0786	-0.07318	-0.124	-0.1663	-0.1093
-0.161	-0.1624	-0.1312	-0.1305	-0.072	-0.06013	-0.0623	-0.123	-0.1103	-0.09599	-0.09236	-0.07886	-0.07337	-0.1245	-0.1674	-0.1096
-0.162	-0.1639	-0.1326	-0.1319	-0.07285	-0.0609	-0.06305	-0.1246	-0.1115	-0.09721	-0.09322	-0.07968	-0.07409	-0.1254	-0.1689	-0.1103
-0.163	-0.1639	-0.1325	-0.1318	-0.07297	-0.06087	-0.06305	-0.125	-0.1117	-0.09732	-0.09323	-0.07969	-0.07413	-0.1257	-0.17	-0.1105
-0.164	-0.1643	-0.1328	-0.1323	-0.07328	-0.06114	-0.06324	-0.1258	-0.1122	-0.09777	-0.09345	-0.07998	-0.07429	-0.1262	-0.1711	-0.111
-0.165	-0.1657	-0.1343	-0.1336	-0.07411	-0.06187	-0.06403	-0.1273	-0.1136	-0.09907	-0.09424	-0.08082	-0.07502	-0.1271	-0.1726	-0.1116
-0.166	-0.1657	-0.1342	-0.1335	-0.07432	-0.06185	-0.06402	-0.1277	-0.1138	-0.09917	-0.09425	-0.08086	-0.07508	-0.1274	-0.1737	-0.1119
-0.167	-0.1666	-0.1347	-0.1341	-0.07473	-0.0622	-0.06432	-0.1286	-0.1144	-0.09981	-0.09459	-0.08126	-0.0754	-0.128	-0.1749	-0.1123
-0.168	-0.1678	-0.1359	-0.1352	-0.07546	-0.06284	-0.06491	-0.1298	-0.1156	-0.101	-0.09522	-0.08189	-0.07601	-0.1288	-0.1763	-0.1129
-0.169	-0.1682	-0.136	-0.1354	-0.07565	-0.06293	-0.06502	-0.1305	-0.1159	-0.1012	-0.09524	-0.08206	-0.07602	-0.1292	-0.1774	-0.1133
-0.17	-0.1688	-0.1367	-0.136	-0.07617	-0.06327	-0.06543	-0.1314	-0.1166	-0.1019	-0.09573	-0.08248	-0.07646	-0.1298	-0.1786	-0.1137
-0.171	-0.1699	-0.1375	-0.1368	-0.07663	-0.06372	-0.06579	-0.1324	-0.1175	-0.1027	-0.09616	-0.08299	-0.07694	-0.1304	-0.18	-0.1142
-0.172	-0.1706	-0.138	-0.1373	-0.07708	-0.06405	-0.0661	-0.1333	-0.118	-0.1033	-0.09646	-0.08332	-0.0772	-0.1309	-0.1811	-0.1147
-0.173	-0.1713	-0.1386	-0.1379	-0.07755	-0.06438	-0.06649	-0.1342	-0.1188	-0.1039	-0.09679	-0.08376	-0.07755	-0.1315	-0.1824	-0.1151
-0.174	-0.1721	-0.1392	-0.1384	-0.07797	-0.06467	-0.06673	-0.1352	-0.1195	-0.1045	-0.09709	-0.08408	-0.07791	-0.1321	-0.1836	-0.1155
-0.175	-0.1733	-0.1404	-0.1394	-0.07864	-0.06526	-0.06729	-0.1365	-0.1206	-0.1055	-0.0978	-0.08475	-0.07842	-0.1329	-0.1851	-0.1161
-0.176	-0.1737	-0.1405	-0.1397	-0.07878	-0.06545	-0.06738	-0.1371	-0.1211	-0.1059	-0.0979	-0.08497	-0.0785	-0.1332	-0.1862	-0.1164
-0.177	-0.1744	-0.141	-0.1401	-0.07927	-0.06567	-0.06763	-0.138	-0.1216	-0.1064	-0.09814	-0.08536	-0.07882	-0.1338	-0.1873	-0.1168
-0.178	-0.1761	-0.1426	-0.1415	-0.08012	-0.06643	-0.06844	-0.1396	-0.1228	-0.1077	-0.09901	-0.08611	-0.07959	-0.1348	-0.1891	-0.1175
-0.179	-0.1762	-0.1426	-0.1417	-0.08033	-0.06658	-0.06848	-0.1402	-0.1232	-0.108	-0.099	-0.08629	-0.07957	-0.1351	-0.1902	-0.1178
-0.18	-0.1768	-0.143	-0.1421	-0.08069	-0.06689	-0.06871	-0.1412	-0.1238	-0.1085	-0.09923	-0.08666	-0.0798	-0.1356	-0.1914	-0.1181
-0.181	-0.1785	-0.1449	-0.1436	-0.08172	-0.06768	-0.06959	-0.1428	-0.1253	-0.11	-0.1002	-0.08758	-0.08063	-0.1367	-0.1931	-0.1189
-0.182	-0.1786	-0.1447	-0.1435	-0.08185	-0.06766	-0.06951	-0.1433	-0.1254	-0.1101	-0.1001	-0.08758	-0.08068	-0.137	-0.1941	-0.1191
-0.183	-0.1794	-0.1455	-0.1441	-0.08232	-0.06806	-0.06982	-0.1446	-0.1262	-0.1108	-0.1005	-0.08805	-0.08106	-0.1376	-0.1955	-0.1196
-0.184	-0.1807	-0.1468	-0.1454	-0.08302	-0.06862	-0.07053	-0.146	-0.1275	-0.112	-0.1011	-0.08877	-0.08164	-0.1384	-0.1969	-0.1202
-0.185	-0.1813	-0.147	-0.1456	-0.08332	-0.06876	-0.07065	-0.1467	-0.1277	-0.1123	-0.1011	-0.08891	-0.08179	-0.1389	-0.1982	-0.1205
-0.186	-0.1823	-0.1479	-0.1463	-0.08376	-0.06922	-0.07107	-0.1479	-0.1285	-0.1132	-0.1017	-0.08949	-0.08226	-0.1397	-0.1996	-0.121
-0.187	-0.1833	-0.1489	-0.1472	-0.08443	-0.06968	-0.0715	-0.1491	-0.1296	-0.1141	-0.1022	-0.09009	-0.08275	-0.1403	-0.201	-0.1215
-0.188	-0.1841	-0.1495	-0.1478	-0.0849	-0.07007	-0.07186	-0.15	-0.1303	-0.1148	-0.1026	-0.09044	-0.08312	-0.141	-0.2023	-0.1219
-0.189	-0.1849	-0.1501	-0.1483	-0.08538	-0.0704	-0.0722	-0.1511	-0.131	-0.1155	-0.1029	-0.09082	-0.0834	-0.1415	-0.2036	-0.1223
-0.19	-0.1857	-0.1508	-0.1489	-0.08591	-0.07076	-0.0725	-0.1521	-0.1317	-0.1163	-0.1032	-0.09129	-0.08375	-0.1422	-0.2048	-0.1228
-0.191	-0.187	-0.152	-0.1499	-0.08662	-0.07132	-0.07315	-0.1536	-0.1329	-0.1173	-0.1039	-0.09194	-0.08438	-0.143	-0.2064	-0.1234
-0.192	-0.1877	-0.1524	-0.1503	-0.08701	-0.07157	-0.07331	-0.1544	-0.1335	-0.1178	-0.1041	-0.0923	-0.08466	-0.1436	-0.2076	-0.1237
-0.193	-0.1886	-0.153	-0.1507	-0.08746	-0.07183	-0.07366	-0.1554	-0.1341	-0.1185	-0.1044	-0.09263	-0.08501	-0.1441	-0.209	-0.1241
-0.194	-0.1901	-0.1546	-0.1522	-0.0884	-0.07263	-0.07446	-0.1572	-0.1354	-0.1199	-0.1054	-0.09354	-0.0858	-0.1452	-0.2107	-0.1248
-0.195	-0.1906	-0.1548	-0.1523	-0.08867	-0.07278	-0.07453	-0.1579	-0.1358	-0.1202	-0.1054	-0.09373	-0.08586	-0.1456	-0.2119	-0.1251
-0.196	-0.1916	-0.1553	-0.1528	-0.08913	-0.07308	-0.07483	-0.1588	-0.1365	-0.1208	-0.1057	-0.09423	-0.08621	-0.1461	-0.2131	-0.1255
-0.197	-0.1933	-0.157	-0.1542	-0.09	-0.07395	-0.0757	-0.1607	-0.1379	-0.1223	-0.1067	-0.09512	-0.0871	-0.1471	-0.2149	-0.1263
-0.198	-0.1936	-0.1571	-0.1543	-0.09032	-0.074	-0.07571	-0.1615	-0.1383	-0.1226	-0.1067	-0.09522	-0.08724	-0.1477	-0.2162	-0.1265
-0.199	-0.1945	-0.158	-0.1549	-0.09085	-0.07435	-0.07612	-0.1627	-0.1391	-0.1233	-0.1071	-0.09574	-0.08772	-0.1484	-0.2176	-0.127
-0.2	-0.196	-0.1594	-0.1561	-0.0917	-0.07507	-0.07681	-0.1644	-0.1403	-0.1247	-0.108	-0.09658	-0.08845	-0.1493	-0.2192	-0.1276
-0.201	-0.1966	-0.1598	-0.1564	-0.09204	-0.07524	-0.077	-0.1652	-0.141	-0.125	-0.1081	-0.09678	-0.08865	-0.1498	-0.2205	-0.1279
-0.202	-0.1977	-0.1606	-0.1571	-0.09266	-0.07565	-0.07737	-0.1664	-0.1419	-0.1259	-0.1086	-0.09734	-0.08914	-0.1505	-0.222	-0.1284
-0.203	-0.1989	-0.1617	-0.1581	-0.09331	-0.07625	-0.07789	-0.1679	-0.1429	-0.127	-0.1092	-0.0979	-0.08977	-0.1513	-0.2236	-0.1289
-0.204	-0.1999	-0.1627	-0.1587	-0.09398	-0.0767	-0.07831	-0.1691	-0.1438	-0.1278	-0.1096	-0.09841	-0.09015	-0.1519	-0.225	-0.1293
-0.205	-0.2007	-0.1633	-0.1592	-0.09449	-0.07706	-0.0786	-0.1703	-0.1446	-0.1284	-0.1101	-0.09882	-0.09067	-0.1526	-0.2264	-0.1297
-0.206	-0.2018	-0.1641	-0.16	-0.09498	-0.07742	-0.07908	-0.1715	-0.1455	-0.1293	-0.1106	-0.09933	-0.09139	-0.1532	-0.2278	-0.1302
-0.207	-0.2032	-0.1656	-0.1612	-0.09581	-0.07813	-0.07969	-0.1733	-0.1467	-0.1304	-0.1113	-0.1002	-0.0922	-0.1541	-0.2294	-0.1308
-0.208	-0.2039	-0.1661	-0.1615	-0.0963	-0.07842	-0.07998	-0.1742	-0.1475	-0.131	-0.1116	-0.1006	-0.09244	-0.1548	-0.2307	-0.1312
-0.209	-0.2047	-0.1666	-0.1621	-0.09676	-0.07869	-0.08023	-0.1753	-0.148	-0.1316	-0.112	-0.1009	-0.09279	-0.1554	-0.2322	-0.1316
-0.21	-0.2066	-0.1684	-0.1637	-0.09775	-0.07958	-0.08106	-0.1772	-0.1496	-0.1331	-0.1131	-0.1019	-0.09382	-0.1565	-0.2339	-0.1323
-0.211	-0.207	-0.1688	-0.1638	-0.09806	-0.07968	-0.08119	-0.1781	-0.1502	-0.1335	-0.1131	-0.102	-0.09401	-0.157	-0.2353	-0.1325
-0.212	-0.208	-0.1694	-0.1643	-0.0986	-0.08001	-0.08149	-0.1792	-0.1508	-0.1342	-0.1136	-0.1025	-0.09452	-0.1577	-0.2368	-0.1329
-0.213	-0.2098	-0.1713	-0.1661	-0.09972	-0.08089	-0.08247	-0.1813	-0.1523	-0.1358	-0.1147	-0.1036	-0.09543	-0.1588	-0.2386	-0.1337
-0.214	-0.2104	-0.1714	-0.1661	-0.09994	-0.08104	-0.08246	-0.1819	-0.1528	-0.1361	-0.1148	-0.1036	-0.09564	-0.1593	-0.24	-0.1339
-0.215	-0.2115	-0.1723	-0.1669	-0.1005	-0.0814	-0.08289	-0.1832	-0.1536	-0.1369	-0.1153	-0.1041	-0.09619	-0.1601	-0.2415	-0.1344
-0.216	-0.2132	-0.1737	-0.1682	-0.1015	-0.08213	-0.08364	-0.185	-0.1548	-0.1383	-0.1162	-0.105	-0.09706	-0.1611	-0.2433	-0.1351
-0.217	-0.2139	-0.1743	-0.1685	-0.1019	-0.08231	-0.08382	-0.186	-0.1556	-0.139	-0.1165	-0.1054	-0.09737	-0.1617	-0.2446	-0.1355
-0.218	-0.2151	-0.1752	-0.1694	-0.1025	-0.08292	-0.08439	-0.1875	-0.1566	-0.1398	-0.1171	-0.1059	-0.09796	-0.1625	-0.2462	-0.136
-0.219	-0.2165	-0.1764	-0.1704	-0.1033	-0.08347	-0.08494	-0.1891	-0.1577	-0.141	-0.1177	-0.1065	-0.09867	-0.1635	-0.2479	-0.1365
-0.22	-0.2176	-0.1773	-0.1711	-0.1039	-0.08394	-0.08531	-0.1905	-0.1588	-0.1419	-0.1184	-0.1071	-0.09923	-0.1643	-0.2494	-0.1371
-0.221	-0.2185	-0.1782	-0.172	-0.1045	-0.0844	-0.08579	-0.1917	-0.1596	-0.1427	-0.1189	-0.1078	-0.09971	-0.165	-0.2508	-0.1375
-0.222	-0.2199	-0.179	-0.1726	-0.1051	-0.08483	-0.0862	-0.1931	-0.1606	-0.1437	-0.1193	-0.1082	-0.1003	-0.1659	-0.2524	-0.138
-0.223	-0.2215	-0.1804	-0.1738	-0.1059	-0.08553	-0.08691	-0.1949	-0.1619	-0.1449	-0.1203	-0.109	-0.1011	-0.1668	-0.2542	-0.1386
-0.224	-0.2222	-0.1809	-0.1744	-0.1064	-0.08587	-0.08717	-0.1959	-0.1628	-0.1455	-0.1206	-0.1094	-0.1015	-0.1676	-0.2557	-0.139
-0.225	-0.2233	-0.1817	-0.1749	-0.107	-0.08626	-0.08762	-0.1973	-0.1635	-0.1464	-0.1211	-0.1098	-0.102	-0.1683	-0.2572	-0.1394
-0.226	-0.2252	-0.1836	-0.1766	-0.108	-0.08718	-0.08853	-0.1993	-0.1652	-0.1481	-0.1221	-0.1109	-0.1031	-0.1695	-0.2591	-0.1403
-0.227	-0.2259	-0.184	-0.1768	-0.1083	-0.0873	-0.08866	-0.2002	-0.1658	-0.1484	-0.1224	-0.1111	-0.1034	-0.1701	-0.2605	-0.1405
-0.228	-0.2268	-0.1848	-0.1774	-0.1089	-0.08768	-0.08902	-0.2015	-0.1666	-0.1492	-0.123	-0.1116	-0.1039	-0.1708	-0.2621	-0.141
-0.229	-0.2289	-0.1867	-0.179	-0.11	-0.08865	-0.08996	-0.2036	-0.1683	-0.1509	-0.1241	-0.1127	-0.105	-0.1722	-0.2641	-0.1418
-0.23	-0.2294	-0.1872	-0.1792	-0.1104	-0.08879	-0.09021	-0.2046	-0.1689	-0.1513	-0.1243	-0.1129	-0.1053	-0.1728	-0.2656	-0.1421
-0.231	-0.2307	-0.1881	-0.1801	-0.1111	-0.08942	-0.09072	-0.2059	-0.17	-0.1522	-0.125	-0.1136	-0.1059	-0.1736	-0.2673	-0.1427
-0.232	-0.2326	-0.19	-0.1814	-0.1122	-0.09023	-0.09157	-0.2079	-0.1716	-0.1537	-0.1261	-0.1145	-0.1069	-0.1748	-0.2692	-0.1434
-0.233	-0.2334	-0.1906	-0.1818	-0.1126	-0.09047	-0.09174	-0.2089	-0.1724	-0.1542	-0.1264	-0.1148	-0.1073	-0.1755	-0.2707	-0.1439
-0.234	-0.2347	-0.1918	-0.1828	-0.1134	-0.09099	-0.09233	-0.2105	-0.1735	-0.1552	-0.1271	-0.1155	-0.1079	-0.1764	-0.2724	-0.1443
-0.235	-0.2363	-0.1931	-0.1838	-0.1143	-0.09163	-0.09303	-0.2122	-0.1748	-0.1564	-0.1279	-0.1163	-0.1087	-0.1772	-0.2743	-0.145
-0.236	-0.2374	-0.1942	-0.1846	-0.115	-0.09207	-0.09347	-0.2136	-0.1758	-0.1574	-0.1285	-0.1169	-0.1094	-0.1781	-0.2759	-0.1455
-0.237	-0.2387	-0.1953	-0.1855	-0.1157	-0.09266	-0.09407	-0.2151	-0.1769	-0.1583	-0.1291	-0.1175	-0.1101	-0.1791	-0.2776	-0.1461
-0.238	-0.24	-0.1963	-0.1863	-0.1165	-0.09317	-0.09446	-0.2166	-0.1781	-0.1593	-0.1298	-0.1181	-0.1107	-0.1798	-0.2793	-0.1465
-0.239	-0.2417	-0.1981	-0.1875	-0.1174	-0.09394	-0.09522	-0.2185	-0.1796	-0.1607	-0.1307	-0.1189	-0.1117	-0.181	-0.2812	-0.1472
-0.24	-0.2426	-0.1987	-0.1882	-0.1178	-0.09421	-0.09556	-0.2196	-0.1804	-0.1614	-0.1311	-0.1194	-0.1123	-0.1817	-0.2828	-0.1477
-0.241	-0.2438	-0.1999	-0.1889	-0.1186	-0.09474	-0.09596	-0.2209	-0.1813	-0.1623	-0.1317	-0.1199	-0.113	-0.1826	-0.2845	-0.1482
-0.242	-0.2457	-0.2019	-0.1906	-0.1196	-0.0957	-0.09691	-0.2232	-0.1831	-0.1641	-0.133	-0.1211	-0.114	-0.1839	-0.2866	-0.149
-0.243	-0.2468	-0.2025	-0.1908	-0.1201	-0.09598	-0.09716	-0.2243	-0.1837	-0.1646	-0.1331	-0.1214	-0.1145	-0.1847	-0.2881	-0.1493
-0.244	-0.2479	-0.2034	-0.1917	-0.1207	-0.09643	-0.09762	-0.2256	-0.1849	-0.1656	-0.1338	-0.1219	-0.1152	-0.1856	-0.2899	-0.1498
-0.245	-0.2502	-0.2055	-0.1935	-0.1219	-0.09745	-0.09868	-0.2278	-0.1869	-0.1674	-0.1352	-0.1232	-0.1165	-0.187	-0.2922	-0.1507
-0.246	-0.2509	-0.2062	-0.1938	-0.1223	-0.09765	-0.09886	-0.2288	-0.1878	-0.1679	-0.1355	-0.1235	-0.1168	-0.1876	-0.2938	-0.151
-0.247	-0.2522	-0.2075	-0.1947	-0.1231	-0.09816	-0.09941	-0.2304	-0.1888	-0.1689	-0.1363	-0.1241	-0.1176	-0.1886	-0.2957	-0.1515
-0.248	-0.254	-0.2095	-0.1963	-0.1241	-0.09906	-0.1003	-0.2324	-0.1904	-0.1706	-0.1374	-0.1251	-0.1186	-0.1899	-0.2978	-0.1523
-0.249	-0.2549	-0.2103	-0.1967	-0.1246	-0.09943	-0.1006	-0.2336	-0.1914	-0.1712	-0.1379	-0.1255	-0.1192	-0.1908	-0.2993	-0.1527
-0.25	-0.2566	-0.2119	-0.1978	-0.1255	-0.1	-0.1011	-0.2353	-0.1928	-0.1725	-0.1387	-0.1263	-0.1201	-0.1918	-0.3011	-0.1533
-0.251	-0.2582	-0.2134	-0.199	-0.1264	-0.1007	-0.1019	-0.237	-0.1943	-0.1738	-0.1396	-0.1271	-0.121	-0.1929	-0.303	-0.1539
-0.252	-0.2595	-0.2148	-0.1999	-0.1272	-0.1012	-0.1024	-0.2385	-0.1954	-0.1749	-0.1403	-0.1278	-0.1217	-0.1941	-0.3048	-0.1544
-0.253	-0.2609	-0.2162	-0.2008	-0.1279	-0.1017	-0.1029	-0.2401	-0.1966	-0.1759	-0.1412	-0.1282	-0.1225	-0.1951	-0.3066	-0.155
-0.254	-0.2621	-0.2175	-0.2017	-0.1286	-0.1023	-0.1035	-0.2417	-0.1979	-0.177	-0.1419	-0.1291	-0.1234	-0.1962	-0.3085	-0.1555
-0.255	-0.2642	-0.2195	-0.2032	-0.1297	-0.1031	-0.1043	-0.2437	-0.1996	-0.1785	-0.1432	-0.13	-0.1245	-0.1974	-0.3106	-0.1562
-0.256	-0.2655	-0.2207	-0.2038	-0.1304	-0.1036	-0.1048	-0.2451	-0.2007	-0.1795	-0.1438	-0.1305	-0.1252	-0.1984	-0.3126	-0.1568
-0.257	-0.2667	-0.222	-0.2046	-0.1311	-0.104	-0.1052	-0.2466	-0.2021	-0.1803	-0.1446	-0.1311	-0.1258	-0.1993	-0.3144	-0.1573
-0.258	-0.269	-0.2244	-0.2065	-0.1323	-0.105	-0.1062	-0.2489	-0.2041	-0.1822	-0.1459	-0.1322	-0.1272	-0.2008	-0.3166	-0.1582
-0.259	-0.27	-0.2253	-0.2068	-0.1328	-0.1053	-0.1065	-0.25	-0.2049	-0.1829	-0.1464	-0.1326	-0.1277	-0.2016	-0.3184	-0.1587
-0.26	-0.2715	-0.2266	-0.2078	-0.1335	-0.1058	-0.1069	-0.2514	-0.2061	-0.184	-0.1471	-0.1332	-0.1285	-0.2027	-0.3203	-0.1594
-0.261	-0.2739	-0.2291	-0.2096	-0.1348	-0.1068	-0.108	-0.2538	-0.2081	-0.186	-0.1486	-0.1344	-0.1298	-0.2041	-0.3225	-0.1602
-0.262	-0.2747	-0.2301	-0.21	-0.1354	-0.1071	-0.1083	-0.2549	-0.2091	-0.1865	-0.1491	-0.1347	-0.1302	-0.205	-0.3242	-0.1606
-0.263	-0.2763	-0.2315	-0.2112	-0.1362	-0.1076	-0.1089	-0.2566	-0.2105	-0.1879	-0.15	-0.1355	-0.1312	-0.2061	-0.3262	-0.1612
-0.264	-0.2783	-0.2339	-0.2129	-0.1374	-0.1086	-0.1098	-0.2589	-0.2122	-0.1896	-0.1512	-0.1366	-0.1323	-0.2075	-0.3283	-0.162
-0.265	-0.2795	-0.2352	-0.2134	-0.1379	-0.1089	-0.1101	-0.2601	-0.2134	-0.1904	-0.1517	-0.1371	-0.133	-0.2085	-0.3302	-0.1625
-0.266	-0.2812	-0.237	-0.2147	-0.1388	-0.1095	-0.1108	-0.2619	-0.2152	-0.1919	-0.1527	-0.1379	-0.1339	-0.2097	-0.3322	-0.1632
-0.267	-0.2829	-0.2389	-0.2161	-0.1398	-0.1102	-0.1115	-0.2638	-0.2167	-0.1934	-0.1537	-0.1388	-0.135	-0.2109	-0.3342	-0.1639
-0.268	-0.2846	-0.2406	-0.2172	-0.1407	-0.1109	-0.1122	-0.2657	-0.2182	-0.1946	-0.1545	-0.1395	-0.136	-0.2121	-0.3364	-0.1645
-0.269	-0.2863	-0.2425	-0.2182	-0.1416	-0.1116	-0.1129	-0.2674	-0.2197	-0.196	-0.1556	-0.1403	-0.1368	-0.2134	-0.3385	-0.1652
-0.27	-0.2879	-0.2442	-0.2194	-0.1424	-0.1122	-0.1135	-0.269	-0.2213	-0.1973	-0.1565	-0.141	-0.1378	-0.2146	-0.3407	-0.1659
-0.271	-0.2901	-0.2465	-0.2211	-0.1436	-0.1131	-0.1144	-0.2712	-0.2234	-0.199	-0.1578	-0.1421	-0.139	-0.216	-0.3429	-0.1667
-0.272	-0.2914	-0.248	-0.2218	-0.1443	-0.1135	-0.1148	-0.2727	-0.2247	-0.2001	-0.1585	-0.1426	-0.1398	-0.2172	-0.3448	-0.1673
-0.273	-0.2928	-0.2495	-0.2229	-0.1451	-0.1141	-0.1153	-0.2743	-0.2261	-0.2011	-0.1594	-0.1433	-0.1406	-0.2183	-0.3468	-0.1679
-0.274	-0.2955	-0.2523	-0.2248	-0.1465	-0.1152	-0.1165	-0.2768	-0.2285	-0.2032	-0.1609	-0.1446	-0.1421	-0.22	-0.3492	-0.1688
-0.275	-0.2968	-0.2536	-0.2255	-0.1471	-0.1156	-0.1168	-0.2781	-0.2296	-0.2041	-0.1615	-0.145	-0.1427	-0.221	-0.351	-0.1693
-0.276	-0.2984	-0.2554	-0.2265	-0.148	-0.1161	-0.1174	-0.2798	-0.2313	-0.2054	-0.1624	-0.1457	-0.1437	-0.2222	-0.353	-0.17
-0.277	-0.301	-0.2583	-0.2285	-0.1493	-0.1174	-0.1186	-0.2824	-0.2338	-0.2076	-0.1641	-0.1472	-0.1452	-0.2239	-0.3556	-0.171
-0.278	-0.3022	-0.2596	-0.2292	-0.1499	-0.1176	-0.1188	-0.2837	-0.2346	-0.2085	-0.1646	-0.1476	-0.1457	-0.2249	-0.3576	-0.1714
-0.279	-0.3039	-0.2616	-0.2304	-0.1508	-0.1183	-0.1195	-0.2857	-0.2364	-0.21	-0.1656	-0.1483	-0.147	-0.2262	-0.3598	-0.1722
-0.28	-0.3064	-0.2644	-0.2322	-0.152	-0.1193	-0.1206	-0.2881	-0.2389	-0.212	-0.1671	-0.1495	-0.1493	-0.2277	-0.3621	-0.173
-0.281	-0.3079	-0.2662	-0.2331	-0.1527	-0.1197	-0.121	-0.2897	-0.2402	-0.2132	-0.1679	-0.15	-0.1505	-0.2289	-0.3642	-0.1737
-0.282	-0.3098	-0.2684	-0.2345	-0.1537	-0.1205	-0.1217	-0.2918	-0.2421	-0.2148	-0.1691	-0.1508	-0.1514	-0.2303	-0.3664	-0.1744
-0.283	-0.312	-0.2707	-0.2362	-0.1548	-0.1212	-0.1226	-0.294	-0.2441	-0.2167	-0.1704	-0.1518	-0.1525	-0.2318	-0.3688	-0.1752
-0.284	-0.314	-0.273	-0.2375	-0.1557	-0.1219	-0.1233	-0.296	-0.246	-0.2181	-0.1714	-0.1526	-0.1534	-0.2331	-0.371	-0.1759
-0.285	-0.3159	-0.2751	-0.2388	-0.1567	-0.1227	-0.1239	-0.2979	-0.2478	-0.2198	-0.1726	-0.1534	-0.1544	-0.2345	-0.3732	-0.1766
-0.286	-0.3178	-0.2772	-0.2401	-0.1575	-0.1232	-0.1246	-0.2999	-0.2495	-0.2213	-0.1736	-0.1542	-0.1553	-0.2359	-0.3752	-0.1774
-0.287	-0.3203	-0.28	-0.242	-0.1589	-0.1242	-0.1256	-0.3022	-0.2519	-0.2233	-0.175	-0.1553	-0.1566	-0.2375	-0.3777	-0.1783
-0.288	-0.322	-0.2821	-0.2431	-0.1597	-0.1248	-0.1262	-0.304	-0.2537	-0.2247	-0.176	-0.156	-0.1576	-0.2388	-0.3798	-0.1789
-0.289	-0.3238	-0.2841	-0.2444	-0.1606	-0.1254	-0.1268	-0.3058	-0.2554	-0.2262	-0.1771	-0.1567	-0.1586	-0.2402	-0.3821	-0.1796
-0.29	-0.3266	-0.2876	-0.2465	-0.1621	-0.1266	-0.128	-0.3088	-0.258	-0.2286	-0.1788	-0.1582	-0.1602	-0.242	-0.3848	-0.1807
-0.291	-0.328	-0.2894	-0.2476	-0.1628	-0.127	-0.1285	-0.3104	-0.2596	-0.2299	-0.1796	-0.1587	-0.1609	-0.2432	-0.3868	-0.1812
-0.292	-0.3298	-0.2918	-0.2488	-0.1637	-0.1276	-0.1291	-0.3124	-0.2617	-0.2314	-0.1806	-0.1594	-0.1619	-0.2446	-0.3891	-0.1819
-0.293	-0.3333	-0.2952	-0.2512	-0.1652	-0.1288	-0.1304	-0.3154	-0.2649	-0.2339	-0.1823	-0.1608	-0.1635	-0.2465	-0.3917	-0.183
-0.294	-0.3347	-0.2971	-0.252	-0.1659	-0.1292	-0.1307	-0.317	-0.2666	-0.2352	-0.1831	-0.1612	-0.1644	-0.2477	-0.3938	-0.1835
-0.295	-0.3369	-0.2998	-0.2536	-0.167	-0.1299	-0.1314	-0.3193	-0.2691	-0.2371	-0.1843	-0.1621	-0.1656	-0.2492	-0.396	-0.1844
-0.296	-0.3397	-0.303	-0.2558	-0.1683	-0.131	-0.1325	-0.3223	-0.2716	-0.2396	-0.186	-0.1635	-0.1671	-0.2509	-0.3984	-0.1854
-0.297	-0.3418	-0.3052	-0.2571	-0.1692	-0.1315	-0.1329	-0.324	-0.2734	-0.2411	-0.187	-0.1641	-0.1681	-0.2523	-0.4004	-0.1861
-0.298	-0.344	-0.3081	-0.2587	-0.1702	-0.1323	-0.1338	-0.3264	-0.2757	-0.2431	-0.1885	-0.165	-0.1693	-0.2538	-0.4026	-0.187
-0.299	-0.3462	-0.3111	-0.2607	-0.1715	-0.1332	-0.1347	-0.3289	-0.2783	-0.2452	-0.1901	-0.1662	-0.1707	-0.2555	-0.4051	-0.1879
-0.3	-0.3485	-0.314	-0.2624	-0.1725	-0.1339	-0.1355	-0.3312	-0.2809	-0.2472	-0.1916	-0.1671	-0.1718	-0.2571	-0.4075	-0.1888
-0.301	-0.351	-0.3167	-0.2641	-0.1736	-0.1346	-0.1362	-0.3336	-0.2831	-0.2492	-0.1929	-0.1681	-0.1731	-0.2586	-0.4099	-0.1896
-0.302	-0.3534	-0.3196	-0.2658	-0.1747	-0.1354	-0.1371	-0.336	-0.2856	-0.2511	-0.1941	-0.1689	-0.1741	-0.2602	-0.4124	-0.1904
-0.303	-0.3564	-0.3231	-0.2681	-0.176	-0.1365	-0.1382	-0.3389	-0.2886	-0.2537	-0.1958	-0.1701	-0.1757	-0.262	-0.4151	-0.1915
-0.304	-0.3585	-0.3255	-0.2695	-0.1769	-0.1371	-0.1387	-0.3412	-0.2907	-0.2554	-0.197	-0.1708	-0.1767	-0.2635	-0.4174	-0.1923
-0.305	-0.361	-0.3285	-0.2713	-0.1779	-0.1378	-0.1395	-0.3436	-0.293	-0.2575	-0.1981	-0.1716	-0.178	-0.2651	-0.4197	-0.1931
-0.306	-0.3643	-0.3325	-0.2739	-0.1794	-0.1391	-0.1408	-0.3469	-0.2963	-0.2604	-0.2	-0.173	-0.1796	-0.2672	-0.4225	-0.1943
-0.307	-0.3663	-0.3351	-0.2754	-0.1802	-0.1396	-0.1412	-0.3488	-0.2983	-0.262	-0.2008	-0.1736	-0.1805	-0.2686	-0.4247	-0.195
-0.308	-0.3688	-0.338	-0.277	-0.1812	-0.1403	-0.142	-0.3513	-0.3009	-0.2642	-0.2021	-0.1746	-0.1816	-0.2702	-0.4272	-0.1958
-0.309	-0.3726	-0.3425	-0.2801	-0.1829	-0.1418	-0.1435	-0.3548	-0.3044	-0.2674	-0.2043	-0.1761	-0.1835	-0.2724	-0.4301	-0.1971
-0.31	-0.3746	-0.3451	-0.2814	-0.1836	-0.1422	-0.144	-0.357	-0.3071	-0.2692	-0.2051	-0.1767	-0.1844	-0.2738	-0.4324	-0.1978
-0.311	-0.3774	-0.3485	-0.2836	-0.1847	-0.1431	-0.1449	-0.3598	-0.31	-0.2717	-0.2066	-0.1778	-0.1857	-0.2755	-0.4351	-0.1987
-0.312	-0.3808	-0.3525	-0.2862	-0.1863	-0.1443	-0.1461	-0.3631	-0.3132	-0.2745	-0.2083	-0.179	-0.1875	-0.2774	-0.4379	-0.1999
-0.313	-0.3834	-0.3557	-0.288	-0.1872	-0.1449	-0.1468	-0.3656	-0.3158	-0.2767	-0.2095	-0.1797	-0.1886	-0.2791	-0.4403	-0.2008
-0.314	-0.3864	-0.3594	-0.2904	-0.1885	-0.1459	-0.1476	-0.3685	-0.3191	-0.2792	-0.211	-0.1808	-0.19	-0.2808	-0.4429	-0.2016
-0.315	-0.3896	-0.3634	-0.2929	-0.1897	-0.147	-0.1486	-0.3716	-0.3221	-0.282	-0.2127	-0.1819	-0.1915	-0.2828	-0.4457	-0.2027
-0.316	-0.3928	-0.3671	-0.2952	-0.1909	-0.1477	-0.1495	-0.3745	-0.3253	-0.2846	-0.2143	-0.1828	-0.1929	-0.2846	-0.4483	-0.2036
-0.317	-0.3955	-0.3707	-0.2974	-0.1921	-0.1486	-0.1504	-0.3773	-0.328	-0.2872	-0.2158	-0.1839	-0.1943	-0.2865	-0.4508	-0.2047
-0.318	-0.3983	-0.3744	-0.2998	-0.1933	-0.1494	-0.1512	-0.3803	-0.3311	-0.2899	-0.2173	-0.1848	-0.1956	-0.2883	-0.4534	-0.2057
-0.319	-0.4014	-0.3788	-0.3026	-0.1947	-0.1506	-0.1524	-0.3839	-0.3347	-0.2931	-0.2191	-0.1862	-0.1973	-0.2905	-0.4563	-0.2067
-0.32	-0.4044	-0.3825	-0.3048	-0.1958	-0.1513	-0.1531	-0.3867	-0.3378	-0.2956	-0.2204	-0.1871	-0.1985	-0.2923	-0.4589	-0.2076
-0.321	-0.4076	-0.3864	-0.3072	-0.1969	-0.1521	-0.154	-0.3897	-0.3409	-0.2983	-0.2217	-0.188	-0.1999	-0.2941	-0.4615	-0.2086
-0.322	-0.4119	-0.3914	-0.3107	-0.1987	-0.1535	-0.1555	-0.3938	-0.3451	-0.302	-0.224	-0.1896	-0.2019	-0.2964	-0.4646	-0.21
-0.323	-0.4149	-0.3949	-0.3128	-0.1997	-0.1541	-0.1559	-0.3962	-0.3477	-0.3043	-0.2251	-0.1902	-0.2029	-0.2981	-0.4671	-0.2108
-0.324	-0.418	-0.3987	-0.3153	-0.2007	-0.1549	-0.1569	-0.3991	-0.3509	-0.307	-0.2266	-0.1912	-0.2043	-0.2998	-0.4699	-0.2118
-0.325	-0.4224	-0.4036	-0.3189	-0.2025	-0.1563	-0.1584	-0.403	-0.3551	-0.311	-0.229	-0.1928	-0.2063	-0.3022	-0.473	-0.2132
-0.326	-0.4253	-0.4074	-0.3212	-0.2033	-0.1569	-0.1589	-0.4058	-0.358	-0.3136	-0.2301	-0.1936	-0.2074	-0.3038	-0.4755	-0.2141
-0.327	-0.4291	-0.4121	-0.3241	-0.2046	-0.1579	-0.16	-0.4093	-0.3618	-0.3169	-0.2318	-0.1947	-0.2089	-0.3058	-0.4782	-0.2153
-0.328	-0.4335	-0.4172	-0.3275	-0.2063	-0.1592	-0.1613	-0.4134	-0.366	-0.3207	-0.234	-0.1962	-0.2108	-0.3081	-0.4814	-0.2166
-0.329	-0.4369	-0.4216	-0.3301	-0.2074	-0.1599	-0.1621	-0.4165	-0.3694	-0.3235	-0.2354	-0.197	-0.212	-0.31	-0.4841	-0.2176
-0.33	-0.4408	-0.4265	-0.3333	-0.2086	-0.1611	-0.1632	-0.4201	-0.3731	-0.327	-0.2372	-0.1982	-0.2137	-0.3121	-0.4869	-0.2186
-0.331	-0.4451	-0.4316	-0.3368	-0.2101	-0.1622	-0.1643	-0.4241	-0.377	-0.3307	-0.239	-0.1995	-0.2153	-0.3143	-0.4898	-0.2199
-0.332	-0.4492	-0.4368	-0.3401	-0.2115	-0.1632	-0.1654	-0.4278	-0.3811	-0.334	-0.2408	-0.2006	-0.2169	-0.3163	-0.4927	-0.2211
-0.333	-0.4533	-0.442	-0.3435	-0.2129	-0.1642	-0.1665	-0.4316	-0.385	-0.3376	-0.2425	-0.2016	-0.2186	-0.3185	-0.4956	-0.2223
-0.334	-0.4575	-0.447	-0.3468	-0.2142	-0.1653	-0.1675	-0.4356	-0.3892	-0.3411	-0.2443	-0.2027	-0.2201	-0.3206	-0.4985	-0.2234
-0.335	-0.4625	-0.4529	-0.3507	-0.2159	-0.1667	-0.1689	-0.44	-0.3935	-0.3452	-0.2465	-0.2041	-0.2221	-0.3229	-0.5016	-0.2247
-0.336	-0.4663	-0.4581	-0.3539	-0.2171	-0.1675	-0.1697	-0.4435	-0.3971	-0.3485	-0.2479	-0.205	-0.2235	-0.3248	-0.5044	-0.2259
-0.337	-0.4706	-0.4634	-0.3574	-0.2183	-0.1684	-0.1707	-0.4473	-0.4007	-0.352	-0.2495	-0.2061	-0.225	-0.3268	-0.5072	-0.227
-0.338	-0.4759	-0.4699	-0.362	-0.2202	-0.1699	-0.1723	-0.4523	-0.4054	-0.3566	-0.252	-0.2078	-0.227	-0.3294	-0.5106	-0.2286
-0.339	-0.4796	-0.4751	-0.3653	-0.2212	-0.1707	-0.173	-0.456	-0.4094	-0.36	-0.2535	-0.2086	-0.2283	-0.3314	-0.5131	-0.2295
-0.34	-0.4842	-0.4809	-0.3691	-0.2226	-0.1717	-0.1741	-0.46	-0.4136	-0.3638	-0.2552	-0.2097	-0.2299	-0.3334	-0.516	-0.2307
-0.341	-0.4902	-0.488	-0.374	-0.2245	-0.1734	-0.1758	-0.4652	-0.4187	-0.3688	-0.2576	-0.2115	-0.2322	-0.3361	-0.5193	-0.2323
-0.342	-0.4947	-0.4936	-0.3774	-0.2254	-0.1741	-0.1765	-0.4688	-0.4228	-0.372	-0.259	-0.2123	-0.2335	-0.3381	-0.522	-0.2334
-0.343	-0.4998	-0.4997	-0.3816	-0.2268	-0.1752	-0.1776	-0.4732	-0.4274	-0.3761	-0.2611	-0.2135	-0.2352	-0.3405	-0.525	-0.2346
-0.344	-0.5057	-0.5067	-0.3866	-0.2286	-0.1766	-0.179	-0.4784	-0.4325	-0.3807	-0.264	-0.2151	-0.2372	-0.3431	-0.5282	-0.2361
-0.345	-0.5107	-0.5129	-0.3907	-0.2297	-0.1776	-0.18	-0.4825	-0.4373	-0.3846	-0.2655	-0.2161	-0.2387	-0.3453	-0.5312	-0.2373
-0.346	-0.5159	-0.5195	-0.3952	-0.2312	-0.1787	-0.1811	-0.4873	-0.4421	-0.3891	-0.2677	-0.2172	-0.2406	-0.3475	-0.5344	-0.2388
-0.347	-0.5218	-0.5266	-0.3997	-0.2329	-0.18	-0.1824	-0.4923	-0.4472	-0.3937	-0.2697	-0.219	-0.2425	-0.3499	-0.5375	-0.2403
-0.348	-0.5274	-0.5338	-0.4041	-0.2343	-0.1812	-0.1837	-0.4971	-0.452	-0.3978	-0.2716	-0.22	-0.2444	-0.3523	-0.5406	-0.2416
-0.349	-0.5334	-0.5408	-0.4091	-0.2358	-0.1823	-0.185	-0.5017	-0.457	-0.402	-0.2736	-0.2213	-0.2461	-0.3545	-0.5437	-0.2429
-0.35	-0.5392	-0.5481	-0.4141	-0.2373	-0.1834	-0.1861	-0.5066	-0.4621	-0.4064	-0.2756	-0.2225	-0.2479	-0.357	-0.5468	-0.2443
-0.351	-0.5458	-0.5561	-0.4197	-0.2391	-0.1849	-0.1875	-0.512	-0.4679	-0.4118	-0.278	-0.2242	-0.2499	-0.3597	-0.5501	-0.2458
-0.352	-0.5517	-0.5632	-0.4246	-0.2405	-0.1859	-0.1887	-0.5165	-0.4728	-0.4162	-0.2799	-0.2251	-0.2515	-0.3619	-0.5532	-0.2471
-0.353	-0.5579	-0.5707	-0.4299	-0.2419	-0.1871	-0.1897	-0.5214	-0.4779	-0.4208	-0.2818	-0.2264	-0.2533	-0.3643	-0.5563	-0.2484
-0.354	-0.5649	-0.5797	-0.4365	-0.244	-0.189	-0.1916	-0.5275	-0.4846	-0.4267	-0.2846	-0.2282	-0.2555	-0.3673	-0.56	-0.2501
-0.355	-0.5708	-0.5873	-0.4416	-0.2453	-0.1898	-0.1925	-0.5322	-0.4896	-0.4311	-0.2861	-0.2292	-0.2571	-0.3695	-0.5628	-0.2513
-0.356	-0.5775	-0.5953	-0.4474	-0.2467	-0.191	-0.1937	-0.5374	-0.495	-0.4362	-0.2882	-0.2303	-0.2588	-0.3719	-0.5659	-0.2526
-0.357	-0.5855	-0.6047	-0.4543	-0.2488	-0.1929	-0.1956	-0.5436	-0.5014	-0.4422	-0.291	-0.2322	-0.2613	-0.3747	-0.5696	-0.2544
-0.358	-0.5918	-0.6126	-0.46	-0.2499	-0.1938	-0.1965	-0.5486	-0.5069	-0.4467	-0.2928	-0.2331	-0.2629	-0.377	-0.5726	-0.2557
-0.359	-0.5992	-0.6214	-0.4666	-0.2515	-0.1953	-0.1978	-0.5542	-0.5128	-0.4522	-0.2949	-0.2346	-0.265	-0.3795	-0.5759	-0.2572
-0.36	-0.6072	-0.6311	-0.4735	-0.2534	-0.1968	-0.1995	-0.5605	-0.5192	-0.4582	-0.2977	-0.2363	-0.2673	-0.3824	-0.5795	-0.259
-0.361	-0.6144	-0.6399	-0.4799	-0.2548	-0.198	-0.2005	-0.5658	-0.5248	-0.4632	-0.2994	-0.2374	-0.269	-0.3849	-0.5828	-0.2604
-0.362	-0.6223	-0.6494	-0.487	-0.2565	-0.1994	-0.2019	-0.5715	-0.5312	-0.4689	-0.3017	-0.2389	-0.2711	-0.3876	-0.5859	-0.2619
-0.363	-0.6304	-0.6592	-0.494	-0.2583	-0.2008	-0.2035	-0.5778	-0.5375	-0.4747	-0.304	-0.2404	-0.2731	-0.3903	-0.5895	-0.2636
-0.364	-0.6385	-0.669	-0.5012	-0.2599	-0.2021	-0.2048	-0.5838	-0.5438	-0.4805	-0.3064	-0.2418	-0.2751	-0.3931	-0.5931	-0.2652
-0.365	-0.6469	-0.6791	-0.5087	-0.2617	-0.2035	-0.2062	-0.5898	-0.5501	-0.4864	-0.3088	-0.2433	-0.2772	-0.3956	-0.5964	-0.2668
-0.366	-0.6555	-0.6893	-0.5162	-0.2634	-0.2048	-0.2076	-0.5957	-0.5566	-0.4922	-0.311	-0.2446	-0.2789	-0.3979	-0.5996	-0.2683
-0.367	-0.6648	-0.7004	-0.5243	-0.2653	-0.2066	-0.2092	-0.6023	-0.5636	-0.4986	-0.3138	-0.2464	-0.2814	-0.4005	-0.6032	-0.2703
-0.368	-0.6733	-0.7106	-0.532	-0.2668	-0.2077	-0.2105	-0.6082	-0.5698	-0.5041	-0.3157	-0.2476	-0.2833	-0.403	-0.6067	-0.2717
-0.369	-0.6823	-0.7212	-0.54	-0.2683	-0.209	-0.2118	-0.6141	-0.5761	-0.5102	-0.3179	-0.2489	-0.2852	-0.4054	-0.6099	-0.2733
-0.37	-0.6925	-0.7334	-0.5491	-0.2706	-0.2111	-0.2139	-0.6212	-0.584	-0.5171	-0.3208	-0.2509	-0.288	-0.4086	-0.6136	-0.2753
-0.371	-0.7016	-0.7442	-0.5574	-0.2719	-0.2121	-0.215	-0.6273	-0.5902	-0.5228	-0.3226	-0.2519	-0.2899	-0.4112	-0.6167	-0.2767
-0.372	-0.7113	-0.7557	-0.5659	-0.2736	-0.2137	-0.2164	-0.6336	-0.597	-0.5289	-0.3251	-0.2532	-0.292	-0.4139	-0.6203	-0.2783
-0.373	-0.7219	-0.7686	-0.5758	-0.276	-0.2159	-0.2185	-0.6412	-0.6048	-0.5365	-0.3282	-0.2554	-0.2948	-0.4171	-0.6243	-0.2805
-0.374	-0.7317	-0.7807	-0.5846	-0.2773	-0.2169	-0.2196	-0.6472	-0.6113	-0.5423	-0.3301	-0.2564	-0.2966	-0.4198	-0.6276	-0.282
-0.375	-0.742	-0.793	-0.594	-0.279	-0.2184	-0.2212	-0.6541	-0.6186	-0.5489	-0.3324	-0.258	-0.2986	-0.4228	-0.6312	-0.2837
-0.376	-0.7528	-0.8062	-0.6041	-0.2813	-0.2204	-0.2232	-0.6615	-0.6264	-0.5563	-0.3351	-0.26	-0.3011	-0.4261	-0.635	-0.2857
-0.377	-0.7631	-0.8186	-0.6135	-0.2827	-0.2216	-0.2244	-0.6679	-0.6335	-0.5626	-0.3375	-0.2613	-0.3031	-0.4289	-0.6383	-0.2873
-0.378	-0.7749	-0.8318	-0.6237	-0.2847	-0.2234	-0.2261	-0.675	-0.6412	-0.5696	-0.3401	-0.2628	-0.3053	-0.432	-0.642	-0.2892
-0.379	-0.7871	-0.8453	-0.6344	-0.2867	-0.2251	-0.2279	-0.6824	-0.6487	-0.5767	-0.3429	-0.2645	-0.3077	-0.4351	-0.6458	-0.2912
-0.38	-0.7987	-0.8591	-0.645	-0.2885	-0.2267	-0.2293	-0.6896	-0.6566	-0.5838	-0.3453	-0.2662	-0.31	-0.4383	-0.6495	-0.2932
-0.381	-0.8103	-0.8728	-0.6559	-0.2903	-0.2283	-0.231	-0.6967	-0.6641	-0.5907	-0.3476	-0.2676	-0.3123	-0.4415	-0.653	-0.295
-0.382	-0.8221	-0.8868	-0.6668	-0.2923	-0.2297	-0.2327	-0.7039	-0.6717	-0.5978	-0.3503	-0.2693	-0.3147	-0.4446	-0.6567	-0.2969
-0.383	-0.8354	-0.9021	-0.6786	-0.2945	-0.2318	-0.2348	-0.7118	-0.68	-0.6056	-0.3532	-0.2712	-0.3174	-0.4479	-0.6607	-0.299
-0.384	-0.8477	-0.9162	-0.69	-0.2963	-0.2334	-0.2363	-0.7188	-0.6876	-0.6124	-0.3555	-0.2726	-0.3196	-0.451	-0.6642	-0.3007
-0.385	-0.8603	-0.931	-0.7017	-0.298	-0.2349	-0.2379	-0.7261	-0.6955	-0.6195	-0.3579	-0.2741	-0.3219	-0.454	-0.6678	-0.3026
-0.386	-0.8747	-0.9474	-0.7147	-0.3005	-0.2373	-0.2404	-0.7349	-0.7045	-0.6279	-0.3613	-0.2764	-0.3248	-0.4577	-0.6722	-0.3049
-0.387	-0.8876	-0.9621	-0.7263	-0.3021	-0.2387	-0.2416	-0.7417	-0.712	-0.6348	-0.3634	-0.2776	-0.3269	-0.4607	-0.6758	-0.3066
-0.388	-0.901	-0.9777	-0.7388	-0.3039	-0.2402	-0.2433	-0.7494	-0.7201	-0.6422	-0.366	-0.2791	-0.3293	-0.4639	-0.6796	-0.3086
-0.389	-0.9155	-0.9947	-0.7526	-0.3064	-0.2426	-0.2458	-0.7581	-0.7291	-0.6508	-0.3694	-0.2813	-0.3322	-0.4677	-0.6838	-0.311
-0.39	-0.9289	-1.01	-0.7652	-0.3082	-0.2442	-0.2472	-0.7652	-0.737	-0.6579	-0.3718	-0.2826	-0.3343	-0.4708	-0.6874	-0.3129
-0.391	-0.9433	-1.027	-0.7792	-0.3102	-0.246	-0.249	-0.7736	-0.7453	-0.6656	-0.3745	-0.2842	-0.3368	-0.4742	-0.6914	-0.3149
-0.392	-0.9585	-1.044	-0.7934	-0.3127	-0.2481	-0.2512	-0.7827	-0.7543	-0.6741	-0.3776	-0.2864	-0.3398	-0.4778	-0.6955	-0.3174
-0.393	-0.9732	-1.061	-0.8069	-0.3144	-0.2497	-0.2528	-0.7902	-0.7627	-0.6817	-0.38	-0.2878	-0.3421	-0.4813	-0.6993	-0.3193
-0.394	-0.9883	-1.079	-0.821	-0.3165	-0.2515	-0.2546	-0.7983	-0.7715	-0.6897	-0.383	-0.2897	-0.3446	-0.4849	-0.7033	-0.3214
-0.395	-1.004	-1.096	-0.8357	-0.3187	-0.2536	-0.2567	-0.8067	-0.7809	-0.6979	-0.386	-0.292	-0.3472	-0.4884	-0.7073	-0.3236
-0.396	-1.02	-1.114	-0.8502	-0.3209	-0.2554	-0.2587	-0.8149	-0.7899	-0.706	-0.3888	-0.2936	-0.3498	-0.492	-0.7112	-0.3258
-0.397	-1.036	-1.133	-0.8649	-0.3229	-0.2575	-0.2606	-0.8232	-0.7985	-0.7142	-0.3915	-0.2954	-0.3525	-0.4956	-0.7152	-0.3279
-0.398	-1.052	-1.151	-0.8802	-0.3251	-0.2593	-0.2627	-0.8315	-0.8075	-0.7221	-0.3943	-0.2972	-0.3551	-0.4993	-0.7193	-0.33
-0.399	-1.069	-1.171	-0.8961	-0.3274	-0.2616	-0.2651	-0.8404	-0.8171	-0.7311	-0.3973	-0.2994	-0.3581	-0.5032	-0.7237	-0.3325
-0.4	-1.085	-1.189	-0.9111	-0.3292	-0.2635	-0.2669	-0.8485	-0.8257	-0.739	-0.3996	-0.3009	-0.3605	-0.5065	-0.7276	-0.3347
-0.401	-1.102	-1.208	-0.9267	-0.3312	-0.2654	-0.2688	-0.8568	-0.8348	-0.747	-0.4021	-0.3026	-0.3631	-0.5102	-0.7318	-0.3369
-0.402	-1.12	-1.229	-0.9435	-0.3339	-0.268	-0.2714	-0.8662	-0.8446	-0.7565	-0.4054	-0.3051	-0.3666	-0.5142	-0.7364	-0.3395
-0.403	-1.137	-1.248	-0.959	-0.336	-0.2696	-0.2731	-0.8744	-0.8531	-0.7642	-0.408	-0.3065	-0.369	-0.5175	-0.7403	-0.3417
-0.404	-1.155	-1.268	-0.9754	-0.3382	-0.2716	-0.2751	-0.883	-0.862	-0.7729	-0.411	-0.3083	-0.3716	-0.5213	-0.7445	-0.344
-0.405	-1.174	-1.289	-0.9927	-0.3411	-0.2744	-0.278	-0.8925	-0.8725	-0.783	-0.4148	-0.3109	-0.375	-0.5257	-0.7493	-0.3467
-0.406	-1.191	-1.308	-1.009	-0.3429	-0.276	-0.2796	-0.9006	-0.8817	-0.7908	-0.4174	-0.3124	-0.3774	-0.5293	-0.7533	-0.3487
-0.407	-1.209	-1.329	-1.026	-0.3452	-0.2781	-0.2819	-0.9094	-0.8909	-0.7992	-0.4204	-0.3145	-0.3802	-0.5333	-0.7576	-0.3511
-0.408	-1.228	-1.35	-1.043	-0.3478	-0.2806	-0.2846	-0.9186	-0.901	-0.8086	-0.424	-0.3169	-0.3834	-0.5375	-0.7623	-0.3538
-0.409	-1.247	-1.371	-1.06	-0.3498	-0.2825	-0.2868	-0.9274	-0.9099	-0.8169	-0.4268	-0.3188	-0.3862	-0.5413	-0.7665	-0.3561
-0.41	-1.266	-1.392	-1.078	-0.3523	-0.285	-0.2896	-0.9364	-0.9193	-0.8261	-0.4303	-0.3208	-0.3893	-0.5455	-0.7712	-0.3587
-0.411	-1.285	-1.414	-1.096	-0.3548	-0.2874	-0.2921	-0.9455	-0.929	-0.8349	-0.4338	-0.3228	-0.3924	-0.5496	-0.7762	-0.3613
-0.412	-1.304	-1.435	-1.113	-0.3573	-0.2898	-0.2945	-0.9547	-0.9386	-0.8436	-0.437	-0.3249	-0.3953	-0.5538	-0.781	-0.3639
-0.413	-1.323	-1.457	-1.131	-0.3597	-0.292	-0.2965	-0.9634	-0.9481	-0.8524	-0.4401	-0.3269	-0.3979	-0.558	-0.7854	-0.3665
-0.414	-1.343	-1.478	-1.149	-0.3621	-0.2943	-0.2989	-0.9723	-0.9574	-0.861	-0.4433	-0.3289	-0.4006	-0.5621	-0.7899	-0.369
-0.415	-1.363	-1.501	-1.168	-0.3648	-0.2971	-0.3016	-0.9822	-0.9676	-0.8705	-0.4469	-0.3314	-0.4039	-0.5664	-0.7949	-0.3719
-0.416	-1.382	-1.522	-1.185	-0.3671	-0.2993	-0.3038	-0.9909	-0.9771	-0.8791	-0.4497	-0.3334	-0.4067	-0.5706	-0.7993	-0.3744
-0.417	-1.401	-1.544	-1.203	-0.3693	-0.3013	-0.3061	-0.9997	-0.9863	-0.8878	-0.4526	-0.3353	-0.4098	-0.5748	-0.8039	-0.377
-0.418	-1.422	-1.568	-1.222	-0.3724	-0.3044	-0.3097	-1.01	-0.997	-0.8977	-0.4568	-0.3382	-0.4136	-0.5797	-0.8091	-0.3801
-0.419	-1.442	-1.59	-1.24	-0.3744	-0.3065	-0.3118	-1.018	-1.006	-0.906	-0.46	-0.3399	-0.4163	-0.5839	-0.8133	-0.3825
-0.42	-1.461	-1.612	-1.258	-0.3768	-0.3091	-0.3143	-1.028	-1.016	-0.9146	-0.4633	-0.342	-0.4193	-0.588	-0.8181	-0.3852
-0.421	-1.482	-1.635	-1.277	-0.3801	-0.3123	-0.3173	-1.038	-1.026	-0.9246	-0.4674	-0.345	-0.4232	-0.5931	-0.8236	-0.3884
-0.422	-1.502	-1.657	-1.294	-0.3822	-0.3144	-0.3197	-1.046	-1.035	-0.933	-0.4701	-0.3465	-0.426	-0.5971	-0.8281	-0.3909
-0.423	-1.522	-1.679	-1.312	-0.3848	-0.3169	-0.3223	-1.056	-1.045	-0.9419	-0.4737	-0.349	-0.4293	-0.6016	-0.833	-0.3938
-0.424	-1.542	-1.702	-1.331	-0.388	-0.3201	-0.3255	-1.066	-1.055	-0.9517	-0.4776	-0.3518	-0.4333	-0.6065	-0.8382	-0.3967
-0.425	-1.562	-1.724	-1.348	-0.3903	-0.3226	-0.3279	-1.075	-1.064	-0.9602	-0.4808	-0.3537	-0.4364	-0.6109	-0.8429	-0.3991
-0.426	-1.582	-1.746	-1.366	-0.393	-0.3251	-0.3308	-1.084	-1.074	-0.9694	-0.4847	-0.356	-0.4399	-0.6155	-0.8479	-0.4019
-0.427	-1.602	-1.768	-1.384	-0.3956	-0.328	-0.3338	-1.094	-1.084	-0.9787	-0.4885	-0.3586	-0.4434	-0.6204	-0.853	-0.4049
-0.428	-1.622	-1.79	-1.401	-0.3982	-0.3307	-0.3366	-1.103	-1.095	-0.9877	-0.4921	-0.361	-0.447	-0.6251	-0.8582	-0.408
-0.429	-1.64	-1.811	-1.419	-0.4007	-0.3335	-0.3396	-1.113	-1.105	-0.9967	-0.4957	-0.3635	-0.4503	-0.6302	-0.8633	-0.411
-0.43	-1.66	-1.833	-1.436	-0.4033	-0.3362	-0.3424	-1.122	-1.114	-1.006	-0.4993	-0.3658	-0.4539	-0.6349	-0.8683	-0.414
-0.431	-1.68	-1.855	-1.453	-0.4065	-0.3397	-0.3458	-1.132	-1.125	-1.015	-0.5034	-0.3689	-0.4579	-0.6403	-0.874	-0.4174
-0.432	-1.699	-1.876	-1.47	-0.409	-0.3423	-0.3484	-1.141	-1.134	-1.024	-0.5068	-0.3711	-0.4613	-0.645	-0.8789	-0.4203
-0.433	-1.717	-1.897	-1.486	-0.4117	-0.3449	-0.3511	-1.15	-1.144	-1.033	-0.5103	-0.3734	-0.4647	-0.6498	-0.8841	-0.4234
-0.434	-1.737	-1.919	-1.503	-0.4151	-0.3484	-0.3548	-1.16	-1.155	-1.043	-0.5147	-0.3765	-0.4691	-0.6555	-0.8901	-0.427
-0.435	-1.755	-1.938	-1.519	-0.4176	-0.351	-0.3575	-1.169	-1.164	-1.051	-0.518	-0.3785	-0.4724	-0.6602	-0.8952	-0.43
-0.436	-1.773	-1.956	-1.535	-0.4205	-0.3538	-0.3605	-1.179	-1.174	-1.06	-0.5215	-0.3811	-0.476	-0.6652	-0.9006	-0.4333
-0.437	-1.792	-1.975	-1.551	-0.4242	-0.3577	-0.3643	-1.189	-1.185	-1.07	-0.5259	-0.3845	-0.4806	-0.671	-0.9065	-0.4372
-0.438	-1.809	-1.995	-1.566	-0.4266	-0.3604	-0.3671	-1.198	-1.194	-1.079	-0.5293	-0.3863	-0.4841	-0.6758	-0.9116	-0.4403
-0.439	-1.826	-2.015	-1.581	-0.4296	-0.3634	-0.3703	-1.207	-1.204	-1.087	-0.5334	-0.3892	-0.488	-0.6812	-0.9172	-0.4436
-0.44	-1.844	-2.035	-1.596	-0.4331	-0.367	-0.3739	-1.217	-1.214	-1.097	-0.5378	-0.3923	-0.4922	-0.6871	-0.9231	-0.4474
-0.441	-1.86	-2.054	-1.61	-0.436	-0.3699	-0.3769	-1.226	-1.223	-1.106	-0.5414	-0.3945	-0.4961	-0.6922	-0.9287	-0.4506
-0.442	-1.877	-2.073	-1.624	-0.4392	-0.3731	-0.3803	-1.236	-1.233	-1.115	-0.5456	-0.3972	-0.5001	-0.6977	-0.9344	-0.4543
-0.443	-1.893	-2.092	-1.637	-0.4424	-0.3764	-0.3838	-1.245	-1.243	-1.124	-0.5498	-0.3998	-0.5043	-0.7034	-0.9403	-0.4579
-0.444	-1.907	-2.11	-1.65	-0.4456	-0.3796	-0.3874	-1.255	-1.252	-1.133	-0.5538	-0.4023	-0.5084	-0.709	-0.9462	-0.4617
-0.445	-1.919	-2.128	-1.663	-0.4486	-0.383	-0.3908	-1.264	-1.262	-1.142	-0.5579	-0.4051	-0.5124	-0.7145	-0.9519	-0.4652
-0.446	-1.933	-2.145	-1.675	-0.4517	-0.3862	-0.3942	-1.273	-1.272	-1.15	-0.5619	-0.4078	-0.5164	-0.72	-0.9577	-0.4688
-0.447	-1.949	-2.162	-1.687	-0.4553	-0.39	-0.3977	-1.283	-1.281	-1.16	-0.5667	-0.4113	-0.521	-0.7261	-0.9639	-0.4728
-0.448	-1.963	-2.178	-1.698	-0.4586	-0.3932	-0.4006	-1.292	-1.291	-1.168	-0.5704	-0.4138	-0.525	-0.7319	-0.9695	-0.4765
-0.449	-1.977	-2.194	-1.708	-0.4618	-0.3963	-0.404	-1.301	-1.3	-1.177	-0.5743	-0.4165	-0.5291	-0.7377	-0.9753	-0.4802
-0.45	-1.991	-2.211	-1.72	-0.4656	-0.4001	-0.4086	-1.311	-1.31	-1.187	-0.5796	-0.4203	-0.5344	-0.7442	-0.9821	-0.4846
-0.451	-2.003	-2.225	-1.729	-0.4685	-0.403	-0.4117	-1.32	-1.319	-1.195	-0.5833	-0.4227	-0.5383	-0.7498	-0.9878	-0.4884
-0.452	-2.014	-2.239	-1.738	-0.4719	-0.4064	-0.4153	-1.329	-1.328	-1.203	-0.5875	-0.4255	-0.5425	-0.7556	-0.9939	-0.4921
-0.453	-2.028	-2.255	-1.748	-0.476	-0.4108	-0.4197	-1.339	-1.339	-1.213	-0.5925	-0.4293	-0.5478	-0.7622	-1.001	-0.4967
-0.454	-2.033	-2.268	-1.756	-0.4789	-0.4141	-0.4231	-1.347	-1.348	-1.221	-0.5963	-0.432	-0.5518	-0.768	-1.007	-0.5002
-0.455	-2.042	-2.28	-1.764	-0.4825	-0.4177	-0.427	-1.356	-1.357	-1.23	-0.601	-0.4354	-0.5565	-0.7748	-1.013	-0.5044
-0.456	-2.055	-2.293	-1.772	-0.4866	-0.4218	-0.4314	-1.367	-1.367	-1.239	-0.6061	-0.4389	-0.5616	-0.7819	-1.02	-0.5089
-0.457	-2.067	-2.304	-1.778	-0.4898	-0.4254	-0.4352	-1.375	-1.376	-1.247	-0.6099	-0.4417	-0.5659	-0.7878	-1.026	-0.5127
-0.458	-2.077	-2.317	-1.785	-0.4934	-0.4293	-0.4393	-1.385	-1.385	-1.256	-0.6144	-0.445	-0.5707	-0.7943	-1.032	-0.5168
-0.459	-2.088	-2.329	-1.791	-0.4972	-0.4334	-0.4436	-1.394	-1.395	-1.265	-0.6191	-0.4486	-0.5756	-0.8009	-1.039	-0.5212
-0.46	-2.097	-2.341	-1.797	-0.5009	-0.4374	-0.4477	-1.403	-1.404	-1.274	-0.6237	-0.4517	-0.5806	-0.8075	-1.046	-0.5256
-0.461	-2.105	-2.352	-1.802	-0.5048	-0.4414	-0.4518	-1.412	-1.413	-1.282	-0.6286	-0.4552	-0.5856	-0.8141	-1.052	-0.53
-0.462	-2.114	-2.362	-1.807	-0.5085	-0.4454	-0.4559	-1.421	-1.423	-1.29	-0.6333	-0.4585	-0.5903	-0.8209	-1.059	-0.5346
-0.463	-2.122	-2.373	-1.812	-0.5125	-0.45	-0.4607	-1.431	-1.432	-1.299	-0.6385	-0.4624	-0.5959	-0.8282	-1.066	-0.5395
-0.464	-2.129	-2.382	-1.815	-0.516	-0.4538	-0.4647	-1.439	-1.441	-1.307	-0.643	-0.4655	-0.6007	-0.8347	-1.073	-0.5437
-0.465	-2.136	-2.39	-1.818	-0.5197	-0.4577	-0.4688	-1.448	-1.45	-1.315	-0.6475	-0.4687	-0.6058	-0.8414	-1.079	-0.5482
-0.466	-2.144	-2.4	-1.822	-0.5242	-0.4626	-0.4739	-1.458	-1.46	-1.325	-0.6529	-0.4729	-0.6115	-0.849	-1.087	-0.5534
-0.467	-2.149	-2.407	-1.825	-0.5277	-0.4662	-0.478	-1.466	-1.469	-1.332	-0.6574	-0.4759	-0.6162	-0.8558	-1.093	-0.5578
-0.468	-2.155	-2.414	-1.827	-0.5317	-0.4704	-0.4824	-1.475	-1.477	-1.341	-0.6625	-0.4793	-0.6214	-0.8626	-1.1	-0.5625
-0.469	-2.161	-2.422	-1.83	-0.5365	-0.4756	-0.4878	-1.485	-1.488	-1.35	-0.6682	-0.484	-0.6276	-0.8702	-1.108	-0.5679
-0.47	-2.165	-2.429	-1.831	-0.54	-0.4794	-0.4917	-1.493	-1.496	-1.357	-0.6725	-0.4871	-0.6325	-0.8774	-1.114	-0.5725
-0.471	-2.169	-2.435	-1.832	-0.5441	-0.4839	-0.4964	-1.502	-1.505	-1.366	-0.6777	-0.4907	-0.6381	-0.8847	-1.122	-0.5774
-0.472	-2.174	-2.442	-1.834	-0.5487	-0.4888	-0.5015	-1.511	-1.514	-1.374	-0.6834	-0.4949	-0.644	-0.8922	-1.129	-0.5828
-0.473	-2.177	-2.448	-1.834	-0.5527	-0.493	-0.506	-1.52	-1.522	-1.382	-0.6882	-0.4984	-0.6493	-0.8997	-1.136	-0.5878
-0.474	-2.18	-2.453	-1.835	-0.5571	-0.4976	-0.5109	-1.529	-1.531	-1.391	-0.6935	-0.5022	-0.655	-0.9073	-1.144	-0.5929
-0.475	-2.184	-2.459	-1.835	-0.5615	-0.5026	-0.5157	-1.538	-1.54	-1.399	-0.699	-0.5062	-0.6609	-0.9151	-1.152	-0.5982
-0.476	-2.187	-2.465	-1.835	-0.5656	-0.5072	-0.5206	-1.547	-1.549	-1.407	-0.7042	-0.51	-0.6667	-0.9228	-1.159	-0.6035
-0.477	-2.19	-2.47	-1.835	-0.5699	-0.5118	-0.5255	-1.556	-1.558	-1.415	-0.7095	-0.5138	-0.6725	-0.9305	-1.167	-0.6088
-0.478	-2.192	-2.475	-1.834	-0.5743	-0.5163	-0.5305	-1.564	-1.567	-1.423	-0.715	-0.5176	-0.6784	-0.9381	-1.174	-0.6141
-0.479	-2.195	-2.48	-1.834	-0.5792	-0.5215	-0.5361	-1.574	-1.577	-1.431	-0.7212	-0.5221	-0.6849	-0.9468	-1.183	-0.6199
-0.48	-2.197	-2.485	-1.833	-0.5835	-0.5261	-0.5409	-1.582	-1.585	-1.439	-0.7263	-0.5259	-0.6907	-0.9546	-1.19	-0.6253
-0.481	-2.198	-2.488	-1.831	-0.5878	-0.531	-0.5457	-1.59	-1.593	-1.447	-0.7316	-0.5299	-0.6965	-0.9626	-1.198	-0.6309
-0.482	-2.201	-2.491	-1.831	-0.5931	-0.5368	-0.5517	-1.6	-1.603	-1.456	-0.7378	-0.535	-0.7035	-0.9715	-1.207	-0.6371
-0.483	-2.201	-2.492	-1.829	-0.5972	-0.5414	-0.5564	-1.608	-1.611	-1.463	-0.7426	-0.5388	-0.7093	-0.9791	-1.215	-0.6426
-0.484	-2.203	-2.495	-1.828	-0.6017	-0.5463	-0.5616	-1.616	-1.619	-1.471	-0.7486	-0.5427	-0.7155	-0.9877	-1.223	-0.6483
-0.485	-2.205	-2.501	-1.827	-0.6074	-0.5523	-0.5678	-1.626	-1.629	-1.479	-0.755	-0.5479	-0.7225	-0.9968	-1.231	-0.6547
-0.486	-2.206	-2.504	-1.825	-0.6114	-0.557	-0.5725	-1.634	-1.637	-1.487	-0.7602	-0.5517	-0.7284	-1.005	-1.239	-0.6604
-0.487	-2.207	-2.507	-1.823	-0.6162	-0.5622	-0.578	-1.642	-1.645	-1.494	-0.7662	-0.5562	-0.735	-1.013	-1.248	-0.6665
-0.488	-2.207	-2.512	-1.822	-0.6217	-0.5681	-0.5842	-1.651	-1.654	-1.503	-0.7731	-0.5612	-0.7421	-1.023	-1.257	-0.6731
-0.489	-2.204	-2.516	-1.82	-0.6262	-0.573	-0.5894	-1.659	-1.663	-1.51	-0.7784	-0.5651	-0.7486	-1.031	-1.265	-0.6793
-0.49	-2.205	-2.52	-1.819	-0.6313	-0.5786	-0.5952	-1.668	-1.671	-1.518	-0.7843	-0.5696	-0.7554	-1.04	-1.274	-0.6858
-0.491	-2.207	-2.524	-1.817	-0.6366	-0.5843	-0.6013	-1.676	-1.68	-1.526	-0.7903	-0.5743	-0.7623	-1.049	-1.282	-0.6923
-0.492	-2.209	-2.524	-1.815	-0.6417	-0.5896	-0.6071	-1.685	-1.688	-1.534	-0.7964	-0.5792	-0.7691	-1.059	-1.291	-0.6988
-0.493	-2.209	-2.526	-1.814	-0.6467	-0.5956	-0.6128	-1.693	-1.696	-1.541	-0.8028	-0.5839	-0.7766	-1.068	-1.3	-0.7056
-0.494	-2.211	-2.53	-1.812	-0.6521	-0.601	-0.6186	-1.701	-1.704	-1.549	-0.8091	-0.5883	-0.7838	-1.077	-1.309	-0.7121
-0.495	-2.211	-2.536	-1.811	-0.6578	-0.6071	-0.625	-1.71	-1.713	-1.558	-0.8162	-0.5937	-0.7914	-1.087	-1.318	-0.7193
-0.496	-2.212	-2.539	-1.809	-0.6626	-0.6125	-0.631	-1.718	-1.721	-1.565	-0.8222	-0.5982	-0.7984	-1.096	-1.327	-0.726
-0.497	-2.214	-2.543	-1.807	-0.6678	-0.6183	-0.637	-1.726	-1.729	-1.572	-0.8289	-0.6028	-0.8054	-1.106	-1.336	-0.7329
-0.498	-2.215	-2.549	-1.807	-0.6739	-0.625	-0.6439	-1.735	-1.738	-1.581	-0.8361	-0.6087	-0.8134	-1.116	-1.346	-0.7405
-0.499	-2.216	-2.552	-1.805	-0.679	-0.6303	-0.6497	-1.743	-1.745	-1.588	-0.8421	-0.6132	-0.8202	-1.126	-1.355	-0.7473
-0.5	-2.218	-2.556	-1.804	-0.6845	-0.6363	-0.656	-1.751	-1.753	-1.595	-0.8486	-0.6181	-0.8275	-1.135	-1.365	-0.7546
-0.501	-2.219	-2.561	-1.803	-0.6911	-0.6435	-0.6633	-1.76	-1.763	-1.604	-0.8564	-0.624	-0.8358	-1.147	-1.375	-0.7626
-0.502	-2.217	-2.564	-1.802	-0.6961	-0.649	-0.6691	-1.768	-1.77	-1.61	-0.8625	-0.6287	-0.8427	-1.156	-1.384	-0.7699
-0.503	-2.216	-2.568	-1.801	-0.702	-0.6553	-0.6757	-1.776	-1.778	-1.618	-0.8695	-0.634	-0.8503	-1.166	-1.394	-0.778
-0.504	-2.218	-2.572	-1.801	-0.7083	-0.662	-0.6828	-1.785	-1.787	-1.626	-0.8768	-0.6399	-0.8586	-1.177	-1.404	-0.7862
-0.505	-2.22	-2.575	-1.8	-0.714	-0.6683	-0.6891	-1.792	-1.794	-1.634	-0.883	-0.6448	-0.866	-1.188	-1.414	-0.7939
-0.506	-2.222	-2.58	-1.799	-0.7199	-0.6748	-0.6959	-1.8	-1.803	-1.641	-0.89	-0.6503	-0.8743	-1.198	-1.424	-0.8017
-0.507	-2.224	-2.584	-1.8	-0.7263	-0.6818	-0.703	-1.809	-1.811	-1.648	-0.8973	-0.6562	-0.8828	-1.209	-1.434	-0.8099
-0.508	-2.227	-2.589	-1.799	-0.7325	-0.6886	-0.7099	-1.817	-1.819	-1.656	-0.9048	-0.6617	-0.8908	-1.221	-1.445	-0.818
-0.509	-2.226	-2.595	-1.799	-0.7385	-0.6952	-0.7169	-1.824	-1.827	-1.663	-0.9118	-0.667	-0.8988	-1.232	-1.455	-0.8262
-0.51	-2.228	-2.601	-1.8	-0.7449	-0.7021	-0.7237	-1.832	-1.835	-1.67	-0.9191	-0.6727	-0.9067	-1.243	-1.465	-0.8345
-0.511	-2.232	-2.608	-1.8	-0.7519	-0.7094	-0.7316	-1.841	-1.843	-1.679	-0.9272	-0.6792	-0.9152	-1.254	-1.477	-0.8435
-0.512	-2.236	-2.613	-1.8	-0.7578	-0.7158	-0.7383	-1.849	-1.85	-1.685	-0.9338	-0.6848	-0.9232	-1.266	-1.487	-0.8519
-0.513	-2.239	-2.618	-1.801	-0.7639	-0.7227	-0.7454	-1.856	-1.858	-1.692	-0.9412	-0.6904	-0.9312	-1.277	-1.497	-0.8604
-0.514	-2.244	-2.626	-1.803	-0.7716	-0.731	-0.754	-1.866	-1.868	-1.701	-0.9499	-0.6973	-0.9405	-1.29	-1.509	-0.8701
-0.515	-2.246	-2.631	-1.803	-0.7782	-0.7376	-0.7607	-1.873	-1.875	-1.708	-0.9568	-0.7028	-0.9487	-1.301	-1.519	-0.879
-0.516	-2.249	-2.637	-1.805	-0.7851	-0.7449	-0.768	-1.881	-1.883	-1.715	-0.9645	-0.7089	-0.9573	-1.313	-1.53	-0.888
-0.517	-2.254	-2.645	-1.807	-0.7927	-0.7532	-0.7769	-1.89	-1.891	-1.723	-0.9732	-0.716	-0.9668	-1.326	-1.543	-0.8978
-0.518	-2.256	-2.651	-1.808	-0.7992	-0.76	-0.7843	-1.897	-1.898	-1.729	-0.9805	-0.7218	-0.9753	-1.338	-1.554	-0.9068
-0.519	-2.257	-2.658	-1.81	-0.8064	-0.7677	-0.7921	-1.905	-1.906	-1.737	-0.9885	-0.7281	-0.9841	-1.351	-1.566	-0.9164
-0.52	-2.262	-2.666	-1.813	-0.8139	-0.7765	-0.8008	-1.914	-1.915	-1.745	-0.9973	-0.7352	-0.9935	-1.363	-1.578	-0.9265
-0.521	-2.267	-2.673	-1.814	-0.8206	-0.7843	-0.8082	-1.921	-1.922	-1.752	-1.005	-0.7413	-1.002	-1.376	-1.59	-0.936
-0.522	-2.273	-2.681	-1.817	-0.8281	-0.792	-0.816	-1.929	-1.93	-1.759	-1.013	-0.7479	-1.011	-1.389	-1.601	-0.9461
-0.523	-2.279	-2.689	-1.82	-0.8356	-0.8002	-0.8244	-1.937	-1.938	-1.766	-1.022	-0.7549	-1.021	-1.402	-1.614	-0.9563
-0.524	-2.284	-2.696	-1.823	-0.8429	-0.8086	-0.8327	-1.945	-1.946	-1.774	-1.03	-0.7616	-1.03	-1.416	-1.626	-0.9666
-0.525	-2.29	-2.702	-1.826	-0.8508	-0.8166	-0.8407	-1.953	-1.954	-1.781	-1.039	-0.7684	-1.039	-1.429	-1.638	-0.9772
-0.526	-2.295	-2.702	-1.829	-0.8583	-0.8247	-0.8489	-1.96	-1.961	-1.788	-1.047	-0.7759	-1.049	-1.443	-1.65	-0.9878
-0.527	-2.302	-2.712	-1.833	-0.8665	-0.8336	-0.8582	-1.968	-1.969	-1.796	-1.057	-0.784	-1.059	-1.457	-1.664	-0.999
-0.528	-2.307	-2.723	-1.836	-0.8741	-0.8419	-0.8665	-1.975	-1.976	-1.802	-1.065	-0.7909	-1.068	-1.471	-1.676	-1.009
-0.529	-2.313	-2.734	-1.84	-0.8818	-0.8502	-0.8751	-1.983	-1.983	-1.809	-1.074	-0.7978	-1.078	-1.485	-1.688	-1.02
-0.53	-2.321	-2.745	-1.845	-0.8908	-0.8597	-0.8847	-1.992	-1.993	-1.818	-1.084	-0.8061	-1.089	-1.5	-1.702	-1.032
-0.531	-2.327	-2.754	-1.848	-0.8985	-0.8679	-0.8927	-1.999	-2	-1.824	-1.092	-0.813	-1.098	-1.514	-1.715	-1.043
-0.532	-2.333	-2.764	-1.853	-0.9066	-0.8769	-0.9015	-2.006	-2.007	-1.831	-1.102	-0.8202	-1.108	-1.529	-1.727	-1.055
-0.533	-2.341	-2.775	-1.859	-0.9159	-0.8867	-0.9112	-2.015	-2.016	-1.84	-1.112	-0.8292	-1.12	-1.544	-1.741	-1.067
-0.534	-2.347	-2.785	-1.862	-0.9238	-0.8951	-0.9196	-2.022	-2.023	-1.845	-1.12	-0.8362	-1.13	-1.56	-1.754	-1.079
-0.535	-2.354	-2.794	-1.867	-0.9323	-0.9044	-0.9285	-2.03	-2.031	-1.853	-1.13	-0.8439	-1.14	-1.575	-1.768	-1.09
-0.536	-2.362	-2.805	-1.873	-0.9416	-0.9141	-0.9384	-2.038	-2.039	-1.861	-1.141	-0.8525	-1.151	-1.591	-1.782	-1.103
-0.537	-2.368	-2.815	-1.878	-0.9504	-0.9232	-0.9474	-2.045	-2.046	-1.867	-1.15	-0.8601	-1.162	-1.606	-1.795	-1.115
-0.538	-2.377	-2.826	-1.884	-0.9591	-0.9329	-0.9568	-2.053	-2.054	-1.875	-1.16	-0.8683	-1.173	-1.622	-1.809	-1.128
-0.539	-2.386	-2.836	-1.89	-0.9684	-0.9427	-0.9662	-2.061	-2.061	-1.882	-1.17	-0.8772	-1.184	-1.638	-1.823	-1.141
-0.54	-2.394	-2.843	-1.896	-0.9776	-0.9525	-0.9757	-2.069	-2.069	-1.889	-1.181	-0.8855	-1.196	-1.655	-1.838	-1.154
-0.541	-2.402	-2.848	-1.902	-0.9868	-0.9623	-0.9852	-2.076	-2.077	-1.896	-1.191	-0.8939	-1.207	-1.671	-1.852	-1.167
-0.542	-2.411	-2.858	-1.908	-0.9962	-0.9723	-0.995	-2.083	-2.085	-1.903	-1.201	-0.9025	-1.218	-1.688	-1.866	-1.18
-0.543	-2.421	-2.87	-1.915	-1.006	-0.9829	-1.005	-2.092	-2.094	-1.911	-1.212	-0.9119	-1.23	-1.705	-1.881	-1.194
-0.544	-2.429	-2.883	-1.922	-1.015	-0.9929	-1.015	-2.099	-2.101	-1.918	-1.222	-0.9203	-1.242	-1.722	-1.896	-1.208
-0.545	-2.438	-2.894	-1.929	-1.025	-1.003	-1.025	-2.106	-2.108	-1.925	-1.233	-0.9292	-1.254	-1.739	-1.911	-1.221
-0.546	-2.449	-2.908	-1.937	-1.036	-1.014	-1.036	-2.115	-2.117	-1.934	-1.245	-0.9392	-1.267	-1.758	-1.927	-1.236
-0.547	-2.458	-2.921	-1.943	-1.045	-1.024	-1.045	-2.122	-2.123	-1.94	-1.255	-0.9479	-1.278	-1.775	-1.942	-1.25
-0.548	-2.467	-2.934	-1.95	-1.055	-1.035	-1.055	-2.129	-2.131	-1.947	-1.266	-0.9571	-1.291	-1.793	-1.957	-1.264
-0.549	-2.477	-2.949	-1.958	-1.067	-1.047	-1.067	-2.138	-2.139	-1.955	-1.278	-0.9671	-1.304	-1.812	-1.973	-1.28
-0.55	-2.487	-2.961	-1.965	-1.077	-1.057	-1.077	-2.145	-2.146	-1.96	-1.289	-0.9762	-1.316	-1.83	-1.988	-1.294
-0.551	-2.496	-2.976	-1.973	-1.087	-1.068	-1.087	-2.152	-2.154	-1.968	-1.3	-0.9858	-1.329	-1.849	-2.004	-1.309
-0.552	-2.506	-2.991	-1.981	-1.098	-1.08	-1.098	-2.16	-2.162	-1.976	-1.313	-0.9963	-1.343	-1.869	-2.021	-1.325
-0.553	-2.516	-3.004	-1.989	-1.109	-1.091	-1.109	-2.167	-2.169	-1.982	-1.324	-1.006	-1.355	-1.887	-2.037	-1.34
-0.554	-2.528	-3.019	-1.998	-1.12	-1.103	-1.12	-2.175	-2.177	-1.989	-1.335	-1.016	-1.369	-1.907	-2.053	-1.356
-0.555	-2.539	-3.033	-2.006	-1.131	-1.115	-1.131	-2.183	-2.185	-1.997	-1.348	-1.026	-1.382	-1.927	-2.07	-1.372
-0.556	-2.55	-3.047	-2.015	-1.142	-1.127	-1.142	-2.19	-2.193	-2.004	-1.36	-1.037	-1.396	-1.947	-2.087	-1.389
-0.557	-2.562	-3.062	-2.024	-1.154	-1.139	-1.153	-2.198	-2.2	-2.011	-1.372	-1.047	-1.41	-1.966	-2.104	-1.405
-0.558	-2.573	-3.077	-2.032	-1.165	-1.151	-1.164	-2.205	-2.208	-2.018	-1.384	-1.058	-1.423	-1.986	-2.121	-1.421
-0.559	-2.585	-3.093	-2.042	-1.178	-1.163	-1.176	-2.213	-2.216	-2.026	-1.398	-1.069	-1.438	-2.008	-2.139	-1.439
-0.56	-2.596	-3.108	-2.051	-1.19	-1.175	-1.187	-2.22	-2.223	-2.033	-1.41	-1.08	-1.452	-2.029	-2.156	-1.456
-0.561	-2.607	-3.123	-2.06	-1.202	-1.188	-1.199	-2.227	-2.23	-2.04	-1.422	-1.09	-1.466	-2.05	-2.174	-1.473
-0.562	-2.618	-3.14	-2.071	-1.215	-1.201	-1.211	-2.236	-2.239	-2.049	-1.436	-1.103	-1.482	-2.072	-2.193	-1.491
-0.563	-2.63	-3.155	-2.08	-1.227	-1.213	-1.222	-2.243	-2.246	-2.055	-1.449	-1.113	-1.496	-2.094	-2.211	-1.509
-0.564	-2.643	-3.17	-2.089	-1.239	-1.226	-1.234	-2.25	-2.254	-2.062	-1.462	-1.125	-1.511	-2.116	-2.229	-1.527
-0.565	-2.658	-3.187	-2.1	-1.253	-1.24	-1.247	-2.259	-2.263	-2.071	-1.477	-1.138	-1.528	-2.14	-2.248	-1.546
-0.566	-2.67	-3.203	-2.11	-1.265	-1.253	-1.259	-2.266	-2.27	-2.077	-1.49	-1.149	-1.543	-2.162	-2.267	-1.566
-0.567	-2.68	-3.22	-2.12	-1.278	-1.267	-1.271	-2.273	-2.278	-2.084	-1.503	-1.16	-1.559	-2.185	-2.286	-1.584
-0.568	-2.691	-3.237	-2.131	-1.292	-1.281	-1.284	-2.282	-2.286	-2.093	-1.518	-1.173	-1.575	-2.209	-2.305	-1.604
-0.569	-2.705	-3.253	-2.141	-1.305	-1.294	-1.296	-2.289	-2.293	-2.099	-1.531	-1.186	-1.591	-2.233	-2.325	-1.624
-0.57	-2.72	-3.266	-2.151	-1.319	-1.308	-1.308	-2.296	-2.301	-2.107	-1.546	-1.198	-1.607	-2.257	-2.346	-1.643
-0.571	-2.734	-3.272	-2.162	-1.333	-1.323	-1.322	-2.304	-2.309	-2.115	-1.561	-1.211	-1.623	-2.281	-2.366	-1.664
-0.572	-2.749	-3.285	-2.173	-1.347	-1.337	-1.335	-2.312	-2.317	-2.122	-1.576	-1.224	-1.64	-2.306	-2.386	-1.684
-0.573	-2.763	-3.303	-2.184	-1.361	-1.352	-1.348	-2.319	-2.325	-2.129	-1.59	-1.237	-1.657	-2.331	-2.407	-1.705
-0.574	-2.777	-3.322	-2.195	-1.375	-1.366	-1.361	-2.327	-2.333	-2.137	-1.605	-1.25	-1.673	-2.357	-2.427	-1.726
-0.575	-2.786	-3.34	-2.206	-1.391	-1.382	-1.375	-2.336	-2.342	-2.145	-1.621	-1.264	-1.691	-2.384	-2.449	-1.748
-0.576	-2.796	-3.357	-2.217	-1.405	-1.397	-1.388	-2.344	-2.35	-2.152	-1.635	-1.277	-1.708	-2.409	-2.47	-1.769
-0.577	-2.811	-3.374	-2.228	-1.42	-1.411	-1.401	-2.351	-2.357	-2.159	-1.65	-1.291	-1.726	-2.436	-2.491	-1.79
-0.578	-2.828	-3.393	-2.24	-1.437	-1.428	-1.416	-2.36	-2.366	-2.168	-1.667	-1.305	-1.744	-2.464	-2.514	-1.813
-0.579	-2.842	-3.41	-2.25	-1.451	-1.443	-1.429	-2.367	-2.373	-2.174	-1.681	-1.319	-1.761	-2.491	-2.535	-1.836
-0.58	-2.855	-3.427	-2.261	-1.467	-1.459	-1.443	-2.374	-2.381	-2.182	-1.697	-1.333	-1.779	-2.518	-2.558	-1.858
-0.581	-2.87	-3.446	-2.273	-1.484	-1.476	-1.458	-2.384	-2.39	-2.191	-1.714	-1.348	-1.798	-2.547	-2.581	-1.882
-0.582	-2.885	-3.463	-2.284	-1.5	-1.492	-1.472	-2.391	-2.397	-2.197	-1.729	-1.362	-1.816	-2.574	-2.604	-1.905
-0.583	-2.901	-3.48	-2.296	-1.516	-1.509	-1.487	-2.399	-2.405	-2.205	-1.746	-1.377	-1.835	-2.604	-2.627	-1.93
-0.584	-2.916	-3.498	-2.307	-1.533	-1.526	-1.502	-2.408	-2.414	-2.214	-1.763	-1.392	-1.854	-2.633	-2.651	-1.954
-0.585	-2.921	-3.515	-2.318	-1.55	-1.543	-1.517	-2.415	-2.421	-2.221	-1.779	-1.407	-1.874	-2.662	-2.675	-1.978
-0.586	-2.929	-3.532	-2.33	-1.568	-1.562	-1.532	-2.423	-2.429	-2.228	-1.796	-1.423	-1.893	-2.692	-2.699	-2.003
-0.587	-2.944	-3.549	-2.342	-1.585	-1.58	-1.547	-2.431	-2.438	-2.236	-1.813	-1.438	-1.913	-2.722	-2.724	-2.028
-0.588	-2.958	-3.567	-2.353	-1.603	-1.598	-1.564	-2.44	-2.446	-2.244	-1.831	-1.454	-1.933	-2.753	-2.75	-2.054
-0.589	-2.972	-3.584	-2.364	-1.621	-1.616	-1.58	-2.448	-2.454	-2.252	-1.848	-1.471	-1.952	-2.784	-2.775	-2.08
-0.59	-2.988	-3.601	-2.375	-1.639	-1.634	-1.596	-2.456	-2.462	-2.26	-1.866	-1.487	-1.971	-2.816	-2.8	-2.106
-0.591	-3.004	-3.619	-2.387	-1.658	-1.653	-1.612	-2.465	-2.471	-2.268	-1.884	-1.504	-1.992	-2.848	-2.827	-2.133
-0.592	-3.015	-3.634	-2.398	-1.676	-1.672	-1.628	-2.472	-2.479	-2.276	-1.901	-1.52	-2.013	-2.88	-2.853	-2.16
-0.593	-3.031	-3.651	-2.409	-1.695	-1.691	-1.645	-2.48	-2.486	-2.283	-1.919	-1.537	-2.033	-2.912	-2.879	-2.187
-0.594	-3.049	-3.669	-2.421	-1.715	-1.711	-1.663	-2.49	-2.495	-2.292	-1.939	-1.555	-2.055	-2.946	-2.906	-2.216
-0.595	-3.064	-3.685	-2.431	-1.734	-1.731	-1.679	-2.497	-2.503	-2.299	-1.956	-1.572	-2.076	-2.978	-2.933	-2.243
-0.596	-3.079	-3.702	-2.442	-1.754	-1.751	-1.696	-2.505	-2.511	-2.307	-1.974	-1.589	-2.097	-3.012	-2.96	-2.272
-0.597	-3.094	-3.72	-2.454	-1.775	-1.772	-1.715	-2.515	-2.52	-2.316	-1.994	-1.608	-2.12	-3.047	-2.989	-2.302
-0.598	-3.105	-3.736	-2.464	-1.794	-1.792	-1.732	-2.522	-2.528	-2.323	-2.012	-1.626	-2.142	-3.081	-3.017	-2.331
-0.599	-3.12	-3.752	-2.474	-1.815	-1.813	-1.749	-2.531	-2.536	-2.331	-2.031	-1.644	-2.164	-3.117	-3.045	-2.361
-0.6	-3.134	-3.769	-2.486	-1.836	-1.835	-1.768	-2.54	-2.544	-2.341	-2.051	-1.663	-2.187	-3.153	-3.075	-2.392
-0.601	-3.147	-3.785	-2.496	-1.857	-1.856	-1.786	-2.548	-2.552	-2.348	-2.07	-1.682	-2.209	-3.189	-3.104	-2.423
-0.602	-3.16	-3.802	-2.507	-1.879	-1.878	-1.805	-2.556	-2.561	-2.357	-2.09	-1.7	-2.232	-3.225	-3.134	-2.453
-0.603	-3.175	-3.819	-2.517	-1.901	-1.901	-1.823	-2.565	-2.569	-2.366	-2.111	-1.72	-2.255	-3.262	-3.164	-2.485
-0.604	-3.189	-3.835	-2.528	-1.923	-1.924	-1.843	-2.574	-2.577	-2.374	-2.131	-1.74	-2.279	-3.3	-3.195	-2.517
-0.605	-3.203	-3.852	-2.538	-1.945	-1.947	-1.862	-2.582	-2.586	-2.381	-2.15	-1.759	-2.302	-3.336	-3.226	-2.548
-0.606	-3.216	-3.868	-2.548	-1.967	-1.969	-1.881	-2.591	-2.594	-2.39	-2.17	-1.779	-2.326	-3.374	-3.257	-2.581
-0.607	-3.228	-3.882	-2.56	-1.991	-1.993	-1.901	-2.6	-2.603	-2.398	-2.191	-1.799	-2.351	-3.413	-3.289	-2.615
-0.608	-3.235	-3.896	-2.569	-2.014	-2.016	-1.92	-2.608	-2.611	-2.406	-2.212	-1.82	-2.375	-3.451	-3.32	-2.648
-0.609	-3.246	-3.912	-2.58	-2.037	-2.041	-1.939	-2.616	-2.619	-2.413	-2.232	-1.84	-2.399	-3.49	-3.352	-2.681
-0.61	-3.259	-3.93	-2.591	-2.063	-2.066	-1.96	-2.626	-2.628	-2.423	-2.255	-1.862	-2.425	-3.53	-3.385	-2.716
-0.611	-3.273	-3.945	-2.601	-2.086	-2.09	-1.98	-2.634	-2.636	-2.43	-2.275	-1.882	-2.45	-3.569	-3.418	-2.75
-0.612	-3.287	-3.961	-2.611	-2.111	-2.115	-2	-2.643	-2.644	-2.438	-2.297	-1.904	-2.474	-3.608	-3.451	-2.785
-0.613	-3.301	-3.978	-2.622	-2.137	-2.142	-2.022	-2.653	-2.653	-2.447	-2.32	-1.926	-2.501	-3.65	-3.486	-2.822
-0.614	-3.314	-3.993	-2.632	-2.161	-2.168	-2.043	-2.661	-2.661	-2.454	-2.342	-1.948	-2.526	-3.69	-3.519	-2.857
-0.615	-3.328	-4.009	-2.642	-2.186	-2.194	-2.064	-2.669	-2.669	-2.462	-2.364	-1.969	-2.552	-3.731	-3.553	-2.893
-0.616	-3.342	-4.026	-2.653	-2.213	-2.222	-2.087	-2.679	-2.679	-2.471	-2.387	-1.993	-2.578	-3.774	-3.588	-2.93
-0.617	-3.353	-4.041	-2.663	-2.239	-2.249	-2.11	-2.687	-2.687	-2.478	-2.409	-2.015	-2.605	-3.816	-3.623	-2.968
-0.618	-3.367	-4.056	-2.673	-2.266	-2.277	-2.132	-2.696	-2.695	-2.486	-2.432	-2.039	-2.631	-3.859	-3.658	-3.005
-0.619	-3.382	-4.071	-2.684	-2.294	-2.305	-2.155	-2.705	-2.703	-2.495	-2.455	-2.062	-2.658	-3.903	-3.695	-3.043
-0.62	-3.397	-4.087	-2.695	-2.321	-2.334	-2.178	-2.715	-2.712	-2.503	-2.479	-2.085	-2.685	-3.947	-3.731	-3.081
-0.621	-3.408	-4.102	-2.705	-2.35	-2.364	-2.201	-2.723	-2.72	-2.511	-2.502	-2.11	-2.713	-3.99	-3.768	-3.121
-0.622	-3.417	-4.118	-2.715	-2.378	-2.393	-2.224	-2.732	-2.729	-2.519	-2.525	-2.134	-2.74	-4.034	-3.804	-3.161
-0.623	-3.43	-4.135	-2.727	-2.408	-2.423	-2.248	-2.742	-2.738	-2.528	-2.55	-2.159	-2.769	-4.079	-3.843	-3.201
-0.624	-3.443	-4.15	-2.737	-2.436	-2.453	-2.271	-2.75	-2.746	-2.535	-2.573	-2.183	-2.796	-4.124	-3.88	-3.241
-0.625	-3.456	-4.165	-2.747	-2.465	-2.483	-2.294	-2.759	-2.754	-2.542	-2.596	-2.208	-2.824	-4.169	-3.919	-3.281
-0.626	-3.466	-4.183	-2.759	-2.496	-2.515	-2.32	-2.769	-2.763	-2.552	-2.622	-2.235	-2.853	-4.215	-3.958	-3.323
-0.627	-3.477	-4.198	-2.769	-2.526	-2.546	-2.344	-2.777	-2.771	-2.559	-2.646	-2.26	-2.881	-4.261	-3.996	-3.364
-0.628	-3.489	-4.213	-2.779	-2.556	-2.578	-2.369	-2.785	-2.779	-2.567	-2.671	-2.285	-2.91	-4.307	-4.035	-3.406
-0.629	-3.503	-4.23	-2.792	-2.588	-2.611	-2.395	-2.796	-2.789	-2.576	-2.697	-2.312	-2.94	-4.355	-4.076	-3.449
-0.63	-3.515	-4.245	-2.802	-2.619	-2.644	-2.42	-2.804	-2.796	-2.584	-2.721	-2.339	-2.969	-4.401	-4.115	-3.491
-0.631	-3.528	-4.26	-2.812	-2.651	-2.677	-2.445	-2.813	-2.805	-2.592	-2.746	-2.366	-2.998	-4.448	-4.156	-3.533
-0.632	-3.541	-4.277	-2.824	-2.684	-2.711	-2.472	-2.823	-2.814	-2.601	-2.772	-2.394	-3.028	-4.496	-4.197	-3.578
-0.633	-3.555	-4.292	-2.835	-2.716	-2.745	-2.498	-2.832	-2.822	-2.608	-2.797	-2.421	-3.058	-4.544	-4.238	-3.622
-0.634	-3.567	-4.308	-2.846	-2.749	-2.78	-2.525	-2.841	-2.83	-2.616	-2.822	-2.449	-3.088	-4.593	-4.28	-3.666
-0.635	-3.581	-4.323	-2.857	-2.783	-2.815	-2.551	-2.85	-2.839	-2.624	-2.848	-2.477	-3.119	-4.641	-4.322	-3.711
-0.636	-3.597	-4.339	-2.869	-2.817	-2.851	-2.579	-2.859	-2.848	-2.633	-2.874	-2.505	-3.15	-4.692	-4.365	-3.757
-0.637	-3.612	-4.354	-2.88	-2.851	-2.887	-2.606	-2.868	-2.855	-2.641	-2.899	-2.534	-3.181	-4.74	-4.407	-3.803
-0.638	-3.625	-4.37	-2.891	-2.886	-2.924	-2.633	-2.878	-2.864	-2.648	-2.926	-2.562	-3.212	-4.79	-4.449	-3.85
-0.639	-3.639	-4.386	-2.903	-2.922	-2.962	-2.662	-2.888	-2.873	-2.657	-2.954	-2.592	-3.244	-4.841	-4.493	-3.897
-0.64	-3.652	-4.402	-2.914	-2.958	-2.999	-2.69	-2.897	-2.881	-2.665	-2.979	-2.622	-3.275	-4.891	-4.536	-3.944
-0.641	-3.664	-4.417	-2.925	-2.993	-3.037	-2.718	-2.906	-2.888	-2.673	-3.005	-2.651	-3.306	-4.941	-4.58	-3.991
-0.642	-3.68	-4.435	-2.938	-3.031	-3.078	-2.749	-2.917	-2.898	-2.683	-3.033	-2.683	-3.339	-4.993	-4.626	-4.042
-0.643	-3.692	-4.45	-2.949	-3.068	-3.117	-2.777	-2.925	-2.906	-2.69	-3.06	-2.712	-3.371	-5.043	-4.67	-4.089
-0.644	-3.706	-4.465	-2.96	-3.105	-3.158	-2.807	-2.934	-2.913	-2.697	-3.087	-2.743	-3.403	-5.094	-4.715	-4.138
-0.645	-3.721	-4.48	-2.973	-3.145	-3.199	-2.838	-2.945	-2.923	-2.707	-3.116	-2.775	-3.437	-5.146	-4.762	-4.189
-0.646	-3.734	-4.496	-2.984	-3.183	-3.24	-2.868	-2.953	-2.931	-2.714	-3.144	-2.806	-3.469	-5.199	-4.807	-4.239
-0.647	-3.747	-4.512	-2.996	-3.222	-3.282	-2.898	-2.962	-2.939	-2.722	-3.171	-2.838	-3.502	-5.252	-4.853	-4.29
-0.648	-3.762	-4.527	-3.008	-3.262	-3.325	-2.93	-2.973	-2.949	-2.732	-3.2	-2.87	-3.534	-5.305	-4.9	-4.342
-0.649	-3.774	-4.544	-3.02	-3.302	-3.368	-2.961	-2.982	-2.957	-2.739	-3.228	-2.902	-3.568	-5.359	-4.947	-4.394
-0.65	-3.788	-4.559	-3.032	-3.342	-3.411	-2.992	-2.991	-2.965	-2.748	-3.256	-2.935	-3.602	-5.412	-4.995	-4.446
-0.651	-3.802	-4.576	-3.045	-3.383	-3.456	-3.024	-3.001	-2.974	-2.756	-3.285	-2.967	-3.636	-5.467	-5.042	-4.499
-0.652	-3.814	-4.593	-3.057	-3.425	-3.501	-3.057	-3.011	-2.983	-2.765	-3.314	-3	-3.67	-5.523	-5.09	-4.553
-0.653	-3.826	-4.605	-3.069	-3.467	-3.546	-3.09	-3.021	-2.991	-2.773	-3.342	-3.033	-3.704	-5.578	-5.139	-4.607
-0.654	-3.839	-4.615	-3.081	-3.509	-3.592	-3.123	-3.03	-2.999	-2.781	-3.371	-3.067	-3.739	-5.633	-5.188	-4.661
-0.655	-3.855	-4.632	-3.094	-3.552	-3.641	-3.158	-3.041	-3.009	-2.79	-3.401	-3.102	-3.775	-5.69	-5.239	-4.719
-0.656	-3.868	-4.651	-3.106	-3.595	-3.688	-3.191	-3.05	-3.017	-2.798	-3.429	-3.137	-3.81	-5.746	-5.289	-4.774
-0.657	-3.88	-4.668	-3.119	-3.639	-3.737	-3.225	-3.059	-3.025	-2.806	-3.458	-3.171	-3.845	-5.803	-5.339	-4.83
-0.658	-3.894	-4.687	-3.133	-3.685	-3.788	-3.26	-3.071	-3.035	-2.816	-3.489	-3.207	-3.882	-5.862	-5.392	-4.889
-0.659	-3.904	-4.703	-3.145	-3.729	-3.838	-3.294	-3.08	-3.043	-2.823	-3.517	-3.241	-3.917	-5.919	-5.444	-4.946
-0.66	-3.913	-4.719	-3.157	-3.774	-3.889	-3.328	-3.089	-3.052	-2.831	-3.545	-3.276	-3.954	-5.977	-5.496	-5.005
-0.661	-3.927	-4.737	-3.171	-3.821	-3.943	-3.365	-3.101	-3.062	-2.841	-3.576	-3.312	-3.992	-6.038	-5.551	-5.066
-0.662	-3.94	-4.752	-3.182	-3.867	-3.995	-3.401	-3.109	-3.07	-2.848	-3.605	-3.347	-4.028	-6.097	-5.604	-5.125
-0.663	-3.955	-4.769	-3.195	-3.915	-4.048	-3.437	-3.12	-3.079	-2.856	-3.634	-3.382	-4.065	-6.157	-5.659	-5.186
-0.664	-3.97	-4.785	-3.208	-3.962	-4.104	-3.474	-3.131	-3.088	-2.865	-3.664	-3.419	-4.103	-6.219	-5.715	-5.248
-0.665	-3.985	-4.799	-3.221	-4.01	-4.159	-3.51	-3.14	-3.097	-2.873	-3.694	-3.454	-4.14	-6.281	-5.771	-5.311
-0.666	-3.999	-4.815	-3.233	-4.058	-4.215	-3.546	-3.151	-3.106	-2.882	-3.723	-3.491	-4.177	-6.344	-5.828	-5.375
-0.667	-4.013	-4.829	-3.246	-4.107	-4.272	-3.583	-3.161	-3.115	-2.891	-3.753	-3.526	-4.215	-6.406	-5.886	-5.439
-0.668	-4.028	-4.844	-3.259	-4.156	-4.33	-3.621	-3.171	-3.125	-2.899	-3.783	-3.562	-4.254	-6.47	-5.945	-5.507
-0.669	-4.042	-4.859	-3.272	-4.205	-4.388	-3.658	-3.181	-3.134	-2.908	-3.82	-3.598	-4.292	-6.534	-6.004	-5.575
-0.67	-4.055	-4.875	-3.284	-4.253	-4.447	-3.695	-3.191	-3.143	-2.916	-3.849	-3.632	-4.33	-6.599	-6.064	-5.646
-0.671	-4.068	-4.892	-3.298	-4.304	-4.508	-3.734	-3.202	-3.153	-2.926	-3.877	-3.669	-4.37	-6.665	-6.126	-5.717
-0.672	-4.081	-4.907	-3.31	-4.353	-4.568	-3.771	-3.212	-3.161	-2.933	-3.905	-3.704	-4.408	-6.731	-6.187	-5.785
-0.673	-4.095	-4.922	-3.322	-4.403	-4.629	-3.809	-3.222	-3.17	-2.942	-3.933	-3.739	-4.446	-6.797	-6.251	-5.854
-0.674	-4.11	-4.939	-3.336	-4.454	-4.693	-3.848	-3.234	-3.18	-2.952	-3.963	-3.775	-4.487	-6.866	-6.316	-5.927
-0.675	-4.123	-4.953	-3.348	-4.503	-4.755	-3.885	-3.244	-3.189	-2.959	-3.99	-3.809	-4.524	-6.934	-6.381	-5.997
-0.676	-4.135	-4.968	-3.36	-4.552	-4.817	-3.922	-3.254	-3.197	-2.967	-4.016	-3.843	-4.563	-7.003	-6.447	-6.069
-0.677	-4.149	-4.985	-3.374	-4.603	-4.882	-3.961	-3.266	-3.208	-2.978	-4.044	-3.878	-4.604	-7.074	-6.515	-6.143
-0.678	-4.157	-4.999	-3.385	-4.651	-4.944	-3.998	-3.275	-3.216	-2.985	-4.069	-3.911	-4.641	-7.145	-6.583	-6.217
-0.679	-4.172	-5.015	-3.398	-4.7	-5.008	-4.034	-3.285	-3.225	-2.994	-4.095	-3.944	-4.681	-7.216	-6.651	-6.293
-0.68	-4.188	-5.031	-3.411	-4.75	-5.072	-4.071	-3.297	-3.236	-3.004	-4.122	-3.976	-4.72	-7.289	-6.721	-6.369
-0.681	-4.202	-5.045	-3.423	-4.798	-5.135	-4.106	-3.307	-3.245	-3.012	-4.147	-4.007	-4.758	-7.361	-6.792	-6.445
-0.682	-4.217	-5.061	-3.435	-4.845	-5.199	-4.141	-3.317	-3.253	-3.02	-4.172	-4.038	-4.796	-7.434	-6.865	-6.522
-0.683	-4.231	-5.076	-3.447	-4.893	-5.264	-4.176	-3.328	-3.263	-3.029	-4.196	-4.067	-4.833	-7.507	-6.938	-6.6
-0.684	-4.244	-5.09	-3.459	-4.94	-5.329	-4.21	-3.338	-3.272	-3.038	-4.219	-4.096	-4.871	-7.581	-7.013	-6.677
-0.685	-4.256	-5.105	-3.471	-4.986	-5.393	-4.244	-3.348	-3.281	-3.047	-4.241	-4.124	-4.908	-7.654	-7.088	-6.756
-0.686	-4.266	-5.117	-3.483	-5.03	-5.457	-4.276	-3.359	-3.29	-3.056	-4.262	-4.151	-4.943	-7.728	-7.164	-6.835
-0.687	-4.277	-5.129	-3.495	-5.076	-5.523	-4.31	-3.37	-3.301	-3.066	-4.283	-4.177	-4.98	-7.804	-7.243	-6.916
-0.688	-4.288	-5.143	-3.506	-5.118	-5.585	-4.34	-3.38	-3.309	-3.074	-4.302	-4.202	-5.015	-7.878	-7.32	-6.995
-0.689	-4.299	-5.157	-3.517	-5.16	-5.647	-4.369	-3.39	-3.318	-3.082	-4.321	-4.225	-5.049	-7.952	-7.399	-7.075
-0.69	-4.313	-5.173	-3.529	-5.203	-5.71	-4.399	-3.402	-3.328	-3.092	-4.34	-4.25	-5.084	-8.029	-7.48	-7.157
-0.691	-4.328	-5.186	-3.539	-5.243	-5.771	-4.427	-3.412	-3.336	-3.101	-4.357	-4.271	-5.116	-8.103	-7.56	-7.237
-0.692	-4.343	-5.2	-3.55	-5.282	-5.832	-4.453	-3.422	-3.345	-3.109	-4.373	-4.291	-5.149	-8.177	-7.641	-7.317
-0.693	-4.358	-5.216	-3.563	-5.322	-5.893	-4.48	-3.434	-3.357	-3.121	-4.389	-4.312	-5.181	-8.253	-7.725	-7.399
-0.694	-4.372	-5.229	-3.572	-5.358	-5.952	-4.504	-3.443	-3.365	-3.129	-4.403	-4.33	-5.21	-8.326	-7.808	-7.479
-0.695	-4.387	-5.244	-3.583	-5.394	-6.01	-4.527	-3.454	-3.374	-3.138	-4.417	-4.347	-5.24	-8.4	-7.891	-7.559
-0.696	-4.402	-5.258	-3.594	-5.43	-6.068	-4.55	-3.465	-3.385	-3.148	-4.43	-4.364	-5.269	-8.474	-7.974	-7.639
-0.697	-4.412	-5.271	-3.604	-5.464	-6.124	-4.571	-3.476	-3.394	-3.156	-4.442	-4.379	-5.296	-8.548	-8.059	-7.718
-0.698	-4.426	-5.285	-3.614	-5.496	-6.179	-4.59	-3.487	-3.403	-3.165	-4.453	-4.393	-5.323	-8.622	-8.143	-7.798
-0.699	-4.44	-5.298	-3.625	-5.526	-6.233	-4.609	-3.497	-3.413	-3.174	-4.463	-4.406	-5.349	-8.694	-8.227	-7.877
-0.7	-4.454	-5.31	-3.635	-5.556	-6.286	-4.627	-3.508	-3.422	-3.184	-4.474	-4.419	-5.374	-8.767	-8.313	-7.955
-0.701	-4.467	-5.323	-3.644	-5.582	-6.337	-4.642	-3.518	-3.431	-3.192	-4.482	-4.429	-5.396	-8.837	-8.397	-8.031
-0.702	-4.48	-5.335	-3.654	-5.607	-6.386	-4.656	-3.528	-3.44	-3.201	-4.489	-4.439	-5.417	-8.906	-8.481	-8.105
-0.703	-4.493	-5.349	-3.664	-5.633	-6.434	-4.671	-3.54	-3.45	-3.211	-4.497	-4.448	-5.439	-8.977	-8.567	-8.181
-0.704	-4.502	-5.361	-3.672	-5.655	-6.479	-4.683	-3.55	-3.459	-3.22	-4.502	-4.455	-5.458	-9.045	-8.651	-8.253
-0.705	-4.512	-5.374	-3.681	-5.676	-6.523	-4.693	-3.56	-3.468	-3.229	-4.508	-4.461	-5.474	-9.111	-8.735	-8.324
-0.706	-4.525	-5.388	-3.692	-5.698	-6.567	-4.705	-3.573	-3.48	-3.24	-4.514	-4.469	-5.492	-9.178	-8.819	-8.396
-0.707	-4.535	-5.398	-3.699	-5.715	-6.606	-4.712	-3.582	-3.488	-3.247	-4.517	-4.472	-5.506	-9.24	-8.901	-8.464
-0.708	-4.547	-5.408	-3.708	-5.731	-6.643	-4.719	-3.592	-3.497	-3.256	-4.52	-4.475	-5.519	-9.301	-8.981	-8.53
-0.709	-4.561	-5.421	-3.717	-5.748	-6.68	-4.727	-3.604	-3.508	-3.267	-4.524	-4.48	-5.532	-9.363	-9.062	-8.597
-0.71	-4.573	-5.432	-3.724	-5.76	-6.714	-4.731	-3.614	-3.516	-3.275	-4.526	-4.481	-5.542	-9.421	-9.139	-8.659
-0.711	-4.584	-5.444	-3.733	-5.772	-6.747	-4.735	-3.624	-3.525	-3.284	-4.528	-4.481	-5.551	-9.477	-9.215	-8.719
-0.712	-4.596	-5.457	-3.741	-5.783	-6.778	-4.739	-3.636	-3.535	-3.294	-4.53	-4.482	-5.559	-9.532	-9.291	-8.778
-0.713	-4.607	-5.469	-3.748	-5.791	-6.806	-4.741	-3.646	-3.544	-3.303	-4.531	-4.481	-5.564	-9.584	-9.364	-8.835
-0.714	-4.618	-5.481	-3.755	-5.797	-6.831	-4.742	-3.656	-3.553	-3.312	-4.532	-4.479	-5.568	-9.634	-9.434	-8.887
-0.715	-4.63	-5.493	-3.763	-5.802	-6.854	-4.742	-3.667	-3.563	-3.321	-4.532	-4.477	-5.571	-9.681	-9.501	-8.937
-0.716	-4.642	-5.505	-3.77	-5.806	-6.876	-4.743	-3.678	-3.573	-3.331	-4.533	-4.475	-5.571	-9.727	-9.567	-8.986
-0.717	-4.651	-5.516	-3.777	-5.807	-6.893	-4.741	-3.688	-3.581	-3.339	-4.532	-4.471	-5.57	-9.767	-9.627	-9.029
-0.718	-4.659	-5.526	-3.783	-5.807	-6.909	-4.74	-3.698	-3.591	-3.349	-4.531	-4.466	-5.568	-9.806	-9.684	-9.069
-0.719	-4.671	-5.536	-3.79	-5.808	-6.925	-4.74	-3.71	-3.601	-3.359	-4.532	-4.463	-5.566	-9.844	-9.74	-9.108
-0.72	-4.682	-5.544	-3.796	-5.805	-6.937	-4.736	-3.72	-3.61	-3.367	-4.531	-4.458	-5.56	-9.878	-9.789	-9.141
-0.721	-4.693	-5.551	-3.802	-5.8	-6.945	-4.732	-3.73	-3.618	-3.376	-4.53	-4.452	-5.553	-9.908	-9.835	-9.171
-0.722	-4.703	-5.554	-3.809	-5.796	-6.954	-4.729	-3.742	-3.629	-3.387	-4.53	-4.448	-5.547	-9.937	-9.879	-9.2
-0.723	-4.71	-5.556	-3.814	-5.789	-6.957	-4.724	-3.752	-3.637	-3.395	-4.528	-4.441	-5.537	-9.96	-9.917	-9.222
-0.724	-4.72	-5.567	-3.819	-5.78	-6.959	-4.718	-3.762	-3.646	-3.404	-4.526	-4.435	-5.526	-9.982	-9.95	-9.241
-0.725	-4.732	-5.579	-3.826	-5.772	-6.96	-4.715	-3.774	-3.657	-3.415	-4.527	-4.429	-5.516	-10	-9.981	-9.258
-0.726	-4.739	-5.587	-3.83	-5.761	-6.957	-4.708	-3.784	-3.665	-3.423	-4.525	-4.422	-5.501	-10.02	-10	-9.268
-0.727	-4.749	-5.597	-3.835	-5.749	-6.951	-4.702	-3.794	-3.674	-3.432	-4.524	-4.415	-5.487	-10.03	-10.02	-9.273
-0.728	-4.759	-5.607	-3.84	-5.737	-6.944	-4.696	-3.805	-3.684	-3.442	-4.524	-4.409	-5.472	-10.04	-10.04	-9.274
-0.729	-4.766	-5.615	-3.844	-5.723	-6.935	-4.689	-3.815	-3.693	-3.451	-4.523	-4.402	-5.454	-10.05	-10.05	-9.272
-0.73	-4.774	-5.625	-3.849	-5.708	-6.923	-4.682	-3.826	-3.702	-3.46	-4.522	-4.395	-5.436	-10.05	-10.05	-9.267
-0.731	-4.784	-5.634	-3.853	-5.693	-6.909	-4.675	-3.836	-3.711	-3.469	-4.522	-4.388	-5.417	-10.05	-10.05	-9.258
-0.732	-4.793	-5.643	-3.858	-5.677	-6.894	-4.668	-3.847	-3.72	-3.479	-4.522	-4.382	-5.398	-10.05	-10.05	-9.246
-0.733	-4.8	-5.651	-3.861	-5.659	-6.876	-4.661	-3.857	-3.729	-3.488	-4.523	-4.375	-5.377	-10.05	-10.04	-9.229
-0.734	-4.81	-5.659	-3.865	-5.642	-6.856	-4.653	-3.867	-3.738	-3.496	-4.524	-4.369	-5.355	-10.04	-10.03	-9.208
-0.735	-4.818	-5.668	-3.87	-5.624	-6.836	-4.647	-3.879	-3.748	-3.507	-4.527	-4.364	-5.334	-10.04	-10.01	-9.186
-0.736	-4.82	-5.675	-3.872	-5.604	-6.813	-4.639	-3.888	-3.756	-3.515	-4.529	-4.357	-5.311	-10.03	-9.983	-9.157
-0.737	-4.822	-5.682	-3.875	-5.584	-6.787	-4.631	-3.899	-3.765	-3.522	-4.529	-4.351	-5.286	-10.01	-9.953	-9.124
-0.738	-4.829	-5.692	-3.88	-5.567	-6.762	-4.626	-3.911	-3.776	-3.533	-4.532	-4.348	-5.264	-9.997	-9.922	-9.092
-0.739	-4.834	-5.698	-3.882	-5.545	-6.733	-4.617	-3.92	-3.784	-3.541	-4.532	-4.342	-5.238	-9.978	-9.883	-9.053
-0.74	-4.842	-5.705	-3.884	-5.523	-6.703	-4.609	-3.93	-3.792	-3.549	-4.533	-4.337	-5.213	-9.957	-9.841	-9.012
-0.741	-4.852	-5.714	-3.889	-5.504	-6.675	-4.604	-3.941	-3.803	-3.56	-4.537	-4.334	-5.19	-9.937	-9.798	-8.969
-0.742	-4.862	-5.72	-3.89	-5.482	-6.643	-4.596	-3.95	-3.811	-3.568	-4.539	-4.33	-5.164	-9.914	-9.749	-8.922
-0.743	-4.872	-5.727	-3.893	-5.46	-6.612	-4.589	-3.96	-3.82	-3.577	-4.541	-4.326	-5.138	-9.89	-9.698	-8.873
-0.744	-4.883	-5.735	-3.897	-5.439	-6.58	-4.584	-3.971	-3.829	-3.587	-4.545	-4.324	-5.114	-9.865	-9.644	-8.822
-0.745	-4.891	-5.741	-3.898	-5.417	-6.546	-4.577	-3.981	-3.837	-3.595	-4.547	-4.321	-5.089	-9.838	-9.587	-8.769
-0.746	-4.898	-5.747	-3.9	-5.396	-6.512	-4.57	-3.991	-3.846	-3.604	-4.55	-4.319	-5.065	-9.81	-9.527	-8.714
-0.747	-4.906	-5.754	-3.903	-5.375	-6.477	-4.564	-4.001	-3.855	-3.613	-4.555	-4.318	-5.04	-9.78	-9.466	-8.657
-0.748	-4.912	-5.761	-3.905	-5.354	-6.441	-4.559	-4.011	-3.864	-3.622	-4.559	-4.317	-5.017	-9.75	-9.402	-8.599
-0.749	-4.913	-5.767	-3.906	-5.333	-6.405	-4.554	-4.021	-3.873	-3.631	-4.563	-4.316	-4.993	-9.719	-9.336	-8.538
-0.75	-4.916	-5.774	-3.908	-5.312	-6.368	-4.549	-4.031	-3.881	-3.64	-4.567	-4.315	-4.969	-9.686	-9.267	-8.477
-0.751	-4.923	-5.782	-3.91	-5.293	-6.333	-4.547	-4.042	-3.89	-3.65	-4.574	-4.317	-4.948	-9.654	-9.201	-8.419
-0.752	-4.931	-5.787	-3.911	-5.272	-6.295	-4.543	-4.051	-3.899	-3.658	-4.579	-4.317	-4.926	-9.619	-9.13	-8.357
-0.753	-4.938	-5.793	-3.912	-5.252	-6.257	-4.539	-4.06	-3.907	-3.666	-4.584	-4.318	-4.903	-9.584	-9.059	-8.294
-0.754	-4.939	-5.8	-3.914	-5.234	-6.22	-4.538	-4.072	-3.917	-3.676	-4.591	-4.321	-4.884	-9.551	-8.988	-8.235
-0.755	-4.939	-5.806	-3.914	-5.215	-6.181	-4.534	-4.08	-3.924	-3.684	-4.597	-4.322	-4.863	-9.514	-8.915	-8.174
-0.756	-4.946	-5.811	-3.915	-5.196	-6.143	-4.532	-4.09	-3.933	-3.692	-4.602	-4.324	-4.844	-9.478	-8.843	-8.114
-0.757	-4.955	-5.819	-3.918	-5.179	-6.107	-4.532	-4.101	-3.942	-3.702	-4.61	-4.329	-4.827	-9.443	-8.773	-8.059
-0.758	-4.96	-5.824	-3.918	-5.161	-6.069	-4.53	-4.109	-3.949	-3.71	-4.616	-4.332	-4.809	-9.406	-8.7	-8.005
-0.759	-4.969	-5.83	-3.918	-5.144	-6.033	-4.529	-4.119	-3.957	-3.718	-4.623	-4.336	-4.791	-9.37	-8.628	-7.948
-0.76	-4.977	-5.836	-3.92	-5.128	-5.997	-4.53	-4.13	-3.966	-3.728	-4.632	-4.341	-4.777	-9.332	-8.556	-7.892
-0.761	-4.984	-5.841	-3.92	-5.112	-5.96	-4.53	-4.138	-3.974	-3.735	-4.638	-4.345	-4.761	-9.294	-8.484	-7.835
-0.762	-4.985	-5.846	-3.921	-5.098	-5.924	-4.532	-4.148	-3.983	-3.744	-4.645	-4.351	-4.748	-9.257	-8.414	-7.778
-0.763	-4.987	-5.852	-3.922	-5.084	-5.888	-4.534	-4.158	-3.991	-3.753	-4.653	-4.357	-4.736	-9.221	-8.344	-7.723
-0.764	-4.99	-5.858	-3.923	-5.072	-5.854	-4.536	-4.168	-3.999	-3.762	-4.661	-4.363	-4.724	-9.186	-8.276	-7.671
-0.765	-4.994	-5.863	-3.923	-5.06	-5.818	-4.538	-4.177	-4.006	-3.769	-4.669	-4.369	-4.712	-9.149	-8.208	-7.619
-0.766	-4.998	-5.868	-3.923	-5.048	-5.783	-4.541	-4.186	-4.014	-3.778	-4.677	-4.376	-4.701	-9.113	-8.142	-7.569
-0.767	-5.004	-5.874	-3.925	-5.039	-5.751	-4.546	-4.197	-4.023	-3.787	-4.687	-4.384	-4.693	-9.079	-8.078	-7.522
-0.768	-5.007	-5.879	-3.925	-5.029	-5.718	-4.55	-4.206	-4.031	-3.795	-4.694	-4.391	-4.684	-9.044	-8.013	-7.474
-0.769	-5.01	-5.883	-3.925	-5.019	-5.685	-4.554	-4.214	-4.038	-3.803	-4.702	-4.398	-4.675	-9.009	-7.95	-7.428
-0.77	-5.016	-5.889	-3.927	-5.013	-5.656	-4.562	-4.226	-4.048	-3.813	-4.712	-4.408	-4.669	-8.977	-7.891	-7.385
-0.771	-5.018	-5.893	-3.926	-5.006	-5.623	-4.566	-4.233	-4.055	-3.82	-4.721	-4.416	-4.661	-8.942	-7.829	-7.342
-0.772	-5.023	-5.898	-3.926	-4.999	-5.592	-4.572	-4.242	-4.062	-3.828	-4.729	-4.424	-4.655	-8.908	-7.769	-7.302
-0.773	-5.029	-5.905	-3.928	-4.996	-5.563	-4.58	-4.253	-4.071	-3.838	-4.74	-4.434	-4.651	-8.877	-7.712	-7.265
-0.774	-5.034	-5.909	-3.927	-4.991	-5.532	-4.587	-4.261	-4.078	-3.845	-4.748	-4.443	-4.645	-8.845	-7.656	-7.226
-0.775	-5.04	-5.913	-3.927	-4.987	-5.503	-4.594	-4.271	-4.085	-3.853	-4.757	-4.452	-4.641	-8.815	-7.602	-7.189
-0.776	-5.047	-5.919	-3.928	-4.985	-5.477	-4.603	-4.281	-4.094	-3.862	-4.766	-4.462	-4.638	-8.785	-7.55	-7.155
-0.777	-5.052	-5.923	-3.928	-4.983	-5.45	-4.611	-4.29	-4.101	-3.87	-4.775	-4.472	-4.634	-8.755	-7.499	-7.122
-0.778	-5.058	-5.928	-3.928	-4.982	-5.424	-4.619	-4.299	-4.109	-3.878	-4.784	-4.481	-4.632	-8.727	-7.449	-7.09
-0.779	-5.065	-5.932	-3.928	-4.982	-5.399	-4.628	-4.308	-4.117	-3.886	-4.793	-4.492	-4.63	-8.7	-7.402	-7.059
-0.78	-5.07	-5.937	-3.929	-4.984	-5.375	-4.638	-4.317	-4.125	-3.895	-4.802	-4.502	-4.628	-8.674	-7.356	-7.03
-0.781	-5.073	-5.942	-3.928	-4.985	-5.352	-4.647	-4.326	-4.133	-3.904	-4.811	-4.512	-4.627	-8.649	-7.311	-7.001
-0.782	-5.078	-5.946	-3.929	-4.987	-5.329	-4.657	-4.335	-4.14	-3.911	-4.82	-4.523	-4.626	-8.627	-7.268	-6.973
-0.783	-5.083	-5.952	-3.93	-4.992	-5.31	-4.669	-4.345	-4.149	-3.921	-4.831	-4.535	-4.626	-8.617	-7.228	-6.949
-0.784	-5.087	-5.956	-3.929	-4.994	-5.288	-4.679	-4.353	-4.156	-3.928	-4.84	-4.545	-4.626	-8.601	-7.188	-6.923
-0.785	-5.091	-5.96	-3.929	-4.998	-5.268	-4.69	-4.361	-4.163	-3.936	-4.848	-4.555	-4.626	-8.583	-7.148	-6.9
-0.786	-5.097	-5.967	-3.931	-5.005	-5.251	-4.702	-4.372	-4.172	-3.946	-4.859	-4.567	-4.628	-8.565	-7.114	-6.881
-0.787	-5.102	-5.97	-3.93	-5.009	-5.232	-4.712	-4.38	-4.178	-3.953	-4.867	-4.577	-4.628	-8.545	-7.077	-6.859
-0.788	-5.106	-5.974	-3.93	-5.015	-5.214	-4.723	-4.389	-4.185	-3.96	-4.874	-4.588	-4.628	-8.529	-7.042	-6.84
-0.789	-5.114	-5.981	-3.932	-5.024	-5.201	-4.736	-4.399	-4.194	-3.97	-4.885	-4.601	-4.632	-8.519	-7.012	-6.823
-0.79	-5.119	-5.985	-3.931	-5.03	-5.185	-4.747	-4.406	-4.201	-3.977	-4.893	-4.611	-4.632	-8.508	-6.979	-6.805
-0.791	-5.123	-5.99	-3.932	-5.037	-5.172	-4.759	-4.415	-4.208	-3.985	-4.902	-4.621	-4.634	-8.493	-6.95	-6.79
-0.792	-5.126	-5.995	-3.933	-5.046	-5.16	-4.772	-4.425	-4.216	-3.994	-4.912	-4.634	-4.637	-8.481	-6.922	-6.776
-0.793	-5.128	-5.999	-3.933	-5.054	-5.148	-4.784	-4.434	-4.223	-4.002	-4.921	-4.644	-4.638	-8.467	-6.895	-6.761
-0.794	-5.131	-6.004	-3.933	-5.063	-5.137	-4.796	-4.443	-4.23	-4.01	-4.931	-4.656	-4.641	-8.454	-6.87	-6.748
-0.795	-5.135	-6.005	-3.934	-5.072	-5.128	-4.809	-4.452	-4.238	-4.018	-4.94	-4.667	-4.643	-8.443	-6.847	-6.736
-0.796	-5.14	-6.011	-3.935	-5.08	-5.12	-4.822	-4.461	-4.246	-4.027	-4.949	-4.68	-4.646	-8.434	-6.825	-6.727
-0.797	-5.145	-6.016	-3.935	-5.089	-5.112	-4.834	-4.47	-4.253	-4.035	-4.957	-4.69	-4.649	-8.425	-6.803	-6.718
-0.798	-5.151	-6.021	-3.935	-5.099	-5.105	-4.847	-4.479	-4.26	-4.043	-4.966	-4.701	-4.652	-8.416	-6.784	-6.709
-0.799	-5.156	-6.028	-3.937	-5.109	-5.101	-4.86	-4.489	-4.269	-4.052	-4.976	-4.713	-4.656	-8.411	-6.766	-6.704
-0.8	-5.16	-6.032	-3.937	-5.118	-5.095	-4.872	-4.497	-4.275	-4.06	-4.984	-4.724	-4.658	-8.406	-6.748	-6.696
-0.801	-5.165	-6.036	-3.937	-5.128	-5.091	-4.884	-4.505	-4.282	-4.068	-5.013	-4.734	-4.661	-8.401	-6.732	-6.69
-0.802	-5.171	-6.043	-3.94	-5.14	-5.09	-4.899	-4.516	-4.292	-4.078	-5.049	-4.747	-4.666	-8.4	-6.718	-6.687
-0.803	-5.174	-6.047	-3.939	-5.149	-5.087	-4.91	-4.524	-4.299	-4.085	-5.052	-4.757	-4.669	-8.396	-6.703	-6.682
-0.804	-5.178	-6.051	-3.94	-5.159	-5.085	-4.923	-4.533	-4.307	-4.093	-5.057	-4.767	-4.672	-8.394	-6.69	-6.677
-0.805	-5.184	-6.058	-3.942	-5.171	-5.087	-4.937	-4.544	-4.317	-4.103	-5.066	-4.78	-4.677	-8.396	-6.68	-6.675
-0.806	-5.189	-6.062	-3.942	-5.181	-5.086	-4.949	-4.552	-4.324	-4.11	-5.072	-4.789	-4.68	-8.397	-6.668	-6.671
-0.807	-5.194	-6.067	-3.943	-5.192	-5.087	-4.961	-4.561	-4.332	-4.119	-5.079	-4.8	-4.684	-8.398	-6.658	-6.67
-0.808	-5.201	-6.073	-3.945	-5.204	-5.09	-4.975	-4.571	-4.341	-4.129	-5.088	-4.812	-4.689	-8.403	-6.649	-6.67
-0.809	-5.205	-6.077	-3.946	-5.214	-5.092	-4.987	-4.58	-4.348	-4.137	-5.095	-4.822	-4.693	-8.406	-6.641	-6.669
-0.81	-5.211	-6.083	-3.947	-5.225	-5.095	-5	-4.589	-4.355	-4.146	-5.103	-4.832	-4.697	-8.412	-6.634	-6.67
-0.811	-5.218	-6.088	-3.948	-5.236	-5.099	-5.013	-4.599	-4.364	-4.155	-5.113	-4.843	-4.702	-8.421	-6.627	-6.672
-0.812	-5.223	-6.094	-3.95	-5.248	-5.104	-5.026	-4.609	-4.371	-4.164	-5.122	-4.853	-4.706	-8.427	-6.622	-6.674
-0.813	-5.227	-6.099	-3.951	-5.258	-5.108	-5.038	-4.618	-4.378	-4.172	-5.13	-4.863	-4.711	-8.433	-6.616	-6.677
-0.814	-5.23	-6.104	-3.952	-5.269	-5.113	-5.05	-4.627	-4.386	-4.181	-5.138	-4.873	-4.715	-8.438	-6.611	-6.679
-0.815	-5.235	-6.11	-3.955	-5.28	-5.121	-5.064	-4.639	-4.395	-4.191	-5.147	-4.885	-4.72	-8.446	-6.608	-6.683
-0.816	-5.237	-6.115	-3.956	-5.291	-5.125	-5.075	-4.648	-4.401	-4.2	-5.154	-4.894	-4.724	-8.453	-6.604	-6.686
-0.817	-5.242	-6.119	-3.957	-5.301	-5.131	-5.086	-4.657	-4.409	-4.208	-5.161	-4.904	-4.728	-8.461	-6.6	-6.689
-0.818	-5.248	-6.127	-3.961	-5.314	-5.14	-5.101	-4.669	-4.419	-4.22	-5.17	-4.915	-4.735	-8.471	-6.599	-6.695
-0.819	-5.251	-6.132	-3.962	-5.325	-5.148	-5.113	-4.679	-4.426	-4.228	-5.177	-4.925	-4.74	-8.48	-6.596	-6.699
-0.82	-5.253	-6.138	-3.964	-5.336	-5.155	-5.125	-4.689	-4.434	-4.238	-5.185	-4.935	-4.745	-8.488	-6.594	-6.704
-0.821	-5.258	-6.145	-3.967	-5.348	-5.165	-5.139	-4.7	-4.444	-4.249	-5.194	-4.946	-4.751	-8.499	-6.594	-6.71
-0.822	-5.258	-6.149	-3.968	-5.358	-5.172	-5.15	-4.709	-4.451	-4.257	-5.201	-4.955	-4.756	-8.509	-6.592	-6.714
-0.823	-5.261	-6.155	-3.97	-5.369	-5.181	-5.162	-4.719	-4.459	-4.267	-5.208	-4.965	-4.76	-8.518	-6.591	-6.72
-0.824	-5.268	-6.161	-3.974	-5.381	-5.191	-5.175	-4.73	-4.468	-4.277	-5.217	-4.975	-4.766	-8.528	-6.592	-6.727
-0.825	-5.273	-6.166	-3.975	-5.392	-5.199	-5.186	-4.74	-4.476	-4.286	-5.224	-4.985	-4.771	-8.539	-6.592	-6.732
-0.826	-5.28	-6.172	-3.978	-5.402	-5.208	-5.199	-4.75	-4.485	-4.297	-5.232	-4.994	-4.776	-8.55	-6.594	-6.738
-0.827	-5.288	-6.178	-3.981	-5.414	-5.217	-5.211	-4.761	-4.493	-4.307	-5.24	-5.004	-4.782	-8.561	-6.595	-6.745
-0.828	-5.296	-6.183	-3.983	-5.425	-5.227	-5.223	-4.772	-4.502	-4.317	-5.248	-5.014	-4.788	-8.573	-6.597	-6.751
-0.829	-5.3	-6.186	-3.986	-5.436	-5.236	-5.235	-4.782	-4.511	-4.327	-5.256	-5.024	-4.793	-8.584	-6.598	-6.757
-0.83	-5.302	-6.194	-3.988	-5.447	-5.246	-5.246	-4.793	-4.519	-4.337	-5.264	-5.033	-4.798	-8.596	-6.6	-6.763
-0.831	-5.309	-6.202	-3.992	-5.461	-5.257	-5.26	-4.805	-4.529	-4.349	-5.273	-5.043	-4.806	-8.61	-6.604	-6.772
-0.832	-5.316	-6.208	-3.995	-5.471	-5.266	-5.271	-4.815	-4.538	-4.359	-5.281	-5.052	-4.811	-8.621	-6.606	-6.778
-0.833	-5.322	-6.214	-3.997	-5.481	-5.276	-5.282	-4.826	-4.546	-4.369	-5.289	-5.061	-4.816	-8.632	-6.609	-6.785
-0.834	-5.333	-6.224	-4.002	-5.494	-5.288	-5.296	-4.839	-4.558	-4.382	-5.3	-5.072	-4.824	-8.647	-6.615	-6.795
-0.835	-5.338	-6.231	-4.004	-5.504	-5.298	-5.307	-4.849	-4.566	-4.392	-5.307	-5.08	-4.829	-8.66	-6.618	-6.801
-0.836	-5.344	-6.238	-4.007	-5.516	-5.307	-5.318	-4.86	-4.575	-4.403	-5.315	-5.09	-4.834	-8.673	-6.621	-6.808
-0.837	-5.353	-6.248	-4.012	-5.529	-5.32	-5.332	-4.874	-4.586	-4.416	-5.325	-5.101	-4.842	-8.688	-6.628	-6.818
-0.838	-5.361	-6.253	-4.014	-5.539	-5.33	-5.343	-4.884	-4.595	-4.426	-5.332	-5.109	-4.847	-8.701	-6.631	-6.825
-0.839	-5.37	-6.261	-4.018	-5.551	-5.341	-5.356	-4.896	-4.606	-4.438	-5.339	-5.119	-4.853	-8.715	-6.635	-6.833
-0.84	-5.379	-6.267	-4.023	-5.563	-5.353	-5.369	-4.909	-4.616	-4.451	-5.347	-5.129	-4.86	-8.73	-6.641	-6.842
-0.841	-5.387	-6.273	-4.026	-5.575	-5.364	-5.381	-4.921	-4.626	-4.463	-5.354	-5.138	-4.866	-8.744	-6.646	-6.85
-0.842	-5.395	-6.279	-4.03	-5.587	-5.375	-5.393	-4.934	-4.637	-4.475	-5.362	-5.148	-4.873	-8.758	-6.652	-6.858
-0.843	-5.404	-6.288	-4.033	-5.599	-5.387	-5.405	-4.947	-4.648	-4.488	-5.371	-5.158	-4.88	-8.773	-6.658	-6.867
-0.844	-5.413	-6.297	-4.038	-5.612	-5.399	-5.418	-4.96	-4.659	-4.501	-5.381	-5.168	-4.887	-8.789	-6.666	-6.875
-0.845	-5.42	-6.304	-4.042	-5.623	-5.411	-5.431	-4.974	-4.671	-4.514	-5.391	-5.177	-4.894	-8.805	-6.672	-6.884
-0.846	-5.425	-6.311	-4.046	-5.635	-5.423	-5.443	-4.986	-4.682	-4.527	-5.399	-5.187	-4.9	-8.819	-6.679	-6.891
-0.847	-5.432	-6.321	-4.051	-5.649	-5.437	-5.458	-5.002	-4.695	-4.542	-5.41	-5.198	-4.909	-8.838	-6.687	-6.903
-0.848	-5.437	-6.329	-4.054	-5.661	-5.449	-5.47	-5.014	-4.707	-4.555	-5.419	-5.207	-4.916	-8.856	-6.694	-6.911
-0.849	-5.445	-6.335	-4.058	-5.674	-5.462	-5.483	-5.028	-4.719	-4.568	-5.428	-5.217	-4.923	-8.872	-6.701	-6.92
-0.85	-5.456	-6.344	-4.064	-5.689	-5.477	-5.498	-5.044	-4.734	-4.585	-5.438	-5.229	-4.933	-8.89	-6.711	-6.931
-0.851	-5.463	-6.351	-4.067	-5.702	-5.49	-5.511	-5.058	-4.745	-4.598	-5.447	-5.238	-4.939	-8.906	-6.718	-6.94
-0.852	-5.473	-6.359	-4.072	-5.715	-5.504	-5.525	-5.073	-4.758	-4.612	-5.457	-5.249	-4.947	-8.922	-6.727	-6.948
-0.853	-5.485	-6.369	-4.078	-5.731	-5.52	-5.541	-5.088	-4.774	-4.63	-5.469	-5.261	-4.957	-8.939	-6.737	-6.96
-0.854	-5.494	-6.377	-4.081	-5.744	-5.533	-5.554	-5.103	-4.787	-4.644	-5.479	-5.271	-4.964	-8.957	-6.745	-6.97
-0.855	-5.503	-6.385	-4.085	-5.759	-5.548	-5.569	-5.12	-4.801	-4.661	-5.488	-5.281	-4.973	-8.985	-6.754	-6.98
-0.856	-5.514	-6.394	-4.091	-5.774	-5.564	-5.585	-5.137	-4.816	-4.678	-5.497	-5.294	-4.982	-9.004	-6.765	-6.992
-0.857	-5.521	-6.402	-4.096	-5.789	-5.579	-5.6	-5.154	-4.831	-4.695	-5.508	-5.304	-4.99	-9.017	-6.775	-7.002
-0.858	-5.529	-6.41	-4.1	-5.805	-5.596	-5.616	-5.171	-4.846	-4.712	-5.519	-5.316	-5	-9.032	-6.785	-7.014
-0.859	-5.537	-6.416	-4.106	-5.822	-5.612	-5.632	-5.189	-4.863	-4.731	-5.531	-5.328	-5.009	-9.049	-6.797	-7.026
-0.86	-5.547	-6.426	-4.111	-5.839	-5.63	-5.65	-5.208	-4.879	-4.75	-5.543	-5.34	-5.02	-9.065	-6.809	-7.039
-0.861	-5.554	-6.434	-4.115	-5.856	-5.647	-5.667	-5.227	-4.896	-4.768	-5.555	-5.352	-5.029	-9.082	-6.821	-7.051
-0.862	-5.562	-6.441	-4.12	-5.874	-5.665	-5.684	-5.247	-4.913	-4.788	-5.568	-5.364	-5.039	-9.1	-6.833	-7.063
-0.863	-5.574	-6.45	-4.126	-5.894	-5.686	-5.704	-5.268	-4.932	-4.81	-5.581	-5.379	-5.051	-9.121	-6.847	-7.078
-0.864	-5.584	-6.458	-4.13	-5.912	-5.705	-5.722	-5.288	-4.95	-4.83	-5.594	-5.391	-5.062	-9.141	-6.86	-7.09
-0.865	-5.592	-6.467	-4.135	-5.931	-5.725	-5.741	-5.309	-4.969	-4.851	-5.606	-5.404	-5.072	-9.17	-6.873	-7.104
-0.866	-5.603	-6.479	-4.142	-5.954	-5.749	-5.764	-5.334	-4.992	-4.875	-5.622	-5.42	-5.085	-9.193	-6.889	-7.121
-0.867	-5.611	-6.487	-4.146	-5.973	-5.769	-5.784	-5.356	-5.012	-4.897	-5.635	-5.433	-5.096	-9.21	-6.904	-7.134
-0.868	-5.617	-6.497	-4.151	-5.995	-5.792	-5.805	-5.38	-5.033	-4.921	-5.65	-5.447	-5.108	-9.228	-6.919	-7.148
-0.869	-5.627	-6.508	-4.157	-6.02	-5.818	-5.83	-5.407	-5.058	-4.948	-5.666	-5.464	-5.123	-9.249	-6.937	-7.166
-0.87	-5.632	-6.515	-4.161	-6.043	-5.843	-5.854	-5.432	-5.08	-4.973	-5.679	-5.479	-5.136	-9.266	-6.953	-7.182
-0.871	-5.642	-6.525	-4.167	-6.068	-5.87	-5.88	-5.46	-5.105	-5	-5.692	-5.496	-5.15	-9.285	-6.971	-7.199
-0.872	-5.652	-6.536	-4.173	-6.095	-5.898	-5.907	-5.49	-5.133	-5.03	-5.709	-5.514	-5.166	-9.307	-6.991	-7.218
-0.873	-5.662	-6.545	-4.178	-6.122	-5.927	-5.935	-5.52	-5.16	-5.059	-5.726	-5.531	-5.18	-9.328	-7.011	-7.237
-0.874	-5.672	-6.555	-4.183	-6.152	-5.958	-5.964	-5.552	-5.189	-5.09	-5.745	-5.549	-5.196	-9.352	-7.032	-7.256
-0.875	-5.681	-6.565	-4.188	-6.182	-5.991	-5.995	-5.585	-5.22	-5.123	-5.765	-5.568	-5.213	-9.376	-7.054	-7.277
-0.876	-5.69	-6.575	-4.194	-6.214	-6.026	-6.028	-5.621	-5.253	-5.158	-5.785	-5.588	-5.231	-9.4	-7.077	-7.299
-0.877	-5.7	-6.584	-4.2	-6.249	-6.061	-6.062	-5.658	-5.287	-5.195	-5.806	-5.609	-5.249	-9.425	-7.1	-7.321
-0.878	-5.71	-6.594	-4.205	-6.284	-6.099	-6.098	-5.697	-5.324	-5.233	-5.828	-5.63	-5.268	-9.449	-7.125	-7.345
-0.879	-5.721	-6.605	-4.211	-6.324	-6.141	-6.139	-5.74	-5.365	-5.276	-5.853	-5.654	-5.289	-9.476	-7.153	-7.372
-0.88	-5.731	-6.614	-4.216	-6.363	-6.183	-6.18	-5.784	-5.406	-5.319	-5.875	-5.677	-5.309	-9.502	-7.179	-7.399
-0.881	-5.74	-6.624	-4.221	-6.407	-6.228	-6.224	-5.832	-5.451	-5.365	-5.897	-5.701	-5.331	-9.528	-7.207	-7.426
-0.882	-5.751	-6.635	-4.228	-6.454	-6.279	-6.274	-5.886	-5.503	-5.418	-5.925	-5.729	-5.356	-9.559	-7.239	-7.459
-0.883	-5.758	-6.643	-4.232	-6.502	-6.33	-6.323	-5.941	-5.554	-5.472	-5.952	-5.756	-5.379	-9.587	-7.27	-7.489
-0.884	-5.765	-6.653	-4.237	-6.554	-6.385	-6.377	-6.001	-5.612	-5.53	-5.98	-5.785	-5.405	-9.617	-7.303	-7.52
-0.885	-5.777	-6.665	-4.245	-6.613	-6.446	-6.438	-6.07	-5.677	-5.596	-6.013	-5.818	-5.435	-9.651	-7.341	-7.556
-0.886	-5.784	-6.674	-4.249	-6.671	-6.508	-6.5	-6.142	-5.745	-5.665	-6.044	-5.851	-5.464	-9.682	-7.378	-7.591
-0.887	-5.793	-6.684	-4.255	-6.737	-6.575	-6.568	-6.223	-5.822	-5.741	-6.078	-5.886	-5.495	-9.716	-7.418	-7.628
-0.888	-5.805	-6.695	-4.261	-6.809	-6.648	-6.642	-6.314	-5.909	-5.827	-6.115	-5.924	-5.529	-9.751	-7.461	-7.67
-0.889	-5.813	-6.705	-4.267	-6.885	-6.725	-6.721	-6.413	-6.004	-5.919	-6.154	-5.964	-5.564	-9.786	-7.505	-7.712
-0.89	-5.821	-6.714	-4.273	-6.968	-6.81	-6.808	-6.525	-6.111	-6.023	-6.196	-6.007	-5.602	-9.825	-7.553	-7.758
-0.891	-5.831	-6.725	-4.279	-7.059	-6.901	-6.903	-6.649	-6.232	-6.137	-6.242	-6.054	-5.642	-9.864	-7.603	-7.807
-0.892	-5.841	-6.736	-4.285	-7.159	-7	-7.008	-6.789	-6.368	-6.267	-6.292	-6.105	-5.686	-9.906	-7.658	-7.86
-0.893	-5.851	-6.746	-4.291	-7.265	-7.108	-7.123	-6.945	-6.517	-6.408	-6.344	-6.158	-5.732	-9.949	-7.715	-7.915
-0.894	-5.861	-6.756	-4.297	-7.382	-7.223	-7.248	-7.117	-6.681	-6.564	-6.399	-6.216	-5.782	-9.993	-7.775	-7.973
-0.895	-5.871	-6.769	-4.305	-7.513	-7.351	-7.388	-7.307	-6.864	-6.736	-6.461	-6.282	-5.838	-10.04	-7.843	-8.037
-0.896	-5.88	-6.778	-4.31	-7.652	-7.487	-7.538	-7.509	-7.058	-6.921	-6.526	-6.349	-5.896	-10.1	-7.911	-8.103
-0.897	-5.889	-6.788	-4.316	-7.805	-7.635	-7.704	-7.722	-7.262	-7.121	-6.596	-6.423	-5.957	-10.15	-7.985	-8.173
-0.898	-5.9	-6.802	-4.325	-7.975	-7.8	-7.89	-7.946	-7.476	-7.332	-6.675	-6.506	-6.027	-10.21	-8.066	-8.251
-0.899	-5.909	-6.812	-4.33	-8.155	-7.975	-8.088	-8.168	-7.688	-7.547	-6.758	-6.593	-6.097	-10.27	-8.149	-8.331
-0.9	-5.919	-6.822	-4.335	-8.35	-8.164	-8.303	-8.387	-7.898	-7.765	-6.848	-6.686	-6.174	-10.34	-8.237	-8.418
-0.901	-5.932	-6.834	-4.344	-8.564	-8.369	-8.539	-8.602	-8.1	-7.984	-6.948	-6.791	-6.259	-10.4	-8.335	-8.513
-0.902	-5.941	-6.843	-4.35	-8.79	-8.588	-8.788	-8.802	-8.287	-8.192	-7.053	-6.902	-6.345	-10.47	-8.436	-8.613
-0.903	-5.952	-6.854	-4.356	-9.03	-8.823	-9.051	-8.985	-8.458	-8.389	-7.165	-7.023	-6.436	-10.55	-8.546	-8.719
-0.904	-5.964	-6.866	-4.364	-9.285	-9.073	-9.327	-9.149	-8.61	-8.573	-7.286	-7.154	-6.534	-10.63	-8.664	-8.834
-0.905	-5.97	-6.874	-4.371	-9.551	-9.336	-9.612	-9.287	-8.739	-8.737	-7.414	-7.291	-6.633	-10.72	-8.788	-8.955
-0.906	-5.979	-6.885	-4.378	-9.823	-9.611	-9.9	-9.4	-8.841	-8.878	-7.549	-7.438	-6.738	-10.81	-8.919	-9.084
-0.907	-5.989	-6.897	-4.385	-10.1	-9.895	-10.19	-9.485	-8.918	-8.994	-7.69	-7.593	-6.848	-10.9	-9.058	-9.221
-0.908	-6.002	-6.909	-4.393	-10.39	-10.19	-10.48	-9.545	-8.972	-9.087	-7.84	-7.757	-6.961	-11	-9.205	-9.367
-0.909	-6.013	-6.921	-4.4	-10.68	-10.49	-10.76	-9.578	-9	-9.151	-7.993	-7.928	-7.079	-11.11	-9.359	-9.52
-0.91	-6.024	-6.932	-4.407	-10.96	-10.8	-11.03	-9.586	-9.005	-9.189	-8.15	-8.103	-7.198	-11.22	-9.521	-9.681
-0.911	-6.037	-6.945	-4.417	-11.24	-11.12	-11.28	-9.577	-8.994	-9.21	-8.312	-8.287	-7.324	-11.34	-9.693	-9.853
-0.912	-6.048	-6.956	-4.424	-11.51	-11.43	-11.51	-9.548	-8.964	-9.204	-8.473	-8.472	-7.449	-11.46	-9.867	-10.03
-0.913	-6.059	-6.968	-4.431	-11.78	-11.74	-11.71	-9.506	-8.922	-9.183	-8.637	-8.662	-7.576	-11.59	-10.05	-10.22
-0.914	-6.074	-6.983	-4.442	-12.03	-12.05	-11.89	-9.458	-8.876	-9.152	-8.803	-8.855	-7.708	-11.72	-10.25	-10.41
-0.915	-6.086	-6.994	-4.449	-12.25	-12.35	-12.03	-9.401	-8.82	-9.108	-8.964	-9.045	-7.84	-11.86	-10.44	-10.61
-0.916	-6.096	-7.007	-4.457	-12.46	-12.65	-12.14	-9.341	-8.762	-9.056	-9.122	-9.233	-7.973	-12	-10.64	-10.82
-0.917	-6.109	-7.023	-4.468	-12.64	-12.94	-12.21	-9.282	-8.705	-9.004	-9.277	-9.421	-8.109	-12.15	-10.86	-11.03
-0.918	-6.118	-7.039	-4.476	-12.79	-13.21	-12.24	-9.22	-8.645	-8.946	-9.424	-9.601	-8.242	-12.3	-11.07	-11.25
-0.919	-6.13	-7.052	-4.485	-12.9	-13.46	-12.24	-9.16	-8.588	-8.888	-9.563	-9.772	-8.377	-12.45	-11.29	-11.47
-0.92	-6.146	-7.066	-4.495	-12.98	-13.7	-12.2	-9.104	-8.532	-8.832	-9.696	-9.935	-8.51	-12.61	-11.52	-11.7
-0.921	-6.159	-7.078	-4.504	-13.02	-13.91	-12.14	-9.05	-8.48	-8.776	-9.816	-10.09	-8.643	-12.78	-11.75	-11.93
-0.922	-6.17	-7.093	-4.513	-13.02	-14.09	-12.06	-8.998	-8.429	-8.721	-9.925	-10.23	-8.773	-12.94	-11.98	-12.16
-0.923	-6.184	-7.105	-4.523	-12.99	-14.23	-11.96	-8.95	-8.383	-8.669	-10.02	-10.35	-8.9	-13.11	-12.22	-12.4
-0.924	-6.196	-7.098	-4.534	-12.93	-14.35	-11.85	-8.907	-8.342	-8.623	-10.11	-10.46	-9.025	-13.29	-12.46	-12.64
-0.925	-6.208	-7.109	-4.544	-12.85	-14.42	-11.72	-8.864	-8.3	-8.575	-10.18	-10.55	-9.143	-13.46	-12.7	-12.87
-0.926	-6.223	-7.105	-4.554	-12.74	-14.46	-11.6	-8.824	-8.262	-8.53	-10.23	-10.62	-9.254	-13.64	-12.94	-13.11
-0.927	-6.239	-7.112	-4.566	-12.62	-14.46	-11.47	-8.791	-8.23	-8.493	-10.28	-10.68	-9.364	-13.82	-13.19	-13.35
-0.928	-6.25	-7.137	-4.576	-12.49	-14.43	-11.35	-8.757	-8.197	-8.454	-10.32	-10.72	-9.463	-14	-13.44	-13.58
-0.929	-6.265	-7.158	-4.586	-12.36	-14.37	-11.23	-8.727	-8.169	-8.418	-10.34	-10.74	-9.554	-14.19	-13.68	-13.81
-0.93	-6.277	-7.179	-4.6	-12.23	-14.29	-11.11	-8.703	-8.145	-8.39	-10.36	-10.76	-9.641	-14.38	-13.93	-14.05
-0.931	-6.288	-7.196	-4.61	-12.09	-14.18	-11	-8.677	-8.119	-8.359	-10.36	-10.75	-9.714	-14.56	-14.17	-14.27
-0.932	-6.303	-7.212	-4.621	-11.95	-14.05	-10.89	-8.655	-8.097	-8.332	-10.36	-10.74	-9.781	-14.75	-14.41	-14.49
-0.933	-6.323	-7.231	-4.635	-11.83	-13.91	-10.79	-8.638	-8.081	-8.31	-10.35	-10.72	-9.842	-14.94	-14.65	-14.7
-0.934	-6.34	-7.247	-4.646	-11.7	-13.76	-10.69	-8.62	-8.063	-8.287	-10.34	-10.7	-9.892	-15.12	-14.88	-14.9
-0.935	-6.357	-7.264	-4.658	-11.59	-13.61	-10.6	-8.605	-8.048	-8.268	-10.32	-10.66	-9.934	-15.31	-15.1	-15.09
-0.936	-6.376	-7.282	-4.672	-11.47	-13.46	-10.52	-8.595	-8.037	-8.252	-10.31	-10.63	-9.97	-15.5	-15.31	-15.27
-0.937	-6.393	-7.299	-4.685	-11.37	-13.3	-10.44	-8.585	-8.027	-8.238	-10.29	-10.59	-10	-15.69	-15.51	-15.44
-0.938	-6.411	-7.317	-4.697	-11.27	-13.15	-10.37	-8.576	-8.018	-8.224	-10.26	-10.54	-10.02	-15.87	-15.69	-15.59
-0.939	-6.429	-7.334	-4.711	-11.18	-13	-10.3	-8.569	-8.01	-8.213	-10.24	-10.5	-10.04	-16.04	-15.86	-15.73
-0.94	-6.447	-7.353	-4.725	-11.09	-12.86	-10.24	-8.566	-8.006	-8.206	-10.22	-10.46	-10.05	-16.22	-16.02	-15.85
-0.941	-6.464	-7.371	-4.738	-11	-12.72	-10.17	-8.562	-8.002	-8.198	-10.19	-10.42	-10.06	-16.39	-16.15	-15.96
-0.942	-6.48	-7.389	-4.752	-10.92	-12.59	-10.12	-8.559	-7.999	-8.192	-10.17	-10.38	-10.06	-16.56	-16.27	-16.04
-0.943	-6.501	-7.41	-4.767	-10.85	-12.47	-10.07	-8.562	-8	-8.192	-10.16	-10.35	-10.06	-16.72	-16.37	-16.11
-0.944	-6.519	-7.428	-4.781	-10.78	-12.35	-10.01	-8.561	-7.997	-8.188	-10.14	-10.31	-10.06	-16.88	-16.45	-16.16
-0.945	-6.538	-7.447	-4.795	-10.71	-12.23	-9.967	-8.562	-7.997	-8.185	-10.12	-10.27	-10.05	-17.02	-16.51	-16.19
-0.946	-6.559	-7.469	-4.812	-10.66	-12.13	-9.928	-8.57	-8.002	-8.189	-10.1	-10.24	-10.05	-17.17	-16.55	-16.2
-0.947	-6.577	-7.487	-4.826	-10.6	-12.02	-9.885	-8.573	-8.003	-8.189	-10.09	-10.21	-10.04	-17.3	-16.56	-16.2
-0.948	-6.595	-7.508	-4.841	-10.54	-11.93	-9.846	-8.578	-8.005	-8.19	-10.08	-10.18	-10.03	-17.42	-16.56	-16.17
-0.949	-6.614	-7.531	-4.859	-10.49	-11.84	-9.814	-8.588	-8.013	-8.195	-10.07	-10.16	-10.03	-17.54	-16.54	-16.14
-0.95	-6.632	-7.55	-4.873	-10.44	-11.75	-9.779	-8.593	-8.017	-8.198	-10.05	-10.13	-10.01	-17.64	-16.51	-16.09
-0.951	-6.65	-7.57	-4.889	-10.4	-11.67	-9.749	-8.6	-8.022	-8.203	-10.05	-10.11	-10	-17.74	-16.46	-16.04
-0.952	-6.668	-7.592	-4.906	-10.36	-11.59	-9.721	-8.61	-8.029	-8.211	-10.04	-10.09	-9.993	-17.83	-16.4	-15.97
-0.953	-6.687	-7.614	-4.923	-10.32	-11.51	-9.695	-8.619	-8.035	-8.218	-10.04	-10.07	-9.985	-17.9	-16.32	-15.89
-0.954	-6.707	-7.636	-4.94	-10.28	-11.44	-9.669	-8.629	-8.042	-8.226	-10.03	-10.06	-9.976	-17.97	-16.24	-15.81
-0.955	-6.729	-7.659	-4.957	-10.24	-11.38	-9.646	-8.64	-8.049	-8.235	-10.03	-10.04	-9.966	-18.02	-16.15	-15.72
-0.956	-6.748	-7.682	-4.975	-10.21	-11.31	-9.626	-8.652	-8.06	-8.247	-10.03	-10.03	-9.959	-18.07	-16.06	-15.63
-0.957	-6.769	-7.705	-4.992	-10.18	-11.25	-9.605	-8.662	-8.067	-8.255	-10.03	-10.02	-9.95	-18.1	-15.96	-15.53
-0.958	-6.79	-7.727	-5.009	-10.15	-11.19	-9.584	-8.672	-8.075	-8.264	-10.03	-10.01	-9.942	-18.13	-15.85	-15.44
-0.959	-6.815	-7.753	-5.029	-10.12	-11.14	-9.571	-8.688	-8.087	-8.278	-10.03	-10	-9.939	-18.15	-15.75	-15.35
-0.96	-6.839	-7.776	-5.047	-10.09	-11.09	-9.553	-8.699	-8.094	-8.289	-10.03	-9.994	-9.933	-18.16	-15.64	-15.25
-0.961	-6.864	-7.801	-5.065	-10.07	-11.04	-9.538	-8.711	-8.104	-8.3	-10.04	-9.986	-9.928	-18.16	-15.53	-15.15
-0.962	-6.887	-7.828	-5.085	-10.05	-11	-9.529	-8.73	-8.118	-8.317	-10.04	-9.987	-9.928	-18.15	-15.43	-15.06
-0.963	-6.906	-7.851	-5.103	-10.03	-10.95	-9.515	-8.742	-8.127	-8.33	-10.05	-9.982	-9.923	-18.14	-15.32	-14.97
-0.964	-6.926	-7.875	-5.122	-10.01	-10.91	-9.504	-8.757	-8.137	-8.342	-10.05	-9.977	-9.92	-18.12	-15.22	-14.88
-0.965	-6.954	-7.903	-5.143	-9.991	-10.87	-9.498	-8.775	-8.152	-8.36	-10.06	-9.979	-9.922	-18.1	-15.12	-14.8
-0.966	-6.977	-7.927	-5.162	-9.973	-10.83	-9.488	-8.789	-8.161	-8.373	-10.07	-9.976	-9.92	-18.06	-15.02	-14.72
-0.967	-6.998	-7.954	-5.182	-9.958	-10.8	-9.482	-8.805	-8.172	-8.388	-10.07	-9.975	-9.92	-18.03	-14.92	-14.64
-0.968	-7.025	-7.981	-5.204	-9.947	-10.77	-9.478	-8.824	-8.186	-8.405	-10.08	-9.977	-9.923	-17.99	-14.82	-14.56
-0.969	-7.052	-8.007	-5.224	-9.935	-10.74	-9.473	-8.841	-8.197	-8.422	-10.09	-9.978	-9.924	-17.95	-14.73	-14.49
-0.97	-7.081	-8.033	-5.245	-9.924	-10.71	-9.469	-8.858	-8.21	-8.437	-10.1	-9.979	-9.925	-17.9	-14.64	-14.42
-0.971	-7.108	-8.061	-5.267	-9.915	-10.69	-9.467	-8.877	-8.223	-8.455	-10.1	-9.98	-9.928	-17.85	-14.55	-14.35
-0.972	-7.136	-8.089	-5.289	-9.908	-10.66	-9.468	-8.897	-8.237	-8.473	-10.11	-9.984	-9.933	-17.8	-14.47	-14.29
-0.973	-7.163	-8.116	-5.31	-9.901	-10.64	-9.467	-8.914	-8.249	-8.49	-10.12	-9.986	-9.936	-17.75	-14.39	-14.23
-0.974	-7.192	-8.144	-5.331	-9.894	-10.62	-9.466	-8.933	-8.262	-8.507	-10.13	-9.986	-9.939	-17.7	-14.31	-14.16
-0.975	-7.223	-8.173	-5.356	-9.893	-10.61	-9.471	-8.956	-8.278	-8.528	-10.14	-9.993	-9.947	-17.65	-14.24	-14.11
-0.976	-7.249	-8.2	-5.377	-9.886	-10.59	-9.471	-8.973	-8.289	-8.544	-10.15	-9.993	-9.949	-17.59	-14.16	-14.05
-0.977	-7.275	-8.228	-5.398	-9.882	-10.57	-9.472	-8.99	-8.3	-8.561	-10.16	-9.994	-9.952	-17.54	-14.09	-14
-0.978	-7.307	-8.259	-5.424	-9.884	-10.56	-9.479	-9.014	-8.316	-8.584	-10.17	-10	-9.961	-17.49	-14.02	-13.95
-0.979	-7.332	-8.287	-5.446	-9.881	-10.55	-9.48	-9.03	-8.326	-8.599	-10.18	-10	-9.963	-17.43	-13.95	-13.9
-0.98	-7.358	-8.316	-5.469	-9.879	-10.53	-9.483	-9.048	-8.338	-8.616	-10.19	-10	-9.967	-17.38	-13.89	-13.86
-0.981	-7.387	-8.348	-5.495	-9.882	-10.53	-9.491	-9.07	-8.353	-8.637	-10.2	-10.01	-9.975	-17.33	-13.83	-13.82
-0.982	-7.414	-8.377	-5.517	-9.88	-10.51	-9.494	-9.087	-8.363	-8.653	-10.2	-10.01	-9.977	-17.27	-13.77	-13.77
-0.983	-7.441	-8.407	-5.541	-9.879	-10.5	-9.498	-9.104	-8.372	-8.67	-10.21	-10.01	-9.982	-17.22	-13.71	-13.73
-0.984	-7.468	-8.439	-5.566	-9.881	-10.5	-9.504	-9.124	-8.385	-8.688	-10.21	-10.01	-9.986	-17.17	-13.66	-13.69
-0.985	-7.494	-8.469	-5.589	-9.883	-10.49	-9.509	-9.141	-8.395	-8.705	-10.22	-10.01	-9.991	-17.12	-13.61	-13.65
-0.986	-7.522	-8.5	-5.614	-9.884	-10.48	-9.513	-9.158	-8.405	-8.721	-10.23	-10.01	-9.994	-17.07	-13.56	-13.62
-0.987	-7.551	-8.532	-5.638	-9.885	-10.48	-9.518	-9.174	-8.415	-8.737	-10.24	-10.01	-9.996	-17.02	-13.51	-13.58
-0.988	-7.583	-8.565	-5.663	-9.89	-10.48	-9.525	-9.194	-8.425	-8.755	-10.25	-10.01	-10	-16.98	-13.46	-13.55
-0.989	-7.613	-8.597	-5.688	-9.889	-10.47	-9.529	-9.208	-8.432	-8.769	-10.25	-10.01	-10	-16.93	-13.42	-13.52
-0.99	-7.644	-8.628	-5.713	-9.889	-10.46	-9.531	-9.222	-8.438	-8.782	-10.26	-10.01	-10	-16.88	-13.37	-13.49
-0.991	-7.677	-8.662	-5.74	-9.895	-10.46	-9.54	-9.24	-8.449	-8.8	-10.27	-10.01	-10.01	-16.84	-13.33	-13.47
-0.992	-7.707	-8.694	-5.765	-9.894	-10.45	-9.541	-9.252	-8.454	-8.811	-10.27	-10.01	-10	-16.79	-13.29	-13.44
-0.993	-7.738	-8.726	-5.789	-9.893	-10.45	-9.542	-9.265	-8.458	-8.823	-10.27	-10	-10	-16.75	-13.25	-13.41
-0.994	-7.777	-8.761	-5.817	-9.899	-10.45	-9.551	-9.282	-8.468	-8.84	-10.28	-10	-10	-16.71	-13.22	-13.39
-0.995	-7.812	-8.793	-5.841	-9.897	-10.44	-9.55	-9.292	-8.469	-8.85	-10.28	-9.998	-10	-16.67	-13.18	-13.36
-0.996	-7.843	-8.827	-5.867	-9.896	-10.43	-9.551	-9.302	-8.471	-8.861	-10.28	-9.993	-9.996	-16.63	-13.14	-13.33
-0.997	-7.877	-8.862	-5.895	-9.9	-10.43	-9.557	-9.316	-8.478	-8.875	-10.28	-9.991	-9.996	-16.59	-13.11	-13.31
-0.998	-7.908	-8.895	-5.92	-9.898	-10.42	-9.557	-9.325	-8.478	-8.884	-10.28	-9.984	-9.989	-16.55	-13.07	-13.29
-0.999	-7.94	-8.928	-5.945	-9.896	-10.42	-9.557	-9.334	-8.48	-8.894	-10.28	-9.978	-9.983	-16.51	-13.04	-13.26
-1	-7.97	-8.963	-5.973	-9.897	-10.41	-9.56	-9.345	-8.482	-8.904	-10.28	-9.973	-9.978	-16.48	-13.01	-13.24
-1.001	-8.002	-8.997	-5.998	-9.895	-10.41	-9.559	-9.353	-8.482	-8.913	-10.28	-9.966	-9.971	-16.44	-12.98	-13.22
-1.002	-8.035	-9.031	-6.025	-9.893	-10.4	-9.558	-9.36	-8.481	-8.92	-10.27	-9.959	-9.962	-16.4	-12.94	-13.2
-1.003	-8.067	-9.066	-6.051	-9.889	-10.39	-9.555	-9.366	-8.48	-8.927	-10.27	-9.95	-9.953	-16.37	-12.91	-13.18
-1.004	-8.097	-9.101	-6.078	-9.889	-10.38	-9.556	-9.372	-8.478	-8.935	-10.26	-9.943	-9.945	-16.34	-12.88	-13.16
-1.005	-8.127	-9.134	-6.104	-9.883	-10.37	-9.551	-9.375	-8.473	-8.939	-10.26	-9.933	-9.933	-16.3	-12.85	-13.13
-1.006	-8.159	-9.167	-6.13	-9.877	-10.36	-9.546	-9.377	-8.467	-8.943	-10.25	-9.922	-9.921	-16.26	-12.82	-13.11
-1.007	-8.194	-9.207	-6.158	-9.876	-10.35	-9.546	-9.385	-8.464	-8.951	-10.25	-9.916	-9.912	-16.23	-12.8	-13.1
-1.008	-8.224	-9.241	-6.184	-9.867	-10.34	-9.538	-9.383	-8.454	-8.952	-10.24	-9.9	-9.896	-16.2	-12.77	-13.07
-1.009	-8.253	-9.274	-6.21	-9.858	-10.33	-9.529	-9.383	-8.444	-8.953	-10.23	-9.889	-9.881	-16.16	-12.74	-13.05
-1.01	-8.294	-9.311	-6.239	-9.857	-10.32	-9.528	-9.388	-8.438	-8.958	-10.23	-9.881	-9.87	-16.14	-12.71	-13.03
-1.011	-8.335	-9.344	-6.264	-9.846	-10.3	-9.517	-9.384	-8.424	-8.956	-10.22	-9.866	-9.851	-16.1	-12.68	-13.01
-1.012	-8.363	-9.379	-6.29	-9.836	-10.28	-9.508	-9.381	-8.411	-8.955	-10.21	-9.851	-9.834	-16.07	-12.65	-12.99
-1.013	-8.392	-9.416	-6.319	-9.831	-10.27	-9.503	-9.383	-8.402	-8.958	-10.2	-9.842	-9.821	-16.04	-12.63	-12.97
-1.014	-8.418	-9.449	-6.343	-9.818	-10.26	-9.491	-9.378	-8.385	-8.955	-10.18	-9.827	-9.801	-16.01	-12.6	-12.95
-1.015	-8.446	-9.483	-6.369	-9.806	-10.24	-9.479	-9.373	-8.369	-8.952	-10.17	-9.811	-9.783	-15.98	-12.57	-12.93
-1.016	-8.476	-9.52	-6.397	-9.797	-10.22	-9.469	-9.37	-8.353	-8.951	-10.15	-9.797	-9.766	-15.95	-12.54	-12.91
-1.017	-8.504	-9.556	-6.422	-9.784	-10.2	-9.456	-9.364	-8.336	-8.947	-10.14	-9.781	-9.747	-15.92	-12.51	-12.88
-1.018	-8.535	-9.59	-6.447	-9.77	-10.18	-9.442	-9.357	-8.316	-8.941	-10.12	-9.765	-9.728	-15.89	-12.48	-12.86
-1.019	-8.567	-9.624	-6.474	-9.757	-10.16	-9.427	-9.349	-8.296	-8.936	-10.1	-9.748	-9.708	-15.85	-12.45	-12.84
-1.02	-8.598	-9.659	-6.499	-9.745	-10.15	-9.415	-9.343	-8.277	-8.932	-10.09	-9.734	-9.69	-15.83	-12.43	-12.82
-1.021	-8.628	-9.692	-6.524	-9.728	-10.12	-9.397	-9.331	-8.253	-8.924	-10.07	-9.715	-9.667	-15.79	-12.4	-12.8
-1.022	-8.654	-9.726	-6.55	-9.71	-10.1	-9.379	-9.32	-8.229	-8.916	-10.05	-9.696	-9.645	-15.76	-12.37	-12.77
-1.023	-8.682	-9.761	-6.576	-9.697	-10.08	-9.367	-9.315	-8.211	-8.912	-10.04	-9.682	-9.628	-15.73	-12.34	-12.75
-1.024	-8.711	-9.793	-6.599	-9.677	-10.05	-9.344	-9.301	-8.186	-8.902	-10.02	-9.66	-9.604	-15.7	-12.31	-12.72
-1.025	-8.741	-9.826	-6.623	-9.657	-10.02	-9.324	-9.288	-8.162	-8.891	-9.999	-9.639	-9.58	-15.67	-12.28	-12.7
-1.026	-8.771	-9.862	-6.648	-9.645	-10.01	-9.311	-9.283	-8.145	-8.888	-9.99	-9.626	-9.565	-15.64	-12.25	-12.68
-1.027	-8.799	-9.893	-6.671	-9.622	-9.976	-9.287	-9.268	-8.12	-8.876	-9.974	-9.602	-9.54	-15.61	-12.22	-12.65
-1.028	-8.828	-9.926	-6.694	-9.601	-9.949	-9.265	-9.254	-8.097	-8.865	-9.958	-9.581	-9.516	-15.57	-12.19	-12.63
-1.029	-8.86	-9.96	-6.72	-9.584	-9.926	-9.248	-9.246	-8.079	-8.858	-9.947	-9.563	-9.498	-15.55	-12.16	-12.6
-1.03	-8.885	-9.991	-6.741	-9.56	-9.896	-9.223	-9.229	-8.053	-8.845	-9.931	-9.54	-9.473	-15.51	-12.13	-12.58
-1.031	-8.91	-10.02	-6.764	-9.538	-9.867	-9.201	-9.216	-8.03	-8.834	-9.915	-9.518	-9.451	-15.48	-12.1	-12.55
-1.032	-8.936	-10.06	-6.787	-9.518	-9.841	-9.18	-9.203	-8.009	-8.825	-9.903	-9.497	-9.43	-15.45	-12.07	-12.53
-1.033	-8.963	-10.09	-6.808	-9.496	-9.811	-9.157	-9.189	-7.986	-8.813	-9.889	-9.475	-9.407	-15.42	-12.03	-12.5
-1.034	-8.991	-10.12	-6.83	-9.472	-9.78	-9.132	-9.173	-7.963	-8.801	-9.871	-9.45	-9.383	-15.38	-12	-12.47
-1.035	-9.015	-10.15	-6.852	-9.449	-9.75	-9.108	-9.159	-7.94	-8.788	-9.856	-9.427	-9.36	-15.35	-11.97	-12.44
-1.036	-9.039	-10.18	-6.872	-9.428	-9.724	-9.086	-9.146	-7.919	-8.778	-9.841	-9.405	-9.338	-15.32	-11.94	-12.42
-1.037	-9.066	-10.21	-6.892	-9.401	-9.691	-9.06	-9.129	-7.895	-8.764	-9.822	-9.379	-9.312	-15.28	-11.91	-12.39
-1.038	-9.09	-10.24	-6.911	-9.376	-9.66	-9.034	-9.113	-7.871	-8.751	-9.804	-9.353	-9.288	-15.25	-11.87	-12.36
-1.039	-9.116	-10.27	-6.932	-9.357	-9.634	-9.015	-9.103	-7.854	-8.744	-9.791	-9.332	-9.27	-15.21	-11.84	-12.34
-1.04	-9.135	-10.3	-6.95	-9.328	-9.6	-8.987	-9.085	-7.828	-8.728	-9.771	-9.304	-9.243	-15.18	-11.81	-12.31
-1.041	-9.156	-10.32	-6.967	-9.302	-9.567	-8.959	-9.068	-7.805	-8.714	-9.752	-9.277	-9.218	-15.14	-11.77	-12.28
-1.042	-9.184	-10.35	-6.988	-9.284	-9.543	-8.94	-9.058	-7.787	-8.707	-9.74	-9.256	-9.199	-15.11	-11.75	-12.26
-1.043	-9.205	-10.38	-7.003	-9.255	-9.508	-8.911	-9.039	-7.761	-8.69	-9.719	-9.227	-9.172	-15.07	-11.71	-12.23
-1.044	-9.228	-10.4	-7.02	-9.229	-9.476	-8.885	-9.025	-7.737	-8.677	-9.699	-9.2	-9.148	-15.03	-11.68	-12.2
-1.045	-9.255	-10.43	-7.039	-9.21	-9.449	-8.865	-9.015	-7.721	-8.669	-9.686	-9.178	-9.128	-15	-11.65	-12.17
-1.046	-9.278	-10.45	-7.053	-9.182	-9.417	-8.837	-8.996	-7.697	-8.653	-9.666	-9.149	-9.102	-14.96	-11.61	-12.14
-1.047	-9.298	-10.48	-7.068	-9.156	-9.386	-8.811	-8.982	-7.674	-8.641	-9.647	-9.122	-9.077	-14.92	-11.58	-12.11
-1.048	-9.318	-10.5	-7.083	-9.135	-9.357	-8.789	-8.969	-7.655	-8.63	-9.631	-9.097	-9.055	-14.87	-11.55	-12.09
-1.049	-9.335	-10.53	-7.097	-9.109	-9.326	-8.763	-8.953	-7.633	-8.617	-9.612	-9.071	-9.03	-14.82	-11.51	-12.06
-1.05	-9.354	-10.55	-7.109	-9.084	-9.295	-8.738	-8.939	-7.612	-8.605	-9.594	-9.043	-9.006	-14.76	-11.48	-12.03
-1.051	-9.373	-10.57	-7.122	-9.06	-9.266	-8.714	-8.925	-7.592	-8.593	-9.575	-9.017	-8.983	-14.71	-11.45	-12.01
-1.052	-9.39	-10.59	-7.135	-9.039	-9.241	-8.692	-8.914	-7.575	-8.584	-9.559	-8.993	-8.962	-14.65	-11.42	-11.98
-1.053	-9.402	-10.61	-7.146	-9.012	-9.21	-8.666	-8.897	-7.553	-8.57	-9.539	-8.964	-8.937	-14.59	-11.38	-11.95
-1.054	-9.42	-10.59	-7.155	-8.987	-9.179	-8.641	-8.882	-7.531	-8.557	-9.52	-8.936	-8.911	-14.53	-11.35	-11.92
-1.055	-9.437	-10.58	-7.168	-8.968	-9.155	-8.622	-8.874	-7.517	-8.55	-9.505	-8.914	-8.892	-14.47	-11.32	-11.9
-1.056	-9.449	-10.63	-7.175	-8.941	-9.124	-8.594	-8.858	-7.495	-8.537	-9.484	-8.885	-8.866	-14.4	-11.29	-11.87
-1.057	-9.461	-10.66	-7.182	-8.916	-9.094	-8.569	-8.843	-7.474	-8.525	-9.465	-8.857	-8.841	-14.33	-11.25	-11.84
-1.058	-9.475	-10.69	-7.193	-8.9	-9.073	-8.552	-8.836	-7.46	-8.521	-9.452	-8.837	-8.823	-14.27	-11.23	-11.82
-1.059	-9.487	-10.71	-7.198	-8.873	-9.042	-8.524	-8.82	-7.439	-8.507	-9.429	-8.806	-8.797	-14.19	-11.19	-11.79
-1.06	-9.498	-10.73	-7.204	-8.848	-9.013	-8.501	-8.807	-7.421	-8.497	-9.41	-8.779	-8.773	-14.12	-11.16	-11.76
-1.061	-9.512	-10.75	-7.212	-8.831	-8.992	-8.485	-8.801	-7.407	-8.492	-9.396	-8.758	-8.755	-14.05	-11.13	-11.74
-1.062	-9.519	-10.76	-7.216	-8.807	-8.962	-8.46	-8.786	-7.388	-8.481	-9.375	-8.73	-8.73	-13.97	-11.1	-11.71
-1.063	-9.528	-10.78	-7.219	-8.784	-8.936	-8.438	-8.775	-7.372	-8.473	-9.359	-8.705	-8.707	-13.89	-11.07	-11.69
-1.064	-9.539	-10.8	-7.224	-8.765	-8.914	-8.421	-8.766	-7.358	-8.467	-9.344	-8.682	-8.687	-13.82	-11.04	-11.66
-1.065	-9.547	-10.81	-7.227	-8.745	-8.888	-8.4	-8.756	-7.342	-8.459	-9.325	-8.657	-8.666	-13.73	-11.01	-11.64
-1.066	-9.548	-10.82	-7.229	-8.724	-8.862	-8.379	-8.744	-7.325	-8.451	-9.306	-8.633	-8.643	-13.65	-10.98	-11.61
-1.067	-9.552	-10.83	-7.23	-8.704	-8.839	-8.36	-8.733	-7.311	-8.444	-9.288	-8.608	-8.621	-13.57	-10.95	-11.59
-1.068	-9.561	-10.84	-7.232	-8.688	-8.82	-8.344	-8.727	-7.299	-8.439	-9.273	-8.587	-8.603	-13.48	-10.92	-11.57
-1.069	-9.567	-10.85	-7.231	-8.666	-8.795	-8.322	-8.715	-7.282	-8.431	-9.253	-8.561	-8.581	-13.4	-10.89	-11.54
-1.07	-9.567	-10.86	-7.23	-8.647	-8.77	-8.302	-8.705	-7.267	-8.424	-9.235	-8.537	-8.558	-13.31	-10.86	-11.52
-1.071	-9.57	-10.87	-7.232	-8.634	-8.756	-8.291	-8.701	-7.258	-8.423	-9.223	-8.519	-8.542	-13.23	-10.83	-11.5
-1.072	-9.573	-10.88	-7.228	-8.613	-8.731	-8.27	-8.688	-7.241	-8.414	-9.204	-8.494	-8.519	-13.15	-10.8	-11.48
-1.073	-9.576	-10.89	-7.226	-8.595	-8.708	-8.251	-8.679	-7.227	-8.409	-9.187	-8.47	-8.499	-13.07	-10.77	-11.45
-1.074	-9.579	-10.9	-7.225	-8.585	-8.696	-8.242	-8.676	-7.22	-8.41	-9.178	-8.455	-8.485	-12.99	-10.75	-11.44
-1.075	-9.577	-10.9	-7.22	-8.563	-8.672	-8.222	-8.663	-7.205	-8.402	-9.161	-8.431	-8.464	-12.92	-10.72	-11.41
-1.076	-9.58	-10.91	-7.215	-8.547	-8.653	-8.207	-8.655	-7.192	-8.397	-9.146	-8.41	-8.444	-12.85	-10.69	-11.39
-1.077	-9.585	-10.91	-7.213	-8.537	-8.64	-8.198	-8.654	-7.184	-8.398	-9.139	-8.395	-8.431	-12.79	-10.67	-11.37
-1.078	-9.582	-10.91	-7.206	-8.519	-8.62	-8.182	-8.645	-7.17	-8.392	-9.122	-8.372	-8.41	-12.73	-10.64	-11.35
-1.079	-9.582	-10.92	-7.2	-8.505	-8.603	-8.167	-8.636	-7.159	-8.389	-9.108	-8.354	-8.393	-12.67	-10.61	-11.33
-1.08	-9.583	-10.92	-7.195	-8.491	-8.589	-8.155	-8.631	-7.15	-8.388	-9.098	-8.336	-8.377	-12.62	-10.59	-11.32
-1.081	-9.578	-10.92	-7.188	-8.478	-8.572	-8.142	-8.627	-7.139	-8.385	-9.086	-8.317	-8.36	-12.58	-10.57	-11.3
-1.082	-9.568	-10.92	-7.181	-8.467	-8.555	-8.13	-8.623	-7.128	-8.383	-9.074	-8.3	-8.345	-12.53	-10.54	-11.28
-1.083	-9.563	-10.92	-7.173	-8.454	-8.54	-8.117	-8.618	-7.117	-8.38	-9.064	-8.282	-8.329	-12.49	-10.52	-11.26
-1.084	-9.557	-10.92	-7.166	-8.447	-8.53	-8.108	-8.615	-7.11	-8.381	-9.055	-8.267	-8.316	-12.46	-10.5	-11.25
-1.085	-9.55	-10.92	-7.156	-8.432	-8.514	-8.095	-8.607	-7.098	-8.377	-9.042	-8.249	-8.299	-12.42	-10.47	-11.23
-1.086	-9.545	-10.92	-7.147	-8.418	-8.498	-8.083	-8.599	-7.086	-8.373	-9.032	-8.232	-8.286	-12.39	-10.45	-11.21
-1.087	-9.539	-10.92	-7.139	-8.413	-8.491	-8.077	-8.599	-7.081	-8.377	-9.027	-8.22	-8.278	-12.36	-10.43	-11.2
-1.088	-9.533	-10.91	-7.127	-8.399	-8.475	-8.063	-8.59	-7.068	-8.372	-9.015	-8.202	-8.261	-12.33	-10.41	-11.18
-1.089	-9.529	-10.91	-7.116	-8.387	-8.461	-8.052	-8.584	-7.058	-8.37	-9.006	-8.186	-8.247	-12.3	-10.38	-11.17
-1.09	-9.521	-10.91	-7.109	-8.385	-8.458	-8.049	-8.585	-7.054	-8.376	-9.004	-8.178	-8.24	-12.28	-10.37	-11.16
-1.091	-9.507	-10.9	-7.096	-8.371	-8.441	-8.034	-8.576	-7.041	-8.371	-8.992	-8.16	-8.223	-12.25	-10.35	-11.14
-1.092	-9.499	-10.9	-7.084	-8.361	-8.43	-8.024	-8.569	-7.03	-8.369	-8.985	-8.145	-8.21	-12.22	-10.33	-11.13
-1.093	-9.495	-10.9	-7.076	-8.357	-8.425	-8.021	-8.568	-7.026	-8.373	-8.985	-8.137	-8.203	-12.2	-10.31	-11.12
-1.094	-9.488	-10.89	-7.063	-8.346	-8.412	-8.008	-8.56	-7.014	-8.371	-8.978	-8.122	-8.19	-12.18	-10.29	-11.11
-1.095	-9.481	-10.88	-7.05	-8.337	-8.402	-8	-8.555	-7.004	-8.371	-8.973	-8.109	-8.18	-12.15	-10.27	-11.1
-1.096	-9.473	-10.88	-7.039	-8.331	-8.394	-7.995	-8.552	-6.998	-8.373	-8.971	-8.099	-8.172	-12.14	-10.26	-11.09
-1.097	-9.462	-10.87	-7.027	-8.323	-8.385	-7.987	-8.546	-6.987	-8.372	-8.964	-8.086	-8.162	-12.12	-10.24	-11.08
-1.098	-9.451	-10.87	-7.014	-8.313	-8.376	-7.978	-8.54	-6.978	-8.371	-8.957	-8.074	-8.152	-12.1	-10.22	-11.07
-1.099	-9.444	-10.86	-7	-8.306	-8.368	-7.97	-8.535	-6.969	-8.371	-8.953	-8.063	-8.144	-12.08	-10.21	-11.06
-1.1	-9.435	-10.85	-6.989	-8.301	-8.363	-7.966	-8.533	-6.962	-8.375	-8.951	-8.055	-8.137	-12.06	-10.19	-11.05
-1.101	-9.42	-10.85	-6.976	-8.292	-8.352	-7.956	-8.526	-6.952	-8.373	-8.948	-8.043	-8.128	-12.05	-10.18	-11.04
-1.102	-9.409	-10.84	-6.962	-8.283	-8.343	-7.948	-8.52	-6.942	-8.372	-8.946	-8.032	-8.119	-12.03	-10.16	-11.03
-1.103	-9.399	-10.83	-6.951	-8.283	-8.342	-7.948	-8.52	-6.939	-8.376	-8.95	-8.027	-8.117	-12.02	-10.15	-11.03
-1.104	-9.376	-10.82	-6.936	-8.271	-8.33	-7.938	-8.511	-6.926	-8.373	-8.942	-8.015	-8.107	-12	-10.13	-11.02
-1.105	-9.361	-10.81	-6.922	-8.262	-8.321	-7.93	-8.504	-6.916	-8.372	-8.936	-8.003	-8.098	-11.99	-10.12	-11.01
-1.106	-9.354	-10.81	-6.912	-8.263	-8.321	-7.93	-8.505	-6.912	-8.377	-8.939	-8	-8.097	-11.98	-10.11	-11.01
-1.107	-9.341	-10.8	-6.898	-8.251	-8.31	-7.919	-8.496	-6.9	-8.373	-8.933	-7.988	-8.088	-11.96	-10.1	-11
-1.108	-9.329	-10.79	-6.884	-8.243	-8.302	-7.911	-8.491	-6.891	-8.372	-8.927	-7.979	-8.082	-11.95	-10.08	-11
-1.109	-9.32	-10.78	-6.873	-8.242	-8.301	-7.911	-8.49	-6.885	-8.377	-8.926	-7.975	-8.082	-11.94	-10.07	-11
-1.11	-9.307	-10.77	-6.858	-8.234	-8.291	-7.901	-8.481	-6.874	-8.374	-8.922	-7.965	-8.074	-11.93	-10.06	-10.99
-1.111	-9.296	-10.77	-6.844	-8.226	-8.284	-7.894	-8.475	-6.864	-8.373	-8.924	-7.957	-8.069	-11.92	-10.05	-10.98
-1.112	-9.285	-10.76	-6.832	-8.222	-8.281	-7.89	-8.472	-6.857	-8.375	-8.926	-7.952	-8.066	-11.91	-10.04	-10.98
-1.113	-9.271	-10.75	-6.819	-8.215	-8.273	-7.883	-8.465	-6.847	-8.374	-8.927	-7.944	-8.062	-11.9	-10.03	-10.98
-1.114	-9.259	-10.74	-6.807	-8.209	-8.267	-7.876	-8.459	-6.838	-8.374	-8.929	-7.936	-8.058	-11.89	-10.01	-10.97
-1.115	-9.246	-10.73	-6.794	-8.202	-8.26	-7.87	-8.453	-6.828	-8.374	-8.929	-7.93	-8.056	-11.88	-10	-10.97
-1.116	-9.234	-10.72	-6.781	-8.199	-8.259	-7.866	-8.45	-6.821	-8.376	-8.931	-7.927	-8.056	-11.87	-9.996	-10.97
-1.117	-9.22	-10.71	-6.768	-8.192	-8.251	-7.857	-8.442	-6.81	-8.374	-8.929	-7.919	-8.053	-11.86	-9.984	-10.97
-1.118	-9.206	-10.7	-6.754	-8.185	-8.243	-7.851	-8.435	-6.799	-8.373	-8.931	-7.911	-8.05	-11.85	-9.972	-10.96
-1.119	-9.183	-10.7	-6.744	-8.184	-8.244	-7.85	-8.434	-6.794	-8.376	-8.938	-7.91	-8.053	-11.85	-9.968	-10.97
-1.12	-9.165	-10.69	-6.73	-8.175	-8.235	-7.839	-8.424	-6.781	-8.372	-8.935	-7.901	-8.047	-11.84	-9.954	-10.96
-1.121	-9.156	-10.68	-6.717	-8.167	-8.228	-7.833	-8.417	-6.771	-8.371	-8.934	-7.894	-8.045	-11.83	-9.944	-10.96
-1.122	-9.145	-10.67	-6.707	-8.168	-8.23	-7.837	-8.417	-6.766	-8.376	-8.94	-7.895	-8.05	-11.83	-9.94	-10.96
-1.123	-9.132	-10.66	-6.693	-8.158	-8.219	-7.826	-8.407	-6.752	-8.371	-8.936	-7.886	-8.046	-11.82	-9.929	-10.95
-1.124	-9.121	-10.65	-6.681	-8.151	-8.214	-7.817	-8.401	-6.741	-8.37	-8.939	-7.88	-8.044	-11.81	-9.919	-10.95
-1.125	-9.111	-10.65	-6.67	-8.15	-8.215	-7.815	-8.399	-6.735	-8.374	-8.946	-7.878	-8.048	-11.81	-9.916	-10.96
-1.126	-9.096	-10.64	-6.657	-8.141	-8.206	-7.806	-8.39	-6.723	-8.37	-8.945	-7.872	-8.045	-11.8	-9.905	-10.95
-1.127	-9.081	-10.63	-6.645	-8.135	-8.2	-7.801	-8.382	-6.711	-8.368	-8.943	-7.866	-8.044	-11.8	-9.896	-10.95
-1.128	-9.072	-10.63	-6.636	-8.133	-8.199	-7.798	-8.379	-6.704	-8.371	-8.947	-7.864	-8.048	-11.8	-9.892	-10.96
-1.129	-9.056	-10.62	-6.625	-8.127	-8.195	-7.791	-8.372	-6.694	-8.369	-8.946	-7.86	-8.048	-11.79	-9.886	-10.96
-1.13	-9.045	-10.61	-6.615	-8.121	-8.19	-7.785	-8.364	-6.683	-8.368	-8.944	-7.856	-8.049	-11.79	-9.88	-10.96
-1.131	-9.032	-10.61	-6.604	-8.116	-8.186	-7.778	-8.357	-6.672	-8.368	-8.947	-7.852	-8.05	-11.79	-9.874	-10.96
-1.132	-9.016	-10.6	-6.594	-8.113	-8.184	-7.776	-8.352	-6.664	-8.369	-8.952	-7.85	-8.054	-11.79	-9.871	-10.97
-1.133	-9.004	-10.58	-6.582	-8.105	-8.179	-7.768	-8.344	-6.652	-8.367	-8.954	-7.845	-8.054	-11.79	-9.862	-10.97
-1.134	-8.989	-10.57	-6.57	-8.099	-8.172	-7.761	-8.335	-6.641	-8.365	-8.956	-7.84	-8.055	-11.79	-9.857	-10.97
-1.135	-8.978	-10.57	-6.563	-8.099	-8.175	-7.761	-8.333	-6.635	-8.369	-8.966	-7.841	-8.062	-11.8	-9.857	-10.98
-1.136	-8.963	-10.56	-6.552	-8.089	-8.167	-7.752	-8.323	-6.622	-8.365	-8.964	-7.835	-8.061	-11.8	-9.85	-10.98
-1.137	-8.943	-10.55	-6.541	-8.082	-8.16	-7.743	-8.315	-6.61	-8.363	-8.967	-7.83	-8.062	-11.8	-9.845	-10.98
-1.138	-8.931	-10.55	-6.534	-8.083	-8.163	-7.744	-8.312	-6.605	-8.368	-8.979	-7.832	-8.069	-11.81	-9.846	-10.99
-1.139	-8.918	-10.54	-6.523	-8.074	-8.155	-7.735	-8.301	-6.591	-8.363	-8.983	-7.826	-8.068	-11.81	-9.839	-10.99
-1.14	-8.906	-10.54	-6.513	-8.066	-8.15	-7.729	-8.293	-6.579	-8.361	-8.988	-7.821	-8.07	-11.81	-9.835	-10.99
-1.141	-8.899	-10.54	-6.507	-8.067	-8.152	-7.73	-8.291	-6.575	-8.365	-8.999	-7.824	-8.079	-11.82	-9.837	-11
-1.142	-8.887	-10.53	-6.496	-8.058	-8.145	-7.721	-8.281	-6.562	-8.362	-9.002	-7.818	-8.079	-11.83	-9.833	-11
-1.143	-8.876	-10.53	-6.487	-8.052	-8.14	-7.715	-8.273	-6.551	-8.361	-9.008	-7.815	-8.083	-11.83	-9.83	-11.01
-1.144	-8.864	-10.52	-6.48	-8.05	-8.139	-7.711	-8.269	-6.543	-8.363	-9.018	-7.815	-8.088	-11.84	-9.83	-11.02
-1.145	-8.854	-10.52	-6.471	-8.044	-8.134	-7.703	-8.261	-6.532	-8.362	-9.024	-7.811	-8.091	-11.85	-9.828	-11.02
-1.146	-8.845	-10.52	-6.464	-8.037	-8.13	-7.697	-8.253	-6.521	-8.362	-9.031	-7.809	-8.095	-11.86	-9.827	-11.03
-1.147	-8.83	-10.51	-6.456	-8.032	-8.126	-7.693	-8.246	-6.512	-8.362	-9.037	-7.806	-8.099	-11.87	-9.827	-11.04
-1.148	-8.813	-10.51	-6.449	-8.028	-8.124	-7.688	-8.241	-6.503	-8.364	-9.046	-7.807	-8.104	-11.88	-9.829	-11.05
-1.149	-8.802	-10.51	-6.441	-8.019	-8.118	-7.68	-8.233	-6.493	-8.364	-9.051	-7.802	-8.107	-11.89	-9.827	-11.05
-1.15	-8.792	-10.5	-6.433	-8.012	-8.112	-7.672	-8.226	-6.483	-8.365	-9.057	-7.799	-8.11	-11.9	-9.826	-11.06
-1.151	-8.787	-10.5	-6.429	-8.011	-8.113	-7.67	-8.224	-6.478	-8.368	-9.072	-7.802	-8.119	-11.92	-9.832	-11.08
-1.152	-8.778	-10.5	-6.421	-8.001	-8.106	-7.66	-8.217	-6.467	-8.368	-9.075	-7.797	-8.121	-11.92	-9.83	-11.08
-1.153	-8.769	-10.5	-6.414	-7.994	-8.099	-7.654	-8.21	-6.457	-8.368	-9.078	-7.794	-8.124	-11.94	-9.83	-11.09
-1.154	-8.763	-10.5	-6.411	-7.994	-8.101	-7.654	-8.21	-6.454	-8.375	-9.091	-7.798	-8.135	-11.95	-9.839	-11.11
-1.155	-8.745	-10.49	-6.403	-7.984	-8.093	-7.643	-8.201	-6.444	-8.373	-9.093	-7.792	-8.137	-11.96	-9.837	-11.12
-1.156	-8.729	-10.49	-6.397	-7.977	-8.086	-7.638	-8.195	-6.436	-8.376	-9.099	-7.789	-8.141	-11.98	-9.839	-11.13
-1.157	-8.726	-10.48	-6.394	-7.975	-8.085	-7.636	-8.194	-6.432	-8.382	-9.109	-7.792	-8.15	-12	-9.846	-11.14
-1.158	-8.72	-10.48	-6.387	-7.965	-8.077	-7.625	-8.189	-6.424	-8.382	-9.112	-7.788	-8.153	-12.01	-9.848	-11.15
-1.159	-8.714	-10.48	-6.382	-7.96	-8.072	-7.62	-8.186	-6.418	-8.387	-9.113	-7.786	-8.158	-12.03	-9.852	-11.17
-1.16	-8.708	-10.49	-6.378	-7.956	-8.07	-7.616	-8.184	-6.414	-8.392	-9.119	-7.786	-8.166	-12.04	-9.859	-11.18
-1.161	-8.702	-10.49	-6.373	-7.949	-8.064	-7.609	-8.181	-6.407	-8.395	-9.124	-7.784	-8.172	-12.06	-9.864	-11.19
-1.162	-8.694	-10.49	-6.369	-7.942	-8.058	-7.602	-8.179	-6.401	-8.399	-9.13	-7.783	-8.177	-12.08	-9.869	-11.21
-1.163	-8.684	-10.5	-6.365	-7.937	-8.054	-7.597	-8.177	-6.399	-8.405	-9.139	-7.782	-8.183	-12.1	-9.875	-11.22
-1.164	-8.679	-10.5	-6.362	-7.933	-8.049	-7.595	-8.176	-6.395	-8.412	-9.147	-7.784	-8.191	-12.12	-9.883	-11.24
-1.165	-8.672	-10.5	-6.358	-7.927	-8.042	-7.587	-8.174	-6.391	-8.417	-9.152	-7.782	-8.195	-12.14	-9.89	-11.26
-1.166	-8.664	-10.5	-6.354	-7.921	-8.036	-7.583	-8.171	-6.387	-8.423	-9.154	-7.78	-8.201	-12.16	-9.897	-11.27
-1.167	-8.662	-10.51	-6.353	-7.92	-8.037	-7.582	-8.175	-6.388	-8.432	-9.161	-7.785	-8.212	-12.18	-9.909	-11.3
-1.168	-8.653	-10.51	-6.349	-7.912	-8.028	-7.573	-8.175	-6.383	-8.438	-9.163	-7.781	-8.216	-12.2	-9.916	-11.31
-1.169	-8.64	-10.51	-6.346	-7.906	-8.022	-7.568	-8.178	-6.38	-8.444	-9.169	-7.78	-8.221	-12.22	-9.925	-11.33
-1.17	-8.64	-10.52	-6.347	-7.907	-8.023	-7.57	-8.184	-6.382	-8.456	-9.18	-7.785	-8.233	-12.25	-9.939	-11.35
-1.171	-8.635	-10.52	-6.343	-7.9	-8.015	-7.563	-8.185	-6.379	-8.462	-9.183	-7.781	-8.238	-12.27	-9.947	-11.37
-1.172	-8.63	-10.52	-6.341	-7.895	-8.009	-7.559	-8.188	-6.377	-8.471	-9.184	-7.781	-8.244	-12.3	-9.958	-11.39
-1.173	-8.628	-10.53	-6.342	-7.896	-8.01	-7.56	-8.194	-6.381	-8.483	-9.183	-7.787	-8.256	-12.33	-9.974	-11.42
-1.174	-8.621	-10.53	-6.339	-7.89	-8.003	-7.555	-8.195	-6.378	-8.49	-9.185	-7.784	-8.26	-12.35	-9.984	-11.44
-1.175	-8.617	-10.54	-6.338	-7.888	-7.999	-7.552	-8.197	-6.378	-8.5	-9.194	-7.785	-8.268	-12.38	-9.997	-11.46
-1.176	-8.611	-10.54	-6.339	-7.892	-7.998	-7.553	-8.202	-6.381	-8.511	-9.201	-7.789	-8.279	-12.41	-10.01	-11.49
-1.177	-8.603	-10.55	-6.338	-7.887	-7.994	-7.55	-8.203	-6.381	-8.52	-9.194	-7.789	-8.287	-12.44	-10.03	-11.51
-1.178	-8.601	-10.56	-6.338	-7.884	-7.992	-7.551	-8.207	-6.383	-8.531	-9.187	-7.791	-8.295	-12.47	-10.04	-11.54
-1.179	-8.6	-10.56	-6.339	-7.883	-7.99	-7.553	-8.21	-6.385	-8.542	-9.186	-7.794	-8.304	-12.5	-10.06	-11.56
-1.18	-8.599	-10.57	-6.34	-7.884	-7.989	-7.555	-8.213	-6.387	-8.555	-9.185	-7.798	-8.315	-12.54	-10.08	-11.59
-1.181	-8.596	-10.58	-6.341	-7.883	-7.987	-7.554	-8.216	-6.389	-8.566	-9.177	-7.799	-8.322	-12.57	-10.09	-11.62
-1.182	-8.594	-10.58	-6.342	-7.882	-7.985	-7.553	-8.218	-6.391	-8.578	-9.162	-7.8	-8.331	-12.6	-10.11	-11.65
-1.183	-8.594	-10.59	-6.346	-7.886	-7.987	-7.559	-8.223	-6.396	-8.592	-9.168	-7.806	-8.344	-12.64	-10.14	-11.68
-1.184	-8.591	-10.6	-6.346	-7.886	-7.985	-7.559	-8.225	-6.398	-8.604	-9.178	-7.807	-8.352	-12.67	-10.15	-11.71
-1.185	-8.59	-10.61	-6.347	-7.887	-7.985	-7.561	-8.227	-6.4	-8.616	-9.186	-7.808	-8.36	-12.71	-10.17	-11.74
-1.186	-8.588	-10.62	-6.353	-7.893	-7.989	-7.568	-8.233	-6.406	-8.632	-9.2	-7.816	-8.375	-12.75	-10.2	-11.77
-1.187	-8.584	-10.63	-6.354	-7.893	-7.987	-7.568	-8.234	-6.408	-8.642	-9.208	-7.817	-8.382	-12.79	-10.22	-11.8
-1.188	-8.586	-10.64	-6.356	-7.896	-7.988	-7.57	-8.236	-6.411	-8.655	-9.217	-7.82	-8.391	-12.82	-10.24	-11.83
-1.189	-8.591	-10.65	-6.363	-7.902	-7.993	-7.576	-8.242	-6.417	-8.671	-9.23	-7.829	-8.407	-12.87	-10.27	-11.87
-1.19	-8.591	-10.66	-6.365	-7.905	-7.993	-7.578	-8.243	-6.42	-8.683	-9.236	-7.83	-8.416	-12.91	-10.3	-11.9
-1.191	-8.592	-10.67	-6.37	-7.909	-7.995	-7.583	-8.245	-6.424	-8.697	-9.244	-7.835	-8.428	-12.95	-10.32	-11.94
-1.192	-8.595	-10.69	-6.376	-7.916	-8.002	-7.59	-8.249	-6.429	-8.712	-9.255	-7.842	-8.442	-12.99	-10.35	-11.98
-1.193	-8.597	-10.7	-6.38	-7.92	-8.004	-7.594	-8.251	-6.433	-8.725	-9.265	-7.846	-8.453	-13.04	-10.38	-12.01
-1.194	-8.601	-10.71	-6.385	-7.926	-8.008	-7.6	-8.254	-6.438	-8.739	-9.275	-7.852	-8.465	-13.08	-10.4	-12.05
-1.195	-8.604	-10.72	-6.392	-7.932	-8.013	-7.606	-8.258	-6.443	-8.753	-9.283	-7.857	-8.478	-13.13	-10.43	-12.09
-1.196	-8.606	-10.74	-6.398	-7.94	-8.019	-7.614	-8.261	-6.448	-8.768	-9.292	-7.864	-8.492	-13.18	-10.47	-12.13
-1.197	-8.605	-10.75	-6.404	-7.946	-8.023	-7.618	-8.264	-6.452	-8.783	-9.301	-7.87	-8.504	-13.23	-10.5	-12.17
-1.198	-8.608	-10.77	-6.412	-7.953	-8.028	-7.625	-8.266	-6.457	-8.798	-9.311	-7.876	-8.517	-13.28	-10.53	-12.21
-1.199	-8.616	-10.79	-6.421	-7.962	-8.037	-7.637	-8.273	-6.464	-8.814	-9.326	-7.886	-8.535	-13.33	-10.56	-12.26

## Sheet: Integration
	Charge/C	Charge/C	Charge/C	Charge/C	Charge/C	Charge/C	Charge/C	Charge/C	Charge/C	Charge/C	Charge/C	Charge/C	Charge/C	Charge/C	Charge/C
Potential (V)	PQQ I	PQQ II	PQQ III	FeS I	FeS II	FeS III	FeS2 I	FeS2 II	FeS2 III	Fe2S3 I	Fe2S3 II	Fe2S3 III	Fe3S4 I	Fe3S4 II	Fe3S4 III
0	0	0	0	0	0	0	0	0	0	0	0	0	0	0	0
-0.001	9.286e-11	3.066e-10	-1.058e-10	-7.591e-11	2.549e-12	-9.608e-11	-2.414e-10	-3.368e-10	-1.029e-10	-3.742e-10	-1.849e-10	-1.634e-10	-1.497e-10	-1.259e-10	2.341e-11
-0.002	-2.814e-10	7.924e-11	-5.922e-10	-3.133e-10	-1.603e-10	-3.698e-10	-7.771e-10	-9.273e-10	-4.878e-10	-9.846e-10	-5.516e-10	-5.104e-10	-4.671e-10	-4.251e-10	-1.045e-10
-0.003	-8.091e-10	-3.262e-10	-1.173e-09	-5.931e-10	-3.625e-10	-6.846e-10	-1.387e-09	-1.579e-09	-9.379e-10	-1.665e-09	-9.623e-10	-9.123e-10	-8.532e-10	-8.015e-10	-2.903e-10
-0.004	-1.421e-09	-8.162e-10	-1.792e-09	-8.932e-10	-5.824e-10	-1.015e-09	-2.024e-09	-2.254e-09	-1.411e-09	-2.377e-09	-1.391e-09	-1.34e-09	-1.283e-09	-1.228e-09	-5.112e-10
-0.005	-2.116e-09	-1.385e-09	-2.458e-09	-1.216e-09	-8.229e-10	-1.366e-09	-2.693e-09	-2.954e-09	-1.911e-09	-3.121e-09	-1.843e-09	-1.795e-09	-1.754e-09	-1.701e-09	-7.674e-10
-0.006	-2.88e-09	-2.013e-09	-3.161e-09	-1.557e-09	-1.08e-09	-1.731e-09	-3.385e-09	-3.675e-09	-2.432e-09	-3.89e-09	-2.311e-09	-2.271e-09	-2.262e-09	-2.216e-09	-1.054e-09
-0.007	-3.7e-09	-2.682e-09	-3.89e-09	-1.912e-09	-1.349e-09	-2.106e-09	-4.093e-09	-4.409e-09	-2.966e-09	-4.678e-09	-2.793e-09	-2.763e-09	-2.799e-09	-2.764e-09	-1.368e-09
-0.008	-4.582e-09	-3.401e-09	-4.656e-09	-2.285e-09	-1.634e-09	-2.496e-09	-4.823e-09	-5.163e-09	-3.521e-09	-5.49e-09	-3.291e-09	-3.274e-09	-3.369e-09	-3.346e-09	-1.711e-09
-0.009	-5.52e-09	-4.164e-09	-5.451e-09	-2.673e-09	-1.933e-09	-2.897e-09	-5.571e-09	-5.932e-09	-4.092e-09	-6.318e-09	-3.803e-09	-3.801e-09	-3.968e-09	-3.961e-09	-2.08e-09
-0.01	-6.504e-09	-4.96e-09	-6.27e-09	-3.072e-09	-2.243e-09	-3.307e-09	-6.333e-09	-6.712e-09	-4.672e-09	-7.161e-09	-4.326e-09	-4.341e-09	-4.592e-09	-4.602e-09	-2.471e-09
-0.011	-7.535e-09	-5.796e-09	-7.117e-09	-3.485e-09	-2.566e-09	-3.728e-09	-7.112e-09	-7.507e-09	-5.269e-09	-8.023e-09	-4.863e-09	-4.896e-09	-5.243e-09	-5.271e-09	-2.887e-09
-0.012	-8.61e-09	-6.67e-09	-7.991e-09	-3.909e-09	-2.9e-09	-4.158e-09	-7.906e-09	-8.316e-09	-5.879e-09	-8.902e-09	-5.412e-09	-5.464e-09	-5.919e-09	-5.965e-09	-3.325e-09
-0.013	-9.725e-09	-7.575e-09	-8.887e-09	-4.345e-09	-3.246e-09	-4.598e-09	-8.714e-09	-9.137e-09	-6.498e-09	-9.796e-09	-5.971e-09	-6.043e-09	-6.617e-09	-6.684e-09	-3.785e-09
-0.014	-1.088e-08	-8.51e-09	-9.806e-09	-4.791e-09	-3.602e-09	-5.047e-09	-9.535e-09	-9.969e-09	-7.129e-09	-1.07e-08	-6.542e-09	-6.634e-09	-7.338e-09	-7.427e-09	-4.267e-09
-0.015	-1.207e-08	-9.48e-09	-1.075e-08	-5.249e-09	-3.969e-09	-5.506e-09	-1.037e-08	-1.081e-08	-7.775e-09	-1.162e-08	-7.124e-09	-7.237e-09	-8.083e-09	-8.194e-09	-4.771e-09
-0.016	-1.33e-08	-1.048e-08	-1.172e-08	-5.717e-09	-4.346e-09	-5.974e-09	-1.122e-08	-1.167e-08	-8.431e-09	-1.256e-08	-7.717e-09	-7.851e-09	-8.85e-09	-8.984e-09	-5.295e-09
-0.017	-1.456e-08	-1.15e-08	-1.27e-08	-6.194e-09	-4.73e-09	-6.447e-09	-1.208e-08	-1.254e-08	-9.093e-09	-1.35e-08	-8.316e-09	-8.472e-09	-9.635e-09	-9.795e-09	-5.837e-09
-0.018	-1.586e-08	-1.255e-08	-1.371e-08	-6.683e-09	-5.127e-09	-6.931e-09	-1.296e-08	-1.341e-08	-9.769e-09	-1.446e-08	-8.928e-09	-9.106e-09	-1.044e-08	-1.063e-08	-6.399e-09
-0.019	-1.719e-08	-1.363e-08	-1.474e-08	-7.181e-09	-5.533e-09	-7.423e-09	-1.385e-08	-1.43e-08	-1.046e-08	-1.543e-08	-9.55e-09	-9.752e-09	-1.127e-08	-1.148e-08	-6.981e-09
-0.02	-1.854e-08	-1.472e-08	-1.578e-08	-7.686e-09	-5.946e-09	-7.92e-09	-1.474e-08	-1.519e-08	-1.115e-08	-1.641e-08	-1.018e-08	-1.04e-08	-1.212e-08	-1.235e-08	-7.579e-09
-0.021	-1.993e-08	-1.585e-08	-1.684e-08	-8.203e-09	-6.369e-09	-8.426e-09	-1.566e-08	-1.61e-08	-1.185e-08	-1.74e-08	-1.082e-08	-1.107e-08	-1.299e-08	-1.324e-08	-8.197e-09
-0.022	-2.136e-08	-1.7e-08	-1.793e-08	-8.729e-09	-6.802e-09	-8.941e-09	-1.658e-08	-1.702e-08	-1.257e-08	-1.84e-08	-1.147e-08	-1.174e-08	-1.387e-08	-1.415e-08	-8.832e-09
-0.023	-2.28e-08	-1.816e-08	-1.902e-08	-9.26e-09	-7.24e-09	-9.46e-09	-1.751e-08	-1.794e-08	-1.329e-08	-1.941e-08	-1.212e-08	-1.242e-08	-1.478e-08	-1.507e-08	-9.482e-09
-0.024	-2.427e-08	-1.935e-08	-2.014e-08	-9.803e-09	-7.688e-09	-9.988e-09	-1.846e-08	-1.888e-08	-1.402e-08	-2.043e-08	-1.278e-08	-1.311e-08	-1.57e-08	-1.602e-08	-1.015e-08
-0.025	-2.577e-08	-2.056e-08	-2.127e-08	-1.035e-08	-8.144e-09	-1.052e-08	-1.941e-08	-1.983e-08	-1.477e-08	-2.146e-08	-1.346e-08	-1.38e-08	-1.664e-08	-1.698e-08	-1.083e-08
-0.026	-2.729e-08	-2.179e-08	-2.241e-08	-1.091e-08	-8.607e-09	-1.106e-08	-2.038e-08	-2.078e-08	-1.552e-08	-2.249e-08	-1.414e-08	-1.451e-08	-1.76e-08	-1.796e-08	-1.153e-08
-0.027	-2.884e-08	-2.305e-08	-2.358e-08	-1.148e-08	-9.078e-09	-1.161e-08	-2.136e-08	-2.174e-08	-1.628e-08	-2.354e-08	-1.483e-08	-1.522e-08	-1.858e-08	-1.895e-08	-1.225e-08
-0.028	-3.041e-08	-2.432e-08	-2.476e-08	-1.205e-08	-9.558e-09	-1.217e-08	-2.235e-08	-2.272e-08	-1.704e-08	-2.46e-08	-1.553e-08	-1.594e-08	-1.957e-08	-1.996e-08	-1.298e-08
-0.029	-3.201e-08	-2.561e-08	-2.596e-08	-1.263e-08	-1.004e-08	-1.273e-08	-2.334e-08	-2.37e-08	-1.782e-08	-2.566e-08	-1.623e-08	-1.667e-08	-2.058e-08	-2.099e-08	-1.373e-08
-0.03	-3.362e-08	-2.692e-08	-2.717e-08	-1.322e-08	-1.054e-08	-1.33e-08	-2.435e-08	-2.469e-08	-1.861e-08	-2.674e-08	-1.695e-08	-1.741e-08	-2.16e-08	-2.203e-08	-1.45e-08
-0.031	-3.526e-08	-2.825e-08	-2.839e-08	-1.382e-08	-1.104e-08	-1.387e-08	-2.537e-08	-2.568e-08	-1.94e-08	-2.782e-08	-1.767e-08	-1.816e-08	-2.264e-08	-2.309e-08	-1.528e-08
-0.032	-3.692e-08	-2.96e-08	-2.964e-08	-1.443e-08	-1.155e-08	-1.446e-08	-2.64e-08	-2.669e-08	-2.02e-08	-2.891e-08	-1.84e-08	-1.891e-08	-2.369e-08	-2.416e-08	-1.608e-08
-0.033	-3.86e-08	-3.096e-08	-3.089e-08	-1.504e-08	-1.206e-08	-1.504e-08	-2.743e-08	-2.77e-08	-2.101e-08	-3e-08	-1.913e-08	-1.967e-08	-2.476e-08	-2.525e-08	-1.689e-08
-0.034	-4.03e-08	-3.234e-08	-3.216e-08	-1.565e-08	-1.258e-08	-1.563e-08	-2.848e-08	-2.872e-08	-2.182e-08	-3.111e-08	-1.988e-08	-2.043e-08	-2.584e-08	-2.635e-08	-1.772e-08
-0.035	-4.202e-08	-3.374e-08	-3.345e-08	-1.628e-08	-1.312e-08	-1.623e-08	-2.954e-08	-2.976e-08	-2.265e-08	-3.222e-08	-2.063e-08	-2.121e-08	-2.694e-08	-2.746e-08	-1.856e-08
-0.036	-4.376e-08	-3.515e-08	-3.474e-08	-1.691e-08	-1.365e-08	-1.684e-08	-3.06e-08	-3.079e-08	-2.348e-08	-3.334e-08	-2.139e-08	-2.199e-08	-2.805e-08	-2.859e-08	-1.942e-08
-0.037	-4.552e-08	-3.658e-08	-3.606e-08	-1.755e-08	-1.419e-08	-1.745e-08	-3.168e-08	-3.184e-08	-2.432e-08	-3.447e-08	-2.215e-08	-2.278e-08	-2.918e-08	-2.973e-08	-2.029e-08
-0.038	-4.729e-08	-3.803e-08	-3.739e-08	-1.82e-08	-1.474e-08	-1.806e-08	-3.276e-08	-3.289e-08	-2.517e-08	-3.561e-08	-2.293e-08	-2.357e-08	-3.032e-08	-3.089e-08	-2.118e-08
-0.039	-4.909e-08	-3.949e-08	-3.872e-08	-1.885e-08	-1.529e-08	-1.868e-08	-3.385e-08	-3.395e-08	-2.603e-08	-3.674e-08	-2.371e-08	-2.437e-08	-3.147e-08	-3.206e-08	-2.208e-08
-0.04	-5.09e-08	-4.097e-08	-4.008e-08	-1.951e-08	-1.586e-08	-1.931e-08	-3.496e-08	-3.503e-08	-2.689e-08	-3.789e-08	-2.449e-08	-2.518e-08	-3.264e-08	-3.324e-08	-2.299e-08
-0.041	-5.274e-08	-4.246e-08	-4.145e-08	-2.017e-08	-1.643e-08	-1.995e-08	-3.607e-08	-3.611e-08	-2.777e-08	-3.905e-08	-2.529e-08	-2.6e-08	-3.382e-08	-3.444e-08	-2.392e-08
-0.042	-5.458e-08	-4.397e-08	-4.283e-08	-2.085e-08	-1.7e-08	-2.058e-08	-3.719e-08	-3.719e-08	-2.864e-08	-4.021e-08	-2.609e-08	-2.682e-08	-3.501e-08	-3.565e-08	-2.487e-08
-0.043	-5.645e-08	-4.549e-08	-4.422e-08	-2.152e-08	-1.758e-08	-2.123e-08	-3.832e-08	-3.828e-08	-2.953e-08	-4.138e-08	-2.689e-08	-2.765e-08	-3.622e-08	-3.688e-08	-2.582e-08
-0.044	-5.834e-08	-4.703e-08	-4.562e-08	-2.221e-08	-1.817e-08	-2.187e-08	-3.946e-08	-3.939e-08	-3.043e-08	-4.256e-08	-2.771e-08	-2.849e-08	-3.744e-08	-3.812e-08	-2.68e-08
-0.045	-6.024e-08	-4.857e-08	-4.704e-08	-2.29e-08	-1.876e-08	-2.253e-08	-4.06e-08	-4.049e-08	-3.133e-08	-4.374e-08	-2.853e-08	-2.933e-08	-3.867e-08	-3.937e-08	-2.778e-08
-0.046	-6.215e-08	-5.013e-08	-4.847e-08	-2.36e-08	-1.936e-08	-2.319e-08	-4.176e-08	-4.161e-08	-3.223e-08	-4.493e-08	-2.936e-08	-3.017e-08	-3.992e-08	-4.064e-08	-2.878e-08
-0.047	-6.408e-08	-5.171e-08	-4.991e-08	-2.43e-08	-1.996e-08	-2.385e-08	-4.292e-08	-4.274e-08	-3.315e-08	-4.613e-08	-3.02e-08	-3.103e-08	-4.118e-08	-4.192e-08	-2.98e-08
-0.048	-6.603e-08	-5.33e-08	-5.137e-08	-2.501e-08	-2.057e-08	-2.452e-08	-4.41e-08	-4.387e-08	-3.408e-08	-4.733e-08	-3.104e-08	-3.189e-08	-4.245e-08	-4.321e-08	-3.082e-08
-0.049	-6.799e-08	-5.489e-08	-5.283e-08	-2.573e-08	-2.118e-08	-2.519e-08	-4.528e-08	-4.5e-08	-3.5e-08	-4.854e-08	-3.189e-08	-3.275e-08	-4.374e-08	-4.452e-08	-3.186e-08
-0.05	-6.997e-08	-5.651e-08	-5.431e-08	-2.645e-08	-2.181e-08	-2.587e-08	-4.647e-08	-4.615e-08	-3.594e-08	-4.975e-08	-3.274e-08	-3.362e-08	-4.503e-08	-4.584e-08	-3.291e-08
-0.051	-7.197e-08	-5.814e-08	-5.58e-08	-2.718e-08	-2.243e-08	-2.656e-08	-4.767e-08	-4.731e-08	-3.689e-08	-5.098e-08	-3.36e-08	-3.45e-08	-4.635e-08	-4.717e-08	-3.398e-08
-0.052	-7.397e-08	-5.977e-08	-5.73e-08	-2.791e-08	-2.306e-08	-2.724e-08	-4.888e-08	-4.847e-08	-3.784e-08	-5.22e-08	-3.447e-08	-3.538e-08	-4.767e-08	-4.852e-08	-3.505e-08
-0.053	-7.599e-08	-6.142e-08	-5.881e-08	-2.865e-08	-2.37e-08	-2.794e-08	-5.01e-08	-4.964e-08	-3.881e-08	-5.344e-08	-3.535e-08	-3.627e-08	-4.9e-08	-4.988e-08	-3.614e-08
-0.054	-7.803e-08	-6.308e-08	-6.034e-08	-2.94e-08	-2.435e-08	-2.864e-08	-5.133e-08	-5.082e-08	-3.978e-08	-5.468e-08	-3.623e-08	-3.717e-08	-5.035e-08	-5.126e-08	-3.725e-08
-0.055	-8.008e-08	-6.475e-08	-6.187e-08	-3.015e-08	-2.499e-08	-2.934e-08	-5.256e-08	-5.2e-08	-4.075e-08	-5.593e-08	-3.712e-08	-3.807e-08	-5.171e-08	-5.264e-08	-3.836e-08
-0.056	-8.215e-08	-6.644e-08	-6.342e-08	-3.091e-08	-2.565e-08	-3.005e-08	-5.381e-08	-5.319e-08	-4.173e-08	-5.718e-08	-3.801e-08	-3.898e-08	-5.308e-08	-5.405e-08	-3.949e-08
-0.057	-8.422e-08	-6.813e-08	-6.498e-08	-3.167e-08	-2.631e-08	-3.077e-08	-5.507e-08	-5.439e-08	-4.272e-08	-5.844e-08	-3.891e-08	-3.989e-08	-5.447e-08	-5.547e-08	-4.063e-08
-0.058	-8.631e-08	-6.984e-08	-6.655e-08	-3.244e-08	-2.697e-08	-3.148e-08	-5.633e-08	-5.56e-08	-4.372e-08	-5.971e-08	-3.982e-08	-4.081e-08	-5.586e-08	-5.69e-08	-4.178e-08
-0.059	-8.842e-08	-7.156e-08	-6.813e-08	-3.322e-08	-2.764e-08	-3.221e-08	-5.76e-08	-5.681e-08	-4.472e-08	-6.098e-08	-4.073e-08	-4.173e-08	-5.727e-08	-5.834e-08	-4.294e-08
-0.06	-9.053e-08	-7.329e-08	-6.972e-08	-3.4e-08	-2.832e-08	-3.294e-08	-5.888e-08	-5.804e-08	-4.573e-08	-6.226e-08	-4.165e-08	-4.267e-08	-5.869e-08	-5.98e-08	-4.412e-08
-0.061	-9.265e-08	-7.503e-08	-7.132e-08	-3.479e-08	-2.9e-08	-3.367e-08	-6.017e-08	-5.927e-08	-4.675e-08	-6.354e-08	-4.258e-08	-4.36e-08	-6.012e-08	-6.127e-08	-4.53e-08
-0.062	-9.479e-08	-7.677e-08	-7.293e-08	-3.558e-08	-2.968e-08	-3.441e-08	-6.147e-08	-6.05e-08	-4.777e-08	-6.483e-08	-4.351e-08	-4.454e-08	-6.156e-08	-6.275e-08	-4.65e-08
-0.063	-9.694e-08	-7.853e-08	-7.455e-08	-3.638e-08	-3.037e-08	-3.515e-08	-6.278e-08	-6.175e-08	-4.88e-08	-6.612e-08	-4.445e-08	-4.549e-08	-6.301e-08	-6.425e-08	-4.771e-08
-0.064	-9.91e-08	-8.03e-08	-7.618e-08	-3.719e-08	-3.106e-08	-3.59e-08	-6.409e-08	-6.3e-08	-4.984e-08	-6.742e-08	-4.54e-08	-4.644e-08	-6.448e-08	-6.577e-08	-4.894e-08
-0.065	-1.013e-07	-8.208e-08	-7.782e-08	-3.799e-08	-3.176e-08	-3.665e-08	-6.542e-08	-6.426e-08	-5.089e-08	-6.873e-08	-4.635e-08	-4.74e-08	-6.595e-08	-6.729e-08	-5.017e-08
-0.066	-1.035e-07	-8.387e-08	-7.947e-08	-3.881e-08	-3.247e-08	-3.741e-08	-6.675e-08	-6.553e-08	-5.194e-08	-7.004e-08	-4.73e-08	-4.836e-08	-6.744e-08	-6.883e-08	-5.142e-08
-0.067	-1.057e-07	-8.568e-08	-8.114e-08	-3.963e-08	-3.318e-08	-3.818e-08	-6.81e-08	-6.681e-08	-5.3e-08	-7.136e-08	-4.827e-08	-4.933e-08	-6.894e-08	-7.039e-08	-5.268e-08
-0.068	-1.079e-07	-8.749e-08	-8.281e-08	-4.046e-08	-3.39e-08	-3.894e-08	-6.945e-08	-6.809e-08	-5.407e-08	-7.268e-08	-4.924e-08	-5.03e-08	-7.045e-08	-7.196e-08	-5.395e-08
-0.069	-1.101e-07	-8.932e-08	-8.449e-08	-4.13e-08	-3.462e-08	-3.971e-08	-7.081e-08	-6.938e-08	-5.514e-08	-7.401e-08	-5.021e-08	-5.129e-08	-7.197e-08	-7.354e-08	-5.523e-08
-0.07	-1.123e-07	-9.115e-08	-8.618e-08	-4.214e-08	-3.534e-08	-4.049e-08	-7.219e-08	-7.068e-08	-5.622e-08	-7.535e-08	-5.12e-08	-5.227e-08	-7.35e-08	-7.514e-08	-5.653e-08
-0.071	-1.146e-07	-9.299e-08	-8.788e-08	-4.298e-08	-3.607e-08	-4.127e-08	-7.356e-08	-7.199e-08	-5.731e-08	-7.669e-08	-5.218e-08	-5.326e-08	-7.505e-08	-7.675e-08	-5.783e-08
-0.072	-1.168e-07	-9.484e-08	-8.96e-08	-4.383e-08	-3.681e-08	-4.206e-08	-7.496e-08	-7.33e-08	-5.84e-08	-7.804e-08	-5.318e-08	-5.426e-08	-7.66e-08	-7.837e-08	-5.915e-08
-0.073	-1.191e-07	-9.671e-08	-9.132e-08	-4.469e-08	-3.755e-08	-4.285e-08	-7.636e-08	-7.462e-08	-5.951e-08	-7.939e-08	-5.418e-08	-5.526e-08	-7.817e-08	-8.001e-08	-6.048e-08
-0.074	-1.214e-07	-9.858e-08	-9.305e-08	-4.555e-08	-3.829e-08	-4.365e-08	-7.776e-08	-7.595e-08	-6.061e-08	-8.075e-08	-5.518e-08	-5.626e-08	-7.974e-08	-8.167e-08	-6.182e-08
-0.075	-1.237e-07	-1.005e-07	-9.479e-08	-4.641e-08	-3.904e-08	-4.445e-08	-7.918e-08	-7.729e-08	-6.173e-08	-8.211e-08	-5.619e-08	-5.727e-08	-8.132e-08	-8.334e-08	-6.317e-08
-0.076	-1.26e-07	-1.023e-07	-9.654e-08	-4.729e-08	-3.98e-08	-4.525e-08	-8.061e-08	-7.864e-08	-6.285e-08	-8.348e-08	-5.721e-08	-5.829e-08	-8.292e-08	-8.502e-08	-6.453e-08
-0.077	-1.283e-07	-1.042e-07	-9.831e-08	-4.817e-08	-4.056e-08	-4.606e-08	-8.204e-08	-8e-08	-6.398e-08	-8.486e-08	-5.824e-08	-5.931e-08	-8.453e-08	-8.672e-08	-6.59e-08
-0.078	-1.306e-07	-1.062e-07	-1.001e-07	-4.905e-08	-4.132e-08	-4.688e-08	-8.348e-08	-8.136e-08	-6.511e-08	-8.624e-08	-5.927e-08	-6.034e-08	-8.614e-08	-8.843e-08	-6.729e-08
-0.079	-1.33e-07	-1.081e-07	-1.019e-07	-4.994e-08	-4.209e-08	-4.77e-08	-8.494e-08	-8.273e-08	-6.626e-08	-8.762e-08	-6.03e-08	-6.137e-08	-8.777e-08	-9.016e-08	-6.869e-08
-0.08	-1.353e-07	-1.1e-07	-1.037e-07	-5.084e-08	-4.287e-08	-4.852e-08	-8.64e-08	-8.411e-08	-6.741e-08	-8.902e-08	-6.135e-08	-6.241e-08	-8.941e-08	-9.19e-08	-7.01e-08
-0.081	-1.377e-07	-1.119e-07	-1.055e-07	-5.174e-08	-4.365e-08	-4.935e-08	-8.787e-08	-8.549e-08	-6.857e-08	-9.041e-08	-6.239e-08	-6.345e-08	-9.106e-08	-9.366e-08	-7.151e-08
-0.082	-1.401e-07	-1.139e-07	-1.073e-07	-5.265e-08	-4.443e-08	-5.019e-08	-8.936e-08	-8.689e-08	-6.974e-08	-9.182e-08	-6.345e-08	-6.45e-08	-9.272e-08	-9.543e-08	-7.294e-08
-0.083	-1.425e-07	-1.158e-07	-1.091e-07	-5.356e-08	-4.522e-08	-5.103e-08	-9.085e-08	-8.829e-08	-7.091e-08	-9.323e-08	-6.451e-08	-6.556e-08	-9.439e-08	-9.722e-08	-7.439e-08
-0.084	-1.449e-07	-1.178e-07	-1.109e-07	-5.448e-08	-4.602e-08	-5.187e-08	-9.235e-08	-8.97e-08	-7.209e-08	-9.464e-08	-6.557e-08	-6.661e-08	-9.606e-08	-9.903e-08	-7.584e-08
-0.085	-1.473e-07	-1.198e-07	-1.128e-07	-5.54e-08	-4.682e-08	-5.272e-08	-9.386e-08	-9.112e-08	-7.328e-08	-9.606e-08	-6.664e-08	-6.768e-08	-9.775e-08	-1.009e-07	-7.73e-08
-0.086	-1.497e-07	-1.217e-07	-1.146e-07	-5.633e-08	-4.762e-08	-5.357e-08	-9.538e-08	-9.255e-08	-7.448e-08	-9.749e-08	-6.772e-08	-6.875e-08	-9.946e-08	-1.027e-07	-7.878e-08
-0.087	-1.521e-07	-1.237e-07	-1.165e-07	-5.727e-08	-4.843e-08	-5.443e-08	-9.691e-08	-9.399e-08	-7.568e-08	-9.891e-08	-6.88e-08	-6.982e-08	-1.012e-07	-1.045e-07	-8.026e-08
-0.088	-1.545e-07	-1.257e-07	-1.183e-07	-5.821e-08	-4.925e-08	-5.529e-08	-9.845e-08	-9.543e-08	-7.689e-08	-1.004e-07	-6.989e-08	-7.09e-08	-1.029e-07	-1.064e-07	-8.176e-08
-0.089	-1.57e-07	-1.277e-07	-1.202e-07	-5.915e-08	-5.007e-08	-5.616e-08	-1e-07	-9.689e-08	-7.811e-08	-1.018e-07	-7.099e-08	-7.198e-08	-1.046e-07	-1.083e-07	-8.326e-08
-0.09	-1.594e-07	-1.297e-07	-1.221e-07	-6.011e-08	-5.089e-08	-5.703e-08	-1.016e-07	-9.835e-08	-7.933e-08	-1.032e-07	-7.209e-08	-7.307e-08	-1.064e-07	-1.102e-07	-8.478e-08
-0.091	-1.619e-07	-1.318e-07	-1.24e-07	-6.106e-08	-5.172e-08	-5.791e-08	-1.031e-07	-9.982e-08	-8.056e-08	-1.047e-07	-7.319e-08	-7.416e-08	-1.081e-07	-1.121e-07	-8.631e-08
-0.092	-1.644e-07	-1.338e-07	-1.259e-07	-6.203e-08	-5.256e-08	-5.879e-08	-1.047e-07	-1.013e-07	-8.18e-08	-1.061e-07	-7.431e-08	-7.525e-08	-1.099e-07	-1.141e-07	-8.785e-08
-0.093	-1.669e-07	-1.358e-07	-1.279e-07	-6.3e-08	-5.34e-08	-5.968e-08	-1.063e-07	-1.028e-07	-8.305e-08	-1.076e-07	-7.543e-08	-7.636e-08	-1.116e-07	-1.16e-07	-8.939e-08
-0.094	-1.694e-07	-1.379e-07	-1.298e-07	-6.397e-08	-5.424e-08	-6.057e-08	-1.079e-07	-1.043e-07	-8.431e-08	-1.091e-07	-7.655e-08	-7.746e-08	-1.134e-07	-1.18e-07	-9.095e-08
-0.095	-1.719e-07	-1.399e-07	-1.317e-07	-6.495e-08	-5.509e-08	-6.147e-08	-1.095e-07	-1.058e-07	-8.557e-08	-1.106e-07	-7.768e-08	-7.858e-08	-1.152e-07	-1.2e-07	-9.252e-08
-0.096	-1.744e-07	-1.42e-07	-1.337e-07	-6.594e-08	-5.594e-08	-6.237e-08	-1.111e-07	-1.073e-07	-8.685e-08	-1.12e-07	-7.882e-08	-7.969e-08	-1.17e-07	-1.22e-07	-9.41e-08
-0.097	-1.769e-07	-1.441e-07	-1.356e-07	-6.693e-08	-5.68e-08	-6.327e-08	-1.127e-07	-1.088e-07	-8.812e-08	-1.135e-07	-7.996e-08	-8.081e-08	-1.188e-07	-1.24e-07	-9.569e-08
-0.098	-1.795e-07	-1.462e-07	-1.376e-07	-6.793e-08	-5.766e-08	-6.419e-08	-1.144e-07	-1.103e-07	-8.941e-08	-1.15e-07	-8.11e-08	-8.194e-08	-1.207e-07	-1.26e-07	-9.729e-08
-0.099	-1.82e-07	-1.482e-07	-1.396e-07	-6.894e-08	-5.853e-08	-6.51e-08	-1.16e-07	-1.119e-07	-9.071e-08	-1.165e-07	-8.226e-08	-8.307e-08	-1.225e-07	-1.281e-07	-9.89e-08
-0.1	-1.846e-07	-1.503e-07	-1.416e-07	-6.994e-08	-5.94e-08	-6.602e-08	-1.177e-07	-1.134e-07	-9.201e-08	-1.18e-07	-8.342e-08	-8.421e-08	-1.243e-07	-1.301e-07	-1.005e-07
-0.101	-1.872e-07	-1.524e-07	-1.436e-07	-7.096e-08	-6.028e-08	-6.695e-08	-1.193e-07	-1.15e-07	-9.332e-08	-1.195e-07	-8.458e-08	-8.535e-08	-1.262e-07	-1.322e-07	-1.021e-07
-0.102	-1.897e-07	-1.545e-07	-1.456e-07	-7.198e-08	-6.117e-08	-6.788e-08	-1.21e-07	-1.166e-07	-9.464e-08	-1.21e-07	-8.576e-08	-8.649e-08	-1.281e-07	-1.343e-07	-1.038e-07
-0.103	-1.923e-07	-1.567e-07	-1.476e-07	-7.301e-08	-6.205e-08	-6.881e-08	-1.227e-07	-1.181e-07	-9.597e-08	-1.226e-07	-8.693e-08	-8.764e-08	-1.299e-07	-1.365e-07	-1.054e-07
-0.104	-1.949e-07	-1.588e-07	-1.496e-07	-7.404e-08	-6.294e-08	-6.975e-08	-1.244e-07	-1.197e-07	-9.731e-08	-1.241e-07	-8.812e-08	-8.88e-08	-1.318e-07	-1.386e-07	-1.071e-07
-0.105	-1.975e-07	-1.609e-07	-1.516e-07	-7.508e-08	-6.384e-08	-7.07e-08	-1.261e-07	-1.213e-07	-9.866e-08	-1.256e-07	-8.931e-08	-8.996e-08	-1.337e-07	-1.408e-07	-1.088e-07
-0.106	-2.002e-07	-1.631e-07	-1.537e-07	-7.612e-08	-6.475e-08	-7.165e-08	-1.278e-07	-1.229e-07	-1e-07	-1.271e-07	-9.05e-08	-9.113e-08	-1.356e-07	-1.429e-07	-1.104e-07
-0.107	-2.028e-07	-1.652e-07	-1.557e-07	-7.717e-08	-6.565e-08	-7.26e-08	-1.295e-07	-1.245e-07	-1.014e-07	-1.287e-07	-9.17e-08	-9.23e-08	-1.375e-07	-1.451e-07	-1.121e-07
-0.108	-2.054e-07	-1.674e-07	-1.578e-07	-7.823e-08	-6.657e-08	-7.356e-08	-1.313e-07	-1.261e-07	-1.027e-07	-1.302e-07	-9.291e-08	-9.347e-08	-1.395e-07	-1.473e-07	-1.138e-07
-0.109	-2.081e-07	-1.695e-07	-1.599e-07	-7.93e-08	-6.749e-08	-7.453e-08	-1.33e-07	-1.277e-07	-1.041e-07	-1.318e-07	-9.413e-08	-9.465e-08	-1.414e-07	-1.496e-07	-1.155e-07
-0.11	-2.108e-07	-1.717e-07	-1.62e-07	-8.036e-08	-6.841e-08	-7.55e-08	-1.348e-07	-1.294e-07	-1.055e-07	-1.333e-07	-9.535e-08	-9.584e-08	-1.434e-07	-1.518e-07	-1.173e-07
-0.111	-2.134e-07	-1.739e-07	-1.641e-07	-8.144e-08	-6.934e-08	-7.647e-08	-1.366e-07	-1.31e-07	-1.069e-07	-1.349e-07	-9.658e-08	-9.703e-08	-1.453e-07	-1.541e-07	-1.19e-07
-0.112	-2.161e-07	-1.761e-07	-1.662e-07	-8.252e-08	-7.027e-08	-7.745e-08	-1.384e-07	-1.327e-07	-1.083e-07	-1.365e-07	-9.781e-08	-9.823e-08	-1.473e-07	-1.564e-07	-1.207e-07
-0.113	-2.188e-07	-1.783e-07	-1.683e-07	-8.361e-08	-7.121e-08	-7.844e-08	-1.402e-07	-1.343e-07	-1.097e-07	-1.38e-07	-9.905e-08	-9.942e-08	-1.493e-07	-1.587e-07	-1.225e-07
-0.114	-2.215e-07	-1.805e-07	-1.704e-07	-8.47e-08	-7.215e-08	-7.942e-08	-1.42e-07	-1.36e-07	-1.111e-07	-1.396e-07	-1.003e-07	-1.006e-07	-1.513e-07	-1.61e-07	-1.242e-07
-0.115	-2.242e-07	-1.827e-07	-1.725e-07	-8.58e-08	-7.31e-08	-8.042e-08	-1.438e-07	-1.377e-07	-1.126e-07	-1.412e-07	-1.016e-07	-1.018e-07	-1.533e-07	-1.633e-07	-1.26e-07
-0.116	-2.27e-07	-1.849e-07	-1.747e-07	-8.69e-08	-7.405e-08	-8.142e-08	-1.456e-07	-1.394e-07	-1.14e-07	-1.428e-07	-1.028e-07	-1.031e-07	-1.553e-07	-1.657e-07	-1.278e-07
-0.117	-2.297e-07	-1.871e-07	-1.768e-07	-8.802e-08	-7.501e-08	-8.242e-08	-1.474e-07	-1.411e-07	-1.155e-07	-1.444e-07	-1.041e-07	-1.043e-07	-1.573e-07	-1.681e-07	-1.296e-07
-0.118	-2.324e-07	-1.894e-07	-1.79e-07	-8.913e-08	-7.597e-08	-8.344e-08	-1.493e-07	-1.428e-07	-1.169e-07	-1.46e-07	-1.053e-07	-1.055e-07	-1.593e-07	-1.705e-07	-1.314e-07
-0.119	-2.352e-07	-1.916e-07	-1.811e-07	-9.026e-08	-7.694e-08	-8.445e-08	-1.512e-07	-1.445e-07	-1.184e-07	-1.476e-07	-1.066e-07	-1.067e-07	-1.614e-07	-1.729e-07	-1.332e-07
-0.12	-2.38e-07	-1.939e-07	-1.833e-07	-9.139e-08	-7.791e-08	-8.547e-08	-1.53e-07	-1.463e-07	-1.199e-07	-1.492e-07	-1.079e-07	-1.08e-07	-1.634e-07	-1.753e-07	-1.35e-07
-0.121	-2.407e-07	-1.961e-07	-1.855e-07	-9.252e-08	-7.889e-08	-8.649e-08	-1.549e-07	-1.48e-07	-1.214e-07	-1.508e-07	-1.092e-07	-1.092e-07	-1.655e-07	-1.778e-07	-1.368e-07
-0.122	-2.435e-07	-1.984e-07	-1.877e-07	-9.366e-08	-7.987e-08	-8.752e-08	-1.568e-07	-1.498e-07	-1.229e-07	-1.524e-07	-1.105e-07	-1.105e-07	-1.675e-07	-1.803e-07	-1.386e-07
-0.123	-2.463e-07	-2.007e-07	-1.899e-07	-9.481e-08	-8.086e-08	-8.856e-08	-1.587e-07	-1.515e-07	-1.244e-07	-1.541e-07	-1.118e-07	-1.117e-07	-1.696e-07	-1.828e-07	-1.405e-07
-0.124	-2.491e-07	-2.03e-07	-1.921e-07	-9.597e-08	-8.185e-08	-8.96e-08	-1.607e-07	-1.533e-07	-1.259e-07	-1.557e-07	-1.131e-07	-1.13e-07	-1.717e-07	-1.853e-07	-1.423e-07
-0.125	-2.52e-07	-2.052e-07	-1.944e-07	-9.713e-08	-8.285e-08	-9.064e-08	-1.626e-07	-1.551e-07	-1.274e-07	-1.573e-07	-1.144e-07	-1.142e-07	-1.738e-07	-1.878e-07	-1.442e-07
-0.126	-2.548e-07	-2.075e-07	-1.966e-07	-9.83e-08	-8.385e-08	-9.169e-08	-1.645e-07	-1.569e-07	-1.289e-07	-1.59e-07	-1.158e-07	-1.155e-07	-1.759e-07	-1.904e-07	-1.461e-07
-0.127	-2.576e-07	-2.099e-07	-1.988e-07	-9.948e-08	-8.486e-08	-9.275e-08	-1.665e-07	-1.587e-07	-1.305e-07	-1.606e-07	-1.171e-07	-1.168e-07	-1.78e-07	-1.93e-07	-1.479e-07
-0.128	-2.605e-07	-2.122e-07	-2.011e-07	-1.007e-07	-8.588e-08	-9.381e-08	-1.685e-07	-1.605e-07	-1.32e-07	-1.623e-07	-1.184e-07	-1.181e-07	-1.802e-07	-1.956e-07	-1.498e-07
-0.129	-2.634e-07	-2.145e-07	-2.034e-07	-1.018e-07	-8.69e-08	-9.487e-08	-1.705e-07	-1.623e-07	-1.336e-07	-1.639e-07	-1.198e-07	-1.193e-07	-1.823e-07	-1.982e-07	-1.517e-07
-0.13	-2.663e-07	-2.168e-07	-2.056e-07	-1.03e-07	-8.792e-08	-9.594e-08	-1.725e-07	-1.642e-07	-1.352e-07	-1.656e-07	-1.211e-07	-1.206e-07	-1.845e-07	-2.009e-07	-1.537e-07
-0.131	-2.691e-07	-2.192e-07	-2.079e-07	-1.043e-07	-8.895e-08	-9.702e-08	-1.745e-07	-1.66e-07	-1.367e-07	-1.673e-07	-1.225e-07	-1.219e-07	-1.866e-07	-2.035e-07	-1.556e-07
-0.132	-2.72e-07	-2.215e-07	-2.102e-07	-1.055e-07	-8.999e-08	-9.81e-08	-1.765e-07	-1.679e-07	-1.383e-07	-1.689e-07	-1.238e-07	-1.232e-07	-1.888e-07	-2.062e-07	-1.575e-07
-0.133	-2.75e-07	-2.239e-07	-2.125e-07	-1.067e-07	-9.103e-08	-9.919e-08	-1.786e-07	-1.697e-07	-1.399e-07	-1.706e-07	-1.252e-07	-1.245e-07	-1.91e-07	-2.089e-07	-1.594e-07
-0.134	-2.779e-07	-2.263e-07	-2.149e-07	-1.079e-07	-9.208e-08	-1.003e-07	-1.806e-07	-1.716e-07	-1.415e-07	-1.723e-07	-1.266e-07	-1.258e-07	-1.932e-07	-2.116e-07	-1.614e-07
-0.135	-2.808e-07	-2.286e-07	-2.172e-07	-1.091e-07	-9.313e-08	-1.014e-07	-1.827e-07	-1.735e-07	-1.432e-07	-1.74e-07	-1.28e-07	-1.272e-07	-1.954e-07	-2.144e-07	-1.634e-07
-0.136	-2.838e-07	-2.31e-07	-2.195e-07	-1.104e-07	-9.418e-08	-1.025e-07	-1.847e-07	-1.754e-07	-1.448e-07	-1.757e-07	-1.294e-07	-1.285e-07	-1.976e-07	-2.171e-07	-1.653e-07
-0.137	-2.867e-07	-2.334e-07	-2.219e-07	-1.116e-07	-9.525e-08	-1.036e-07	-1.868e-07	-1.773e-07	-1.464e-07	-1.774e-07	-1.308e-07	-1.298e-07	-1.998e-07	-2.199e-07	-1.673e-07
-0.138	-2.897e-07	-2.358e-07	-2.242e-07	-1.129e-07	-9.631e-08	-1.047e-07	-1.889e-07	-1.793e-07	-1.481e-07	-1.791e-07	-1.322e-07	-1.311e-07	-2.021e-07	-2.227e-07	-1.693e-07
-0.139	-2.927e-07	-2.382e-07	-2.266e-07	-1.141e-07	-9.739e-08	-1.058e-07	-1.911e-07	-1.812e-07	-1.497e-07	-1.808e-07	-1.336e-07	-1.325e-07	-2.043e-07	-2.256e-07	-1.713e-07
-0.14	-2.957e-07	-2.407e-07	-2.29e-07	-1.154e-07	-9.847e-08	-1.069e-07	-1.932e-07	-1.831e-07	-1.514e-07	-1.825e-07	-1.35e-07	-1.338e-07	-2.066e-07	-2.284e-07	-1.733e-07
-0.141	-2.987e-07	-2.431e-07	-2.314e-07	-1.167e-07	-9.955e-08	-1.081e-07	-1.953e-07	-1.851e-07	-1.531e-07	-1.843e-07	-1.364e-07	-1.352e-07	-2.088e-07	-2.313e-07	-1.753e-07
-0.142	-3.017e-07	-2.455e-07	-2.338e-07	-1.18e-07	-1.006e-07	-1.092e-07	-1.975e-07	-1.871e-07	-1.548e-07	-1.86e-07	-1.379e-07	-1.365e-07	-2.111e-07	-2.342e-07	-1.773e-07
-0.143	-3.047e-07	-2.48e-07	-2.362e-07	-1.193e-07	-1.017e-07	-1.103e-07	-1.997e-07	-1.891e-07	-1.565e-07	-1.877e-07	-1.393e-07	-1.379e-07	-2.134e-07	-2.371e-07	-1.793e-07
-0.144	-3.078e-07	-2.504e-07	-2.386e-07	-1.206e-07	-1.028e-07	-1.115e-07	-2.019e-07	-1.91e-07	-1.582e-07	-1.895e-07	-1.408e-07	-1.393e-07	-2.157e-07	-2.401e-07	-1.814e-07
-0.145	-3.108e-07	-2.529e-07	-2.411e-07	-1.219e-07	-1.039e-07	-1.126e-07	-2.041e-07	-1.931e-07	-1.599e-07	-1.912e-07	-1.422e-07	-1.406e-07	-2.18e-07	-2.43e-07	-1.834e-07
-0.146	-3.139e-07	-2.554e-07	-2.435e-07	-1.232e-07	-1.051e-07	-1.138e-07	-2.063e-07	-1.951e-07	-1.617e-07	-1.93e-07	-1.437e-07	-1.42e-07	-2.203e-07	-2.46e-07	-1.855e-07
-0.147	-3.17e-07	-2.579e-07	-2.46e-07	-1.245e-07	-1.062e-07	-1.15e-07	-2.085e-07	-1.971e-07	-1.634e-07	-1.947e-07	-1.452e-07	-1.434e-07	-2.226e-07	-2.491e-07	-1.876e-07
-0.148	-3.201e-07	-2.603e-07	-2.484e-07	-1.258e-07	-1.073e-07	-1.161e-07	-2.108e-07	-1.991e-07	-1.652e-07	-1.965e-07	-1.466e-07	-1.448e-07	-2.25e-07	-2.521e-07	-1.896e-07
-0.149	-3.232e-07	-2.629e-07	-2.509e-07	-1.272e-07	-1.084e-07	-1.173e-07	-2.13e-07	-2.012e-07	-1.669e-07	-1.983e-07	-1.481e-07	-1.462e-07	-2.273e-07	-2.551e-07	-1.917e-07
-0.15	-3.263e-07	-2.654e-07	-2.534e-07	-1.285e-07	-1.096e-07	-1.185e-07	-2.153e-07	-2.033e-07	-1.687e-07	-2e-07	-1.496e-07	-1.476e-07	-2.297e-07	-2.582e-07	-1.938e-07
-0.151	-3.294e-07	-2.679e-07	-2.559e-07	-1.299e-07	-1.107e-07	-1.197e-07	-2.176e-07	-2.053e-07	-1.705e-07	-2.018e-07	-1.511e-07	-1.49e-07	-2.321e-07	-2.613e-07	-1.959e-07
-0.152	-3.326e-07	-2.704e-07	-2.584e-07	-1.313e-07	-1.118e-07	-1.208e-07	-2.199e-07	-2.074e-07	-1.723e-07	-2.036e-07	-1.526e-07	-1.504e-07	-2.345e-07	-2.644e-07	-1.98e-07
-0.153	-3.357e-07	-2.73e-07	-2.609e-07	-1.326e-07	-1.13e-07	-1.22e-07	-2.222e-07	-2.095e-07	-1.741e-07	-2.054e-07	-1.541e-07	-1.518e-07	-2.369e-07	-2.676e-07	-2.001e-07
-0.154	-3.389e-07	-2.755e-07	-2.635e-07	-1.34e-07	-1.142e-07	-1.232e-07	-2.246e-07	-2.116e-07	-1.76e-07	-2.072e-07	-1.557e-07	-1.532e-07	-2.393e-07	-2.708e-07	-2.023e-07
-0.155	-3.421e-07	-2.781e-07	-2.66e-07	-1.354e-07	-1.153e-07	-1.245e-07	-2.269e-07	-2.138e-07	-1.778e-07	-2.09e-07	-1.572e-07	-1.547e-07	-2.417e-07	-2.74e-07	-2.044e-07
-0.156	-3.453e-07	-2.807e-07	-2.686e-07	-1.368e-07	-1.165e-07	-1.257e-07	-2.293e-07	-2.159e-07	-1.797e-07	-2.109e-07	-1.587e-07	-1.561e-07	-2.441e-07	-2.772e-07	-2.066e-07
-0.157	-3.485e-07	-2.833e-07	-2.711e-07	-1.382e-07	-1.177e-07	-1.269e-07	-2.317e-07	-2.181e-07	-1.815e-07	-2.127e-07	-1.603e-07	-1.575e-07	-2.466e-07	-2.804e-07	-2.087e-07
-0.158	-3.517e-07	-2.859e-07	-2.737e-07	-1.396e-07	-1.189e-07	-1.281e-07	-2.341e-07	-2.202e-07	-1.834e-07	-2.145e-07	-1.618e-07	-1.59e-07	-2.49e-07	-2.837e-07	-2.109e-07
-0.159	-3.549e-07	-2.885e-07	-2.763e-07	-1.41e-07	-1.2e-07	-1.293e-07	-2.365e-07	-2.224e-07	-1.853e-07	-2.163e-07	-1.634e-07	-1.604e-07	-2.515e-07	-2.87e-07	-2.13e-07
-0.16	-3.582e-07	-2.911e-07	-2.789e-07	-1.425e-07	-1.212e-07	-1.306e-07	-2.39e-07	-2.246e-07	-1.872e-07	-2.182e-07	-1.65e-07	-1.619e-07	-2.54e-07	-2.903e-07	-2.152e-07
-0.161	-3.614e-07	-2.937e-07	-2.815e-07	-1.439e-07	-1.224e-07	-1.318e-07	-2.414e-07	-2.268e-07	-1.891e-07	-2.2e-07	-1.665e-07	-1.634e-07	-2.564e-07	-2.936e-07	-2.174e-07
-0.162	-3.647e-07	-2.963e-07	-2.841e-07	-1.453e-07	-1.237e-07	-1.331e-07	-2.439e-07	-2.29e-07	-1.91e-07	-2.219e-07	-1.681e-07	-1.648e-07	-2.589e-07	-2.97e-07	-2.196e-07
-0.163	-3.679e-07	-2.99e-07	-2.868e-07	-1.468e-07	-1.249e-07	-1.343e-07	-2.464e-07	-2.313e-07	-1.93e-07	-2.237e-07	-1.697e-07	-1.663e-07	-2.614e-07	-3.004e-07	-2.218e-07
-0.164	-3.712e-07	-3.016e-07	-2.894e-07	-1.483e-07	-1.261e-07	-1.356e-07	-2.489e-07	-2.335e-07	-1.949e-07	-2.256e-07	-1.713e-07	-1.678e-07	-2.64e-07	-3.038e-07	-2.24e-07
-0.165	-3.745e-07	-3.043e-07	-2.921e-07	-1.497e-07	-1.273e-07	-1.369e-07	-2.514e-07	-2.357e-07	-1.969e-07	-2.275e-07	-1.729e-07	-1.693e-07	-2.665e-07	-3.072e-07	-2.263e-07
-0.166	-3.778e-07	-3.07e-07	-2.947e-07	-1.512e-07	-1.286e-07	-1.382e-07	-2.54e-07	-2.38e-07	-1.989e-07	-2.294e-07	-1.745e-07	-1.708e-07	-2.69e-07	-3.107e-07	-2.285e-07
-0.167	-3.812e-07	-3.097e-07	-2.974e-07	-1.527e-07	-1.298e-07	-1.394e-07	-2.565e-07	-2.403e-07	-2.009e-07	-2.313e-07	-1.762e-07	-1.723e-07	-2.716e-07	-3.142e-07	-2.307e-07
-0.168	-3.845e-07	-3.124e-07	-3.001e-07	-1.542e-07	-1.311e-07	-1.407e-07	-2.591e-07	-2.426e-07	-2.029e-07	-2.332e-07	-1.778e-07	-1.738e-07	-2.742e-07	-3.177e-07	-2.33e-07
-0.169	-3.879e-07	-3.151e-07	-3.028e-07	-1.557e-07	-1.323e-07	-1.42e-07	-2.617e-07	-2.449e-07	-2.049e-07	-2.351e-07	-1.794e-07	-1.753e-07	-2.767e-07	-3.212e-07	-2.353e-07
-0.17	-3.912e-07	-3.178e-07	-3.055e-07	-1.572e-07	-1.336e-07	-1.433e-07	-2.643e-07	-2.472e-07	-2.069e-07	-2.37e-07	-1.811e-07	-1.769e-07	-2.793e-07	-3.248e-07	-2.375e-07
-0.171	-3.946e-07	-3.206e-07	-3.083e-07	-1.588e-07	-1.348e-07	-1.447e-07	-2.67e-07	-2.496e-07	-2.09e-07	-2.389e-07	-1.827e-07	-1.784e-07	-2.819e-07	-3.284e-07	-2.398e-07
-0.172	-3.98e-07	-3.233e-07	-3.11e-07	-1.603e-07	-1.361e-07	-1.46e-07	-2.696e-07	-2.519e-07	-2.11e-07	-2.408e-07	-1.844e-07	-1.799e-07	-2.846e-07	-3.32e-07	-2.421e-07
-0.173	-4.014e-07	-3.261e-07	-3.138e-07	-1.619e-07	-1.374e-07	-1.473e-07	-2.723e-07	-2.543e-07	-2.131e-07	-2.428e-07	-1.861e-07	-1.815e-07	-2.872e-07	-3.356e-07	-2.444e-07
-0.174	-4.049e-07	-3.289e-07	-3.165e-07	-1.634e-07	-1.387e-07	-1.486e-07	-2.75e-07	-2.567e-07	-2.152e-07	-2.447e-07	-1.877e-07	-1.83e-07	-2.898e-07	-3.393e-07	-2.467e-07
-0.175	-4.083e-07	-3.317e-07	-3.193e-07	-1.65e-07	-1.4e-07	-1.5e-07	-2.777e-07	-2.591e-07	-2.173e-07	-2.466e-07	-1.894e-07	-1.846e-07	-2.925e-07	-3.43e-07	-2.49e-07
-0.176	-4.118e-07	-3.345e-07	-3.221e-07	-1.666e-07	-1.413e-07	-1.513e-07	-2.805e-07	-2.615e-07	-2.194e-07	-2.486e-07	-1.911e-07	-1.862e-07	-2.951e-07	-3.467e-07	-2.513e-07
-0.177	-4.153e-07	-3.373e-07	-3.249e-07	-1.681e-07	-1.426e-07	-1.527e-07	-2.832e-07	-2.639e-07	-2.215e-07	-2.506e-07	-1.928e-07	-1.878e-07	-2.978e-07	-3.504e-07	-2.537e-07
-0.178	-4.188e-07	-3.401e-07	-3.277e-07	-1.697e-07	-1.439e-07	-1.54e-07	-2.86e-07	-2.664e-07	-2.237e-07	-2.525e-07	-1.945e-07	-1.893e-07	-3.005e-07	-3.542e-07	-2.56e-07
-0.179	-4.223e-07	-3.43e-07	-3.305e-07	-1.713e-07	-1.453e-07	-1.554e-07	-2.888e-07	-2.688e-07	-2.258e-07	-2.545e-07	-1.963e-07	-1.909e-07	-3.032e-07	-3.58e-07	-2.584e-07
-0.18	-4.258e-07	-3.459e-07	-3.334e-07	-1.729e-07	-1.466e-07	-1.568e-07	-2.916e-07	-2.713e-07	-2.28e-07	-2.565e-07	-1.98e-07	-1.925e-07	-3.059e-07	-3.618e-07	-2.607e-07
-0.181	-4.294e-07	-3.487e-07	-3.362e-07	-1.746e-07	-1.479e-07	-1.582e-07	-2.944e-07	-2.738e-07	-2.302e-07	-2.585e-07	-1.997e-07	-1.941e-07	-3.086e-07	-3.656e-07	-2.631e-07
-0.182	-4.33e-07	-3.516e-07	-3.391e-07	-1.762e-07	-1.493e-07	-1.595e-07	-2.973e-07	-2.763e-07	-2.324e-07	-2.605e-07	-2.015e-07	-1.957e-07	-3.113e-07	-3.695e-07	-2.655e-07
-0.183	-4.365e-07	-3.545e-07	-3.42e-07	-1.778e-07	-1.507e-07	-1.609e-07	-3.002e-07	-2.788e-07	-2.346e-07	-2.625e-07	-2.032e-07	-1.974e-07	-3.141e-07	-3.734e-07	-2.679e-07
-0.184	-4.401e-07	-3.575e-07	-3.449e-07	-1.795e-07	-1.52e-07	-1.623e-07	-3.031e-07	-2.814e-07	-2.368e-07	-2.645e-07	-2.05e-07	-1.99e-07	-3.169e-07	-3.773e-07	-2.703e-07
-0.185	-4.438e-07	-3.604e-07	-3.478e-07	-1.812e-07	-1.534e-07	-1.638e-07	-3.06e-07	-2.839e-07	-2.391e-07	-2.665e-07	-2.068e-07	-2.006e-07	-3.196e-07	-3.813e-07	-2.727e-07
-0.186	-4.474e-07	-3.633e-07	-3.507e-07	-1.828e-07	-1.548e-07	-1.652e-07	-3.09e-07	-2.865e-07	-2.413e-07	-2.686e-07	-2.086e-07	-2.023e-07	-3.224e-07	-3.852e-07	-2.751e-07
-0.187	-4.511e-07	-3.663e-07	-3.536e-07	-1.845e-07	-1.562e-07	-1.666e-07	-3.119e-07	-2.891e-07	-2.436e-07	-2.706e-07	-2.104e-07	-2.039e-07	-3.252e-07	-3.893e-07	-2.775e-07
-0.188	-4.547e-07	-3.693e-07	-3.566e-07	-1.862e-07	-1.576e-07	-1.68e-07	-3.149e-07	-2.917e-07	-2.459e-07	-2.727e-07	-2.122e-07	-2.056e-07	-3.28e-07	-3.933e-07	-2.799e-07
-0.189	-4.584e-07	-3.723e-07	-3.595e-07	-1.879e-07	-1.59e-07	-1.695e-07	-3.179e-07	-2.943e-07	-2.482e-07	-2.747e-07	-2.14e-07	-2.072e-07	-3.308e-07	-3.973e-07	-2.824e-07
-0.19	-4.621e-07	-3.753e-07	-3.625e-07	-1.896e-07	-1.604e-07	-1.709e-07	-3.21e-07	-2.969e-07	-2.505e-07	-2.768e-07	-2.158e-07	-2.089e-07	-3.337e-07	-4.014e-07	-2.848e-07
-0.191	-4.659e-07	-3.783e-07	-3.655e-07	-1.914e-07	-1.618e-07	-1.724e-07	-3.24e-07	-2.995e-07	-2.528e-07	-2.788e-07	-2.176e-07	-2.106e-07	-3.365e-07	-4.055e-07	-2.873e-07
-0.192	-4.696e-07	-3.814e-07	-3.685e-07	-1.931e-07	-1.632e-07	-1.738e-07	-3.271e-07	-3.022e-07	-2.552e-07	-2.809e-07	-2.195e-07	-2.123e-07	-3.394e-07	-4.097e-07	-2.898e-07
-0.193	-4.734e-07	-3.844e-07	-3.715e-07	-1.948e-07	-1.647e-07	-1.753e-07	-3.302e-07	-3.049e-07	-2.575e-07	-2.83e-07	-2.213e-07	-2.14e-07	-3.423e-07	-4.138e-07	-2.922e-07
-0.194	-4.771e-07	-3.875e-07	-3.745e-07	-1.966e-07	-1.661e-07	-1.768e-07	-3.333e-07	-3.076e-07	-2.599e-07	-2.851e-07	-2.232e-07	-2.157e-07	-3.452e-07	-4.18e-07	-2.947e-07
-0.195	-4.81e-07	-3.906e-07	-3.776e-07	-1.984e-07	-1.676e-07	-1.783e-07	-3.365e-07	-3.103e-07	-2.623e-07	-2.872e-07	-2.251e-07	-2.174e-07	-3.481e-07	-4.223e-07	-2.972e-07
-0.196	-4.848e-07	-3.937e-07	-3.806e-07	-2.001e-07	-1.69e-07	-1.798e-07	-3.396e-07	-3.13e-07	-2.647e-07	-2.893e-07	-2.269e-07	-2.191e-07	-3.51e-07	-4.265e-07	-2.997e-07
-0.197	-4.886e-07	-3.968e-07	-3.837e-07	-2.019e-07	-1.705e-07	-1.813e-07	-3.428e-07	-3.158e-07	-2.672e-07	-2.914e-07	-2.288e-07	-2.208e-07	-3.539e-07	-4.308e-07	-3.023e-07
-0.198	-4.925e-07	-4e-07	-3.868e-07	-2.037e-07	-1.72e-07	-1.828e-07	-3.461e-07	-3.185e-07	-2.696e-07	-2.936e-07	-2.307e-07	-2.226e-07	-3.569e-07	-4.351e-07	-3.048e-07
-0.199	-4.964e-07	-4.031e-07	-3.899e-07	-2.055e-07	-1.735e-07	-1.843e-07	-3.493e-07	-3.213e-07	-2.721e-07	-2.957e-07	-2.327e-07	-2.243e-07	-3.598e-07	-4.394e-07	-3.073e-07
-0.2	-5.003e-07	-4.063e-07	-3.93e-07	-2.074e-07	-1.749e-07	-1.858e-07	-3.526e-07	-3.241e-07	-2.746e-07	-2.979e-07	-2.346e-07	-2.261e-07	-3.628e-07	-4.438e-07	-3.099e-07
-0.201	-5.042e-07	-4.095e-07	-3.961e-07	-2.092e-07	-1.764e-07	-1.874e-07	-3.559e-07	-3.269e-07	-2.771e-07	-3e-07	-2.365e-07	-2.279e-07	-3.658e-07	-4.482e-07	-3.124e-07
-0.202	-5.081e-07	-4.127e-07	-3.993e-07	-2.111e-07	-1.78e-07	-1.889e-07	-3.592e-07	-3.297e-07	-2.796e-07	-3.022e-07	-2.385e-07	-2.297e-07	-3.688e-07	-4.526e-07	-3.15e-07
-0.203	-5.121e-07	-4.159e-07	-4.024e-07	-2.129e-07	-1.795e-07	-1.905e-07	-3.625e-07	-3.326e-07	-2.821e-07	-3.044e-07	-2.404e-07	-2.314e-07	-3.718e-07	-4.571e-07	-3.176e-07
-0.204	-5.161e-07	-4.192e-07	-4.056e-07	-2.148e-07	-1.81e-07	-1.92e-07	-3.659e-07	-3.354e-07	-2.847e-07	-3.066e-07	-2.424e-07	-2.332e-07	-3.749e-07	-4.616e-07	-3.201e-07
-0.205	-5.201e-07	-4.224e-07	-4.088e-07	-2.167e-07	-1.825e-07	-1.936e-07	-3.693e-07	-3.383e-07	-2.872e-07	-3.088e-07	-2.443e-07	-2.351e-07	-3.779e-07	-4.661e-07	-3.227e-07
-0.206	-5.241e-07	-4.257e-07	-4.119e-07	-2.186e-07	-1.841e-07	-1.952e-07	-3.727e-07	-3.412e-07	-2.898e-07	-3.11e-07	-2.463e-07	-2.369e-07	-3.81e-07	-4.706e-07	-3.253e-07
-0.207	-5.282e-07	-4.29e-07	-4.152e-07	-2.205e-07	-1.856e-07	-1.968e-07	-3.762e-07	-3.441e-07	-2.924e-07	-3.132e-07	-2.483e-07	-2.387e-07	-3.84e-07	-4.752e-07	-3.279e-07
-0.208	-5.323e-07	-4.323e-07	-4.184e-07	-2.224e-07	-1.872e-07	-1.984e-07	-3.796e-07	-3.471e-07	-2.95e-07	-3.154e-07	-2.503e-07	-2.406e-07	-3.871e-07	-4.798e-07	-3.306e-07
-0.209	-5.363e-07	-4.356e-07	-4.216e-07	-2.243e-07	-1.888e-07	-2e-07	-3.831e-07	-3.5e-07	-2.976e-07	-3.176e-07	-2.523e-07	-2.424e-07	-3.902e-07	-4.844e-07	-3.332e-07
-0.21	-5.405e-07	-4.39e-07	-4.249e-07	-2.263e-07	-1.904e-07	-2.016e-07	-3.867e-07	-3.53e-07	-3.003e-07	-3.199e-07	-2.544e-07	-2.443e-07	-3.933e-07	-4.891e-07	-3.358e-07
-0.211	-5.446e-07	-4.424e-07	-4.282e-07	-2.282e-07	-1.92e-07	-2.032e-07	-3.902e-07	-3.56e-07	-3.029e-07	-3.222e-07	-2.564e-07	-2.461e-07	-3.965e-07	-4.938e-07	-3.385e-07
-0.212	-5.487e-07	-4.457e-07	-4.314e-07	-2.302e-07	-1.936e-07	-2.048e-07	-3.938e-07	-3.59e-07	-3.056e-07	-3.244e-07	-2.585e-07	-2.48e-07	-3.996e-07	-4.985e-07	-3.411e-07
-0.213	-5.529e-07	-4.491e-07	-4.347e-07	-2.322e-07	-1.952e-07	-2.065e-07	-3.974e-07	-3.621e-07	-3.083e-07	-3.267e-07	-2.605e-07	-2.499e-07	-4.028e-07	-5.033e-07	-3.438e-07
-0.214	-5.571e-07	-4.526e-07	-4.381e-07	-2.342e-07	-1.968e-07	-2.081e-07	-4.01e-07	-3.651e-07	-3.11e-07	-3.29e-07	-2.626e-07	-2.518e-07	-4.06e-07	-5.081e-07	-3.465e-07
-0.215	-5.613e-07	-4.56e-07	-4.414e-07	-2.362e-07	-1.984e-07	-2.098e-07	-4.047e-07	-3.682e-07	-3.138e-07	-3.313e-07	-2.647e-07	-2.538e-07	-4.092e-07	-5.129e-07	-3.492e-07
-0.216	-5.656e-07	-4.595e-07	-4.447e-07	-2.382e-07	-2e-07	-2.114e-07	-4.084e-07	-3.713e-07	-3.165e-07	-3.336e-07	-2.668e-07	-2.557e-07	-4.124e-07	-5.177e-07	-3.518e-07
-0.217	-5.699e-07	-4.629e-07	-4.481e-07	-2.402e-07	-2.017e-07	-2.131e-07	-4.121e-07	-3.744e-07	-3.193e-07	-3.359e-07	-2.689e-07	-2.576e-07	-4.156e-07	-5.226e-07	-3.546e-07
-0.218	-5.741e-07	-4.664e-07	-4.515e-07	-2.423e-07	-2.033e-07	-2.148e-07	-4.158e-07	-3.775e-07	-3.221e-07	-3.383e-07	-2.71e-07	-2.596e-07	-4.189e-07	-5.275e-07	-3.573e-07
-0.219	-5.785e-07	-4.7e-07	-4.549e-07	-2.443e-07	-2.05e-07	-2.165e-07	-4.196e-07	-3.806e-07	-3.249e-07	-3.406e-07	-2.731e-07	-2.616e-07	-4.221e-07	-5.324e-07	-3.6e-07
-0.22	-5.828e-07	-4.735e-07	-4.583e-07	-2.464e-07	-2.067e-07	-2.182e-07	-4.234e-07	-3.838e-07	-3.277e-07	-3.43e-07	-2.752e-07	-2.635e-07	-4.254e-07	-5.374e-07	-3.627e-07
-0.221	-5.872e-07	-4.77e-07	-4.617e-07	-2.485e-07	-2.084e-07	-2.199e-07	-4.272e-07	-3.87e-07	-3.306e-07	-3.454e-07	-2.774e-07	-2.655e-07	-4.287e-07	-5.424e-07	-3.655e-07
-0.222	-5.915e-07	-4.806e-07	-4.652e-07	-2.506e-07	-2.101e-07	-2.216e-07	-4.31e-07	-3.902e-07	-3.334e-07	-3.477e-07	-2.795e-07	-2.675e-07	-4.32e-07	-5.474e-07	-3.682e-07
-0.223	-5.96e-07	-4.842e-07	-4.686e-07	-2.527e-07	-2.118e-07	-2.234e-07	-4.349e-07	-3.934e-07	-3.363e-07	-3.501e-07	-2.817e-07	-2.695e-07	-4.353e-07	-5.525e-07	-3.71e-07
-0.224	-6.004e-07	-4.878e-07	-4.721e-07	-2.548e-07	-2.135e-07	-2.251e-07	-4.388e-07	-3.967e-07	-3.392e-07	-3.525e-07	-2.839e-07	-2.716e-07	-4.387e-07	-5.576e-07	-3.738e-07
-0.225	-6.049e-07	-4.914e-07	-4.756e-07	-2.57e-07	-2.152e-07	-2.268e-07	-4.428e-07	-3.999e-07	-3.421e-07	-3.55e-07	-2.861e-07	-2.736e-07	-4.42e-07	-5.627e-07	-3.766e-07
-0.226	-6.093e-07	-4.951e-07	-4.791e-07	-2.591e-07	-2.169e-07	-2.286e-07	-4.467e-07	-4.032e-07	-3.451e-07	-3.574e-07	-2.883e-07	-2.757e-07	-4.454e-07	-5.679e-07	-3.794e-07
-0.227	-6.139e-07	-4.988e-07	-4.827e-07	-2.613e-07	-2.187e-07	-2.304e-07	-4.507e-07	-4.065e-07	-3.48e-07	-3.598e-07	-2.905e-07	-2.777e-07	-4.488e-07	-5.731e-07	-3.822e-07
-0.228	-6.184e-07	-5.025e-07	-4.862e-07	-2.634e-07	-2.204e-07	-2.322e-07	-4.547e-07	-4.098e-07	-3.51e-07	-3.623e-07	-2.927e-07	-2.798e-07	-4.522e-07	-5.783e-07	-3.85e-07
-0.229	-6.229e-07	-5.062e-07	-4.898e-07	-2.656e-07	-2.222e-07	-2.339e-07	-4.588e-07	-4.132e-07	-3.54e-07	-3.648e-07	-2.95e-07	-2.819e-07	-4.556e-07	-5.836e-07	-3.878e-07
-0.23	-6.275e-07	-5.099e-07	-4.934e-07	-2.678e-07	-2.24e-07	-2.357e-07	-4.629e-07	-4.166e-07	-3.57e-07	-3.673e-07	-2.972e-07	-2.84e-07	-4.591e-07	-5.889e-07	-3.906e-07
-0.231	-6.321e-07	-5.137e-07	-4.969e-07	-2.7e-07	-2.257e-07	-2.376e-07	-4.67e-07	-4.199e-07	-3.601e-07	-3.697e-07	-2.995e-07	-2.861e-07	-4.625e-07	-5.942e-07	-3.935e-07
-0.232	-6.368e-07	-5.175e-07	-5.006e-07	-2.723e-07	-2.275e-07	-2.394e-07	-4.711e-07	-4.234e-07	-3.631e-07	-3.723e-07	-3.018e-07	-2.882e-07	-4.66e-07	-5.996e-07	-3.964e-07
-0.233	-6.414e-07	-5.213e-07	-5.042e-07	-2.745e-07	-2.293e-07	-2.412e-07	-4.753e-07	-4.268e-07	-3.662e-07	-3.748e-07	-3.041e-07	-2.904e-07	-4.695e-07	-6.05e-07	-3.992e-07
-0.234	-6.461e-07	-5.251e-07	-5.078e-07	-2.768e-07	-2.312e-07	-2.431e-07	-4.795e-07	-4.303e-07	-3.693e-07	-3.773e-07	-3.064e-07	-2.925e-07	-4.731e-07	-6.104e-07	-4.021e-07
-0.235	-6.508e-07	-5.289e-07	-5.115e-07	-2.791e-07	-2.33e-07	-2.449e-07	-4.837e-07	-4.337e-07	-3.724e-07	-3.799e-07	-3.087e-07	-2.947e-07	-4.766e-07	-6.159e-07	-4.05e-07
-0.236	-6.555e-07	-5.328e-07	-5.152e-07	-2.814e-07	-2.348e-07	-2.468e-07	-4.88e-07	-4.373e-07	-3.756e-07	-3.824e-07	-3.11e-07	-2.969e-07	-4.801e-07	-6.214e-07	-4.079e-07
-0.237	-6.603e-07	-5.367e-07	-5.189e-07	-2.837e-07	-2.367e-07	-2.486e-07	-4.922e-07	-4.408e-07	-3.787e-07	-3.85e-07	-3.134e-07	-2.991e-07	-4.837e-07	-6.269e-07	-4.108e-07
-0.238	-6.651e-07	-5.406e-07	-5.226e-07	-2.86e-07	-2.385e-07	-2.505e-07	-4.966e-07	-4.443e-07	-3.819e-07	-3.876e-07	-3.157e-07	-3.013e-07	-4.873e-07	-6.325e-07	-4.137e-07
-0.239	-6.699e-07	-5.446e-07	-5.263e-07	-2.883e-07	-2.404e-07	-2.524e-07	-5.009e-07	-4.479e-07	-3.851e-07	-3.902e-07	-3.181e-07	-3.035e-07	-4.909e-07	-6.381e-07	-4.167e-07
-0.24	-6.747e-07	-5.485e-07	-5.301e-07	-2.907e-07	-2.423e-07	-2.543e-07	-5.053e-07	-4.515e-07	-3.883e-07	-3.928e-07	-3.205e-07	-3.057e-07	-4.945e-07	-6.437e-07	-4.196e-07
-0.241	-6.796e-07	-5.525e-07	-5.339e-07	-2.93e-07	-2.442e-07	-2.563e-07	-5.097e-07	-4.551e-07	-3.916e-07	-3.954e-07	-3.229e-07	-3.08e-07	-4.982e-07	-6.494e-07	-4.226e-07
-0.242	-6.845e-07	-5.565e-07	-5.377e-07	-2.954e-07	-2.461e-07	-2.582e-07	-5.141e-07	-4.588e-07	-3.948e-07	-3.981e-07	-3.253e-07	-3.103e-07	-5.018e-07	-6.551e-07	-4.256e-07
-0.243	-6.894e-07	-5.606e-07	-5.415e-07	-2.978e-07	-2.48e-07	-2.601e-07	-5.186e-07	-4.624e-07	-3.981e-07	-4.007e-07	-3.277e-07	-3.125e-07	-5.055e-07	-6.609e-07	-4.285e-07
-0.244	-6.944e-07	-5.646e-07	-5.453e-07	-3.002e-07	-2.499e-07	-2.621e-07	-5.231e-07	-4.661e-07	-4.014e-07	-4.034e-07	-3.301e-07	-3.148e-07	-5.092e-07	-6.666e-07	-4.315e-07
-0.245	-6.994e-07	-5.687e-07	-5.492e-07	-3.027e-07	-2.519e-07	-2.64e-07	-5.276e-07	-4.698e-07	-4.047e-07	-4.061e-07	-3.326e-07	-3.172e-07	-5.13e-07	-6.725e-07	-4.345e-07
-0.246	-7.044e-07	-5.728e-07	-5.53e-07	-3.051e-07	-2.538e-07	-2.66e-07	-5.322e-07	-4.736e-07	-4.081e-07	-4.088e-07	-3.351e-07	-3.195e-07	-5.167e-07	-6.783e-07	-4.376e-07
-0.247	-7.094e-07	-5.77e-07	-5.569e-07	-3.076e-07	-2.558e-07	-2.68e-07	-5.368e-07	-4.774e-07	-4.115e-07	-4.115e-07	-3.375e-07	-3.218e-07	-5.205e-07	-6.842e-07	-4.406e-07
-0.248	-7.145e-07	-5.811e-07	-5.608e-07	-3.1e-07	-2.577e-07	-2.7e-07	-5.414e-07	-4.811e-07	-4.149e-07	-4.143e-07	-3.4e-07	-3.242e-07	-5.243e-07	-6.901e-07	-4.436e-07
-0.249	-7.196e-07	-5.853e-07	-5.648e-07	-3.125e-07	-2.597e-07	-2.72e-07	-5.461e-07	-4.85e-07	-4.183e-07	-4.17e-07	-3.425e-07	-3.266e-07	-5.281e-07	-6.961e-07	-4.467e-07
-0.25	-7.247e-07	-5.896e-07	-5.687e-07	-3.15e-07	-2.617e-07	-2.74e-07	-5.508e-07	-4.888e-07	-4.217e-07	-4.198e-07	-3.45e-07	-3.29e-07	-5.319e-07	-7.021e-07	-4.497e-07
-0.251	-7.298e-07	-5.938e-07	-5.727e-07	-3.175e-07	-2.637e-07	-2.76e-07	-5.555e-07	-4.927e-07	-4.252e-07	-4.226e-07	-3.476e-07	-3.314e-07	-5.357e-07	-7.082e-07	-4.528e-07
-0.252	-7.35e-07	-5.981e-07	-5.767e-07	-3.201e-07	-2.657e-07	-2.781e-07	-5.603e-07	-4.966e-07	-4.287e-07	-4.254e-07	-3.501e-07	-3.338e-07	-5.396e-07	-7.142e-07	-4.559e-07
-0.253	-7.402e-07	-6.024e-07	-5.807e-07	-3.226e-07	-2.678e-07	-2.801e-07	-5.65e-07	-5.005e-07	-4.322e-07	-4.282e-07	-3.527e-07	-3.362e-07	-5.435e-07	-7.204e-07	-4.59e-07
-0.254	-7.454e-07	-6.067e-07	-5.847e-07	-3.252e-07	-2.698e-07	-2.822e-07	-5.699e-07	-5.044e-07	-4.357e-07	-4.31e-07	-3.553e-07	-3.387e-07	-5.474e-07	-7.265e-07	-4.621e-07
-0.255	-7.507e-07	-6.111e-07	-5.887e-07	-3.278e-07	-2.719e-07	-2.843e-07	-5.747e-07	-5.084e-07	-4.393e-07	-4.339e-07	-3.579e-07	-3.412e-07	-5.513e-07	-7.327e-07	-4.652e-07
-0.256	-7.56e-07	-6.155e-07	-5.928e-07	-3.304e-07	-2.739e-07	-2.864e-07	-5.796e-07	-5.124e-07	-4.428e-07	-4.367e-07	-3.605e-07	-3.437e-07	-5.553e-07	-7.389e-07	-4.683e-07
-0.257	-7.613e-07	-6.199e-07	-5.969e-07	-3.33e-07	-2.76e-07	-2.885e-07	-5.845e-07	-5.164e-07	-4.464e-07	-4.396e-07	-3.631e-07	-3.462e-07	-5.593e-07	-7.452e-07	-4.715e-07
-0.258	-7.667e-07	-6.244e-07	-6.01e-07	-3.356e-07	-2.781e-07	-2.906e-07	-5.895e-07	-5.205e-07	-4.501e-07	-4.425e-07	-3.657e-07	-3.487e-07	-5.633e-07	-7.515e-07	-4.746e-07
-0.259	-7.721e-07	-6.289e-07	-6.051e-07	-3.383e-07	-2.802e-07	-2.927e-07	-5.945e-07	-5.246e-07	-4.537e-07	-4.455e-07	-3.684e-07	-3.513e-07	-5.673e-07	-7.579e-07	-4.778e-07
-0.26	-7.775e-07	-6.334e-07	-6.093e-07	-3.409e-07	-2.823e-07	-2.948e-07	-5.995e-07	-5.287e-07	-4.574e-07	-4.484e-07	-3.71e-07	-3.538e-07	-5.714e-07	-7.643e-07	-4.81e-07
-0.261	-7.829e-07	-6.38e-07	-6.135e-07	-3.436e-07	-2.844e-07	-2.97e-07	-6.045e-07	-5.328e-07	-4.611e-07	-4.513e-07	-3.737e-07	-3.564e-07	-5.754e-07	-7.707e-07	-4.842e-07
-0.262	-7.884e-07	-6.426e-07	-6.177e-07	-3.463e-07	-2.866e-07	-2.992e-07	-6.096e-07	-5.37e-07	-4.648e-07	-4.543e-07	-3.764e-07	-3.59e-07	-5.795e-07	-7.771e-07	-4.874e-07
-0.263	-7.939e-07	-6.472e-07	-6.219e-07	-3.49e-07	-2.887e-07	-3.013e-07	-6.147e-07	-5.412e-07	-4.685e-07	-4.573e-07	-3.791e-07	-3.616e-07	-5.836e-07	-7.837e-07	-4.906e-07
-0.264	-7.995e-07	-6.518e-07	-6.261e-07	-3.518e-07	-2.909e-07	-3.035e-07	-6.199e-07	-5.454e-07	-4.723e-07	-4.603e-07	-3.818e-07	-3.643e-07	-5.878e-07	-7.902e-07	-4.938e-07
-0.265	-8.05e-07	-6.565e-07	-6.304e-07	-3.545e-07	-2.931e-07	-3.057e-07	-6.251e-07	-5.497e-07	-4.761e-07	-4.634e-07	-3.845e-07	-3.669e-07	-5.919e-07	-7.968e-07	-4.971e-07
-0.266	-8.107e-07	-6.613e-07	-6.347e-07	-3.573e-07	-2.952e-07	-3.079e-07	-6.303e-07	-5.54e-07	-4.799e-07	-4.664e-07	-3.873e-07	-3.696e-07	-5.961e-07	-8.034e-07	-5.003e-07
-0.267	-8.163e-07	-6.66e-07	-6.39e-07	-3.601e-07	-2.974e-07	-3.101e-07	-6.356e-07	-5.583e-07	-4.838e-07	-4.695e-07	-3.901e-07	-3.723e-07	-6.003e-07	-8.101e-07	-5.036e-07
-0.268	-8.22e-07	-6.708e-07	-6.433e-07	-3.629e-07	-2.997e-07	-3.124e-07	-6.408e-07	-5.627e-07	-4.877e-07	-4.725e-07	-3.928e-07	-3.75e-07	-6.045e-07	-8.168e-07	-5.069e-07
-0.269	-8.277e-07	-6.756e-07	-6.476e-07	-3.657e-07	-3.019e-07	-3.146e-07	-6.462e-07	-5.67e-07	-4.916e-07	-4.756e-07	-3.956e-07	-3.777e-07	-6.088e-07	-8.235e-07	-5.102e-07
-0.27	-8.334e-07	-6.805e-07	-6.52e-07	-3.685e-07	-3.041e-07	-3.169e-07	-6.515e-07	-5.714e-07	-4.955e-07	-4.788e-07	-3.984e-07	-3.805e-07	-6.131e-07	-8.303e-07	-5.135e-07
-0.271	-8.392e-07	-6.854e-07	-6.564e-07	-3.714e-07	-3.064e-07	-3.192e-07	-6.569e-07	-5.759e-07	-4.995e-07	-4.819e-07	-4.013e-07	-3.832e-07	-6.174e-07	-8.372e-07	-5.168e-07
-0.272	-8.45e-07	-6.904e-07	-6.609e-07	-3.743e-07	-3.086e-07	-3.215e-07	-6.624e-07	-5.804e-07	-5.035e-07	-4.851e-07	-4.041e-07	-3.86e-07	-6.217e-07	-8.44e-07	-5.202e-07
-0.273	-8.509e-07	-6.953e-07	-6.653e-07	-3.772e-07	-3.109e-07	-3.238e-07	-6.679e-07	-5.849e-07	-5.075e-07	-4.882e-07	-4.07e-07	-3.888e-07	-6.261e-07	-8.509e-07	-5.235e-07
-0.274	-8.567e-07	-7.004e-07	-6.698e-07	-3.801e-07	-3.132e-07	-3.261e-07	-6.734e-07	-5.894e-07	-5.115e-07	-4.915e-07	-4.099e-07	-3.916e-07	-6.304e-07	-8.579e-07	-5.269e-07
-0.275	-8.627e-07	-7.054e-07	-6.743e-07	-3.83e-07	-3.155e-07	-3.284e-07	-6.789e-07	-5.94e-07	-5.156e-07	-4.947e-07	-4.128e-07	-3.945e-07	-6.349e-07	-8.649e-07	-5.303e-07
-0.276	-8.686e-07	-7.105e-07	-6.788e-07	-3.86e-07	-3.178e-07	-3.308e-07	-6.845e-07	-5.986e-07	-5.197e-07	-4.979e-07	-4.157e-07	-3.974e-07	-6.393e-07	-8.719e-07	-5.337e-07
-0.277	-8.746e-07	-7.156e-07	-6.834e-07	-3.889e-07	-3.202e-07	-3.331e-07	-6.901e-07	-6.033e-07	-5.238e-07	-5.012e-07	-4.186e-07	-4.002e-07	-6.438e-07	-8.79e-07	-5.371e-07
-0.278	-8.806e-07	-7.208e-07	-6.879e-07	-3.919e-07	-3.225e-07	-3.355e-07	-6.958e-07	-6.079e-07	-5.28e-07	-5.045e-07	-4.215e-07	-4.032e-07	-6.482e-07	-8.862e-07	-5.405e-07
-0.279	-8.867e-07	-7.26e-07	-6.925e-07	-3.949e-07	-3.249e-07	-3.379e-07	-7.015e-07	-6.127e-07	-5.322e-07	-5.078e-07	-4.245e-07	-4.061e-07	-6.527e-07	-8.933e-07	-5.439e-07
-0.28	-8.928e-07	-7.313e-07	-6.972e-07	-3.98e-07	-3.272e-07	-3.403e-07	-7.072e-07	-6.174e-07	-5.364e-07	-5.111e-07	-4.275e-07	-4.09e-07	-6.573e-07	-9.006e-07	-5.474e-07
-0.281	-8.989e-07	-7.366e-07	-7.018e-07	-4.01e-07	-3.296e-07	-3.427e-07	-7.13e-07	-6.222e-07	-5.406e-07	-5.144e-07	-4.305e-07	-4.12e-07	-6.619e-07	-9.078e-07	-5.508e-07
-0.282	-9.051e-07	-7.419e-07	-7.065e-07	-4.041e-07	-3.32e-07	-3.451e-07	-7.188e-07	-6.27e-07	-5.449e-07	-5.178e-07	-4.335e-07	-4.151e-07	-6.664e-07	-9.151e-07	-5.543e-07
-0.283	-9.113e-07	-7.473e-07	-7.112e-07	-4.072e-07	-3.345e-07	-3.476e-07	-7.247e-07	-6.319e-07	-5.492e-07	-5.212e-07	-4.365e-07	-4.181e-07	-6.711e-07	-9.225e-07	-5.578e-07
-0.284	-9.176e-07	-7.528e-07	-7.159e-07	-4.103e-07	-3.369e-07	-3.5e-07	-7.306e-07	-6.368e-07	-5.536e-07	-5.246e-07	-4.396e-07	-4.212e-07	-6.757e-07	-9.299e-07	-5.613e-07
-0.285	-9.239e-07	-7.583e-07	-7.207e-07	-4.134e-07	-3.393e-07	-3.525e-07	-7.365e-07	-6.417e-07	-5.58e-07	-5.281e-07	-4.426e-07	-4.242e-07	-6.804e-07	-9.373e-07	-5.649e-07
-0.286	-9.302e-07	-7.638e-07	-7.255e-07	-4.165e-07	-3.418e-07	-3.55e-07	-7.425e-07	-6.467e-07	-5.624e-07	-5.315e-07	-4.457e-07	-4.273e-07	-6.851e-07	-9.448e-07	-5.684e-07
-0.287	-9.366e-07	-7.693e-07	-7.303e-07	-4.197e-07	-3.443e-07	-3.575e-07	-7.485e-07	-6.517e-07	-5.668e-07	-5.35e-07	-4.488e-07	-4.304e-07	-6.898e-07	-9.523e-07	-5.72e-07
-0.288	-9.43e-07	-7.75e-07	-7.351e-07	-4.229e-07	-3.468e-07	-3.6e-07	-7.546e-07	-6.568e-07	-5.713e-07	-5.385e-07	-4.519e-07	-4.336e-07	-6.946e-07	-9.599e-07	-5.755e-07
-0.289	-9.495e-07	-7.806e-07	-7.4e-07	-4.261e-07	-3.493e-07	-3.625e-07	-7.607e-07	-6.619e-07	-5.758e-07	-5.421e-07	-4.55e-07	-4.368e-07	-6.994e-07	-9.675e-07	-5.791e-07
-0.29	-9.56e-07	-7.863e-07	-7.449e-07	-4.293e-07	-3.518e-07	-3.651e-07	-7.668e-07	-6.67e-07	-5.804e-07	-5.456e-07	-4.582e-07	-4.399e-07	-7.042e-07	-9.752e-07	-5.827e-07
-0.291	-9.625e-07	-7.921e-07	-7.499e-07	-4.326e-07	-3.543e-07	-3.676e-07	-7.73e-07	-6.722e-07	-5.849e-07	-5.492e-07	-4.613e-07	-4.431e-07	-7.091e-07	-9.829e-07	-5.863e-07
-0.292	-9.691e-07	-7.979e-07	-7.548e-07	-4.358e-07	-3.569e-07	-3.702e-07	-7.792e-07	-6.774e-07	-5.896e-07	-5.528e-07	-4.645e-07	-4.464e-07	-7.139e-07	-9.907e-07	-5.9e-07
-0.293	-9.758e-07	-8.038e-07	-7.598e-07	-4.391e-07	-3.594e-07	-3.728e-07	-7.855e-07	-6.827e-07	-5.942e-07	-5.564e-07	-4.677e-07	-4.496e-07	-7.188e-07	-9.985e-07	-5.936e-07
-0.294	-9.824e-07	-8.097e-07	-7.649e-07	-4.424e-07	-3.62e-07	-3.754e-07	-7.918e-07	-6.88e-07	-5.989e-07	-5.601e-07	-4.709e-07	-4.529e-07	-7.238e-07	-1.006e-06	-5.973e-07
-0.295	-9.892e-07	-8.157e-07	-7.699e-07	-4.458e-07	-3.646e-07	-3.78e-07	-7.982e-07	-6.933e-07	-6.036e-07	-5.638e-07	-4.742e-07	-4.562e-07	-7.288e-07	-1.014e-06	-6.01e-07
-0.296	-9.959e-07	-8.217e-07	-7.75e-07	-4.491e-07	-3.672e-07	-3.807e-07	-8.046e-07	-6.987e-07	-6.084e-07	-5.675e-07	-4.774e-07	-4.595e-07	-7.338e-07	-1.022e-06	-6.047e-07
-0.297	-1.003e-06	-8.278e-07	-7.801e-07	-4.525e-07	-3.698e-07	-3.833e-07	-8.111e-07	-7.042e-07	-6.132e-07	-5.712e-07	-4.807e-07	-4.629e-07	-7.388e-07	-1.03e-06	-6.084e-07
-0.298	-1.01e-06	-8.339e-07	-7.853e-07	-4.559e-07	-3.725e-07	-3.86e-07	-8.176e-07	-7.097e-07	-6.18e-07	-5.75e-07	-4.84e-07	-4.663e-07	-7.438e-07	-1.038e-06	-6.121e-07
-0.299	-1.016e-06	-8.401e-07	-7.905e-07	-4.593e-07	-3.751e-07	-3.887e-07	-8.241e-07	-7.152e-07	-6.229e-07	-5.787e-07	-4.873e-07	-4.697e-07	-7.489e-07	-1.046e-06	-6.159e-07
-0.3	-1.023e-06	-8.464e-07	-7.957e-07	-4.627e-07	-3.778e-07	-3.914e-07	-8.307e-07	-7.208e-07	-6.278e-07	-5.826e-07	-4.906e-07	-4.731e-07	-7.541e-07	-1.054e-06	-6.196e-07
-0.301	-1.03e-06	-8.527e-07	-8.01e-07	-4.662e-07	-3.805e-07	-3.941e-07	-8.374e-07	-7.264e-07	-6.328e-07	-5.864e-07	-4.94e-07	-4.765e-07	-7.592e-07	-1.063e-06	-6.234e-07
-0.302	-1.037e-06	-8.59e-07	-8.063e-07	-4.697e-07	-3.832e-07	-3.968e-07	-8.441e-07	-7.321e-07	-6.378e-07	-5.903e-07	-4.974e-07	-4.8e-07	-7.644e-07	-1.071e-06	-6.272e-07
-0.303	-1.045e-06	-8.655e-07	-8.116e-07	-4.732e-07	-3.859e-07	-3.996e-07	-8.508e-07	-7.379e-07	-6.429e-07	-5.942e-07	-5.008e-07	-4.835e-07	-7.696e-07	-1.079e-06	-6.31e-07
-0.304	-1.052e-06	-8.72e-07	-8.17e-07	-4.767e-07	-3.886e-07	-4.024e-07	-8.576e-07	-7.437e-07	-6.479e-07	-5.981e-07	-5.042e-07	-4.87e-07	-7.749e-07	-1.087e-06	-6.349e-07
-0.305	-1.059e-06	-8.785e-07	-8.224e-07	-4.803e-07	-3.914e-07	-4.052e-07	-8.645e-07	-7.495e-07	-6.531e-07	-6.02e-07	-5.076e-07	-4.906e-07	-7.802e-07	-1.096e-06	-6.387e-07
-0.306	-1.066e-06	-8.851e-07	-8.279e-07	-4.838e-07	-3.941e-07	-4.08e-07	-8.714e-07	-7.554e-07	-6.583e-07	-6.06e-07	-5.11e-07	-4.942e-07	-7.855e-07	-1.104e-06	-6.426e-07
-0.307	-1.073e-06	-8.918e-07	-8.334e-07	-4.874e-07	-3.969e-07	-4.108e-07	-8.783e-07	-7.613e-07	-6.635e-07	-6.1e-07	-5.145e-07	-4.978e-07	-7.909e-07	-1.113e-06	-6.465e-07
-0.308	-1.081e-06	-8.985e-07	-8.389e-07	-4.911e-07	-3.997e-07	-4.136e-07	-8.853e-07	-7.673e-07	-6.687e-07	-6.141e-07	-5.18e-07	-5.014e-07	-7.962e-07	-1.121e-06	-6.504e-07
-0.309	-1.088e-06	-9.053e-07	-8.445e-07	-4.947e-07	-4.026e-07	-4.165e-07	-8.924e-07	-7.734e-07	-6.741e-07	-6.181e-07	-5.215e-07	-5.05e-07	-8.017e-07	-1.13e-06	-6.543e-07
-0.31	-1.096e-06	-9.122e-07	-8.501e-07	-4.984e-07	-4.054e-07	-4.193e-07	-8.995e-07	-7.795e-07	-6.794e-07	-6.222e-07	-5.25e-07	-5.087e-07	-8.071e-07	-1.138e-06	-6.583e-07
-0.311	-1.103e-06	-9.191e-07	-8.557e-07	-5.02e-07	-4.083e-07	-4.222e-07	-9.067e-07	-7.857e-07	-6.848e-07	-6.263e-07	-5.286e-07	-5.124e-07	-8.126e-07	-1.147e-06	-6.622e-07
-0.312	-1.111e-06	-9.261e-07	-8.614e-07	-5.058e-07	-4.111e-07	-4.251e-07	-9.139e-07	-7.919e-07	-6.903e-07	-6.305e-07	-5.321e-07	-5.161e-07	-8.182e-07	-1.156e-06	-6.662e-07
-0.313	-1.118e-06	-9.332e-07	-8.672e-07	-5.095e-07	-4.14e-07	-4.281e-07	-9.212e-07	-7.982e-07	-6.958e-07	-6.347e-07	-5.357e-07	-5.199e-07	-8.237e-07	-1.165e-06	-6.702e-07
-0.314	-1.126e-06	-9.404e-07	-8.729e-07	-5.132e-07	-4.169e-07	-4.31e-07	-9.285e-07	-8.045e-07	-7.014e-07	-6.389e-07	-5.393e-07	-5.237e-07	-8.293e-07	-1.173e-06	-6.742e-07
-0.315	-1.134e-06	-9.476e-07	-8.788e-07	-5.17e-07	-4.199e-07	-4.34e-07	-9.359e-07	-8.11e-07	-7.07e-07	-6.431e-07	-5.43e-07	-5.275e-07	-8.35e-07	-1.182e-06	-6.783e-07
-0.316	-1.142e-06	-9.549e-07	-8.847e-07	-5.208e-07	-4.228e-07	-4.37e-07	-9.434e-07	-8.174e-07	-7.126e-07	-6.474e-07	-5.466e-07	-5.313e-07	-8.406e-07	-1.191e-06	-6.824e-07
-0.317	-1.15e-06	-9.623e-07	-8.906e-07	-5.247e-07	-4.258e-07	-4.4e-07	-9.509e-07	-8.24e-07	-7.184e-07	-6.517e-07	-5.503e-07	-5.352e-07	-8.463e-07	-1.2e-06	-6.864e-07
-0.318	-1.158e-06	-9.697e-07	-8.966e-07	-5.285e-07	-4.287e-07	-4.43e-07	-9.585e-07	-8.306e-07	-7.241e-07	-6.56e-07	-5.54e-07	-5.391e-07	-8.521e-07	-1.209e-06	-6.905e-07
-0.319	-1.166e-06	-9.773e-07	-9.026e-07	-5.324e-07	-4.317e-07	-4.46e-07	-9.661e-07	-8.372e-07	-7.3e-07	-6.604e-07	-5.577e-07	-5.43e-07	-8.579e-07	-1.218e-06	-6.947e-07
-0.32	-1.174e-06	-9.849e-07	-9.086e-07	-5.363e-07	-4.348e-07	-4.491e-07	-9.738e-07	-8.439e-07	-7.358e-07	-6.648e-07	-5.614e-07	-5.47e-07	-8.637e-07	-1.228e-06	-6.988e-07
-0.321	-1.182e-06	-9.926e-07	-9.148e-07	-5.402e-07	-4.378e-07	-4.521e-07	-9.816e-07	-8.507e-07	-7.418e-07	-6.692e-07	-5.652e-07	-5.51e-07	-8.696e-07	-1.237e-06	-7.03e-07
-0.322	-1.19e-06	-1e-06	-9.209e-07	-5.442e-07	-4.409e-07	-4.552e-07	-9.894e-07	-8.576e-07	-7.478e-07	-6.736e-07	-5.689e-07	-5.55e-07	-8.755e-07	-1.246e-06	-7.072e-07
-0.323	-1.198e-06	-1.008e-06	-9.272e-07	-5.482e-07	-4.439e-07	-4.583e-07	-9.973e-07	-8.645e-07	-7.539e-07	-6.781e-07	-5.727e-07	-5.591e-07	-8.814e-07	-1.255e-06	-7.114e-07
-0.324	-1.207e-06	-1.016e-06	-9.335e-07	-5.522e-07	-4.47e-07	-4.615e-07	-1.005e-06	-8.715e-07	-7.6e-07	-6.827e-07	-5.765e-07	-5.631e-07	-8.874e-07	-1.265e-06	-7.156e-07
-0.325	-1.215e-06	-1.024e-06	-9.398e-07	-5.562e-07	-4.501e-07	-4.646e-07	-1.013e-06	-8.786e-07	-7.661e-07	-6.872e-07	-5.804e-07	-5.672e-07	-8.934e-07	-1.274e-06	-7.198e-07
-0.326	-1.223e-06	-1.032e-06	-9.462e-07	-5.603e-07	-4.533e-07	-4.678e-07	-1.021e-06	-8.857e-07	-7.724e-07	-6.918e-07	-5.842e-07	-5.714e-07	-8.995e-07	-1.284e-06	-7.241e-07
-0.327	-1.232e-06	-1.04e-06	-9.527e-07	-5.643e-07	-4.564e-07	-4.71e-07	-1.03e-06	-8.929e-07	-7.787e-07	-6.964e-07	-5.881e-07	-5.755e-07	-9.056e-07	-1.293e-06	-7.284e-07
-0.328	-1.241e-06	-1.049e-06	-9.592e-07	-5.685e-07	-4.596e-07	-4.742e-07	-1.038e-06	-9.002e-07	-7.851e-07	-7.011e-07	-5.92e-07	-5.797e-07	-9.117e-07	-1.303e-06	-7.327e-07
-0.329	-1.249e-06	-1.057e-06	-9.658e-07	-5.726e-07	-4.628e-07	-4.774e-07	-1.046e-06	-9.075e-07	-7.915e-07	-7.058e-07	-5.96e-07	-5.84e-07	-9.179e-07	-1.312e-06	-7.371e-07
-0.33	-1.258e-06	-1.066e-06	-9.724e-07	-5.768e-07	-4.66e-07	-4.807e-07	-1.054e-06	-9.15e-07	-7.98e-07	-7.105e-07	-5.999e-07	-5.882e-07	-9.241e-07	-1.322e-06	-7.414e-07
-0.331	-1.267e-06	-1.074e-06	-9.791e-07	-5.809e-07	-4.692e-07	-4.84e-07	-1.063e-06	-9.225e-07	-8.046e-07	-7.153e-07	-6.039e-07	-5.925e-07	-9.304e-07	-1.332e-06	-7.458e-07
-0.332	-1.276e-06	-1.083e-06	-9.859e-07	-5.852e-07	-4.725e-07	-4.873e-07	-1.071e-06	-9.3e-07	-8.112e-07	-7.201e-07	-6.079e-07	-5.968e-07	-9.367e-07	-1.342e-06	-7.502e-07
-0.333	-1.285e-06	-1.092e-06	-9.927e-07	-5.894e-07	-4.757e-07	-4.906e-07	-1.08e-06	-9.377e-07	-8.18e-07	-7.249e-07	-6.119e-07	-6.012e-07	-9.43e-07	-1.352e-06	-7.547e-07
-0.334	-1.294e-06	-1.101e-06	-9.996e-07	-5.937e-07	-4.79e-07	-4.939e-07	-1.089e-06	-9.454e-07	-8.247e-07	-7.298e-07	-6.16e-07	-6.056e-07	-9.494e-07	-1.361e-06	-7.591e-07
-0.335	-1.303e-06	-1.11e-06	-1.007e-06	-5.98e-07	-4.824e-07	-4.973e-07	-1.097e-06	-9.533e-07	-8.316e-07	-7.347e-07	-6.2e-07	-6.1e-07	-9.559e-07	-1.371e-06	-7.636e-07
-0.336	-1.312e-06	-1.119e-06	-1.014e-06	-6.023e-07	-4.857e-07	-5.007e-07	-1.106e-06	-9.612e-07	-8.385e-07	-7.396e-07	-6.241e-07	-6.144e-07	-9.623e-07	-1.382e-06	-7.681e-07
-0.337	-1.322e-06	-1.128e-06	-1.021e-06	-6.067e-07	-4.891e-07	-5.041e-07	-1.115e-06	-9.691e-07	-8.455e-07	-7.446e-07	-6.282e-07	-6.189e-07	-9.689e-07	-1.392e-06	-7.726e-07
-0.338	-1.331e-06	-1.137e-06	-1.028e-06	-6.11e-07	-4.924e-07	-5.075e-07	-1.124e-06	-9.772e-07	-8.526e-07	-7.496e-07	-6.324e-07	-6.234e-07	-9.754e-07	-1.402e-06	-7.772e-07
-0.339	-1.341e-06	-1.147e-06	-1.035e-06	-6.155e-07	-4.958e-07	-5.11e-07	-1.133e-06	-9.854e-07	-8.598e-07	-7.547e-07	-6.365e-07	-6.28e-07	-9.82e-07	-1.412e-06	-7.818e-07
-0.34	-1.351e-06	-1.156e-06	-1.043e-06	-6.199e-07	-4.993e-07	-5.144e-07	-1.142e-06	-9.936e-07	-8.67e-07	-7.597e-07	-6.407e-07	-6.326e-07	-9.887e-07	-1.422e-06	-7.864e-07
-0.341	-1.36e-06	-1.166e-06	-1.05e-06	-6.244e-07	-5.027e-07	-5.179e-07	-1.152e-06	-1.002e-06	-8.744e-07	-7.649e-07	-6.449e-07	-6.372e-07	-9.954e-07	-1.433e-06	-7.91e-07
-0.342	-1.37e-06	-1.176e-06	-1.057e-06	-6.289e-07	-5.062e-07	-5.214e-07	-1.161e-06	-1.01e-06	-8.818e-07	-7.7e-07	-6.492e-07	-6.419e-07	-1.002e-06	-1.443e-06	-7.957e-07
-0.343	-1.38e-06	-1.186e-06	-1.065e-06	-6.334e-07	-5.097e-07	-5.25e-07	-1.17e-06	-1.019e-06	-8.893e-07	-7.752e-07	-6.534e-07	-6.465e-07	-1.009e-06	-1.454e-06	-8.003e-07
-0.344	-1.39e-06	-1.196e-06	-1.073e-06	-6.379e-07	-5.132e-07	-5.286e-07	-1.18e-06	-1.027e-06	-8.968e-07	-7.805e-07	-6.577e-07	-6.513e-07	-1.016e-06	-1.464e-06	-8.05e-07
-0.345	-1.4e-06	-1.206e-06	-1.081e-06	-6.425e-07	-5.167e-07	-5.321e-07	-1.19e-06	-1.036e-06	-9.045e-07	-7.858e-07	-6.62e-07	-6.56e-07	-1.023e-06	-1.475e-06	-8.098e-07
-0.346	-1.411e-06	-1.216e-06	-1.088e-06	-6.471e-07	-5.203e-07	-5.358e-07	-1.199e-06	-1.045e-06	-9.122e-07	-7.911e-07	-6.664e-07	-6.608e-07	-1.03e-06	-1.485e-06	-8.145e-07
-0.347	-1.421e-06	-1.227e-06	-1.096e-06	-6.518e-07	-5.239e-07	-5.394e-07	-1.209e-06	-1.054e-06	-9.2e-07	-7.965e-07	-6.707e-07	-6.657e-07	-1.037e-06	-1.496e-06	-8.193e-07
-0.348	-1.431e-06	-1.237e-06	-1.104e-06	-6.564e-07	-5.275e-07	-5.431e-07	-1.219e-06	-1.063e-06	-9.28e-07	-8.019e-07	-6.751e-07	-6.705e-07	-1.044e-06	-1.507e-06	-8.241e-07
-0.349	-1.442e-06	-1.248e-06	-1.113e-06	-6.611e-07	-5.311e-07	-5.467e-07	-1.229e-06	-1.072e-06	-9.36e-07	-8.074e-07	-6.795e-07	-6.754e-07	-1.051e-06	-1.518e-06	-8.29e-07
-0.35	-1.453e-06	-1.259e-06	-1.121e-06	-6.659e-07	-5.348e-07	-5.504e-07	-1.239e-06	-1.081e-06	-9.44e-07	-8.129e-07	-6.84e-07	-6.804e-07	-1.058e-06	-1.529e-06	-8.339e-07
-0.351	-1.464e-06	-1.27e-06	-1.129e-06	-6.706e-07	-5.385e-07	-5.542e-07	-1.249e-06	-1.09e-06	-9.522e-07	-8.184e-07	-6.884e-07	-6.853e-07	-1.065e-06	-1.54e-06	-8.388e-07
-0.352	-1.475e-06	-1.281e-06	-1.138e-06	-6.754e-07	-5.422e-07	-5.579e-07	-1.259e-06	-1.1e-06	-9.605e-07	-8.24e-07	-6.929e-07	-6.904e-07	-1.072e-06	-1.551e-06	-8.437e-07
-0.353	-1.486e-06	-1.293e-06	-1.146e-06	-6.803e-07	-5.459e-07	-5.617e-07	-1.27e-06	-1.109e-06	-9.689e-07	-8.296e-07	-6.974e-07	-6.954e-07	-1.079e-06	-1.562e-06	-8.486e-07
-0.354	-1.497e-06	-1.304e-06	-1.155e-06	-6.851e-07	-5.497e-07	-5.655e-07	-1.28e-06	-1.119e-06	-9.773e-07	-8.352e-07	-7.02e-07	-7.005e-07	-1.087e-06	-1.573e-06	-8.536e-07
-0.355	-1.508e-06	-1.316e-06	-1.164e-06	-6.9e-07	-5.535e-07	-5.694e-07	-1.291e-06	-1.129e-06	-9.859e-07	-8.41e-07	-7.066e-07	-7.056e-07	-1.094e-06	-1.584e-06	-8.586e-07
-0.356	-1.52e-06	-1.328e-06	-1.172e-06	-6.949e-07	-5.573e-07	-5.732e-07	-1.302e-06	-1.139e-06	-9.946e-07	-8.467e-07	-7.112e-07	-7.108e-07	-1.101e-06	-1.595e-06	-8.637e-07
-0.357	-1.531e-06	-1.34e-06	-1.181e-06	-6.999e-07	-5.611e-07	-5.771e-07	-1.312e-06	-1.148e-06	-1.003e-06	-8.525e-07	-7.158e-07	-7.16e-07	-1.109e-06	-1.607e-06	-8.688e-07
-0.358	-1.543e-06	-1.352e-06	-1.191e-06	-7.049e-07	-5.65e-07	-5.811e-07	-1.323e-06	-1.159e-06	-1.012e-06	-8.583e-07	-7.204e-07	-7.212e-07	-1.116e-06	-1.618e-06	-8.739e-07
-0.359	-1.555e-06	-1.364e-06	-1.2e-06	-7.099e-07	-5.689e-07	-5.85e-07	-1.334e-06	-1.169e-06	-1.021e-06	-8.642e-07	-7.251e-07	-7.265e-07	-1.124e-06	-1.63e-06	-8.79e-07
-0.36	-1.567e-06	-1.377e-06	-1.209e-06	-7.149e-07	-5.728e-07	-5.89e-07	-1.346e-06	-1.179e-06	-1.03e-06	-8.701e-07	-7.298e-07	-7.318e-07	-1.132e-06	-1.641e-06	-8.842e-07
-0.361	-1.579e-06	-1.389e-06	-1.219e-06	-7.2e-07	-5.767e-07	-5.93e-07	-1.357e-06	-1.19e-06	-1.04e-06	-8.761e-07	-7.346e-07	-7.372e-07	-1.139e-06	-1.653e-06	-8.893e-07
-0.362	-1.592e-06	-1.402e-06	-1.228e-06	-7.251e-07	-5.807e-07	-5.97e-07	-1.368e-06	-1.2e-06	-1.049e-06	-8.821e-07	-7.393e-07	-7.426e-07	-1.147e-06	-1.665e-06	-8.946e-07
-0.363	-1.604e-06	-1.415e-06	-1.238e-06	-7.303e-07	-5.847e-07	-6.011e-07	-1.38e-06	-1.211e-06	-1.058e-06	-8.882e-07	-7.441e-07	-7.48e-07	-1.155e-06	-1.676e-06	-8.998e-07
-0.364	-1.617e-06	-1.429e-06	-1.248e-06	-7.355e-07	-5.888e-07	-6.051e-07	-1.391e-06	-1.222e-06	-1.068e-06	-8.943e-07	-7.489e-07	-7.535e-07	-1.163e-06	-1.688e-06	-9.051e-07
-0.365	-1.63e-06	-1.442e-06	-1.258e-06	-7.407e-07	-5.928e-07	-6.092e-07	-1.403e-06	-1.233e-06	-1.078e-06	-9.004e-07	-7.538e-07	-7.59e-07	-1.171e-06	-1.7e-06	-9.104e-07
-0.366	-1.643e-06	-1.456e-06	-1.269e-06	-7.459e-07	-5.969e-07	-6.134e-07	-1.415e-06	-1.244e-06	-1.087e-06	-9.066e-07	-7.587e-07	-7.646e-07	-1.178e-06	-1.712e-06	-9.158e-07
-0.367	-1.656e-06	-1.47e-06	-1.279e-06	-7.512e-07	-6.01e-07	-6.176e-07	-1.427e-06	-1.255e-06	-1.097e-06	-9.129e-07	-7.636e-07	-7.702e-07	-1.186e-06	-1.724e-06	-9.212e-07
-0.368	-1.669e-06	-1.484e-06	-1.29e-06	-7.565e-07	-6.051e-07	-6.217e-07	-1.439e-06	-1.266e-06	-1.107e-06	-9.192e-07	-7.685e-07	-7.758e-07	-1.194e-06	-1.736e-06	-9.266e-07
-0.369	-1.683e-06	-1.498e-06	-1.3e-06	-7.619e-07	-6.093e-07	-6.26e-07	-1.451e-06	-1.278e-06	-1.117e-06	-9.255e-07	-7.735e-07	-7.815e-07	-1.203e-06	-1.748e-06	-9.32e-07
-0.37	-1.697e-06	-1.513e-06	-1.311e-06	-7.673e-07	-6.135e-07	-6.302e-07	-1.464e-06	-1.289e-06	-1.128e-06	-9.319e-07	-7.785e-07	-7.873e-07	-1.211e-06	-1.761e-06	-9.375e-07
-0.371	-1.711e-06	-1.527e-06	-1.322e-06	-7.727e-07	-6.177e-07	-6.345e-07	-1.476e-06	-1.301e-06	-1.138e-06	-9.383e-07	-7.835e-07	-7.93e-07	-1.219e-06	-1.773e-06	-9.43e-07
-0.372	-1.725e-06	-1.542e-06	-1.333e-06	-7.782e-07	-6.22e-07	-6.388e-07	-1.489e-06	-1.313e-06	-1.149e-06	-9.448e-07	-7.886e-07	-7.989e-07	-1.227e-06	-1.785e-06	-9.486e-07
-0.373	-1.739e-06	-1.558e-06	-1.345e-06	-7.837e-07	-6.263e-07	-6.432e-07	-1.501e-06	-1.325e-06	-1.159e-06	-9.513e-07	-7.936e-07	-8.047e-07	-1.235e-06	-1.798e-06	-9.542e-07
-0.374	-1.754e-06	-1.573e-06	-1.356e-06	-7.892e-07	-6.306e-07	-6.476e-07	-1.514e-06	-1.337e-06	-1.17e-06	-9.579e-07	-7.988e-07	-8.106e-07	-1.244e-06	-1.81e-06	-9.598e-07
-0.375	-1.768e-06	-1.589e-06	-1.368e-06	-7.948e-07	-6.35e-07	-6.52e-07	-1.527e-06	-1.349e-06	-1.181e-06	-9.645e-07	-8.039e-07	-8.166e-07	-1.252e-06	-1.823e-06	-9.655e-07
-0.376	-1.783e-06	-1.605e-06	-1.38e-06	-8.004e-07	-6.394e-07	-6.564e-07	-1.54e-06	-1.362e-06	-1.192e-06	-9.712e-07	-8.091e-07	-8.226e-07	-1.261e-06	-1.835e-06	-9.712e-07
-0.377	-1.798e-06	-1.621e-06	-1.392e-06	-8.06e-07	-6.438e-07	-6.609e-07	-1.554e-06	-1.374e-06	-1.203e-06	-9.779e-07	-8.143e-07	-8.286e-07	-1.269e-06	-1.848e-06	-9.769e-07
-0.378	-1.814e-06	-1.638e-06	-1.405e-06	-8.117e-07	-6.482e-07	-6.654e-07	-1.567e-06	-1.387e-06	-1.215e-06	-9.847e-07	-8.195e-07	-8.347e-07	-1.278e-06	-1.861e-06	-9.827e-07
-0.379	-1.829e-06	-1.654e-06	-1.417e-06	-8.174e-07	-6.527e-07	-6.699e-07	-1.581e-06	-1.4e-06	-1.226e-06	-9.915e-07	-8.248e-07	-8.409e-07	-1.287e-06	-1.874e-06	-9.885e-07
-0.38	-1.845e-06	-1.671e-06	-1.43e-06	-8.231e-07	-6.572e-07	-6.745e-07	-1.594e-06	-1.413e-06	-1.238e-06	-9.984e-07	-8.301e-07	-8.47e-07	-1.295e-06	-1.887e-06	-9.943e-07
-0.381	-1.861e-06	-1.689e-06	-1.443e-06	-8.289e-07	-6.618e-07	-6.791e-07	-1.608e-06	-1.426e-06	-1.249e-06	-1.005e-06	-8.355e-07	-8.533e-07	-1.304e-06	-1.9e-06	-1e-06
-0.382	-1.878e-06	-1.706e-06	-1.456e-06	-8.348e-07	-6.664e-07	-6.837e-07	-1.622e-06	-1.44e-06	-1.261e-06	-1.012e-06	-8.408e-07	-8.595e-07	-1.313e-06	-1.913e-06	-1.006e-06
-0.383	-1.894e-06	-1.724e-06	-1.47e-06	-8.406e-07	-6.71e-07	-6.884e-07	-1.636e-06	-1.453e-06	-1.273e-06	-1.019e-06	-8.462e-07	-8.658e-07	-1.322e-06	-1.926e-06	-1.012e-06
-0.384	-1.911e-06	-1.742e-06	-1.484e-06	-8.465e-07	-6.756e-07	-6.931e-07	-1.651e-06	-1.467e-06	-1.285e-06	-1.026e-06	-8.517e-07	-8.722e-07	-1.331e-06	-1.939e-06	-1.018e-06
-0.385	-1.928e-06	-1.761e-06	-1.497e-06	-8.525e-07	-6.803e-07	-6.979e-07	-1.665e-06	-1.481e-06	-1.298e-06	-1.034e-06	-8.571e-07	-8.786e-07	-1.34e-06	-1.953e-06	-1.024e-06
-0.386	-1.946e-06	-1.78e-06	-1.512e-06	-8.585e-07	-6.85e-07	-7.027e-07	-1.68e-06	-1.495e-06	-1.31e-06	-1.041e-06	-8.626e-07	-8.851e-07	-1.349e-06	-1.966e-06	-1.03e-06
-0.387	-1.963e-06	-1.799e-06	-1.526e-06	-8.645e-07	-6.898e-07	-7.075e-07	-1.695e-06	-1.509e-06	-1.323e-06	-1.048e-06	-8.682e-07	-8.916e-07	-1.358e-06	-1.98e-06	-1.036e-06
-0.388	-1.981e-06	-1.818e-06	-1.541e-06	-8.705e-07	-6.946e-07	-7.123e-07	-1.71e-06	-1.523e-06	-1.336e-06	-1.055e-06	-8.737e-07	-8.982e-07	-1.367e-06	-1.993e-06	-1.042e-06
-0.389	-1.999e-06	-1.838e-06	-1.556e-06	-8.766e-07	-6.994e-07	-7.172e-07	-1.725e-06	-1.538e-06	-1.349e-06	-1.063e-06	-8.793e-07	-9.048e-07	-1.377e-06	-2.007e-06	-1.049e-06
-0.39	-2.018e-06	-1.858e-06	-1.571e-06	-8.828e-07	-7.043e-07	-7.221e-07	-1.74e-06	-1.552e-06	-1.362e-06	-1.07e-06	-8.85e-07	-9.115e-07	-1.386e-06	-2.02e-06	-1.055e-06
-0.391	-2.036e-06	-1.878e-06	-1.586e-06	-8.89e-07	-7.092e-07	-7.271e-07	-1.755e-06	-1.567e-06	-1.375e-06	-1.078e-06	-8.907e-07	-9.182e-07	-1.396e-06	-2.034e-06	-1.061e-06
-0.392	-2.055e-06	-1.899e-06	-1.602e-06	-8.952e-07	-7.141e-07	-7.321e-07	-1.771e-06	-1.582e-06	-1.388e-06	-1.085e-06	-8.964e-07	-9.249e-07	-1.405e-06	-2.048e-06	-1.067e-06
-0.393	-2.075e-06	-1.92e-06	-1.618e-06	-9.015e-07	-7.191e-07	-7.372e-07	-1.786e-06	-1.597e-06	-1.402e-06	-1.093e-06	-9.021e-07	-9.317e-07	-1.415e-06	-2.062e-06	-1.074e-06
-0.394	-2.094e-06	-1.941e-06	-1.634e-06	-9.078e-07	-7.241e-07	-7.422e-07	-1.802e-06	-1.613e-06	-1.416e-06	-1.1e-06	-9.079e-07	-9.386e-07	-1.424e-06	-2.076e-06	-1.08e-06
-0.395	-2.114e-06	-1.963e-06	-1.651e-06	-9.141e-07	-7.292e-07	-7.473e-07	-1.818e-06	-1.628e-06	-1.429e-06	-1.108e-06	-9.137e-07	-9.455e-07	-1.434e-06	-2.09e-06	-1.087e-06
-0.396	-2.135e-06	-1.985e-06	-1.668e-06	-9.205e-07	-7.343e-07	-7.525e-07	-1.835e-06	-1.644e-06	-1.443e-06	-1.116e-06	-9.196e-07	-9.525e-07	-1.444e-06	-2.104e-06	-1.093e-06
-0.397	-2.155e-06	-2.008e-06	-1.685e-06	-9.27e-07	-7.394e-07	-7.577e-07	-1.851e-06	-1.66e-06	-1.458e-06	-1.124e-06	-9.254e-07	-9.595e-07	-1.454e-06	-2.119e-06	-1.1e-06
-0.398	-2.176e-06	-2.031e-06	-1.702e-06	-9.334e-07	-7.446e-07	-7.629e-07	-1.868e-06	-1.676e-06	-1.472e-06	-1.131e-06	-9.314e-07	-9.666e-07	-1.464e-06	-2.133e-06	-1.106e-06
-0.399	-2.197e-06	-2.054e-06	-1.72e-06	-9.4e-07	-7.498e-07	-7.682e-07	-1.884e-06	-1.692e-06	-1.487e-06	-1.139e-06	-9.373e-07	-9.737e-07	-1.474e-06	-2.147e-06	-1.113e-06
-0.4	-2.219e-06	-2.077e-06	-1.738e-06	-9.465e-07	-7.55e-07	-7.735e-07	-1.901e-06	-1.708e-06	-1.501e-06	-1.147e-06	-9.433e-07	-9.809e-07	-1.484e-06	-2.162e-06	-1.12e-06
-0.401	-2.241e-06	-2.101e-06	-1.756e-06	-9.531e-07	-7.603e-07	-7.789e-07	-1.918e-06	-1.725e-06	-1.516e-06	-1.155e-06	-9.494e-07	-9.882e-07	-1.494e-06	-2.176e-06	-1.126e-06
-0.402	-2.263e-06	-2.126e-06	-1.775e-06	-9.598e-07	-7.656e-07	-7.843e-07	-1.935e-06	-1.742e-06	-1.531e-06	-1.163e-06	-9.554e-07	-9.955e-07	-1.504e-06	-2.191e-06	-1.133e-06
-0.403	-2.285e-06	-2.151e-06	-1.794e-06	-9.665e-07	-7.71e-07	-7.897e-07	-1.953e-06	-1.759e-06	-1.546e-06	-1.171e-06	-9.616e-07	-1.003e-06	-1.515e-06	-2.206e-06	-1.14e-06
-0.404	-2.308e-06	-2.176e-06	-1.814e-06	-9.732e-07	-7.764e-07	-7.952e-07	-1.97e-06	-1.776e-06	-1.562e-06	-1.18e-06	-9.677e-07	-1.01e-06	-1.525e-06	-2.221e-06	-1.147e-06
-0.405	-2.332e-06	-2.201e-06	-1.833e-06	-9.8e-07	-7.819e-07	-8.007e-07	-1.988e-06	-1.793e-06	-1.577e-06	-1.188e-06	-9.739e-07	-1.018e-06	-1.535e-06	-2.236e-06	-1.154e-06
-0.406	-2.355e-06	-2.227e-06	-1.853e-06	-9.869e-07	-7.874e-07	-8.063e-07	-2.006e-06	-1.811e-06	-1.593e-06	-1.196e-06	-9.801e-07	-1.025e-06	-1.546e-06	-2.251e-06	-1.161e-06
-0.407	-2.379e-06	-2.254e-06	-1.874e-06	-9.937e-07	-7.929e-07	-8.119e-07	-2.024e-06	-1.829e-06	-1.609e-06	-1.205e-06	-9.864e-07	-1.033e-06	-1.557e-06	-2.266e-06	-1.168e-06
-0.408	-2.404e-06	-2.28e-06	-1.894e-06	-1.001e-06	-7.985e-07	-8.176e-07	-2.043e-06	-1.846e-06	-1.625e-06	-1.213e-06	-9.927e-07	-1.04e-06	-1.567e-06	-2.281e-06	-1.175e-06
-0.409	-2.428e-06	-2.308e-06	-1.915e-06	-1.008e-06	-8.042e-07	-8.233e-07	-2.061e-06	-1.865e-06	-1.641e-06	-1.222e-06	-9.991e-07	-1.048e-06	-1.578e-06	-2.296e-06	-1.182e-06
-0.41	-2.453e-06	-2.335e-06	-1.937e-06	-1.015e-06	-8.098e-07	-8.291e-07	-2.08e-06	-1.883e-06	-1.658e-06	-1.23e-06	-1.005e-06	-1.056e-06	-1.589e-06	-2.312e-06	-1.189e-06
-0.411	-2.479e-06	-2.363e-06	-1.958e-06	-1.022e-06	-8.156e-07	-8.349e-07	-2.098e-06	-1.901e-06	-1.674e-06	-1.239e-06	-1.012e-06	-1.064e-06	-1.6e-06	-2.327e-06	-1.196e-06
-0.412	-2.505e-06	-2.392e-06	-1.98e-06	-1.029e-06	-8.213e-07	-8.408e-07	-2.117e-06	-1.92e-06	-1.691e-06	-1.248e-06	-1.018e-06	-1.072e-06	-1.611e-06	-2.343e-06	-1.203e-06
-0.413	-2.531e-06	-2.421e-06	-2.003e-06	-1.036e-06	-8.271e-07	-8.467e-07	-2.137e-06	-1.939e-06	-1.708e-06	-1.256e-06	-1.025e-06	-1.079e-06	-1.622e-06	-2.358e-06	-1.211e-06
-0.414	-2.558e-06	-2.45e-06	-2.026e-06	-1.043e-06	-8.33e-07	-8.526e-07	-2.156e-06	-1.958e-06	-1.725e-06	-1.265e-06	-1.031e-06	-1.087e-06	-1.633e-06	-2.374e-06	-1.218e-06
-0.415	-2.585e-06	-2.48e-06	-2.049e-06	-1.051e-06	-8.389e-07	-8.586e-07	-2.176e-06	-1.977e-06	-1.743e-06	-1.274e-06	-1.038e-06	-1.096e-06	-1.645e-06	-2.39e-06	-1.225e-06
-0.416	-2.612e-06	-2.51e-06	-2.072e-06	-1.058e-06	-8.449e-07	-8.647e-07	-2.195e-06	-1.997e-06	-1.76e-06	-1.283e-06	-1.045e-06	-1.104e-06	-1.656e-06	-2.406e-06	-1.233e-06
-0.417	-2.64e-06	-2.541e-06	-2.096e-06	-1.065e-06	-8.509e-07	-8.708e-07	-2.215e-06	-2.016e-06	-1.778e-06	-1.292e-06	-1.051e-06	-1.112e-06	-1.667e-06	-2.422e-06	-1.24e-06
-0.418	-2.668e-06	-2.572e-06	-2.121e-06	-1.073e-06	-8.57e-07	-8.769e-07	-2.235e-06	-2.036e-06	-1.796e-06	-1.301e-06	-1.058e-06	-1.12e-06	-1.679e-06	-2.438e-06	-1.248e-06
-0.419	-2.697e-06	-2.603e-06	-2.145e-06	-1.08e-06	-8.631e-07	-8.831e-07	-2.256e-06	-2.056e-06	-1.814e-06	-1.31e-06	-1.065e-06	-1.128e-06	-1.691e-06	-2.454e-06	-1.256e-06
-0.42	-2.726e-06	-2.635e-06	-2.17e-06	-1.088e-06	-8.692e-07	-8.894e-07	-2.276e-06	-2.076e-06	-1.832e-06	-1.32e-06	-1.072e-06	-1.137e-06	-1.702e-06	-2.471e-06	-1.263e-06
-0.421	-2.755e-06	-2.668e-06	-2.196e-06	-1.095e-06	-8.754e-07	-8.957e-07	-2.297e-06	-2.097e-06	-1.85e-06	-1.329e-06	-1.079e-06	-1.145e-06	-1.714e-06	-2.487e-06	-1.271e-06
-0.422	-2.785e-06	-2.701e-06	-2.221e-06	-1.103e-06	-8.817e-07	-9.021e-07	-2.317e-06	-2.117e-06	-1.869e-06	-1.338e-06	-1.086e-06	-1.154e-06	-1.726e-06	-2.504e-06	-1.279e-06
-0.423	-2.816e-06	-2.734e-06	-2.247e-06	-1.11e-06	-8.88e-07	-9.085e-07	-2.339e-06	-2.138e-06	-1.887e-06	-1.348e-06	-1.092e-06	-1.162e-06	-1.738e-06	-2.52e-06	-1.287e-06
-0.424	-2.846e-06	-2.768e-06	-2.274e-06	-1.118e-06	-8.944e-07	-9.15e-07	-2.36e-06	-2.159e-06	-1.906e-06	-1.357e-06	-1.099e-06	-1.171e-06	-1.75e-06	-2.537e-06	-1.295e-06
-0.425	-2.877e-06	-2.802e-06	-2.3e-06	-1.126e-06	-9.008e-07	-9.215e-07	-2.381e-06	-2.18e-06	-1.926e-06	-1.367e-06	-1.107e-06	-1.179e-06	-1.762e-06	-2.554e-06	-1.303e-06
-0.426	-2.909e-06	-2.837e-06	-2.328e-06	-1.134e-06	-9.073e-07	-9.281e-07	-2.403e-06	-2.202e-06	-1.945e-06	-1.376e-06	-1.114e-06	-1.188e-06	-1.775e-06	-2.571e-06	-1.311e-06
-0.427	-2.941e-06	-2.872e-06	-2.355e-06	-1.142e-06	-9.138e-07	-9.348e-07	-2.425e-06	-2.223e-06	-1.964e-06	-1.386e-06	-1.121e-06	-1.197e-06	-1.787e-06	-2.588e-06	-1.319e-06
-0.428	-2.973e-06	-2.908e-06	-2.383e-06	-1.15e-06	-9.204e-07	-9.415e-07	-2.446e-06	-2.245e-06	-1.984e-06	-1.396e-06	-1.128e-06	-1.206e-06	-1.799e-06	-2.605e-06	-1.327e-06
-0.429	-3.005e-06	-2.944e-06	-2.411e-06	-1.158e-06	-9.27e-07	-9.482e-07	-2.469e-06	-2.267e-06	-2.004e-06	-1.406e-06	-1.135e-06	-1.215e-06	-1.812e-06	-2.622e-06	-1.335e-06
-0.43	-3.038e-06	-2.98e-06	-2.44e-06	-1.166e-06	-9.337e-07	-9.55e-07	-2.491e-06	-2.289e-06	-2.024e-06	-1.416e-06	-1.143e-06	-1.224e-06	-1.825e-06	-2.639e-06	-1.343e-06
-0.431	-3.072e-06	-3.017e-06	-2.469e-06	-1.174e-06	-9.405e-07	-9.619e-07	-2.514e-06	-2.312e-06	-2.044e-06	-1.426e-06	-1.15e-06	-1.233e-06	-1.837e-06	-2.657e-06	-1.351e-06
-0.432	-3.106e-06	-3.054e-06	-2.498e-06	-1.182e-06	-9.473e-07	-9.689e-07	-2.536e-06	-2.334e-06	-2.064e-06	-1.436e-06	-1.157e-06	-1.242e-06	-1.85e-06	-2.674e-06	-1.36e-06
-0.433	-3.14e-06	-3.092e-06	-2.527e-06	-1.19e-06	-9.542e-07	-9.759e-07	-2.559e-06	-2.357e-06	-2.085e-06	-1.446e-06	-1.165e-06	-1.252e-06	-1.863e-06	-2.692e-06	-1.368e-06
-0.434	-3.174e-06	-3.13e-06	-2.557e-06	-1.198e-06	-9.611e-07	-9.829e-07	-2.582e-06	-2.38e-06	-2.106e-06	-1.456e-06	-1.172e-06	-1.261e-06	-1.876e-06	-2.71e-06	-1.377e-06
-0.435	-3.209e-06	-3.169e-06	-2.588e-06	-1.207e-06	-9.681e-07	-9.9e-07	-2.606e-06	-2.403e-06	-2.127e-06	-1.467e-06	-1.18e-06	-1.27e-06	-1.889e-06	-2.727e-06	-1.385e-06
-0.436	-3.244e-06	-3.208e-06	-2.618e-06	-1.215e-06	-9.752e-07	-9.972e-07	-2.629e-06	-2.427e-06	-2.148e-06	-1.477e-06	-1.187e-06	-1.28e-06	-1.903e-06	-2.745e-06	-1.394e-06
-0.437	-3.28e-06	-3.247e-06	-2.649e-06	-1.224e-06	-9.823e-07	-1.004e-06	-2.653e-06	-2.45e-06	-2.169e-06	-1.487e-06	-1.195e-06	-1.289e-06	-1.916e-06	-2.763e-06	-1.403e-06
-0.438	-3.316e-06	-3.287e-06	-2.68e-06	-1.232e-06	-9.895e-07	-1.012e-06	-2.677e-06	-2.474e-06	-2.191e-06	-1.498e-06	-1.203e-06	-1.299e-06	-1.929e-06	-2.782e-06	-1.411e-06
-0.439	-3.352e-06	-3.327e-06	-2.712e-06	-1.241e-06	-9.967e-07	-1.019e-06	-2.701e-06	-2.498e-06	-2.212e-06	-1.509e-06	-1.21e-06	-1.309e-06	-1.943e-06	-2.8e-06	-1.42e-06
-0.44	-3.389e-06	-3.367e-06	-2.743e-06	-1.249e-06	-1.004e-06	-1.027e-06	-2.725e-06	-2.522e-06	-2.234e-06	-1.519e-06	-1.218e-06	-1.319e-06	-1.957e-06	-2.818e-06	-1.429e-06
-0.441	-3.426e-06	-3.408e-06	-2.775e-06	-1.258e-06	-1.011e-06	-1.034e-06	-2.749e-06	-2.547e-06	-2.256e-06	-1.53e-06	-1.226e-06	-1.328e-06	-1.97e-06	-2.837e-06	-1.438e-06
-0.442	-3.464e-06	-3.45e-06	-2.808e-06	-1.267e-06	-1.019e-06	-1.042e-06	-2.774e-06	-2.571e-06	-2.278e-06	-1.541e-06	-1.234e-06	-1.338e-06	-1.984e-06	-2.856e-06	-1.447e-06
-0.443	-3.501e-06	-3.491e-06	-2.84e-06	-1.276e-06	-1.026e-06	-1.049e-06	-2.799e-06	-2.596e-06	-2.301e-06	-1.552e-06	-1.242e-06	-1.348e-06	-1.998e-06	-2.874e-06	-1.456e-06
-0.444	-3.539e-06	-3.533e-06	-2.873e-06	-1.284e-06	-1.034e-06	-1.057e-06	-2.824e-06	-2.621e-06	-2.323e-06	-1.563e-06	-1.25e-06	-1.359e-06	-2.013e-06	-2.893e-06	-1.466e-06
-0.445	-3.578e-06	-3.576e-06	-2.906e-06	-1.293e-06	-1.041e-06	-1.065e-06	-2.849e-06	-2.646e-06	-2.346e-06	-1.574e-06	-1.258e-06	-1.369e-06	-2.027e-06	-2.912e-06	-1.475e-06
-0.446	-3.616e-06	-3.618e-06	-2.94e-06	-1.302e-06	-1.049e-06	-1.073e-06	-2.874e-06	-2.671e-06	-2.369e-06	-1.585e-06	-1.266e-06	-1.379e-06	-2.041e-06	-2.931e-06	-1.484e-06
-0.447	-3.655e-06	-3.661e-06	-2.973e-06	-1.311e-06	-1.057e-06	-1.081e-06	-2.9e-06	-2.697e-06	-2.392e-06	-1.597e-06	-1.274e-06	-1.389e-06	-2.056e-06	-2.95e-06	-1.494e-06
-0.448	-3.694e-06	-3.705e-06	-3.007e-06	-1.321e-06	-1.065e-06	-1.089e-06	-2.926e-06	-2.723e-06	-2.415e-06	-1.608e-06	-1.283e-06	-1.4e-06	-2.07e-06	-2.97e-06	-1.503e-06
-0.449	-3.733e-06	-3.748e-06	-3.041e-06	-1.33e-06	-1.073e-06	-1.097e-06	-2.952e-06	-2.749e-06	-2.439e-06	-1.619e-06	-1.291e-06	-1.41e-06	-2.085e-06	-2.989e-06	-1.513e-06
-0.45	-3.773e-06	-3.793e-06	-3.076e-06	-1.339e-06	-1.081e-06	-1.105e-06	-2.978e-06	-2.775e-06	-2.462e-06	-1.631e-06	-1.299e-06	-1.421e-06	-2.1e-06	-3.009e-06	-1.522e-06
-0.451	-3.813e-06	-3.837e-06	-3.11e-06	-1.348e-06	-1.089e-06	-1.113e-06	-3.004e-06	-2.801e-06	-2.486e-06	-1.643e-06	-1.308e-06	-1.432e-06	-2.115e-06	-3.028e-06	-1.532e-06
-0.452	-3.853e-06	-3.882e-06	-3.145e-06	-1.358e-06	-1.097e-06	-1.121e-06	-3.03e-06	-2.827e-06	-2.51e-06	-1.654e-06	-1.316e-06	-1.443e-06	-2.13e-06	-3.048e-06	-1.542e-06
-0.453	-3.894e-06	-3.926e-06	-3.18e-06	-1.367e-06	-1.105e-06	-1.13e-06	-3.057e-06	-2.854e-06	-2.534e-06	-1.666e-06	-1.325e-06	-1.453e-06	-2.145e-06	-3.068e-06	-1.552e-06
-0.454	-3.934e-06	-3.972e-06	-3.215e-06	-1.377e-06	-1.113e-06	-1.138e-06	-3.084e-06	-2.881e-06	-2.559e-06	-1.678e-06	-1.333e-06	-1.464e-06	-2.16e-06	-3.088e-06	-1.562e-06
-0.455	-3.975e-06	-4.017e-06	-3.25e-06	-1.386e-06	-1.121e-06	-1.146e-06	-3.111e-06	-2.908e-06	-2.583e-06	-1.69e-06	-1.342e-06	-1.476e-06	-2.176e-06	-3.109e-06	-1.572e-06
-0.456	-4.016e-06	-4.063e-06	-3.285e-06	-1.396e-06	-1.13e-06	-1.155e-06	-3.138e-06	-2.935e-06	-2.608e-06	-1.702e-06	-1.351e-06	-1.487e-06	-2.191e-06	-3.129e-06	-1.582e-06
-0.457	-4.057e-06	-4.109e-06	-3.321e-06	-1.406e-06	-1.138e-06	-1.164e-06	-3.166e-06	-2.963e-06	-2.633e-06	-1.714e-06	-1.36e-06	-1.498e-06	-2.207e-06	-3.149e-06	-1.592e-06
-0.458	-4.099e-06	-4.155e-06	-3.356e-06	-1.416e-06	-1.147e-06	-1.172e-06	-3.193e-06	-2.99e-06	-2.658e-06	-1.726e-06	-1.369e-06	-1.509e-06	-2.223e-06	-3.17e-06	-1.602e-06
-0.459	-4.14e-06	-4.202e-06	-3.392e-06	-1.426e-06	-1.156e-06	-1.181e-06	-3.221e-06	-3.018e-06	-2.683e-06	-1.739e-06	-1.377e-06	-1.521e-06	-2.239e-06	-3.191e-06	-1.613e-06
-0.46	-4.182e-06	-4.248e-06	-3.428e-06	-1.436e-06	-1.164e-06	-1.19e-06	-3.249e-06	-3.046e-06	-2.708e-06	-1.751e-06	-1.386e-06	-1.532e-06	-2.255e-06	-3.211e-06	-1.623e-06
-0.461	-4.224e-06	-4.295e-06	-3.464e-06	-1.446e-06	-1.173e-06	-1.199e-06	-3.277e-06	-3.074e-06	-2.734e-06	-1.764e-06	-1.396e-06	-1.544e-06	-2.271e-06	-3.232e-06	-1.634e-06
-0.462	-4.266e-06	-4.342e-06	-3.5e-06	-1.456e-06	-1.182e-06	-1.208e-06	-3.305e-06	-3.103e-06	-2.76e-06	-1.776e-06	-1.405e-06	-1.556e-06	-2.287e-06	-3.254e-06	-1.644e-06
-0.463	-4.309e-06	-4.39e-06	-3.536e-06	-1.466e-06	-1.191e-06	-1.217e-06	-3.334e-06	-3.131e-06	-2.786e-06	-1.789e-06	-1.414e-06	-1.568e-06	-2.304e-06	-3.275e-06	-1.655e-06
-0.464	-4.351e-06	-4.437e-06	-3.572e-06	-1.476e-06	-1.2e-06	-1.227e-06	-3.363e-06	-3.16e-06	-2.812e-06	-1.802e-06	-1.423e-06	-1.58e-06	-2.32e-06	-3.296e-06	-1.666e-06
-0.465	-4.394e-06	-4.485e-06	-3.609e-06	-1.487e-06	-1.209e-06	-1.236e-06	-3.392e-06	-3.189e-06	-2.838e-06	-1.815e-06	-1.433e-06	-1.592e-06	-2.337e-06	-3.318e-06	-1.677e-06
-0.466	-4.437e-06	-4.533e-06	-3.645e-06	-1.497e-06	-1.218e-06	-1.245e-06	-3.421e-06	-3.218e-06	-2.864e-06	-1.828e-06	-1.442e-06	-1.604e-06	-2.354e-06	-3.339e-06	-1.688e-06
-0.467	-4.48e-06	-4.581e-06	-3.682e-06	-1.508e-06	-1.227e-06	-1.255e-06	-3.45e-06	-3.247e-06	-2.891e-06	-1.841e-06	-1.451e-06	-1.616e-06	-2.371e-06	-3.361e-06	-1.699e-06
-0.468	-4.523e-06	-4.629e-06	-3.718e-06	-1.518e-06	-1.237e-06	-1.265e-06	-3.479e-06	-3.277e-06	-2.918e-06	-1.854e-06	-1.461e-06	-1.629e-06	-2.388e-06	-3.383e-06	-1.71e-06
-0.469	-4.566e-06	-4.677e-06	-3.755e-06	-1.529e-06	-1.246e-06	-1.274e-06	-3.509e-06	-3.306e-06	-2.944e-06	-1.867e-06	-1.471e-06	-1.641e-06	-2.406e-06	-3.405e-06	-1.722e-06
-0.47	-4.609e-06	-4.726e-06	-3.791e-06	-1.54e-06	-1.256e-06	-1.284e-06	-3.539e-06	-3.336e-06	-2.972e-06	-1.881e-06	-1.48e-06	-1.654e-06	-2.423e-06	-3.427e-06	-1.733e-06
-0.471	-4.652e-06	-4.775e-06	-3.828e-06	-1.55e-06	-1.265e-06	-1.294e-06	-3.569e-06	-3.366e-06	-2.999e-06	-1.894e-06	-1.49e-06	-1.666e-06	-2.441e-06	-3.45e-06	-1.744e-06
-0.472	-4.696e-06	-4.823e-06	-3.865e-06	-1.561e-06	-1.275e-06	-1.304e-06	-3.599e-06	-3.396e-06	-3.026e-06	-1.908e-06	-1.5e-06	-1.679e-06	-2.458e-06	-3.472e-06	-1.756e-06
-0.473	-4.739e-06	-4.872e-06	-3.901e-06	-1.572e-06	-1.285e-06	-1.314e-06	-3.629e-06	-3.427e-06	-3.054e-06	-1.922e-06	-1.51e-06	-1.692e-06	-2.476e-06	-3.495e-06	-1.768e-06
-0.474	-4.783e-06	-4.921e-06	-3.938e-06	-1.583e-06	-1.295e-06	-1.324e-06	-3.66e-06	-3.457e-06	-3.081e-06	-1.935e-06	-1.52e-06	-1.705e-06	-2.494e-06	-3.518e-06	-1.78e-06
-0.475	-4.826e-06	-4.97e-06	-3.975e-06	-1.595e-06	-1.305e-06	-1.334e-06	-3.69e-06	-3.488e-06	-3.109e-06	-1.949e-06	-1.53e-06	-1.718e-06	-2.513e-06	-3.541e-06	-1.791e-06
-0.476	-4.87e-06	-5.02e-06	-4.011e-06	-1.606e-06	-1.315e-06	-1.345e-06	-3.721e-06	-3.519e-06	-3.137e-06	-1.963e-06	-1.54e-06	-1.732e-06	-2.531e-06	-3.564e-06	-1.804e-06
-0.477	-4.914e-06	-5.069e-06	-4.048e-06	-1.617e-06	-1.325e-06	-1.355e-06	-3.752e-06	-3.55e-06	-3.166e-06	-1.978e-06	-1.55e-06	-1.745e-06	-2.55e-06	-3.587e-06	-1.816e-06
-0.478	-4.958e-06	-5.118e-06	-4.085e-06	-1.629e-06	-1.336e-06	-1.366e-06	-3.783e-06	-3.581e-06	-3.194e-06	-1.992e-06	-1.561e-06	-1.758e-06	-2.568e-06	-3.61e-06	-1.828e-06
-0.479	-5.002e-06	-5.168e-06	-4.121e-06	-1.64e-06	-1.346e-06	-1.377e-06	-3.815e-06	-3.613e-06	-3.223e-06	-2.006e-06	-1.571e-06	-1.772e-06	-2.587e-06	-3.634e-06	-1.84e-06
-0.48	-5.046e-06	-5.218e-06	-4.158e-06	-1.652e-06	-1.356e-06	-1.387e-06	-3.846e-06	-3.644e-06	-3.251e-06	-2.021e-06	-1.582e-06	-1.786e-06	-2.606e-06	-3.658e-06	-1.853e-06
-0.481	-5.09e-06	-5.267e-06	-4.195e-06	-1.664e-06	-1.367e-06	-1.398e-06	-3.878e-06	-3.676e-06	-3.28e-06	-2.035e-06	-1.592e-06	-1.8e-06	-2.625e-06	-3.682e-06	-1.865e-06
-0.482	-5.134e-06	-5.317e-06	-4.231e-06	-1.675e-06	-1.378e-06	-1.409e-06	-3.91e-06	-3.708e-06	-3.309e-06	-2.05e-06	-1.603e-06	-1.814e-06	-2.645e-06	-3.706e-06	-1.878e-06
-0.483	-5.178e-06	-5.367e-06	-4.268e-06	-1.687e-06	-1.388e-06	-1.42e-06	-3.942e-06	-3.74e-06	-3.338e-06	-2.065e-06	-1.614e-06	-1.828e-06	-2.664e-06	-3.73e-06	-1.891e-06
-0.484	-5.222e-06	-5.417e-06	-4.305e-06	-1.699e-06	-1.399e-06	-1.431e-06	-3.974e-06	-3.772e-06	-3.368e-06	-2.08e-06	-1.624e-06	-1.842e-06	-2.684e-06	-3.754e-06	-1.904e-06
-0.485	-5.266e-06	-5.467e-06	-4.341e-06	-1.711e-06	-1.41e-06	-1.443e-06	-4.007e-06	-3.805e-06	-3.397e-06	-2.095e-06	-1.635e-06	-1.857e-06	-2.704e-06	-3.779e-06	-1.917e-06
-0.486	-5.31e-06	-5.517e-06	-4.378e-06	-1.724e-06	-1.421e-06	-1.454e-06	-4.039e-06	-3.837e-06	-3.427e-06	-2.11e-06	-1.646e-06	-1.871e-06	-2.724e-06	-3.803e-06	-1.93e-06
-0.487	-5.354e-06	-5.567e-06	-4.414e-06	-1.736e-06	-1.433e-06	-1.466e-06	-4.072e-06	-3.87e-06	-3.457e-06	-2.125e-06	-1.657e-06	-1.886e-06	-2.744e-06	-3.828e-06	-1.943e-06
-0.488	-5.398e-06	-5.617e-06	-4.451e-06	-1.748e-06	-1.444e-06	-1.477e-06	-4.105e-06	-3.903e-06	-3.487e-06	-2.14e-06	-1.668e-06	-1.9e-06	-2.764e-06	-3.853e-06	-1.956e-06
-0.489	-5.442e-06	-5.667e-06	-4.487e-06	-1.761e-06	-1.455e-06	-1.489e-06	-4.138e-06	-3.936e-06	-3.517e-06	-2.156e-06	-1.68e-06	-1.915e-06	-2.785e-06	-3.879e-06	-1.97e-06
-0.49	-5.486e-06	-5.718e-06	-4.523e-06	-1.773e-06	-1.467e-06	-1.501e-06	-4.171e-06	-3.97e-06	-3.547e-06	-2.172e-06	-1.691e-06	-1.93e-06	-2.805e-06	-3.904e-06	-1.984e-06
-0.491	-5.53e-06	-5.768e-06	-4.56e-06	-1.786e-06	-1.478e-06	-1.513e-06	-4.205e-06	-4.003e-06	-3.577e-06	-2.187e-06	-1.703e-06	-1.946e-06	-2.826e-06	-3.93e-06	-1.997e-06
-0.492	-5.574e-06	-5.819e-06	-4.596e-06	-1.799e-06	-1.49e-06	-1.525e-06	-4.238e-06	-4.037e-06	-3.608e-06	-2.203e-06	-1.714e-06	-1.961e-06	-2.847e-06	-3.955e-06	-2.011e-06
-0.493	-5.619e-06	-5.869e-06	-4.632e-06	-1.812e-06	-1.502e-06	-1.537e-06	-4.272e-06	-4.071e-06	-3.639e-06	-2.219e-06	-1.726e-06	-1.976e-06	-2.869e-06	-3.981e-06	-2.025e-06
-0.494	-5.663e-06	-5.92e-06	-4.669e-06	-1.825e-06	-1.514e-06	-1.549e-06	-4.306e-06	-4.105e-06	-3.67e-06	-2.235e-06	-1.737e-06	-1.992e-06	-2.89e-06	-4.007e-06	-2.04e-06
-0.495	-5.707e-06	-5.971e-06	-4.705e-06	-1.838e-06	-1.526e-06	-1.562e-06	-4.34e-06	-4.139e-06	-3.701e-06	-2.252e-06	-1.749e-06	-2.008e-06	-2.912e-06	-4.034e-06	-2.054e-06
-0.496	-5.751e-06	-6.021e-06	-4.741e-06	-1.851e-06	-1.538e-06	-1.574e-06	-4.374e-06	-4.173e-06	-3.732e-06	-2.268e-06	-1.761e-06	-2.024e-06	-2.934e-06	-4.06e-06	-2.068e-06
-0.497	-5.796e-06	-6.072e-06	-4.777e-06	-1.864e-06	-1.551e-06	-1.587e-06	-4.409e-06	-4.208e-06	-3.763e-06	-2.284e-06	-1.773e-06	-2.04e-06	-2.956e-06	-4.087e-06	-2.083e-06
-0.498	-5.84e-06	-6.123e-06	-4.813e-06	-1.878e-06	-1.563e-06	-1.6e-06	-4.443e-06	-4.243e-06	-3.795e-06	-2.301e-06	-1.785e-06	-2.056e-06	-2.978e-06	-4.113e-06	-2.098e-06
-0.499	-5.884e-06	-6.174e-06	-4.849e-06	-1.891e-06	-1.576e-06	-1.613e-06	-4.478e-06	-4.277e-06	-3.827e-06	-2.318e-06	-1.798e-06	-2.072e-06	-3e-06	-4.14e-06	-2.113e-06
-0.5	-5.929e-06	-6.225e-06	-4.886e-06	-1.905e-06	-1.588e-06	-1.626e-06	-4.513e-06	-4.312e-06	-3.858e-06	-2.335e-06	-1.81e-06	-2.089e-06	-3.023e-06	-4.168e-06	-2.128e-06
-0.501	-5.973e-06	-6.276e-06	-4.922e-06	-1.919e-06	-1.601e-06	-1.639e-06	-4.548e-06	-4.348e-06	-3.89e-06	-2.352e-06	-1.822e-06	-2.105e-06	-3.046e-06	-4.195e-06	-2.143e-06
-0.502	-6.017e-06	-6.328e-06	-4.958e-06	-1.932e-06	-1.614e-06	-1.652e-06	-4.584e-06	-4.383e-06	-3.923e-06	-2.369e-06	-1.835e-06	-2.122e-06	-3.069e-06	-4.223e-06	-2.158e-06
-0.503	-6.062e-06	-6.379e-06	-4.994e-06	-1.946e-06	-1.627e-06	-1.666e-06	-4.619e-06	-4.418e-06	-3.955e-06	-2.386e-06	-1.847e-06	-2.139e-06	-3.092e-06	-4.25e-06	-2.174e-06
-0.504	-6.106e-06	-6.43e-06	-5.03e-06	-1.961e-06	-1.64e-06	-1.679e-06	-4.655e-06	-4.454e-06	-3.987e-06	-2.404e-06	-1.86e-06	-2.156e-06	-3.115e-06	-4.278e-06	-2.189e-06
-0.505	-6.15e-06	-6.482e-06	-5.066e-06	-1.975e-06	-1.653e-06	-1.693e-06	-4.69e-06	-4.49e-06	-4.02e-06	-2.421e-06	-1.873e-06	-2.173e-06	-3.139e-06	-4.307e-06	-2.205e-06
-0.506	-6.195e-06	-6.533e-06	-5.102e-06	-1.989e-06	-1.667e-06	-1.707e-06	-4.726e-06	-4.526e-06	-4.053e-06	-2.439e-06	-1.886e-06	-2.191e-06	-3.163e-06	-4.335e-06	-2.221e-06
-0.507	-6.239e-06	-6.585e-06	-5.138e-06	-2.004e-06	-1.68e-06	-1.721e-06	-4.762e-06	-4.562e-06	-4.085e-06	-2.457e-06	-1.899e-06	-2.208e-06	-3.187e-06	-4.364e-06	-2.237e-06
-0.508	-6.284e-06	-6.637e-06	-5.174e-06	-2.018e-06	-1.694e-06	-1.735e-06	-4.799e-06	-4.598e-06	-4.119e-06	-2.475e-06	-1.912e-06	-2.226e-06	-3.211e-06	-4.392e-06	-2.253e-06
-0.509	-6.328e-06	-6.688e-06	-5.21e-06	-2.033e-06	-1.708e-06	-1.749e-06	-4.835e-06	-4.635e-06	-4.152e-06	-2.493e-06	-1.925e-06	-2.244e-06	-3.236e-06	-4.421e-06	-2.27e-06
-0.51	-6.373e-06	-6.74e-06	-5.246e-06	-2.048e-06	-1.722e-06	-1.764e-06	-4.872e-06	-4.671e-06	-4.185e-06	-2.512e-06	-1.939e-06	-2.262e-06	-3.261e-06	-4.451e-06	-2.286e-06
-0.511	-6.417e-06	-6.793e-06	-5.282e-06	-2.063e-06	-1.736e-06	-1.778e-06	-4.908e-06	-4.708e-06	-4.219e-06	-2.53e-06	-1.952e-06	-2.28e-06	-3.285e-06	-4.48e-06	-2.303e-06
-0.512	-6.462e-06	-6.845e-06	-5.318e-06	-2.078e-06	-1.75e-06	-1.793e-06	-4.945e-06	-4.745e-06	-4.252e-06	-2.549e-06	-1.966e-06	-2.299e-06	-3.311e-06	-4.51e-06	-2.32e-06
-0.513	-6.507e-06	-6.897e-06	-5.354e-06	-2.093e-06	-1.765e-06	-1.808e-06	-4.982e-06	-4.782e-06	-4.286e-06	-2.567e-06	-1.98e-06	-2.317e-06	-3.336e-06	-4.539e-06	-2.337e-06
-0.514	-6.552e-06	-6.949e-06	-5.39e-06	-2.108e-06	-1.779e-06	-1.823e-06	-5.019e-06	-4.819e-06	-4.32e-06	-2.586e-06	-1.994e-06	-2.336e-06	-3.362e-06	-4.57e-06	-2.355e-06
-0.515	-6.597e-06	-7.002e-06	-5.426e-06	-2.124e-06	-1.794e-06	-1.838e-06	-5.057e-06	-4.857e-06	-4.354e-06	-2.605e-06	-2.008e-06	-2.355e-06	-3.388e-06	-4.6e-06	-2.372e-06
-0.516	-6.641e-06	-7.055e-06	-5.462e-06	-2.139e-06	-1.809e-06	-1.853e-06	-5.094e-06	-4.894e-06	-4.388e-06	-2.625e-06	-2.022e-06	-2.374e-06	-3.414e-06	-4.63e-06	-2.39e-06
-0.517	-6.686e-06	-7.108e-06	-5.498e-06	-2.155e-06	-1.824e-06	-1.869e-06	-5.132e-06	-4.932e-06	-4.423e-06	-2.644e-06	-2.036e-06	-2.393e-06	-3.44e-06	-4.661e-06	-2.408e-06
-0.518	-6.732e-06	-7.161e-06	-5.534e-06	-2.171e-06	-1.839e-06	-1.884e-06	-5.17e-06	-4.97e-06	-4.457e-06	-2.663e-06	-2.05e-06	-2.412e-06	-3.467e-06	-4.692e-06	-2.426e-06
-0.519	-6.777e-06	-7.214e-06	-5.57e-06	-2.187e-06	-1.854e-06	-1.9e-06	-5.208e-06	-5.008e-06	-4.492e-06	-2.683e-06	-2.065e-06	-2.432e-06	-3.494e-06	-4.723e-06	-2.444e-06
-0.52	-6.822e-06	-7.267e-06	-5.607e-06	-2.203e-06	-1.87e-06	-1.916e-06	-5.246e-06	-5.046e-06	-4.527e-06	-2.703e-06	-2.08e-06	-2.452e-06	-3.521e-06	-4.755e-06	-2.462e-06
-0.521	-6.867e-06	-7.32e-06	-5.643e-06	-2.22e-06	-1.885e-06	-1.932e-06	-5.285e-06	-5.085e-06	-4.562e-06	-2.723e-06	-2.094e-06	-2.472e-06	-3.548e-06	-4.786e-06	-2.481e-06
-0.522	-6.913e-06	-7.374e-06	-5.679e-06	-2.236e-06	-1.901e-06	-1.948e-06	-5.323e-06	-5.123e-06	-4.597e-06	-2.743e-06	-2.109e-06	-2.492e-06	-3.576e-06	-4.818e-06	-2.5e-06
-0.523	-6.958e-06	-7.427e-06	-5.715e-06	-2.253e-06	-1.917e-06	-1.965e-06	-5.362e-06	-5.162e-06	-4.632e-06	-2.764e-06	-2.124e-06	-2.512e-06	-3.604e-06	-4.85e-06	-2.519e-06
-0.524	-7.004e-06	-7.481e-06	-5.752e-06	-2.27e-06	-1.933e-06	-1.981e-06	-5.4e-06	-5.201e-06	-4.667e-06	-2.784e-06	-2.139e-06	-2.533e-06	-3.632e-06	-4.883e-06	-2.538e-06
-0.525	-7.049e-06	-7.535e-06	-5.788e-06	-2.287e-06	-1.949e-06	-1.998e-06	-5.439e-06	-5.24e-06	-4.703e-06	-2.805e-06	-2.155e-06	-2.553e-06	-3.66e-06	-4.915e-06	-2.557e-06
-0.526	-7.095e-06	-7.589e-06	-5.825e-06	-2.304e-06	-1.966e-06	-2.015e-06	-5.479e-06	-5.279e-06	-4.738e-06	-2.826e-06	-2.17e-06	-2.574e-06	-3.689e-06	-4.948e-06	-2.577e-06
-0.527	-7.141e-06	-7.643e-06	-5.862e-06	-2.321e-06	-1.982e-06	-2.032e-06	-5.518e-06	-5.318e-06	-4.774e-06	-2.847e-06	-2.186e-06	-2.595e-06	-3.718e-06	-4.981e-06	-2.597e-06
-0.528	-7.187e-06	-7.698e-06	-5.898e-06	-2.338e-06	-1.999e-06	-2.049e-06	-5.557e-06	-5.357e-06	-4.81e-06	-2.868e-06	-2.201e-06	-2.617e-06	-3.747e-06	-5.015e-06	-2.617e-06
-0.529	-7.234e-06	-7.752e-06	-5.935e-06	-2.356e-06	-2.016e-06	-2.067e-06	-5.597e-06	-5.397e-06	-4.846e-06	-2.889e-06	-2.217e-06	-2.638e-06	-3.777e-06	-5.048e-06	-2.637e-06
-0.53	-7.28e-06	-7.807e-06	-5.972e-06	-2.374e-06	-2.033e-06	-2.084e-06	-5.637e-06	-5.437e-06	-4.883e-06	-2.911e-06	-2.233e-06	-2.66e-06	-3.807e-06	-5.082e-06	-2.658e-06
-0.531	-7.326e-06	-7.862e-06	-6.009e-06	-2.392e-06	-2.05e-06	-2.102e-06	-5.677e-06	-5.477e-06	-4.919e-06	-2.933e-06	-2.25e-06	-2.682e-06	-3.837e-06	-5.117e-06	-2.679e-06
-0.532	-7.373e-06	-7.917e-06	-6.046e-06	-2.41e-06	-2.068e-06	-2.12e-06	-5.717e-06	-5.517e-06	-4.956e-06	-2.955e-06	-2.266e-06	-2.704e-06	-3.867e-06	-5.151e-06	-2.7e-06
-0.533	-7.42e-06	-7.973e-06	-6.083e-06	-2.428e-06	-2.085e-06	-2.138e-06	-5.757e-06	-5.557e-06	-4.992e-06	-2.977e-06	-2.282e-06	-2.726e-06	-3.898e-06	-5.186e-06	-2.721e-06
-0.534	-7.467e-06	-8.028e-06	-6.12e-06	-2.446e-06	-2.103e-06	-2.156e-06	-5.797e-06	-5.597e-06	-5.029e-06	-2.999e-06	-2.299e-06	-2.748e-06	-3.929e-06	-5.221e-06	-2.742e-06
-0.535	-7.514e-06	-8.084e-06	-6.157e-06	-2.465e-06	-2.121e-06	-2.175e-06	-5.838e-06	-5.638e-06	-5.066e-06	-3.022e-06	-2.316e-06	-2.771e-06	-3.961e-06	-5.256e-06	-2.764e-06
-0.536	-7.561e-06	-8.14e-06	-6.195e-06	-2.484e-06	-2.139e-06	-2.194e-06	-5.878e-06	-5.679e-06	-5.103e-06	-3.044e-06	-2.333e-06	-2.794e-06	-3.992e-06	-5.291e-06	-2.786e-06
-0.537	-7.608e-06	-8.196e-06	-6.232e-06	-2.502e-06	-2.158e-06	-2.212e-06	-5.919e-06	-5.72e-06	-5.141e-06	-3.067e-06	-2.35e-06	-2.817e-06	-4.024e-06	-5.327e-06	-2.808e-06
-0.538	-7.656e-06	-8.253e-06	-6.27e-06	-2.522e-06	-2.176e-06	-2.231e-06	-5.96e-06	-5.761e-06	-5.178e-06	-3.09e-06	-2.367e-06	-2.841e-06	-4.056e-06	-5.363e-06	-2.83e-06
-0.539	-7.703e-06	-8.309e-06	-6.308e-06	-2.541e-06	-2.195e-06	-2.251e-06	-6.001e-06	-5.802e-06	-5.216e-06	-3.114e-06	-2.385e-06	-2.864e-06	-4.089e-06	-5.399e-06	-2.853e-06
-0.54	-7.751e-06	-8.366e-06	-6.346e-06	-2.56e-06	-2.214e-06	-2.27e-06	-6.043e-06	-5.843e-06	-5.253e-06	-3.137e-06	-2.402e-06	-2.888e-06	-4.122e-06	-5.436e-06	-2.876e-06
-0.541	-7.799e-06	-8.423e-06	-6.384e-06	-2.58e-06	-2.233e-06	-2.29e-06	-6.084e-06	-5.884e-06	-5.291e-06	-3.161e-06	-2.42e-06	-2.912e-06	-4.155e-06	-5.473e-06	-2.899e-06
-0.542	-7.847e-06	-8.48e-06	-6.422e-06	-2.6e-06	-2.252e-06	-2.31e-06	-6.126e-06	-5.926e-06	-5.329e-06	-3.185e-06	-2.438e-06	-2.936e-06	-4.189e-06	-5.51e-06	-2.923e-06
-0.543	-7.895e-06	-8.537e-06	-6.46e-06	-2.62e-06	-2.272e-06	-2.33e-06	-6.167e-06	-5.968e-06	-5.367e-06	-3.209e-06	-2.456e-06	-2.961e-06	-4.223e-06	-5.548e-06	-2.946e-06
-0.544	-7.944e-06	-8.595e-06	-6.498e-06	-2.64e-06	-2.292e-06	-2.35e-06	-6.209e-06	-6.01e-06	-5.406e-06	-3.233e-06	-2.475e-06	-2.985e-06	-4.257e-06	-5.585e-06	-2.971e-06
-0.545	-7.993e-06	-8.653e-06	-6.537e-06	-2.66e-06	-2.312e-06	-2.37e-06	-6.251e-06	-6.052e-06	-5.444e-06	-3.258e-06	-2.493e-06	-3.01e-06	-4.292e-06	-5.623e-06	-2.995e-06
-0.546	-8.041e-06	-8.711e-06	-6.575e-06	-2.681e-06	-2.332e-06	-2.391e-06	-6.294e-06	-6.094e-06	-5.483e-06	-3.283e-06	-2.512e-06	-3.036e-06	-4.327e-06	-5.662e-06	-3.019e-06
-0.547	-8.091e-06	-8.769e-06	-6.614e-06	-2.702e-06	-2.352e-06	-2.412e-06	-6.336e-06	-6.137e-06	-5.521e-06	-3.308e-06	-2.531e-06	-3.061e-06	-4.362e-06	-5.701e-06	-3.044e-06
-0.548	-8.14e-06	-8.828e-06	-6.653e-06	-2.723e-06	-2.373e-06	-2.433e-06	-6.378e-06	-6.179e-06	-5.56e-06	-3.333e-06	-2.55e-06	-3.087e-06	-4.398e-06	-5.74e-06	-3.069e-06
-0.549	-8.189e-06	-8.886e-06	-6.692e-06	-2.744e-06	-2.394e-06	-2.454e-06	-6.421e-06	-6.222e-06	-5.599e-06	-3.358e-06	-2.569e-06	-3.113e-06	-4.434e-06	-5.779e-06	-3.095e-06
-0.55	-8.239e-06	-8.945e-06	-6.731e-06	-2.765e-06	-2.415e-06	-2.475e-06	-6.464e-06	-6.265e-06	-5.638e-06	-3.384e-06	-2.588e-06	-3.139e-06	-4.47e-06	-5.818e-06	-3.121e-06
-0.551	-8.289e-06	-9.005e-06	-6.771e-06	-2.787e-06	-2.436e-06	-2.497e-06	-6.507e-06	-6.308e-06	-5.678e-06	-3.41e-06	-2.608e-06	-3.165e-06	-4.507e-06	-5.858e-06	-3.147e-06
-0.552	-8.339e-06	-9.064e-06	-6.81e-06	-2.809e-06	-2.458e-06	-2.519e-06	-6.55e-06	-6.351e-06	-5.717e-06	-3.436e-06	-2.628e-06	-3.192e-06	-4.544e-06	-5.899e-06	-3.173e-06
-0.553	-8.389e-06	-9.124e-06	-6.85e-06	-2.831e-06	-2.479e-06	-2.541e-06	-6.593e-06	-6.394e-06	-5.757e-06	-3.462e-06	-2.648e-06	-3.219e-06	-4.582e-06	-5.939e-06	-3.2e-06
-0.554	-8.439e-06	-9.185e-06	-6.89e-06	-2.853e-06	-2.501e-06	-2.563e-06	-6.637e-06	-6.438e-06	-5.796e-06	-3.489e-06	-2.668e-06	-3.246e-06	-4.62e-06	-5.98e-06	-3.227e-06
-0.555	-8.49e-06	-9.245e-06	-6.93e-06	-2.876e-06	-2.523e-06	-2.586e-06	-6.68e-06	-6.481e-06	-5.836e-06	-3.516e-06	-2.688e-06	-3.274e-06	-4.658e-06	-6.021e-06	-3.254e-06
-0.556	-8.541e-06	-9.306e-06	-6.97e-06	-2.899e-06	-2.546e-06	-2.608e-06	-6.724e-06	-6.525e-06	-5.876e-06	-3.543e-06	-2.709e-06	-3.302e-06	-4.697e-06	-6.063e-06	-3.281e-06
-0.557	-8.592e-06	-9.367e-06	-7.011e-06	-2.922e-06	-2.568e-06	-2.631e-06	-6.768e-06	-6.569e-06	-5.916e-06	-3.57e-06	-2.73e-06	-3.33e-06	-4.736e-06	-6.105e-06	-3.309e-06
-0.558	-8.643e-06	-9.428e-06	-7.051e-06	-2.945e-06	-2.591e-06	-2.654e-06	-6.812e-06	-6.613e-06	-5.957e-06	-3.598e-06	-2.751e-06	-3.358e-06	-4.775e-06	-6.147e-06	-3.338e-06
-0.559	-8.695e-06	-9.49e-06	-7.092e-06	-2.968e-06	-2.614e-06	-2.678e-06	-6.856e-06	-6.657e-06	-5.997e-06	-3.625e-06	-2.772e-06	-3.387e-06	-4.815e-06	-6.19e-06	-3.366e-06
-0.56	-8.747e-06	-9.552e-06	-7.133e-06	-2.992e-06	-2.638e-06	-2.701e-06	-6.9e-06	-6.702e-06	-6.038e-06	-3.654e-06	-2.794e-06	-3.415e-06	-4.856e-06	-6.233e-06	-3.395e-06
-0.561	-8.799e-06	-9.614e-06	-7.174e-06	-3.016e-06	-2.661e-06	-2.725e-06	-6.945e-06	-6.746e-06	-6.078e-06	-3.682e-06	-2.815e-06	-3.445e-06	-4.896e-06	-6.276e-06	-3.424e-06
-0.562	-8.851e-06	-9.677e-06	-7.215e-06	-3.04e-06	-2.685e-06	-2.749e-06	-6.99e-06	-6.791e-06	-6.119e-06	-3.71e-06	-2.837e-06	-3.474e-06	-4.938e-06	-6.32e-06	-3.454e-06
-0.563	-8.904e-06	-9.74e-06	-7.257e-06	-3.064e-06	-2.709e-06	-2.774e-06	-7.034e-06	-6.836e-06	-6.16e-06	-3.739e-06	-2.859e-06	-3.504e-06	-4.979e-06	-6.364e-06	-3.484e-06
-0.564	-8.956e-06	-9.803e-06	-7.298e-06	-3.089e-06	-2.734e-06	-2.798e-06	-7.079e-06	-6.881e-06	-6.202e-06	-3.768e-06	-2.882e-06	-3.534e-06	-5.021e-06	-6.408e-06	-3.514e-06
-0.565	-9.009e-06	-9.867e-06	-7.34e-06	-3.114e-06	-2.759e-06	-2.823e-06	-7.124e-06	-6.926e-06	-6.243e-06	-3.798e-06	-2.904e-06	-3.564e-06	-5.064e-06	-6.453e-06	-3.545e-06
-0.566	-9.063e-06	-9.931e-06	-7.382e-06	-3.139e-06	-2.783e-06	-2.848e-06	-7.17e-06	-6.971e-06	-6.284e-06	-3.827e-06	-2.927e-06	-3.595e-06	-5.107e-06	-6.498e-06	-3.576e-06
-0.567	-9.116e-06	-9.995e-06	-7.425e-06	-3.165e-06	-2.809e-06	-2.874e-06	-7.215e-06	-7.017e-06	-6.326e-06	-3.857e-06	-2.95e-06	-3.626e-06	-5.15e-06	-6.543e-06	-3.608e-06
-0.568	-9.17e-06	-1.006e-05	-7.467e-06	-3.19e-06	-2.834e-06	-2.899e-06	-7.261e-06	-7.062e-06	-6.368e-06	-3.888e-06	-2.974e-06	-3.657e-06	-5.194e-06	-6.589e-06	-3.64e-06
-0.569	-9.224e-06	-1.012e-05	-7.51e-06	-3.216e-06	-2.86e-06	-2.925e-06	-7.306e-06	-7.108e-06	-6.41e-06	-3.918e-06	-2.997e-06	-3.689e-06	-5.239e-06	-6.636e-06	-3.672e-06
-0.57	-9.278e-06	-1.019e-05	-7.553e-06	-3.242e-06	-2.886e-06	-2.951e-06	-7.352e-06	-7.154e-06	-6.452e-06	-3.949e-06	-3.021e-06	-3.721e-06	-5.284e-06	-6.682e-06	-3.705e-06
-0.571	-9.333e-06	-1.026e-05	-7.596e-06	-3.269e-06	-2.912e-06	-2.977e-06	-7.398e-06	-7.2e-06	-6.494e-06	-3.98e-06	-3.045e-06	-3.753e-06	-5.329e-06	-6.729e-06	-3.738e-06
-0.572	-9.387e-06	-1.032e-05	-7.639e-06	-3.296e-06	-2.939e-06	-3.004e-06	-7.444e-06	-7.246e-06	-6.536e-06	-4.011e-06	-3.07e-06	-3.786e-06	-5.375e-06	-6.777e-06	-3.771e-06
-0.573	-9.443e-06	-1.039e-05	-7.683e-06	-3.323e-06	-2.966e-06	-3.031e-06	-7.491e-06	-7.293e-06	-6.579e-06	-4.043e-06	-3.094e-06	-3.819e-06	-5.421e-06	-6.825e-06	-3.805e-06
-0.574	-9.498e-06	-1.045e-05	-7.727e-06	-3.35e-06	-2.993e-06	-3.058e-06	-7.537e-06	-7.339e-06	-6.622e-06	-4.075e-06	-3.119e-06	-3.852e-06	-5.468e-06	-6.873e-06	-3.839e-06
-0.575	-9.554e-06	-1.052e-05	-7.771e-06	-3.378e-06	-3.02e-06	-3.085e-06	-7.584e-06	-7.386e-06	-6.664e-06	-4.107e-06	-3.144e-06	-3.886e-06	-5.516e-06	-6.922e-06	-3.874e-06
-0.576	-9.609e-06	-1.059e-05	-7.815e-06	-3.406e-06	-3.048e-06	-3.113e-06	-7.631e-06	-7.433e-06	-6.707e-06	-4.14e-06	-3.17e-06	-3.92e-06	-5.564e-06	-6.971e-06	-3.909e-06
-0.577	-9.665e-06	-1.065e-05	-7.859e-06	-3.434e-06	-3.076e-06	-3.141e-06	-7.677e-06	-7.48e-06	-6.75e-06	-4.173e-06	-3.195e-06	-3.954e-06	-5.612e-06	-7.021e-06	-3.945e-06
-0.578	-9.722e-06	-1.072e-05	-7.904e-06	-3.463e-06	-3.105e-06	-3.169e-06	-7.725e-06	-7.527e-06	-6.794e-06	-4.206e-06	-3.221e-06	-3.989e-06	-5.661e-06	-7.071e-06	-3.981e-06
-0.579	-9.779e-06	-1.079e-05	-7.949e-06	-3.492e-06	-3.133e-06	-3.197e-06	-7.772e-06	-7.575e-06	-6.837e-06	-4.239e-06	-3.248e-06	-4.024e-06	-5.711e-06	-7.121e-06	-4.017e-06
-0.58	-9.836e-06	-1.086e-05	-7.994e-06	-3.521e-06	-3.162e-06	-3.226e-06	-7.819e-06	-7.622e-06	-6.881e-06	-4.273e-06	-3.274e-06	-4.059e-06	-5.761e-06	-7.172e-06	-4.054e-06
-0.581	-9.893e-06	-1.093e-05	-8.039e-06	-3.55e-06	-3.192e-06	-3.255e-06	-7.867e-06	-7.67e-06	-6.924e-06	-4.307e-06	-3.301e-06	-4.095e-06	-5.811e-06	-7.224e-06	-4.092e-06
-0.582	-9.95e-06	-1.1e-05	-8.085e-06	-3.58e-06	-3.221e-06	-3.284e-06	-7.915e-06	-7.718e-06	-6.968e-06	-4.342e-06	-3.328e-06	-4.131e-06	-5.863e-06	-7.276e-06	-4.13e-06
-0.583	-1.001e-05	-1.106e-05	-8.131e-06	-3.61e-06	-3.251e-06	-3.314e-06	-7.962e-06	-7.766e-06	-7.012e-06	-4.376e-06	-3.355e-06	-4.168e-06	-5.914e-06	-7.328e-06	-4.168e-06
-0.584	-1.007e-05	-1.113e-05	-8.177e-06	-3.641e-06	-3.282e-06	-3.344e-06	-8.011e-06	-7.814e-06	-7.056e-06	-4.411e-06	-3.383e-06	-4.205e-06	-5.967e-06	-7.381e-06	-4.207e-06
-0.585	-1.012e-05	-1.12e-05	-8.223e-06	-3.672e-06	-3.312e-06	-3.374e-06	-8.059e-06	-7.862e-06	-7.101e-06	-4.447e-06	-3.411e-06	-4.242e-06	-6.02e-06	-7.434e-06	-4.246e-06
-0.586	-1.018e-05	-1.128e-05	-8.27e-06	-3.703e-06	-3.344e-06	-3.404e-06	-8.107e-06	-7.911e-06	-7.145e-06	-4.483e-06	-3.439e-06	-4.28e-06	-6.073e-06	-7.488e-06	-4.286e-06
-0.587	-1.024e-05	-1.135e-05	-8.316e-06	-3.734e-06	-3.375e-06	-3.435e-06	-8.156e-06	-7.96e-06	-7.19e-06	-4.519e-06	-3.468e-06	-4.318e-06	-6.127e-06	-7.542e-06	-4.326e-06
-0.588	-1.03e-05	-1.142e-05	-8.363e-06	-3.766e-06	-3.407e-06	-3.466e-06	-8.204e-06	-8.009e-06	-7.235e-06	-4.555e-06	-3.497e-06	-4.356e-06	-6.182e-06	-7.597e-06	-4.367e-06
-0.589	-1.036e-05	-1.149e-05	-8.41e-06	-3.798e-06	-3.439e-06	-3.498e-06	-8.253e-06	-8.058e-06	-7.28e-06	-4.592e-06	-3.526e-06	-4.395e-06	-6.237e-06	-7.652e-06	-4.408e-06
-0.59	-1.042e-05	-1.156e-05	-8.458e-06	-3.831e-06	-3.471e-06	-3.529e-06	-8.302e-06	-8.107e-06	-7.325e-06	-4.629e-06	-3.556e-06	-4.434e-06	-6.293e-06	-7.708e-06	-4.45e-06
-0.591	-1.048e-05	-1.163e-05	-8.505e-06	-3.864e-06	-3.504e-06	-3.562e-06	-8.352e-06	-8.156e-06	-7.37e-06	-4.666e-06	-3.586e-06	-4.474e-06	-6.35e-06	-7.764e-06	-4.493e-06
-0.592	-1.054e-05	-1.171e-05	-8.553e-06	-3.897e-06	-3.537e-06	-3.594e-06	-8.401e-06	-8.205e-06	-7.416e-06	-4.704e-06	-3.616e-06	-4.514e-06	-6.407e-06	-7.821e-06	-4.536e-06
-0.593	-1.06e-05	-1.178e-05	-8.601e-06	-3.931e-06	-3.571e-06	-3.627e-06	-8.45e-06	-8.255e-06	-7.461e-06	-4.743e-06	-3.646e-06	-4.554e-06	-6.465e-06	-7.878e-06	-4.579e-06
-0.594	-1.066e-05	-1.185e-05	-8.65e-06	-3.965e-06	-3.605e-06	-3.66e-06	-8.5e-06	-8.305e-06	-7.507e-06	-4.781e-06	-3.677e-06	-4.595e-06	-6.524e-06	-7.936e-06	-4.623e-06
-0.595	-1.072e-05	-1.192e-05	-8.698e-06	-4e-06	-3.64e-06	-3.693e-06	-8.55e-06	-8.355e-06	-7.553e-06	-4.82e-06	-3.709e-06	-4.637e-06	-6.583e-06	-7.994e-06	-4.668e-06
-0.596	-1.078e-05	-1.2e-05	-8.747e-06	-4.034e-06	-3.674e-06	-3.727e-06	-8.6e-06	-8.405e-06	-7.599e-06	-4.859e-06	-3.74e-06	-4.678e-06	-6.643e-06	-8.053e-06	-4.713e-06
-0.597	-1.085e-05	-1.207e-05	-8.796e-06	-4.07e-06	-3.71e-06	-3.761e-06	-8.65e-06	-8.455e-06	-7.645e-06	-4.899e-06	-3.772e-06	-4.721e-06	-6.704e-06	-8.113e-06	-4.759e-06
-0.598	-1.091e-05	-1.215e-05	-8.845e-06	-4.105e-06	-3.745e-06	-3.796e-06	-8.701e-06	-8.506e-06	-7.692e-06	-4.939e-06	-3.805e-06	-4.763e-06	-6.765e-06	-8.173e-06	-4.805e-06
-0.599	-1.097e-05	-1.222e-05	-8.894e-06	-4.142e-06	-3.781e-06	-3.83e-06	-8.751e-06	-8.556e-06	-7.738e-06	-4.98e-06	-3.837e-06	-4.806e-06	-6.827e-06	-8.233e-06	-4.852e-06
-0.6	-1.103e-05	-1.23e-05	-8.944e-06	-4.178e-06	-3.818e-06	-3.866e-06	-8.802e-06	-8.607e-06	-7.785e-06	-5.02e-06	-3.87e-06	-4.85e-06	-6.89e-06	-8.295e-06	-4.899e-06
-0.601	-1.11e-05	-1.237e-05	-8.994e-06	-4.215e-06	-3.855e-06	-3.901e-06	-8.853e-06	-8.658e-06	-7.832e-06	-5.062e-06	-3.904e-06	-4.894e-06	-6.953e-06	-8.356e-06	-4.948e-06
-0.602	-1.116e-05	-1.245e-05	-9.044e-06	-4.252e-06	-3.892e-06	-3.937e-06	-8.904e-06	-8.709e-06	-7.879e-06	-5.103e-06	-3.938e-06	-4.938e-06	-7.017e-06	-8.419e-06	-4.996e-06
-0.603	-1.122e-05	-1.253e-05	-9.094e-06	-4.29e-06	-3.93e-06	-3.973e-06	-8.955e-06	-8.761e-06	-7.926e-06	-5.145e-06	-3.972e-06	-4.983e-06	-7.082e-06	-8.482e-06	-5.046e-06
-0.604	-1.129e-05	-1.26e-05	-9.145e-06	-4.328e-06	-3.968e-06	-4.01e-06	-9.006e-06	-8.812e-06	-7.973e-06	-5.188e-06	-4.006e-06	-5.028e-06	-7.148e-06	-8.545e-06	-5.096e-06
-0.605	-1.135e-05	-1.268e-05	-9.195e-06	-4.367e-06	-4.007e-06	-4.047e-06	-9.058e-06	-8.864e-06	-8.021e-06	-5.23e-06	-4.041e-06	-5.074e-06	-7.214e-06	-8.61e-06	-5.146e-06
-0.606	-1.141e-05	-1.276e-05	-9.246e-06	-4.406e-06	-4.046e-06	-4.084e-06	-9.11e-06	-8.916e-06	-8.069e-06	-5.274e-06	-4.077e-06	-5.12e-06	-7.281e-06	-8.674e-06	-5.198e-06
-0.607	-1.148e-05	-1.283e-05	-9.297e-06	-4.446e-06	-4.086e-06	-4.122e-06	-9.162e-06	-8.968e-06	-8.116e-06	-5.317e-06	-4.112e-06	-5.167e-06	-7.349e-06	-8.74e-06	-5.25e-06
-0.608	-1.154e-05	-1.291e-05	-9.348e-06	-4.486e-06	-4.126e-06	-4.16e-06	-9.214e-06	-9.02e-06	-8.165e-06	-5.361e-06	-4.149e-06	-5.214e-06	-7.418e-06	-8.806e-06	-5.302e-06
-0.609	-1.161e-05	-1.299e-05	-9.4e-06	-4.526e-06	-4.166e-06	-4.199e-06	-9.266e-06	-9.072e-06	-8.213e-06	-5.406e-06	-4.185e-06	-5.262e-06	-7.487e-06	-8.873e-06	-5.356e-06
-0.61	-1.167e-05	-1.307e-05	-9.452e-06	-4.567e-06	-4.207e-06	-4.238e-06	-9.318e-06	-9.124e-06	-8.261e-06	-5.451e-06	-4.222e-06	-5.31e-06	-7.557e-06	-8.94e-06	-5.409e-06
-0.611	-1.174e-05	-1.315e-05	-9.504e-06	-4.609e-06	-4.249e-06	-4.277e-06	-9.371e-06	-9.177e-06	-8.31e-06	-5.496e-06	-4.26e-06	-5.359e-06	-7.628e-06	-9.008e-06	-5.464e-06
-0.612	-1.18e-05	-1.323e-05	-9.556e-06	-4.651e-06	-4.291e-06	-4.317e-06	-9.424e-06	-9.23e-06	-8.358e-06	-5.542e-06	-4.298e-06	-5.408e-06	-7.7e-06	-9.077e-06	-5.52e-06
-0.613	-1.187e-05	-1.33e-05	-9.608e-06	-4.693e-06	-4.333e-06	-4.357e-06	-9.477e-06	-9.283e-06	-8.407e-06	-5.588e-06	-4.336e-06	-5.458e-06	-7.773e-06	-9.146e-06	-5.576e-06
-0.614	-1.194e-05	-1.338e-05	-9.661e-06	-4.736e-06	-4.377e-06	-4.398e-06	-9.53e-06	-9.336e-06	-8.456e-06	-5.634e-06	-4.375e-06	-5.508e-06	-7.846e-06	-9.216e-06	-5.632e-06
-0.615	-1.2e-05	-1.346e-05	-9.713e-06	-4.78e-06	-4.42e-06	-4.439e-06	-9.583e-06	-9.389e-06	-8.505e-06	-5.681e-06	-4.414e-06	-5.559e-06	-7.92e-06	-9.287e-06	-5.69e-06
-0.616	-1.207e-05	-1.355e-05	-9.766e-06	-4.824e-06	-4.464e-06	-4.481e-06	-9.637e-06	-9.443e-06	-8.555e-06	-5.729e-06	-4.453e-06	-5.611e-06	-7.995e-06	-9.358e-06	-5.748e-06
-0.617	-1.214e-05	-1.363e-05	-9.819e-06	-4.868e-06	-4.509e-06	-4.523e-06	-9.69e-06	-9.496e-06	-8.604e-06	-5.777e-06	-4.494e-06	-5.662e-06	-8.071e-06	-9.43e-06	-5.807e-06
-0.618	-1.22e-05	-1.371e-05	-9.873e-06	-4.913e-06	-4.554e-06	-4.565e-06	-9.744e-06	-9.55e-06	-8.654e-06	-5.825e-06	-4.534e-06	-5.715e-06	-8.148e-06	-9.503e-06	-5.867e-06
-0.619	-1.227e-05	-1.379e-05	-9.926e-06	-4.959e-06	-4.6e-06	-4.608e-06	-9.798e-06	-9.604e-06	-8.704e-06	-5.874e-06	-4.575e-06	-5.768e-06	-8.225e-06	-9.577e-06	-5.927e-06
-0.62	-1.234e-05	-1.387e-05	-9.98e-06	-5.005e-06	-4.647e-06	-4.651e-06	-9.852e-06	-9.658e-06	-8.754e-06	-5.923e-06	-4.617e-06	-5.821e-06	-8.304e-06	-9.651e-06	-5.989e-06
-0.621	-1.241e-05	-1.395e-05	-1.003e-05	-5.052e-06	-4.693e-06	-4.695e-06	-9.907e-06	-9.713e-06	-8.804e-06	-5.973e-06	-4.658e-06	-5.875e-06	-8.383e-06	-9.726e-06	-6.051e-06
-0.622	-1.247e-05	-1.403e-05	-1.009e-05	-5.099e-06	-4.741e-06	-4.739e-06	-9.961e-06	-9.767e-06	-8.854e-06	-6.024e-06	-4.701e-06	-5.93e-06	-8.464e-06	-9.802e-06	-6.113e-06
-0.623	-1.254e-05	-1.412e-05	-1.014e-05	-5.147e-06	-4.789e-06	-4.784e-06	-1.002e-05	-9.822e-06	-8.904e-06	-6.074e-06	-4.744e-06	-5.985e-06	-8.545e-06	-9.878e-06	-6.177e-06
-0.624	-1.261e-05	-1.42e-05	-1.02e-05	-5.195e-06	-4.838e-06	-4.829e-06	-1.007e-05	-9.877e-06	-8.955e-06	-6.126e-06	-4.787e-06	-6.04e-06	-8.627e-06	-9.955e-06	-6.241e-06
-0.625	-1.268e-05	-1.428e-05	-1.025e-05	-5.244e-06	-4.887e-06	-4.875e-06	-1.013e-05	-9.932e-06	-9.006e-06	-6.177e-06	-4.831e-06	-6.096e-06	-8.71e-06	-1.003e-05	-6.307e-06
-0.626	-1.275e-05	-1.437e-05	-1.031e-05	-5.294e-06	-4.937e-06	-4.921e-06	-1.018e-05	-9.987e-06	-9.057e-06	-6.229e-06	-4.876e-06	-6.153e-06	-8.793e-06	-1.011e-05	-6.373e-06
-0.627	-1.282e-05	-1.445e-05	-1.036e-05	-5.344e-06	-4.988e-06	-4.968e-06	-1.024e-05	-1.004e-05	-9.108e-06	-6.282e-06	-4.921e-06	-6.211e-06	-8.878e-06	-1.019e-05	-6.44e-06
-0.628	-1.289e-05	-1.453e-05	-1.042e-05	-5.395e-06	-5.039e-06	-5.015e-06	-1.029e-05	-1.01e-05	-9.159e-06	-6.335e-06	-4.966e-06	-6.269e-06	-8.964e-06	-1.027e-05	-6.507e-06
-0.629	-1.296e-05	-1.462e-05	-1.047e-05	-5.446e-06	-5.091e-06	-5.062e-06	-1.035e-05	-1.015e-05	-9.211e-06	-6.389e-06	-5.012e-06	-6.327e-06	-9.051e-06	-1.035e-05	-6.576e-06
-0.63	-1.303e-05	-1.47e-05	-1.053e-05	-5.498e-06	-5.144e-06	-5.111e-06	-1.04e-05	-1.021e-05	-9.262e-06	-6.443e-06	-5.058e-06	-6.386e-06	-9.138e-06	-1.044e-05	-6.645e-06
-0.631	-1.31e-05	-1.479e-05	-1.059e-05	-5.551e-06	-5.197e-06	-5.159e-06	-1.046e-05	-1.027e-05	-9.314e-06	-6.498e-06	-5.106e-06	-6.446e-06	-9.227e-06	-1.052e-05	-6.715e-06
-0.632	-1.317e-05	-1.487e-05	-1.064e-05	-5.605e-06	-5.251e-06	-5.208e-06	-1.052e-05	-1.032e-05	-9.366e-06	-6.553e-06	-5.153e-06	-6.506e-06	-9.316e-06	-1.06e-05	-6.787e-06
-0.633	-1.324e-05	-1.496e-05	-1.07e-05	-5.659e-06	-5.305e-06	-5.258e-06	-1.057e-05	-1.038e-05	-9.418e-06	-6.609e-06	-5.201e-06	-6.567e-06	-9.406e-06	-1.069e-05	-6.859e-06
-0.634	-1.331e-05	-1.504e-05	-1.076e-05	-5.713e-06	-5.361e-06	-5.308e-06	-1.063e-05	-1.043e-05	-9.47e-06	-6.665e-06	-5.25e-06	-6.628e-06	-9.498e-06	-1.077e-05	-6.931e-06
-0.635	-1.338e-05	-1.513e-05	-1.081e-05	-5.768e-06	-5.416e-06	-5.359e-06	-1.069e-05	-1.049e-05	-9.523e-06	-6.722e-06	-5.299e-06	-6.69e-06	-9.59e-06	-1.086e-05	-7.005e-06
-0.636	-1.346e-05	-1.522e-05	-1.087e-05	-5.825e-06	-5.473e-06	-5.41e-06	-1.074e-05	-1.055e-05	-9.575e-06	-6.779e-06	-5.349e-06	-6.753e-06	-9.683e-06	-1.094e-05	-7.08e-06
-0.637	-1.353e-05	-1.53e-05	-1.093e-05	-5.881e-06	-5.531e-06	-5.462e-06	-1.08e-05	-1.06e-05	-9.628e-06	-6.837e-06	-5.399e-06	-6.816e-06	-9.778e-06	-1.103e-05	-7.155e-06
-0.638	-1.36e-05	-1.539e-05	-1.099e-05	-5.939e-06	-5.589e-06	-5.515e-06	-1.086e-05	-1.066e-05	-9.681e-06	-6.895e-06	-5.45e-06	-6.88e-06	-9.873e-06	-1.112e-05	-7.232e-06
-0.639	-1.367e-05	-1.548e-05	-1.104e-05	-5.997e-06	-5.647e-06	-5.568e-06	-1.092e-05	-1.072e-05	-9.734e-06	-6.954e-06	-5.502e-06	-6.945e-06	-9.969e-06	-1.121e-05	-7.309e-06
-0.64	-1.375e-05	-1.557e-05	-1.11e-05	-6.055e-06	-5.707e-06	-5.621e-06	-1.097e-05	-1.078e-05	-9.787e-06	-7.013e-06	-5.554e-06	-7.01e-06	-1.007e-05	-1.13e-05	-7.388e-06
-0.641	-1.382e-05	-1.566e-05	-1.116e-05	-6.115e-06	-5.767e-06	-5.675e-06	-1.103e-05	-1.083e-05	-9.84e-06	-7.073e-06	-5.607e-06	-7.076e-06	-1.017e-05	-1.139e-05	-7.467e-06
-0.642	-1.389e-05	-1.574e-05	-1.122e-05	-6.175e-06	-5.829e-06	-5.73e-06	-1.109e-05	-1.089e-05	-9.894e-06	-7.133e-06	-5.66e-06	-7.142e-06	-1.026e-05	-1.148e-05	-7.548e-06
-0.643	-1.397e-05	-1.583e-05	-1.128e-05	-6.236e-06	-5.891e-06	-5.785e-06	-1.115e-05	-1.095e-05	-9.948e-06	-7.194e-06	-5.714e-06	-7.209e-06	-1.036e-05	-1.158e-05	-7.629e-06
-0.644	-1.404e-05	-1.592e-05	-1.134e-05	-6.298e-06	-5.953e-06	-5.841e-06	-1.121e-05	-1.101e-05	-1e-05	-7.255e-06	-5.769e-06	-7.277e-06	-1.047e-05	-1.167e-05	-7.711e-06
-0.645	-1.411e-05	-1.601e-05	-1.14e-05	-6.36e-06	-6.017e-06	-5.897e-06	-1.127e-05	-1.107e-05	-1.006e-05	-7.318e-06	-5.824e-06	-7.346e-06	-1.057e-05	-1.176e-05	-7.794e-06
-0.646	-1.419e-05	-1.61e-05	-1.146e-05	-6.424e-06	-6.081e-06	-5.954e-06	-1.133e-05	-1.113e-05	-1.011e-05	-7.38e-06	-5.88e-06	-7.415e-06	-1.067e-05	-1.186e-05	-7.879e-06
-0.647	-1.426e-05	-1.619e-05	-1.151e-05	-6.488e-06	-6.146e-06	-6.012e-06	-1.138e-05	-1.118e-05	-1.016e-05	-7.443e-06	-5.936e-06	-7.484e-06	-1.078e-05	-1.196e-05	-7.964e-06
-0.648	-1.434e-05	-1.628e-05	-1.157e-05	-6.553e-06	-6.213e-06	-6.07e-06	-1.144e-05	-1.124e-05	-1.022e-05	-7.507e-06	-5.993e-06	-7.555e-06	-1.088e-05	-1.205e-05	-8.05e-06
-0.649	-1.441e-05	-1.637e-05	-1.164e-05	-6.618e-06	-6.279e-06	-6.129e-06	-1.15e-05	-1.13e-05	-1.027e-05	-7.571e-06	-6.051e-06	-7.626e-06	-1.099e-05	-1.215e-05	-8.138e-06
-0.65	-1.449e-05	-1.646e-05	-1.17e-05	-6.685e-06	-6.347e-06	-6.189e-06	-1.156e-05	-1.136e-05	-1.033e-05	-7.636e-06	-6.109e-06	-7.697e-06	-1.11e-05	-1.225e-05	-8.226e-06
-0.651	-1.457e-05	-1.655e-05	-1.176e-05	-6.752e-06	-6.416e-06	-6.249e-06	-1.162e-05	-1.142e-05	-1.038e-05	-7.702e-06	-6.168e-06	-7.77e-06	-1.121e-05	-1.235e-05	-8.316e-06
-0.652	-1.464e-05	-1.665e-05	-1.182e-05	-6.82e-06	-6.486e-06	-6.31e-06	-1.168e-05	-1.148e-05	-1.044e-05	-7.768e-06	-6.228e-06	-7.843e-06	-1.132e-05	-1.245e-05	-8.406e-06
-0.653	-1.472e-05	-1.674e-05	-1.188e-05	-6.889e-06	-6.556e-06	-6.371e-06	-1.174e-05	-1.154e-05	-1.049e-05	-7.834e-06	-6.288e-06	-7.917e-06	-1.143e-05	-1.256e-05	-8.498e-06
-0.654	-1.479e-05	-1.683e-05	-1.194e-05	-6.959e-06	-6.627e-06	-6.433e-06	-1.18e-05	-1.16e-05	-1.055e-05	-7.901e-06	-6.349e-06	-7.991e-06	-1.154e-05	-1.266e-05	-8.59e-06
-0.655	-1.487e-05	-1.692e-05	-1.2e-05	-7.029e-06	-6.7e-06	-6.496e-06	-1.186e-05	-1.166e-05	-1.061e-05	-7.969e-06	-6.411e-06	-8.066e-06	-1.165e-05	-1.276e-05	-8.684e-06
-0.656	-1.495e-05	-1.702e-05	-1.206e-05	-7.101e-06	-6.773e-06	-6.56e-06	-1.193e-05	-1.172e-05	-1.066e-05	-8.037e-06	-6.473e-06	-8.142e-06	-1.177e-05	-1.287e-05	-8.779e-06
-0.657	-1.503e-05	-1.711e-05	-1.213e-05	-7.173e-06	-6.847e-06	-6.624e-06	-1.199e-05	-1.178e-05	-1.072e-05	-8.106e-06	-6.536e-06	-8.219e-06	-1.188e-05	-1.298e-05	-8.875e-06
-0.658	-1.51e-05	-1.72e-05	-1.219e-05	-7.246e-06	-6.923e-06	-6.689e-06	-1.205e-05	-1.184e-05	-1.077e-05	-8.176e-06	-6.6e-06	-8.296e-06	-1.2e-05	-1.308e-05	-8.972e-06
-0.659	-1.518e-05	-1.73e-05	-1.225e-05	-7.32e-06	-6.999e-06	-6.754e-06	-1.211e-05	-1.19e-05	-1.083e-05	-8.246e-06	-6.665e-06	-8.374e-06	-1.212e-05	-1.319e-05	-9.071e-06
-0.66	-1.526e-05	-1.739e-05	-1.231e-05	-7.396e-06	-7.076e-06	-6.82e-06	-1.217e-05	-1.196e-05	-1.089e-05	-8.316e-06	-6.73e-06	-8.452e-06	-1.223e-05	-1.33e-05	-9.17e-06
-0.661	-1.534e-05	-1.749e-05	-1.238e-05	-7.471e-06	-7.154e-06	-6.887e-06	-1.223e-05	-1.202e-05	-1.094e-05	-8.387e-06	-6.796e-06	-8.532e-06	-1.235e-05	-1.341e-05	-9.271e-06
-0.662	-1.542e-05	-1.758e-05	-1.244e-05	-7.548e-06	-7.234e-06	-6.955e-06	-1.23e-05	-1.209e-05	-1.1e-05	-8.459e-06	-6.862e-06	-8.612e-06	-1.248e-05	-1.352e-05	-9.373e-06
-0.663	-1.55e-05	-1.768e-05	-1.251e-05	-7.626e-06	-7.314e-06	-7.023e-06	-1.236e-05	-1.215e-05	-1.106e-05	-8.532e-06	-6.93e-06	-8.693e-06	-1.26e-05	-1.363e-05	-9.476e-06
-0.664	-1.558e-05	-1.777e-05	-1.257e-05	-7.705e-06	-7.396e-06	-7.093e-06	-1.242e-05	-1.221e-05	-1.111e-05	-8.605e-06	-6.998e-06	-8.775e-06	-1.272e-05	-1.375e-05	-9.58e-06
-0.665	-1.565e-05	-1.787e-05	-1.263e-05	-7.785e-06	-7.478e-06	-7.162e-06	-1.248e-05	-1.227e-05	-1.117e-05	-8.678e-06	-7.066e-06	-8.857e-06	-1.285e-05	-1.386e-05	-9.686e-06
-0.666	-1.573e-05	-1.796e-05	-1.27e-05	-7.865e-06	-7.562e-06	-7.233e-06	-1.255e-05	-1.233e-05	-1.123e-05	-8.752e-06	-7.136e-06	-8.94e-06	-1.297e-05	-1.398e-05	-9.793e-06
-0.667	-1.581e-05	-1.806e-05	-1.276e-05	-7.947e-06	-7.647e-06	-7.304e-06	-1.261e-05	-1.239e-05	-1.129e-05	-8.827e-06	-7.206e-06	-9.024e-06	-1.31e-05	-1.41e-05	-9.901e-06
-0.668	-1.59e-05	-1.816e-05	-1.283e-05	-8.03e-06	-7.733e-06	-7.376e-06	-1.267e-05	-1.246e-05	-1.134e-05	-8.903e-06	-7.277e-06	-9.109e-06	-1.323e-05	-1.421e-05	-1.001e-05
-0.669	-1.598e-05	-1.825e-05	-1.289e-05	-8.113e-06	-7.82e-06	-7.449e-06	-1.274e-05	-1.252e-05	-1.14e-05	-8.979e-06	-7.349e-06	-9.194e-06	-1.336e-05	-1.433e-05	-1.012e-05
-0.67	-1.606e-05	-1.835e-05	-1.296e-05	-8.198e-06	-7.908e-06	-7.523e-06	-1.28e-05	-1.258e-05	-1.146e-05	-9.055e-06	-7.421e-06	-9.281e-06	-1.349e-05	-1.446e-05	-1.023e-05
-0.671	-1.614e-05	-1.845e-05	-1.302e-05	-8.283e-06	-7.998e-06	-7.597e-06	-1.286e-05	-1.265e-05	-1.152e-05	-9.133e-06	-7.494e-06	-9.368e-06	-1.362e-05	-1.458e-05	-1.035e-05
-0.672	-1.622e-05	-1.855e-05	-1.309e-05	-8.37e-06	-8.089e-06	-7.672e-06	-1.293e-05	-1.271e-05	-1.158e-05	-9.21e-06	-7.568e-06	-9.455e-06	-1.376e-05	-1.47e-05	-1.046e-05
-0.673	-1.63e-05	-1.864e-05	-1.316e-05	-8.458e-06	-8.181e-06	-7.748e-06	-1.299e-05	-1.277e-05	-1.164e-05	-9.289e-06	-7.642e-06	-9.544e-06	-1.389e-05	-1.482e-05	-1.058e-05
-0.674	-1.638e-05	-1.874e-05	-1.322e-05	-8.546e-06	-8.274e-06	-7.824e-06	-1.306e-05	-1.284e-05	-1.17e-05	-9.368e-06	-7.717e-06	-9.633e-06	-1.403e-05	-1.495e-05	-1.07e-05
-0.675	-1.647e-05	-1.884e-05	-1.329e-05	-8.636e-06	-8.368e-06	-7.902e-06	-1.312e-05	-1.29e-05	-1.175e-05	-9.447e-06	-7.793e-06	-9.723e-06	-1.417e-05	-1.508e-05	-1.082e-05
-0.676	-1.655e-05	-1.894e-05	-1.336e-05	-8.726e-06	-8.464e-06	-7.98e-06	-1.319e-05	-1.296e-05	-1.181e-05	-9.527e-06	-7.87e-06	-9.814e-06	-1.431e-05	-1.521e-05	-1.094e-05
-0.677	-1.663e-05	-1.904e-05	-1.342e-05	-8.818e-06	-8.561e-06	-8.059e-06	-1.325e-05	-1.303e-05	-1.187e-05	-9.608e-06	-7.947e-06	-9.906e-06	-1.445e-05	-1.534e-05	-1.106e-05
-0.678	-1.671e-05	-1.914e-05	-1.349e-05	-8.91e-06	-8.659e-06	-8.138e-06	-1.332e-05	-1.309e-05	-1.193e-05	-9.689e-06	-8.025e-06	-9.998e-06	-1.459e-05	-1.547e-05	-1.118e-05
-0.679	-1.68e-05	-1.924e-05	-1.356e-05	-9.004e-06	-8.759e-06	-8.218e-06	-1.338e-05	-1.316e-05	-1.199e-05	-9.771e-06	-8.103e-06	-1.009e-05	-1.473e-05	-1.56e-05	-1.131e-05
-0.68	-1.688e-05	-1.934e-05	-1.363e-05	-9.098e-06	-8.86e-06	-8.299e-06	-1.345e-05	-1.322e-05	-1.205e-05	-9.853e-06	-8.182e-06	-1.019e-05	-1.488e-05	-1.573e-05	-1.143e-05
-0.681	-1.696e-05	-1.944e-05	-1.37e-05	-9.194e-06	-8.962e-06	-8.381e-06	-1.351e-05	-1.329e-05	-1.211e-05	-9.936e-06	-8.262e-06	-1.028e-05	-1.503e-05	-1.587e-05	-1.156e-05
-0.682	-1.705e-05	-1.954e-05	-1.377e-05	-9.29e-06	-9.065e-06	-8.464e-06	-1.358e-05	-1.335e-05	-1.217e-05	-1.002e-05	-8.343e-06	-1.038e-05	-1.517e-05	-1.6e-05	-1.169e-05
-0.683	-1.713e-05	-1.964e-05	-1.383e-05	-9.388e-06	-9.17e-06	-8.547e-06	-1.365e-05	-1.342e-05	-1.223e-05	-1.01e-05	-8.424e-06	-1.047e-05	-1.532e-05	-1.614e-05	-1.182e-05
-0.684	-1.722e-05	-1.975e-05	-1.39e-05	-9.486e-06	-9.276e-06	-8.631e-06	-1.371e-05	-1.348e-05	-1.229e-05	-1.019e-05	-8.505e-06	-1.057e-05	-1.547e-05	-1.628e-05	-1.196e-05
-0.685	-1.73e-05	-1.985e-05	-1.397e-05	-9.585e-06	-9.383e-06	-8.715e-06	-1.378e-05	-1.355e-05	-1.236e-05	-1.027e-05	-8.588e-06	-1.067e-05	-1.563e-05	-1.642e-05	-1.209e-05
-0.686	-1.739e-05	-1.995e-05	-1.404e-05	-9.685e-06	-9.491e-06	-8.8e-06	-1.385e-05	-1.361e-05	-1.242e-05	-1.036e-05	-8.67e-06	-1.077e-05	-1.578e-05	-1.656e-05	-1.223e-05
-0.687	-1.747e-05	-2.005e-05	-1.411e-05	-9.786e-06	-9.601e-06	-8.886e-06	-1.391e-05	-1.368e-05	-1.248e-05	-1.044e-05	-8.754e-06	-1.086e-05	-1.594e-05	-1.671e-05	-1.236e-05
-0.688	-1.756e-05	-2.016e-05	-1.418e-05	-9.888e-06	-9.712e-06	-8.973e-06	-1.398e-05	-1.374e-05	-1.254e-05	-1.053e-05	-8.837e-06	-1.096e-05	-1.609e-05	-1.685e-05	-1.25e-05
-0.689	-1.765e-05	-2.026e-05	-1.425e-05	-9.991e-06	-9.825e-06	-9.06e-06	-1.405e-05	-1.381e-05	-1.26e-05	-1.061e-05	-8.922e-06	-1.107e-05	-1.625e-05	-1.7e-05	-1.264e-05
-0.69	-1.773e-05	-2.036e-05	-1.432e-05	-1.009e-05	-9.938e-06	-9.148e-06	-1.412e-05	-1.388e-05	-1.266e-05	-1.07e-05	-9.006e-06	-1.117e-05	-1.641e-05	-1.715e-05	-1.279e-05
-0.691	-1.782e-05	-2.047e-05	-1.439e-05	-1.02e-05	-1.005e-05	-9.236e-06	-1.419e-05	-1.394e-05	-1.272e-05	-1.079e-05	-9.092e-06	-1.127e-05	-1.657e-05	-1.73e-05	-1.293e-05
-0.692	-1.79e-05	-2.057e-05	-1.446e-05	-1.03e-05	-1.017e-05	-9.325e-06	-1.425e-05	-1.401e-05	-1.279e-05	-1.087e-05	-9.177e-06	-1.137e-05	-1.673e-05	-1.745e-05	-1.307e-05
-0.693	-1.799e-05	-2.067e-05	-1.454e-05	-1.041e-05	-1.029e-05	-9.414e-06	-1.432e-05	-1.408e-05	-1.285e-05	-1.096e-05	-9.263e-06	-1.147e-05	-1.69e-05	-1.761e-05	-1.322e-05
-0.694	-1.808e-05	-2.078e-05	-1.461e-05	-1.052e-05	-1.04e-05	-9.504e-06	-1.439e-05	-1.414e-05	-1.291e-05	-1.105e-05	-9.35e-06	-1.158e-05	-1.706e-05	-1.776e-05	-1.337e-05
-0.695	-1.817e-05	-2.088e-05	-1.468e-05	-1.062e-05	-1.052e-05	-9.594e-06	-1.446e-05	-1.421e-05	-1.297e-05	-1.114e-05	-9.436e-06	-1.168e-05	-1.723e-05	-1.792e-05	-1.352e-05
-0.696	-1.825e-05	-2.099e-05	-1.475e-05	-1.073e-05	-1.065e-05	-9.685e-06	-1.453e-05	-1.428e-05	-1.304e-05	-1.123e-05	-9.524e-06	-1.179e-05	-1.74e-05	-1.808e-05	-1.367e-05
-0.697	-1.834e-05	-2.109e-05	-1.482e-05	-1.084e-05	-1.077e-05	-9.776e-06	-1.46e-05	-1.435e-05	-1.31e-05	-1.132e-05	-9.611e-06	-1.189e-05	-1.757e-05	-1.824e-05	-1.383e-05
-0.698	-1.843e-05	-2.12e-05	-1.489e-05	-1.095e-05	-1.089e-05	-9.868e-06	-1.467e-05	-1.442e-05	-1.316e-05	-1.14e-05	-9.699e-06	-1.2e-05	-1.774e-05	-1.84e-05	-1.398e-05
-0.699	-1.852e-05	-2.13e-05	-1.497e-05	-1.106e-05	-1.101e-05	-9.96e-06	-1.474e-05	-1.448e-05	-1.323e-05	-1.149e-05	-9.787e-06	-1.211e-05	-1.792e-05	-1.856e-05	-1.414e-05
-0.7	-1.861e-05	-2.141e-05	-1.504e-05	-1.117e-05	-1.114e-05	-1.005e-05	-1.481e-05	-1.455e-05	-1.329e-05	-1.158e-05	-9.875e-06	-1.221e-05	-1.809e-05	-1.873e-05	-1.43e-05
-0.701	-1.87e-05	-2.152e-05	-1.511e-05	-1.128e-05	-1.127e-05	-1.014e-05	-1.488e-05	-1.462e-05	-1.335e-05	-1.167e-05	-9.963e-06	-1.232e-05	-1.827e-05	-1.89e-05	-1.446e-05
-0.702	-1.879e-05	-2.162e-05	-1.518e-05	-1.14e-05	-1.139e-05	-1.024e-05	-1.495e-05	-1.469e-05	-1.342e-05	-1.176e-05	-1.005e-05	-1.243e-05	-1.844e-05	-1.906e-05	-1.462e-05
-0.703	-1.888e-05	-2.173e-05	-1.526e-05	-1.151e-05	-1.152e-05	-1.033e-05	-1.502e-05	-1.476e-05	-1.348e-05	-1.185e-05	-1.014e-05	-1.254e-05	-1.862e-05	-1.924e-05	-1.478e-05
-0.704	-1.897e-05	-2.184e-05	-1.533e-05	-1.162e-05	-1.165e-05	-1.042e-05	-1.509e-05	-1.483e-05	-1.355e-05	-1.194e-05	-1.023e-05	-1.265e-05	-1.88e-05	-1.941e-05	-1.495e-05
-0.705	-1.906e-05	-2.194e-05	-1.54e-05	-1.173e-05	-1.178e-05	-1.052e-05	-1.516e-05	-1.49e-05	-1.361e-05	-1.203e-05	-1.032e-05	-1.276e-05	-1.898e-05	-1.958e-05	-1.511e-05
-0.706	-1.915e-05	-2.205e-05	-1.548e-05	-1.185e-05	-1.191e-05	-1.061e-05	-1.523e-05	-1.497e-05	-1.368e-05	-1.212e-05	-1.041e-05	-1.287e-05	-1.917e-05	-1.976e-05	-1.528e-05
-0.707	-1.924e-05	-2.216e-05	-1.555e-05	-1.196e-05	-1.204e-05	-1.071e-05	-1.53e-05	-1.504e-05	-1.374e-05	-1.221e-05	-1.05e-05	-1.298e-05	-1.935e-05	-1.993e-05	-1.545e-05
-0.708	-1.933e-05	-2.227e-05	-1.563e-05	-1.208e-05	-1.218e-05	-1.08e-05	-1.538e-05	-1.511e-05	-1.381e-05	-1.23e-05	-1.059e-05	-1.309e-05	-1.954e-05	-2.011e-05	-1.562e-05
-0.709	-1.942e-05	-2.238e-05	-1.57e-05	-1.219e-05	-1.231e-05	-1.09e-05	-1.545e-05	-1.518e-05	-1.387e-05	-1.239e-05	-1.068e-05	-1.32e-05	-1.972e-05	-2.029e-05	-1.579e-05
-0.71	-1.951e-05	-2.248e-05	-1.578e-05	-1.231e-05	-1.244e-05	-1.099e-05	-1.552e-05	-1.525e-05	-1.394e-05	-1.248e-05	-1.077e-05	-1.331e-05	-1.991e-05	-2.048e-05	-1.596e-05
-0.711	-1.96e-05	-2.259e-05	-1.585e-05	-1.242e-05	-1.258e-05	-1.108e-05	-1.559e-05	-1.532e-05	-1.4e-05	-1.257e-05	-1.086e-05	-1.342e-05	-2.01e-05	-2.066e-05	-1.613e-05
-0.712	-1.969e-05	-2.27e-05	-1.592e-05	-1.254e-05	-1.271e-05	-1.118e-05	-1.567e-05	-1.539e-05	-1.407e-05	-1.267e-05	-1.095e-05	-1.353e-05	-2.029e-05	-2.084e-05	-1.631e-05
-0.713	-1.979e-05	-2.281e-05	-1.6e-05	-1.265e-05	-1.285e-05	-1.127e-05	-1.574e-05	-1.546e-05	-1.413e-05	-1.276e-05	-1.104e-05	-1.364e-05	-2.048e-05	-2.103e-05	-1.649e-05
-0.714	-1.988e-05	-2.292e-05	-1.607e-05	-1.277e-05	-1.298e-05	-1.137e-05	-1.581e-05	-1.553e-05	-1.42e-05	-1.285e-05	-1.112e-05	-1.375e-05	-2.067e-05	-2.122e-05	-1.666e-05
-0.715	-1.997e-05	-2.303e-05	-1.615e-05	-1.289e-05	-1.312e-05	-1.146e-05	-1.588e-05	-1.56e-05	-1.427e-05	-1.294e-05	-1.121e-05	-1.386e-05	-2.087e-05	-2.141e-05	-1.684e-05
-0.716	-2.006e-05	-2.314e-05	-1.622e-05	-1.3e-05	-1.326e-05	-1.156e-05	-1.596e-05	-1.567e-05	-1.433e-05	-1.303e-05	-1.13e-05	-1.398e-05	-2.106e-05	-2.16e-05	-1.702e-05
-0.717	-2.016e-05	-2.325e-05	-1.63e-05	-1.312e-05	-1.34e-05	-1.165e-05	-1.603e-05	-1.574e-05	-1.44e-05	-1.312e-05	-1.139e-05	-1.409e-05	-2.126e-05	-2.179e-05	-1.72e-05
-0.718	-2.025e-05	-2.336e-05	-1.638e-05	-1.323e-05	-1.353e-05	-1.175e-05	-1.611e-05	-1.581e-05	-1.447e-05	-1.321e-05	-1.148e-05	-1.42e-05	-2.145e-05	-2.198e-05	-1.738e-05
-0.719	-2.034e-05	-2.347e-05	-1.645e-05	-1.335e-05	-1.367e-05	-1.184e-05	-1.618e-05	-1.589e-05	-1.453e-05	-1.33e-05	-1.157e-05	-1.431e-05	-2.165e-05	-2.218e-05	-1.756e-05
-0.72	-2.044e-05	-2.358e-05	-1.653e-05	-1.347e-05	-1.381e-05	-1.194e-05	-1.625e-05	-1.596e-05	-1.46e-05	-1.339e-05	-1.166e-05	-1.442e-05	-2.184e-05	-2.237e-05	-1.775e-05
-0.721	-2.053e-05	-2.369e-05	-1.66e-05	-1.358e-05	-1.395e-05	-1.203e-05	-1.633e-05	-1.603e-05	-1.467e-05	-1.348e-05	-1.175e-05	-1.453e-05	-2.204e-05	-2.257e-05	-1.793e-05
-0.722	-2.062e-05	-2.381e-05	-1.668e-05	-1.37e-05	-1.409e-05	-1.213e-05	-1.64e-05	-1.61e-05	-1.474e-05	-1.357e-05	-1.184e-05	-1.464e-05	-2.224e-05	-2.277e-05	-1.811e-05
-0.723	-2.072e-05	-2.392e-05	-1.676e-05	-1.381e-05	-1.423e-05	-1.222e-05	-1.648e-05	-1.618e-05	-1.48e-05	-1.366e-05	-1.193e-05	-1.475e-05	-2.244e-05	-2.296e-05	-1.83e-05
-0.724	-2.081e-05	-2.403e-05	-1.683e-05	-1.393e-05	-1.437e-05	-1.232e-05	-1.655e-05	-1.625e-05	-1.487e-05	-1.375e-05	-1.202e-05	-1.486e-05	-2.264e-05	-2.316e-05	-1.848e-05
-0.725	-2.091e-05	-2.414e-05	-1.691e-05	-1.404e-05	-1.451e-05	-1.241e-05	-1.663e-05	-1.632e-05	-1.494e-05	-1.384e-05	-1.211e-05	-1.497e-05	-2.284e-05	-2.336e-05	-1.867e-05
-0.726	-2.1e-05	-2.425e-05	-1.699e-05	-1.416e-05	-1.465e-05	-1.25e-05	-1.67e-05	-1.639e-05	-1.501e-05	-1.393e-05	-1.219e-05	-1.508e-05	-2.304e-05	-2.356e-05	-1.885e-05
-0.727	-2.11e-05	-2.436e-05	-1.706e-05	-1.428e-05	-1.478e-05	-1.26e-05	-1.678e-05	-1.647e-05	-1.508e-05	-1.402e-05	-1.228e-05	-1.519e-05	-2.324e-05	-2.376e-05	-1.904e-05
-0.728	-2.119e-05	-2.447e-05	-1.714e-05	-1.439e-05	-1.492e-05	-1.269e-05	-1.686e-05	-1.654e-05	-1.514e-05	-1.411e-05	-1.237e-05	-1.53e-05	-2.344e-05	-2.396e-05	-1.922e-05
-0.729	-2.129e-05	-2.459e-05	-1.722e-05	-1.45e-05	-1.506e-05	-1.279e-05	-1.693e-05	-1.662e-05	-1.521e-05	-1.421e-05	-1.246e-05	-1.541e-05	-2.364e-05	-2.416e-05	-1.941e-05
-0.73	-2.138e-05	-2.47e-05	-1.729e-05	-1.462e-05	-1.52e-05	-1.288e-05	-1.701e-05	-1.669e-05	-1.528e-05	-1.43e-05	-1.255e-05	-1.552e-05	-2.384e-05	-2.437e-05	-1.959e-05
-0.731	-2.148e-05	-2.481e-05	-1.737e-05	-1.473e-05	-1.534e-05	-1.297e-05	-1.709e-05	-1.676e-05	-1.535e-05	-1.439e-05	-1.263e-05	-1.563e-05	-2.404e-05	-2.457e-05	-1.978e-05
-0.732	-2.157e-05	-2.492e-05	-1.745e-05	-1.485e-05	-1.548e-05	-1.307e-05	-1.716e-05	-1.684e-05	-1.542e-05	-1.448e-05	-1.272e-05	-1.574e-05	-2.424e-05	-2.477e-05	-1.996e-05
-0.733	-2.167e-05	-2.504e-05	-1.752e-05	-1.496e-05	-1.562e-05	-1.316e-05	-1.724e-05	-1.691e-05	-1.549e-05	-1.457e-05	-1.281e-05	-1.585e-05	-2.445e-05	-2.497e-05	-2.015e-05
-0.734	-2.177e-05	-2.515e-05	-1.76e-05	-1.507e-05	-1.575e-05	-1.325e-05	-1.732e-05	-1.699e-05	-1.556e-05	-1.466e-05	-1.29e-05	-1.595e-05	-2.465e-05	-2.517e-05	-2.033e-05
-0.735	-2.186e-05	-2.526e-05	-1.768e-05	-1.519e-05	-1.589e-05	-1.335e-05	-1.739e-05	-1.706e-05	-1.563e-05	-1.475e-05	-1.298e-05	-1.606e-05	-2.485e-05	-2.537e-05	-2.052e-05
-0.736	-2.196e-05	-2.538e-05	-1.776e-05	-1.53e-05	-1.603e-05	-1.344e-05	-1.747e-05	-1.714e-05	-1.57e-05	-1.484e-05	-1.307e-05	-1.617e-05	-2.505e-05	-2.557e-05	-2.07e-05
-0.737	-2.206e-05	-2.549e-05	-1.783e-05	-1.541e-05	-1.616e-05	-1.353e-05	-1.755e-05	-1.721e-05	-1.577e-05	-1.493e-05	-1.316e-05	-1.627e-05	-2.525e-05	-2.577e-05	-2.088e-05
-0.738	-2.215e-05	-2.56e-05	-1.791e-05	-1.552e-05	-1.63e-05	-1.362e-05	-1.763e-05	-1.729e-05	-1.584e-05	-1.502e-05	-1.325e-05	-1.638e-05	-2.545e-05	-2.597e-05	-2.106e-05
-0.739	-2.225e-05	-2.572e-05	-1.799e-05	-1.563e-05	-1.643e-05	-1.372e-05	-1.771e-05	-1.736e-05	-1.591e-05	-1.511e-05	-1.333e-05	-1.648e-05	-2.565e-05	-2.617e-05	-2.125e-05
-0.74	-2.235e-05	-2.583e-05	-1.807e-05	-1.574e-05	-1.657e-05	-1.381e-05	-1.778e-05	-1.744e-05	-1.598e-05	-1.52e-05	-1.342e-05	-1.659e-05	-2.585e-05	-2.636e-05	-2.143e-05
-0.741	-2.244e-05	-2.595e-05	-1.814e-05	-1.585e-05	-1.67e-05	-1.39e-05	-1.786e-05	-1.751e-05	-1.605e-05	-1.529e-05	-1.351e-05	-1.669e-05	-2.605e-05	-2.656e-05	-2.161e-05
-0.742	-2.254e-05	-2.606e-05	-1.822e-05	-1.596e-05	-1.683e-05	-1.399e-05	-1.794e-05	-1.759e-05	-1.613e-05	-1.538e-05	-1.359e-05	-1.68e-05	-2.625e-05	-2.675e-05	-2.179e-05
-0.743	-2.264e-05	-2.618e-05	-1.83e-05	-1.607e-05	-1.697e-05	-1.409e-05	-1.802e-05	-1.767e-05	-1.62e-05	-1.547e-05	-1.368e-05	-1.69e-05	-2.644e-05	-2.695e-05	-2.196e-05
-0.744	-2.273e-05	-2.629e-05	-1.838e-05	-1.618e-05	-1.71e-05	-1.418e-05	-1.81e-05	-1.774e-05	-1.627e-05	-1.556e-05	-1.377e-05	-1.7e-05	-2.664e-05	-2.714e-05	-2.214e-05
-0.745	-2.283e-05	-2.64e-05	-1.846e-05	-1.629e-05	-1.723e-05	-1.427e-05	-1.818e-05	-1.782e-05	-1.634e-05	-1.565e-05	-1.385e-05	-1.71e-05	-2.684e-05	-2.733e-05	-2.232e-05
-0.746	-2.293e-05	-2.652e-05	-1.853e-05	-1.64e-05	-1.736e-05	-1.436e-05	-1.826e-05	-1.79e-05	-1.641e-05	-1.575e-05	-1.394e-05	-1.721e-05	-2.703e-05	-2.753e-05	-2.249e-05
-0.747	-2.303e-05	-2.663e-05	-1.861e-05	-1.651e-05	-1.749e-05	-1.445e-05	-1.834e-05	-1.797e-05	-1.649e-05	-1.584e-05	-1.403e-05	-1.731e-05	-2.723e-05	-2.772e-05	-2.267e-05
-0.748	-2.313e-05	-2.675e-05	-1.869e-05	-1.661e-05	-1.762e-05	-1.454e-05	-1.842e-05	-1.805e-05	-1.656e-05	-1.593e-05	-1.411e-05	-1.741e-05	-2.743e-05	-2.79e-05	-2.284e-05
-0.749	-2.322e-05	-2.687e-05	-1.877e-05	-1.672e-05	-1.775e-05	-1.463e-05	-1.85e-05	-1.813e-05	-1.663e-05	-1.602e-05	-1.42e-05	-1.751e-05	-2.762e-05	-2.809e-05	-2.301e-05
-0.75	-2.332e-05	-2.698e-05	-1.885e-05	-1.683e-05	-1.788e-05	-1.472e-05	-1.858e-05	-1.821e-05	-1.67e-05	-1.611e-05	-1.428e-05	-1.761e-05	-2.781e-05	-2.828e-05	-2.318e-05
-0.751	-2.342e-05	-2.71e-05	-1.892e-05	-1.693e-05	-1.8e-05	-1.482e-05	-1.866e-05	-1.828e-05	-1.678e-05	-1.62e-05	-1.437e-05	-1.771e-05	-2.801e-05	-2.846e-05	-2.335e-05
-0.752	-2.352e-05	-2.721e-05	-1.9e-05	-1.704e-05	-1.813e-05	-1.491e-05	-1.874e-05	-1.836e-05	-1.685e-05	-1.629e-05	-1.446e-05	-1.78e-05	-2.82e-05	-2.865e-05	-2.352e-05
-0.753	-2.362e-05	-2.733e-05	-1.908e-05	-1.714e-05	-1.825e-05	-1.5e-05	-1.882e-05	-1.844e-05	-1.692e-05	-1.639e-05	-1.454e-05	-1.79e-05	-2.839e-05	-2.883e-05	-2.368e-05
-0.754	-2.372e-05	-2.744e-05	-1.916e-05	-1.725e-05	-1.838e-05	-1.509e-05	-1.89e-05	-1.852e-05	-1.7e-05	-1.648e-05	-1.463e-05	-1.8e-05	-2.858e-05	-2.901e-05	-2.385e-05
-0.755	-2.382e-05	-2.756e-05	-1.924e-05	-1.735e-05	-1.85e-05	-1.518e-05	-1.899e-05	-1.86e-05	-1.707e-05	-1.657e-05	-1.472e-05	-1.81e-05	-2.877e-05	-2.919e-05	-2.401e-05
-0.756	-2.391e-05	-2.768e-05	-1.931e-05	-1.746e-05	-1.863e-05	-1.527e-05	-1.907e-05	-1.868e-05	-1.714e-05	-1.666e-05	-1.48e-05	-1.82e-05	-2.896e-05	-2.936e-05	-2.417e-05
-0.757	-2.401e-05	-2.779e-05	-1.939e-05	-1.756e-05	-1.875e-05	-1.536e-05	-1.915e-05	-1.875e-05	-1.722e-05	-1.675e-05	-1.489e-05	-1.829e-05	-2.915e-05	-2.954e-05	-2.434e-05
-0.758	-2.411e-05	-2.791e-05	-1.947e-05	-1.766e-05	-1.887e-05	-1.545e-05	-1.923e-05	-1.883e-05	-1.729e-05	-1.685e-05	-1.498e-05	-1.839e-05	-2.934e-05	-2.972e-05	-2.45e-05
-0.759	-2.421e-05	-2.803e-05	-1.955e-05	-1.777e-05	-1.899e-05	-1.554e-05	-1.931e-05	-1.891e-05	-1.737e-05	-1.694e-05	-1.506e-05	-1.848e-05	-2.953e-05	-2.989e-05	-2.466e-05
-0.76	-2.431e-05	-2.814e-05	-1.963e-05	-1.787e-05	-1.911e-05	-1.563e-05	-1.94e-05	-1.899e-05	-1.744e-05	-1.703e-05	-1.515e-05	-1.858e-05	-2.972e-05	-3.006e-05	-2.481e-05
-0.761	-2.441e-05	-2.826e-05	-1.971e-05	-1.797e-05	-1.923e-05	-1.572e-05	-1.948e-05	-1.907e-05	-1.751e-05	-1.712e-05	-1.524e-05	-1.868e-05	-2.99e-05	-3.023e-05	-2.497e-05
-0.762	-2.451e-05	-2.838e-05	-1.979e-05	-1.807e-05	-1.935e-05	-1.581e-05	-1.956e-05	-1.915e-05	-1.759e-05	-1.722e-05	-1.532e-05	-1.877e-05	-3.009e-05	-3.04e-05	-2.513e-05
-0.763	-2.461e-05	-2.849e-05	-1.986e-05	-1.818e-05	-1.947e-05	-1.59e-05	-1.965e-05	-1.923e-05	-1.766e-05	-1.731e-05	-1.541e-05	-1.887e-05	-3.027e-05	-3.057e-05	-2.528e-05
-0.764	-2.471e-05	-2.861e-05	-1.994e-05	-1.828e-05	-1.959e-05	-1.599e-05	-1.973e-05	-1.931e-05	-1.774e-05	-1.74e-05	-1.55e-05	-1.896e-05	-3.046e-05	-3.073e-05	-2.544e-05
-0.765	-2.481e-05	-2.873e-05	-2.002e-05	-1.838e-05	-1.97e-05	-1.609e-05	-1.981e-05	-1.939e-05	-1.781e-05	-1.75e-05	-1.558e-05	-1.905e-05	-3.064e-05	-3.09e-05	-2.559e-05
-0.766	-2.491e-05	-2.884e-05	-2.01e-05	-1.848e-05	-1.982e-05	-1.618e-05	-1.99e-05	-1.947e-05	-1.789e-05	-1.759e-05	-1.567e-05	-1.915e-05	-3.082e-05	-3.106e-05	-2.574e-05
-0.767	-2.501e-05	-2.896e-05	-2.018e-05	-1.858e-05	-1.993e-05	-1.627e-05	-1.998e-05	-1.955e-05	-1.797e-05	-1.768e-05	-1.576e-05	-1.924e-05	-3.101e-05	-3.122e-05	-2.589e-05
-0.768	-2.511e-05	-2.908e-05	-2.026e-05	-1.868e-05	-2.005e-05	-1.636e-05	-2.006e-05	-1.963e-05	-1.804e-05	-1.778e-05	-1.585e-05	-1.934e-05	-3.119e-05	-3.139e-05	-2.604e-05
-0.769	-2.521e-05	-2.92e-05	-2.033e-05	-1.878e-05	-2.016e-05	-1.645e-05	-2.015e-05	-1.971e-05	-1.812e-05	-1.787e-05	-1.594e-05	-1.943e-05	-3.137e-05	-3.155e-05	-2.619e-05
-0.77	-2.531e-05	-2.931e-05	-2.041e-05	-1.888e-05	-2.028e-05	-1.654e-05	-2.023e-05	-1.979e-05	-1.819e-05	-1.796e-05	-1.602e-05	-1.952e-05	-3.155e-05	-3.17e-05	-2.634e-05
-0.771	-2.541e-05	-2.943e-05	-2.049e-05	-1.898e-05	-2.039e-05	-1.663e-05	-2.032e-05	-1.987e-05	-1.827e-05	-1.806e-05	-1.611e-05	-1.962e-05	-3.173e-05	-3.186e-05	-2.649e-05
-0.772	-2.551e-05	-2.955e-05	-2.057e-05	-1.908e-05	-2.05e-05	-1.672e-05	-2.04e-05	-1.995e-05	-1.835e-05	-1.815e-05	-1.62e-05	-1.971e-05	-3.19e-05	-3.202e-05	-2.663e-05
-0.773	-2.561e-05	-2.967e-05	-2.065e-05	-1.918e-05	-2.061e-05	-1.681e-05	-2.049e-05	-2.004e-05	-1.842e-05	-1.825e-05	-1.629e-05	-1.98e-05	-3.208e-05	-3.217e-05	-2.678e-05
-0.774	-2.571e-05	-2.979e-05	-2.073e-05	-1.928e-05	-2.072e-05	-1.691e-05	-2.057e-05	-2.012e-05	-1.85e-05	-1.834e-05	-1.638e-05	-1.99e-05	-3.226e-05	-3.233e-05	-2.692e-05
-0.775	-2.581e-05	-2.99e-05	-2.081e-05	-1.938e-05	-2.083e-05	-1.7e-05	-2.066e-05	-2.02e-05	-1.858e-05	-1.844e-05	-1.647e-05	-1.999e-05	-3.244e-05	-3.248e-05	-2.707e-05
-0.776	-2.591e-05	-3.002e-05	-2.088e-05	-1.948e-05	-2.094e-05	-1.709e-05	-2.074e-05	-2.028e-05	-1.865e-05	-1.853e-05	-1.656e-05	-2.008e-05	-3.261e-05	-3.263e-05	-2.721e-05
-0.777	-2.602e-05	-3.014e-05	-2.096e-05	-1.958e-05	-2.105e-05	-1.718e-05	-2.083e-05	-2.036e-05	-1.873e-05	-1.863e-05	-1.664e-05	-2.017e-05	-3.279e-05	-3.278e-05	-2.735e-05
-0.778	-2.612e-05	-3.026e-05	-2.104e-05	-1.968e-05	-2.116e-05	-1.727e-05	-2.091e-05	-2.044e-05	-1.881e-05	-1.872e-05	-1.673e-05	-2.027e-05	-3.296e-05	-3.293e-05	-2.75e-05
-0.779	-2.622e-05	-3.038e-05	-2.112e-05	-1.978e-05	-2.127e-05	-1.737e-05	-2.1e-05	-2.053e-05	-1.889e-05	-1.882e-05	-1.682e-05	-2.036e-05	-3.314e-05	-3.308e-05	-2.764e-05
-0.78	-2.632e-05	-3.05e-05	-2.12e-05	-1.988e-05	-2.138e-05	-1.746e-05	-2.109e-05	-2.061e-05	-1.896e-05	-1.892e-05	-1.691e-05	-2.045e-05	-3.331e-05	-3.323e-05	-2.778e-05
-0.781	-2.642e-05	-3.062e-05	-2.128e-05	-1.998e-05	-2.148e-05	-1.755e-05	-2.117e-05	-2.069e-05	-1.904e-05	-1.901e-05	-1.7e-05	-2.054e-05	-3.348e-05	-3.337e-05	-2.792e-05
-0.782	-2.652e-05	-3.073e-05	-2.136e-05	-2.008e-05	-2.159e-05	-1.765e-05	-2.126e-05	-2.077e-05	-1.912e-05	-1.911e-05	-1.709e-05	-2.064e-05	-3.366e-05	-3.352e-05	-2.806e-05
-0.783	-2.662e-05	-3.085e-05	-2.143e-05	-2.018e-05	-2.17e-05	-1.774e-05	-2.135e-05	-2.086e-05	-1.92e-05	-1.92e-05	-1.719e-05	-2.073e-05	-3.383e-05	-3.366e-05	-2.82e-05
-0.784	-2.673e-05	-3.097e-05	-2.151e-05	-2.028e-05	-2.18e-05	-1.783e-05	-2.143e-05	-2.094e-05	-1.928e-05	-1.93e-05	-1.728e-05	-2.082e-05	-3.4e-05	-3.381e-05	-2.834e-05
-0.785	-2.683e-05	-3.109e-05	-2.159e-05	-2.038e-05	-2.191e-05	-1.793e-05	-2.152e-05	-2.102e-05	-1.936e-05	-1.94e-05	-1.737e-05	-2.091e-05	-3.417e-05	-3.395e-05	-2.848e-05
-0.786	-2.693e-05	-3.121e-05	-2.167e-05	-2.048e-05	-2.201e-05	-1.802e-05	-2.161e-05	-2.111e-05	-1.943e-05	-1.95e-05	-1.746e-05	-2.101e-05	-3.434e-05	-3.409e-05	-2.861e-05
-0.787	-2.703e-05	-3.133e-05	-2.175e-05	-2.058e-05	-2.212e-05	-1.811e-05	-2.17e-05	-2.119e-05	-1.951e-05	-1.959e-05	-1.755e-05	-2.11e-05	-3.452e-05	-3.423e-05	-2.875e-05
-0.788	-2.713e-05	-3.145e-05	-2.183e-05	-2.068e-05	-2.222e-05	-1.821e-05	-2.178e-05	-2.127e-05	-1.959e-05	-1.969e-05	-1.764e-05	-2.119e-05	-3.469e-05	-3.438e-05	-2.889e-05
-0.789	-2.724e-05	-3.157e-05	-2.191e-05	-2.078e-05	-2.233e-05	-1.83e-05	-2.187e-05	-2.136e-05	-1.967e-05	-1.979e-05	-1.773e-05	-2.128e-05	-3.486e-05	-3.452e-05	-2.902e-05
-0.79	-2.734e-05	-3.169e-05	-2.198e-05	-2.088e-05	-2.243e-05	-1.84e-05	-2.196e-05	-2.144e-05	-1.975e-05	-1.989e-05	-1.783e-05	-2.138e-05	-3.503e-05	-3.466e-05	-2.916e-05
-0.791	-2.744e-05	-3.181e-05	-2.206e-05	-2.098e-05	-2.254e-05	-1.849e-05	-2.205e-05	-2.153e-05	-1.983e-05	-1.998e-05	-1.792e-05	-2.147e-05	-3.52e-05	-3.48e-05	-2.93e-05
-0.792	-2.754e-05	-3.193e-05	-2.214e-05	-2.108e-05	-2.264e-05	-1.859e-05	-2.214e-05	-2.161e-05	-1.991e-05	-2.008e-05	-1.801e-05	-2.156e-05	-3.537e-05	-3.493e-05	-2.943e-05
-0.793	-2.764e-05	-3.205e-05	-2.222e-05	-2.118e-05	-2.274e-05	-1.868e-05	-2.222e-05	-2.169e-05	-1.999e-05	-2.018e-05	-1.81e-05	-2.166e-05	-3.554e-05	-3.507e-05	-2.957e-05
-0.794	-2.775e-05	-3.217e-05	-2.23e-05	-2.129e-05	-2.284e-05	-1.878e-05	-2.231e-05	-2.178e-05	-2.007e-05	-2.028e-05	-1.82e-05	-2.175e-05	-3.571e-05	-3.521e-05	-2.97e-05
-0.795	-2.785e-05	-3.229e-05	-2.238e-05	-2.139e-05	-2.295e-05	-1.888e-05	-2.24e-05	-2.186e-05	-2.015e-05	-2.038e-05	-1.829e-05	-2.184e-05	-3.587e-05	-3.535e-05	-2.984e-05
-0.796	-2.795e-05	-3.241e-05	-2.246e-05	-2.149e-05	-2.305e-05	-1.897e-05	-2.249e-05	-2.195e-05	-2.023e-05	-2.048e-05	-1.838e-05	-2.193e-05	-3.604e-05	-3.548e-05	-2.997e-05
-0.797	-2.806e-05	-3.253e-05	-2.254e-05	-2.159e-05	-2.315e-05	-1.907e-05	-2.258e-05	-2.203e-05	-2.031e-05	-2.057e-05	-1.848e-05	-2.203e-05	-3.621e-05	-3.562e-05	-3.011e-05
-0.798	-2.816e-05	-3.265e-05	-2.261e-05	-2.169e-05	-2.325e-05	-1.917e-05	-2.267e-05	-2.212e-05	-2.039e-05	-2.067e-05	-1.857e-05	-2.212e-05	-3.638e-05	-3.576e-05	-3.024e-05
-0.799	-2.826e-05	-3.277e-05	-2.269e-05	-2.179e-05	-2.336e-05	-1.926e-05	-2.276e-05	-2.22e-05	-2.047e-05	-2.077e-05	-1.866e-05	-2.221e-05	-3.655e-05	-3.589e-05	-3.038e-05
-0.8	-2.836e-05	-3.289e-05	-2.277e-05	-2.19e-05	-2.346e-05	-1.936e-05	-2.285e-05	-2.229e-05	-2.056e-05	-2.087e-05	-1.876e-05	-2.231e-05	-3.672e-05	-3.603e-05	-3.051e-05
-0.801	-2.847e-05	-3.301e-05	-2.285e-05	-2.2e-05	-2.356e-05	-1.946e-05	-2.294e-05	-2.238e-05	-2.064e-05	-2.097e-05	-1.885e-05	-2.24e-05	-3.688e-05	-3.616e-05	-3.064e-05
-0.802	-2.857e-05	-3.313e-05	-2.293e-05	-2.21e-05	-2.366e-05	-1.956e-05	-2.303e-05	-2.246e-05	-2.072e-05	-2.107e-05	-1.895e-05	-2.249e-05	-3.705e-05	-3.63e-05	-3.078e-05
-0.803	-2.867e-05	-3.325e-05	-2.301e-05	-2.22e-05	-2.376e-05	-1.965e-05	-2.312e-05	-2.255e-05	-2.08e-05	-2.117e-05	-1.904e-05	-2.259e-05	-3.722e-05	-3.643e-05	-3.091e-05
-0.804	-2.878e-05	-3.337e-05	-2.309e-05	-2.231e-05	-2.387e-05	-1.975e-05	-2.321e-05	-2.263e-05	-2.088e-05	-2.128e-05	-1.914e-05	-2.268e-05	-3.739e-05	-3.656e-05	-3.104e-05
-0.805	-2.888e-05	-3.35e-05	-2.317e-05	-2.241e-05	-2.397e-05	-1.985e-05	-2.33e-05	-2.272e-05	-2.096e-05	-2.138e-05	-1.923e-05	-2.277e-05	-3.756e-05	-3.67e-05	-3.118e-05
-0.806	-2.899e-05	-3.362e-05	-2.324e-05	-2.251e-05	-2.407e-05	-1.995e-05	-2.339e-05	-2.281e-05	-2.105e-05	-2.148e-05	-1.933e-05	-2.287e-05	-3.772e-05	-3.683e-05	-3.131e-05
-0.807	-2.909e-05	-3.374e-05	-2.332e-05	-2.262e-05	-2.417e-05	-2.005e-05	-2.348e-05	-2.289e-05	-2.113e-05	-2.158e-05	-1.943e-05	-2.296e-05	-3.789e-05	-3.696e-05	-3.144e-05
-0.808	-2.919e-05	-3.386e-05	-2.34e-05	-2.272e-05	-2.427e-05	-2.015e-05	-2.357e-05	-2.298e-05	-2.121e-05	-2.168e-05	-1.952e-05	-2.305e-05	-3.806e-05	-3.71e-05	-3.158e-05
-0.809	-2.93e-05	-3.398e-05	-2.348e-05	-2.283e-05	-2.437e-05	-2.025e-05	-2.367e-05	-2.307e-05	-2.129e-05	-2.178e-05	-1.962e-05	-2.315e-05	-3.823e-05	-3.723e-05	-3.171e-05
-0.81	-2.94e-05	-3.41e-05	-2.356e-05	-2.293e-05	-2.448e-05	-2.035e-05	-2.376e-05	-2.315e-05	-2.138e-05	-2.189e-05	-1.971e-05	-2.324e-05	-3.84e-05	-3.736e-05	-3.184e-05
-0.811	-2.951e-05	-3.422e-05	-2.364e-05	-2.303e-05	-2.458e-05	-2.045e-05	-2.385e-05	-2.324e-05	-2.146e-05	-2.199e-05	-1.981e-05	-2.334e-05	-3.857e-05	-3.75e-05	-3.198e-05
-0.812	-2.961e-05	-3.435e-05	-2.372e-05	-2.314e-05	-2.468e-05	-2.055e-05	-2.394e-05	-2.333e-05	-2.154e-05	-2.209e-05	-1.991e-05	-2.343e-05	-3.873e-05	-3.763e-05	-3.211e-05
-0.813	-2.972e-05	-3.447e-05	-2.38e-05	-2.324e-05	-2.478e-05	-2.065e-05	-2.403e-05	-2.341e-05	-2.163e-05	-2.219e-05	-2.001e-05	-2.352e-05	-3.89e-05	-3.776e-05	-3.224e-05
-0.814	-2.982e-05	-3.459e-05	-2.388e-05	-2.335e-05	-2.488e-05	-2.075e-05	-2.413e-05	-2.35e-05	-2.171e-05	-2.23e-05	-2.01e-05	-2.362e-05	-3.907e-05	-3.789e-05	-3.238e-05
-0.815	-2.992e-05	-3.471e-05	-2.395e-05	-2.346e-05	-2.499e-05	-2.085e-05	-2.422e-05	-2.359e-05	-2.179e-05	-2.24e-05	-2.02e-05	-2.371e-05	-3.924e-05	-3.803e-05	-3.251e-05
-0.816	-3.003e-05	-3.483e-05	-2.403e-05	-2.356e-05	-2.509e-05	-2.095e-05	-2.431e-05	-2.368e-05	-2.188e-05	-2.25e-05	-2.03e-05	-2.381e-05	-3.941e-05	-3.816e-05	-3.265e-05
-0.817	-3.013e-05	-3.496e-05	-2.411e-05	-2.367e-05	-2.519e-05	-2.105e-05	-2.44e-05	-2.377e-05	-2.196e-05	-2.26e-05	-2.04e-05	-2.39e-05	-3.958e-05	-3.829e-05	-3.278e-05
-0.818	-3.024e-05	-3.508e-05	-2.419e-05	-2.377e-05	-2.529e-05	-2.115e-05	-2.45e-05	-2.385e-05	-2.204e-05	-2.271e-05	-2.049e-05	-2.4e-05	-3.975e-05	-3.842e-05	-3.291e-05
-0.819	-3.034e-05	-3.52e-05	-2.427e-05	-2.388e-05	-2.54e-05	-2.126e-05	-2.459e-05	-2.394e-05	-2.213e-05	-2.281e-05	-2.059e-05	-2.409e-05	-3.992e-05	-3.855e-05	-3.305e-05
-0.82	-3.045e-05	-3.532e-05	-2.435e-05	-2.399e-05	-2.55e-05	-2.136e-05	-2.469e-05	-2.403e-05	-2.221e-05	-2.291e-05	-2.069e-05	-2.419e-05	-4.009e-05	-3.869e-05	-3.318e-05
-0.821	-3.055e-05	-3.545e-05	-2.443e-05	-2.409e-05	-2.56e-05	-2.146e-05	-2.478e-05	-2.412e-05	-2.23e-05	-2.302e-05	-2.079e-05	-2.428e-05	-4.026e-05	-3.882e-05	-3.332e-05
-0.822	-3.066e-05	-3.557e-05	-2.451e-05	-2.42e-05	-2.571e-05	-2.156e-05	-2.487e-05	-2.421e-05	-2.238e-05	-2.312e-05	-2.089e-05	-2.438e-05	-4.043e-05	-3.895e-05	-3.345e-05
-0.823	-3.076e-05	-3.569e-05	-2.459e-05	-2.431e-05	-2.581e-05	-2.167e-05	-2.497e-05	-2.43e-05	-2.247e-05	-2.323e-05	-2.099e-05	-2.447e-05	-4.06e-05	-3.908e-05	-3.358e-05
-0.824	-3.087e-05	-3.582e-05	-2.467e-05	-2.441e-05	-2.591e-05	-2.177e-05	-2.506e-05	-2.439e-05	-2.255e-05	-2.333e-05	-2.109e-05	-2.457e-05	-4.077e-05	-3.921e-05	-3.372e-05
-0.825	-3.097e-05	-3.594e-05	-2.475e-05	-2.452e-05	-2.602e-05	-2.188e-05	-2.516e-05	-2.448e-05	-2.264e-05	-2.343e-05	-2.119e-05	-2.466e-05	-4.094e-05	-3.934e-05	-3.385e-05
-0.826	-3.108e-05	-3.606e-05	-2.483e-05	-2.463e-05	-2.612e-05	-2.198e-05	-2.525e-05	-2.457e-05	-2.273e-05	-2.354e-05	-2.129e-05	-2.476e-05	-4.111e-05	-3.948e-05	-3.399e-05
-0.827	-3.119e-05	-3.619e-05	-2.491e-05	-2.474e-05	-2.623e-05	-2.208e-05	-2.535e-05	-2.466e-05	-2.281e-05	-2.364e-05	-2.139e-05	-2.485e-05	-4.128e-05	-3.961e-05	-3.412e-05
-0.828	-3.129e-05	-3.631e-05	-2.499e-05	-2.485e-05	-2.633e-05	-2.219e-05	-2.544e-05	-2.475e-05	-2.29e-05	-2.375e-05	-2.149e-05	-2.495e-05	-4.145e-05	-3.974e-05	-3.426e-05
-0.829	-3.14e-05	-3.643e-05	-2.507e-05	-2.496e-05	-2.644e-05	-2.229e-05	-2.554e-05	-2.484e-05	-2.298e-05	-2.385e-05	-2.159e-05	-2.504e-05	-4.162e-05	-3.987e-05	-3.439e-05
-0.83	-3.15e-05	-3.656e-05	-2.515e-05	-2.506e-05	-2.654e-05	-2.24e-05	-2.563e-05	-2.493e-05	-2.307e-05	-2.396e-05	-2.169e-05	-2.514e-05	-4.179e-05	-4e-05	-3.453e-05
-0.831	-3.161e-05	-3.668e-05	-2.523e-05	-2.517e-05	-2.665e-05	-2.25e-05	-2.573e-05	-2.502e-05	-2.316e-05	-2.406e-05	-2.179e-05	-2.524e-05	-4.197e-05	-4.014e-05	-3.466e-05
-0.832	-3.172e-05	-3.681e-05	-2.531e-05	-2.528e-05	-2.675e-05	-2.261e-05	-2.583e-05	-2.511e-05	-2.325e-05	-2.417e-05	-2.189e-05	-2.533e-05	-4.214e-05	-4.027e-05	-3.48e-05
-0.833	-3.182e-05	-3.693e-05	-2.539e-05	-2.539e-05	-2.686e-05	-2.271e-05	-2.592e-05	-2.52e-05	-2.333e-05	-2.428e-05	-2.199e-05	-2.543e-05	-4.231e-05	-4.04e-05	-3.493e-05
-0.834	-3.193e-05	-3.705e-05	-2.547e-05	-2.55e-05	-2.696e-05	-2.282e-05	-2.602e-05	-2.529e-05	-2.342e-05	-2.438e-05	-2.209e-05	-2.552e-05	-4.248e-05	-4.053e-05	-3.507e-05
-0.835	-3.204e-05	-3.718e-05	-2.555e-05	-2.561e-05	-2.707e-05	-2.292e-05	-2.612e-05	-2.538e-05	-2.351e-05	-2.449e-05	-2.219e-05	-2.562e-05	-4.266e-05	-4.067e-05	-3.521e-05
-0.836	-3.214e-05	-3.73e-05	-2.563e-05	-2.572e-05	-2.717e-05	-2.303e-05	-2.621e-05	-2.547e-05	-2.36e-05	-2.459e-05	-2.23e-05	-2.572e-05	-4.283e-05	-4.08e-05	-3.534e-05
-0.837	-3.225e-05	-3.743e-05	-2.571e-05	-2.583e-05	-2.728e-05	-2.314e-05	-2.631e-05	-2.556e-05	-2.368e-05	-2.47e-05	-2.24e-05	-2.581e-05	-4.3e-05	-4.093e-05	-3.548e-05
-0.838	-3.236e-05	-3.755e-05	-2.579e-05	-2.594e-05	-2.739e-05	-2.324e-05	-2.641e-05	-2.566e-05	-2.377e-05	-2.481e-05	-2.25e-05	-2.591e-05	-4.318e-05	-4.106e-05	-3.561e-05
-0.839	-3.246e-05	-3.768e-05	-2.587e-05	-2.605e-05	-2.749e-05	-2.335e-05	-2.651e-05	-2.575e-05	-2.386e-05	-2.491e-05	-2.26e-05	-2.601e-05	-4.335e-05	-4.12e-05	-3.575e-05
-0.84	-3.257e-05	-3.78e-05	-2.595e-05	-2.617e-05	-2.76e-05	-2.346e-05	-2.66e-05	-2.584e-05	-2.395e-05	-2.502e-05	-2.27e-05	-2.611e-05	-4.353e-05	-4.133e-05	-3.589e-05
-0.841	-3.268e-05	-3.793e-05	-2.603e-05	-2.628e-05	-2.771e-05	-2.357e-05	-2.67e-05	-2.593e-05	-2.404e-05	-2.513e-05	-2.281e-05	-2.62e-05	-4.37e-05	-4.146e-05	-3.603e-05
-0.842	-3.279e-05	-3.805e-05	-2.611e-05	-2.639e-05	-2.781e-05	-2.367e-05	-2.68e-05	-2.603e-05	-2.413e-05	-2.523e-05	-2.291e-05	-2.63e-05	-4.388e-05	-4.159e-05	-3.616e-05
-0.843	-3.29e-05	-3.818e-05	-2.619e-05	-2.65e-05	-2.792e-05	-2.378e-05	-2.69e-05	-2.612e-05	-2.422e-05	-2.534e-05	-2.301e-05	-2.64e-05	-4.405e-05	-4.173e-05	-3.63e-05
-0.844	-3.3e-05	-3.831e-05	-2.627e-05	-2.661e-05	-2.803e-05	-2.389e-05	-2.7e-05	-2.621e-05	-2.431e-05	-2.545e-05	-2.312e-05	-2.65e-05	-4.423e-05	-4.186e-05	-3.644e-05
-0.845	-3.311e-05	-3.843e-05	-2.635e-05	-2.672e-05	-2.814e-05	-2.4e-05	-2.71e-05	-2.63e-05	-2.44e-05	-2.556e-05	-2.322e-05	-2.659e-05	-4.44e-05	-4.199e-05	-3.657e-05
-0.846	-3.322e-05	-3.856e-05	-2.643e-05	-2.684e-05	-2.825e-05	-2.411e-05	-2.72e-05	-2.64e-05	-2.449e-05	-2.567e-05	-2.332e-05	-2.669e-05	-4.458e-05	-4.213e-05	-3.671e-05
-0.847	-3.333e-05	-3.868e-05	-2.651e-05	-2.695e-05	-2.836e-05	-2.422e-05	-2.73e-05	-2.649e-05	-2.458e-05	-2.577e-05	-2.343e-05	-2.679e-05	-4.476e-05	-4.226e-05	-3.685e-05
-0.848	-3.344e-05	-3.881e-05	-2.659e-05	-2.706e-05	-2.846e-05	-2.433e-05	-2.74e-05	-2.659e-05	-2.467e-05	-2.588e-05	-2.353e-05	-2.689e-05	-4.493e-05	-4.239e-05	-3.699e-05
-0.849	-3.355e-05	-3.894e-05	-2.667e-05	-2.718e-05	-2.857e-05	-2.443e-05	-2.75e-05	-2.668e-05	-2.476e-05	-2.599e-05	-2.364e-05	-2.699e-05	-4.511e-05	-4.253e-05	-3.713e-05
-0.85	-3.366e-05	-3.906e-05	-2.676e-05	-2.729e-05	-2.868e-05	-2.454e-05	-2.76e-05	-2.677e-05	-2.485e-05	-2.61e-05	-2.374e-05	-2.708e-05	-4.529e-05	-4.266e-05	-3.727e-05
-0.851	-3.376e-05	-3.919e-05	-2.684e-05	-2.74e-05	-2.879e-05	-2.465e-05	-2.77e-05	-2.687e-05	-2.494e-05	-2.621e-05	-2.384e-05	-2.718e-05	-4.547e-05	-4.28e-05	-3.74e-05
-0.852	-3.387e-05	-3.932e-05	-2.692e-05	-2.752e-05	-2.89e-05	-2.476e-05	-2.78e-05	-2.696e-05	-2.504e-05	-2.632e-05	-2.395e-05	-2.728e-05	-4.564e-05	-4.293e-05	-3.754e-05
-0.853	-3.398e-05	-3.945e-05	-2.7e-05	-2.763e-05	-2.901e-05	-2.488e-05	-2.79e-05	-2.706e-05	-2.513e-05	-2.643e-05	-2.405e-05	-2.738e-05	-4.582e-05	-4.307e-05	-3.768e-05
-0.854	-3.409e-05	-3.957e-05	-2.708e-05	-2.775e-05	-2.912e-05	-2.499e-05	-2.8e-05	-2.716e-05	-2.522e-05	-2.654e-05	-2.416e-05	-2.748e-05	-4.6e-05	-4.32e-05	-3.782e-05
-0.855	-3.42e-05	-3.97e-05	-2.716e-05	-2.786e-05	-2.923e-05	-2.51e-05	-2.811e-05	-2.725e-05	-2.532e-05	-2.665e-05	-2.427e-05	-2.758e-05	-4.618e-05	-4.334e-05	-3.796e-05
-0.856	-3.431e-05	-3.983e-05	-2.724e-05	-2.798e-05	-2.934e-05	-2.521e-05	-2.821e-05	-2.735e-05	-2.541e-05	-2.675e-05	-2.437e-05	-2.768e-05	-4.636e-05	-4.347e-05	-3.81e-05
-0.857	-3.442e-05	-3.996e-05	-2.733e-05	-2.809e-05	-2.946e-05	-2.532e-05	-2.831e-05	-2.744e-05	-2.55e-05	-2.687e-05	-2.448e-05	-2.778e-05	-4.654e-05	-4.361e-05	-3.824e-05
-0.858	-3.453e-05	-4.008e-05	-2.741e-05	-2.821e-05	-2.957e-05	-2.543e-05	-2.842e-05	-2.754e-05	-2.56e-05	-2.698e-05	-2.458e-05	-2.788e-05	-4.672e-05	-4.374e-05	-3.838e-05
-0.859	-3.464e-05	-4.021e-05	-2.749e-05	-2.833e-05	-2.968e-05	-2.555e-05	-2.852e-05	-2.764e-05	-2.569e-05	-2.709e-05	-2.469e-05	-2.798e-05	-4.69e-05	-4.388e-05	-3.852e-05
-0.86	-3.476e-05	-4.034e-05	-2.757e-05	-2.844e-05	-2.979e-05	-2.566e-05	-2.862e-05	-2.774e-05	-2.579e-05	-2.72e-05	-2.48e-05	-2.808e-05	-4.708e-05	-4.401e-05	-3.866e-05
-0.861	-3.487e-05	-4.047e-05	-2.765e-05	-2.856e-05	-2.991e-05	-2.577e-05	-2.873e-05	-2.783e-05	-2.588e-05	-2.731e-05	-2.49e-05	-2.818e-05	-4.727e-05	-4.415e-05	-3.88e-05
-0.862	-3.498e-05	-4.06e-05	-2.774e-05	-2.868e-05	-3.002e-05	-2.589e-05	-2.883e-05	-2.793e-05	-2.598e-05	-2.742e-05	-2.501e-05	-2.828e-05	-4.745e-05	-4.429e-05	-3.894e-05
-0.863	-3.509e-05	-4.073e-05	-2.782e-05	-2.879e-05	-3.013e-05	-2.6e-05	-2.894e-05	-2.803e-05	-2.607e-05	-2.753e-05	-2.512e-05	-2.838e-05	-4.763e-05	-4.442e-05	-3.908e-05
-0.864	-3.52e-05	-4.086e-05	-2.79e-05	-2.891e-05	-3.025e-05	-2.611e-05	-2.904e-05	-2.813e-05	-2.617e-05	-2.764e-05	-2.523e-05	-2.848e-05	-4.781e-05	-4.456e-05	-3.923e-05
-0.865	-3.531e-05	-4.099e-05	-2.798e-05	-2.903e-05	-3.036e-05	-2.623e-05	-2.915e-05	-2.823e-05	-2.627e-05	-2.775e-05	-2.533e-05	-2.858e-05	-4.799e-05	-4.47e-05	-3.937e-05
-0.866	-3.542e-05	-4.112e-05	-2.807e-05	-2.915e-05	-3.047e-05	-2.634e-05	-2.925e-05	-2.833e-05	-2.636e-05	-2.787e-05	-2.544e-05	-2.869e-05	-4.818e-05	-4.484e-05	-3.951e-05
-0.867	-3.554e-05	-4.124e-05	-2.815e-05	-2.927e-05	-3.059e-05	-2.646e-05	-2.936e-05	-2.843e-05	-2.646e-05	-2.798e-05	-2.555e-05	-2.879e-05	-4.836e-05	-4.497e-05	-3.965e-05
-0.868	-3.565e-05	-4.137e-05	-2.823e-05	-2.939e-05	-3.071e-05	-2.657e-05	-2.947e-05	-2.853e-05	-2.656e-05	-2.809e-05	-2.566e-05	-2.889e-05	-4.855e-05	-4.511e-05	-3.98e-05
-0.869	-3.576e-05	-4.15e-05	-2.832e-05	-2.951e-05	-3.082e-05	-2.669e-05	-2.958e-05	-2.863e-05	-2.666e-05	-2.82e-05	-2.577e-05	-2.899e-05	-4.873e-05	-4.525e-05	-3.994e-05
-0.87	-3.587e-05	-4.164e-05	-2.84e-05	-2.963e-05	-3.094e-05	-2.681e-05	-2.969e-05	-2.873e-05	-2.676e-05	-2.832e-05	-2.588e-05	-2.909e-05	-4.892e-05	-4.539e-05	-4.008e-05
-0.871	-3.599e-05	-4.177e-05	-2.848e-05	-2.975e-05	-3.106e-05	-2.693e-05	-2.979e-05	-2.883e-05	-2.686e-05	-2.843e-05	-2.599e-05	-2.92e-05	-4.91e-05	-4.553e-05	-4.023e-05
-0.872	-3.61e-05	-4.19e-05	-2.857e-05	-2.987e-05	-3.117e-05	-2.704e-05	-2.99e-05	-2.893e-05	-2.696e-05	-2.855e-05	-2.61e-05	-2.93e-05	-4.929e-05	-4.567e-05	-4.037e-05
-0.873	-3.621e-05	-4.203e-05	-2.865e-05	-2.999e-05	-3.129e-05	-2.716e-05	-3.001e-05	-2.904e-05	-2.706e-05	-2.866e-05	-2.621e-05	-2.94e-05	-4.947e-05	-4.581e-05	-4.052e-05
-0.874	-3.633e-05	-4.216e-05	-2.873e-05	-3.012e-05	-3.141e-05	-2.728e-05	-3.012e-05	-2.914e-05	-2.716e-05	-2.878e-05	-2.632e-05	-2.951e-05	-4.966e-05	-4.595e-05	-4.066e-05
-0.875	-3.644e-05	-4.229e-05	-2.882e-05	-3.024e-05	-3.153e-05	-2.74e-05	-3.024e-05	-2.924e-05	-2.726e-05	-2.889e-05	-2.643e-05	-2.961e-05	-4.985e-05	-4.609e-05	-4.081e-05
-0.876	-3.655e-05	-4.242e-05	-2.89e-05	-3.036e-05	-3.165e-05	-2.752e-05	-3.035e-05	-2.935e-05	-2.736e-05	-2.901e-05	-2.654e-05	-2.972e-05	-5.004e-05	-4.623e-05	-4.095e-05
-0.877	-3.667e-05	-4.255e-05	-2.898e-05	-3.049e-05	-3.177e-05	-2.764e-05	-3.046e-05	-2.945e-05	-2.747e-05	-2.912e-05	-2.665e-05	-2.982e-05	-5.022e-05	-4.637e-05	-4.11e-05
-0.878	-3.678e-05	-4.268e-05	-2.907e-05	-3.061e-05	-3.189e-05	-2.776e-05	-3.057e-05	-2.956e-05	-2.757e-05	-2.924e-05	-2.677e-05	-2.993e-05	-5.041e-05	-4.651e-05	-4.124e-05
-0.879	-3.69e-05	-4.282e-05	-2.915e-05	-3.074e-05	-3.201e-05	-2.789e-05	-3.069e-05	-2.967e-05	-2.768e-05	-2.935e-05	-2.688e-05	-3.003e-05	-5.06e-05	-4.666e-05	-4.139e-05
-0.88	-3.701e-05	-4.295e-05	-2.924e-05	-3.087e-05	-3.214e-05	-2.801e-05	-3.08e-05	-2.978e-05	-2.778e-05	-2.947e-05	-2.699e-05	-3.014e-05	-5.079e-05	-4.68e-05	-4.154e-05
-0.881	-3.712e-05	-4.308e-05	-2.932e-05	-3.099e-05	-3.226e-05	-2.813e-05	-3.092e-05	-2.988e-05	-2.789e-05	-2.959e-05	-2.711e-05	-3.024e-05	-5.098e-05	-4.694e-05	-4.169e-05
-0.882	-3.724e-05	-4.321e-05	-2.941e-05	-3.112e-05	-3.239e-05	-2.826e-05	-3.104e-05	-2.999e-05	-2.8e-05	-2.971e-05	-2.722e-05	-3.035e-05	-5.117e-05	-4.709e-05	-4.184e-05
-0.883	-3.735e-05	-4.335e-05	-2.949e-05	-3.125e-05	-3.251e-05	-2.838e-05	-3.116e-05	-3.01e-05	-2.811e-05	-2.983e-05	-2.734e-05	-3.046e-05	-5.137e-05	-4.723e-05	-4.199e-05
-0.884	-3.747e-05	-4.348e-05	-2.958e-05	-3.138e-05	-3.264e-05	-2.851e-05	-3.127e-05	-3.022e-05	-2.822e-05	-2.995e-05	-2.745e-05	-3.057e-05	-5.156e-05	-4.738e-05	-4.214e-05
-0.885	-3.759e-05	-4.361e-05	-2.966e-05	-3.152e-05	-3.277e-05	-2.864e-05	-3.14e-05	-3.033e-05	-2.833e-05	-3.007e-05	-2.757e-05	-3.067e-05	-5.175e-05	-4.753e-05	-4.229e-05
-0.886	-3.77e-05	-4.375e-05	-2.975e-05	-3.165e-05	-3.29e-05	-2.877e-05	-3.152e-05	-3.044e-05	-2.844e-05	-3.019e-05	-2.768e-05	-3.078e-05	-5.194e-05	-4.767e-05	-4.244e-05
-0.887	-3.782e-05	-4.388e-05	-2.983e-05	-3.178e-05	-3.303e-05	-2.89e-05	-3.164e-05	-3.056e-05	-2.855e-05	-3.031e-05	-2.78e-05	-3.089e-05	-5.214e-05	-4.782e-05	-4.259e-05
-0.888	-3.793e-05	-4.401e-05	-2.992e-05	-3.192e-05	-3.316e-05	-2.903e-05	-3.177e-05	-3.068e-05	-2.867e-05	-3.043e-05	-2.792e-05	-3.1e-05	-5.233e-05	-4.797e-05	-4.274e-05
-0.889	-3.805e-05	-4.415e-05	-3e-05	-3.205e-05	-3.33e-05	-2.916e-05	-3.189e-05	-3.08e-05	-2.879e-05	-3.055e-05	-2.804e-05	-3.111e-05	-5.253e-05	-4.812e-05	-4.29e-05
-0.89	-3.817e-05	-4.428e-05	-3.009e-05	-3.219e-05	-3.343e-05	-2.93e-05	-3.202e-05	-3.092e-05	-2.891e-05	-3.068e-05	-2.816e-05	-3.123e-05	-5.272e-05	-4.827e-05	-4.305e-05
-0.891	-3.828e-05	-4.442e-05	-3.017e-05	-3.233e-05	-3.357e-05	-2.944e-05	-3.216e-05	-3.104e-05	-2.903e-05	-3.08e-05	-2.828e-05	-3.134e-05	-5.292e-05	-4.842e-05	-4.321e-05
-0.892	-3.84e-05	-4.455e-05	-3.026e-05	-3.248e-05	-3.371e-05	-2.958e-05	-3.229e-05	-3.117e-05	-2.915e-05	-3.093e-05	-2.84e-05	-3.145e-05	-5.312e-05	-4.857e-05	-4.336e-05
-0.893	-3.852e-05	-4.468e-05	-3.034e-05	-3.262e-05	-3.385e-05	-2.972e-05	-3.243e-05	-3.129e-05	-2.928e-05	-3.105e-05	-2.852e-05	-3.157e-05	-5.332e-05	-4.873e-05	-4.352e-05
-0.894	-3.863e-05	-4.482e-05	-3.043e-05	-3.277e-05	-3.399e-05	-2.986e-05	-3.257e-05	-3.143e-05	-2.941e-05	-3.118e-05	-2.865e-05	-3.168e-05	-5.352e-05	-4.888e-05	-4.368e-05
-0.895	-3.875e-05	-4.495e-05	-3.051e-05	-3.292e-05	-3.414e-05	-3.001e-05	-3.271e-05	-3.156e-05	-2.954e-05	-3.131e-05	-2.877e-05	-3.18e-05	-5.372e-05	-4.904e-05	-4.384e-05
-0.896	-3.887e-05	-4.509e-05	-3.06e-05	-3.307e-05	-3.429e-05	-3.016e-05	-3.286e-05	-3.17e-05	-2.968e-05	-3.144e-05	-2.89e-05	-3.191e-05	-5.392e-05	-4.92e-05	-4.4e-05
-0.897	-3.899e-05	-4.523e-05	-3.069e-05	-3.322e-05	-3.444e-05	-3.031e-05	-3.301e-05	-3.184e-05	-2.982e-05	-3.157e-05	-2.902e-05	-3.203e-05	-5.412e-05	-4.936e-05	-4.416e-05
-0.898	-3.91e-05	-4.536e-05	-3.077e-05	-3.338e-05	-3.459e-05	-3.046e-05	-3.317e-05	-3.199e-05	-2.996e-05	-3.17e-05	-2.915e-05	-3.215e-05	-5.432e-05	-4.952e-05	-4.433e-05
-0.899	-3.922e-05	-4.55e-05	-3.086e-05	-3.354e-05	-3.475e-05	-3.062e-05	-3.333e-05	-3.214e-05	-3.011e-05	-3.184e-05	-2.929e-05	-3.227e-05	-5.453e-05	-4.968e-05	-4.449e-05
-0.9	-3.934e-05	-4.563e-05	-3.095e-05	-3.371e-05	-3.491e-05	-3.079e-05	-3.35e-05	-3.23e-05	-3.027e-05	-3.197e-05	-2.942e-05	-3.24e-05	-5.473e-05	-4.984e-05	-4.466e-05
-0.901	-3.946e-05	-4.577e-05	-3.103e-05	-3.387e-05	-3.508e-05	-3.096e-05	-3.367e-05	-3.246e-05	-3.042e-05	-3.211e-05	-2.955e-05	-3.252e-05	-5.494e-05	-5.001e-05	-4.483e-05
-0.902	-3.958e-05	-4.591e-05	-3.112e-05	-3.405e-05	-3.524e-05	-3.113e-05	-3.384e-05	-3.262e-05	-3.058e-05	-3.225e-05	-2.969e-05	-3.265e-05	-5.515e-05	-5.018e-05	-4.5e-05
-0.903	-3.97e-05	-4.604e-05	-3.121e-05	-3.423e-05	-3.542e-05	-3.131e-05	-3.402e-05	-3.279e-05	-3.075e-05	-3.239e-05	-2.983e-05	-3.277e-05	-5.536e-05	-5.035e-05	-4.518e-05
-0.904	-3.981e-05	-4.618e-05	-3.129e-05	-3.441e-05	-3.56e-05	-3.149e-05	-3.42e-05	-3.296e-05	-3.092e-05	-3.254e-05	-2.997e-05	-3.29e-05	-5.557e-05	-5.052e-05	-4.535e-05
-0.905	-3.993e-05	-4.632e-05	-3.138e-05	-3.46e-05	-3.578e-05	-3.168e-05	-3.438e-05	-3.313e-05	-3.109e-05	-3.268e-05	-3.012e-05	-3.304e-05	-5.579e-05	-5.069e-05	-4.553e-05
-0.906	-4.005e-05	-4.646e-05	-3.147e-05	-3.479e-05	-3.597e-05	-3.188e-05	-3.457e-05	-3.331e-05	-3.127e-05	-3.283e-05	-3.026e-05	-3.317e-05	-5.6e-05	-5.087e-05	-4.571e-05
-0.907	-4.017e-05	-4.659e-05	-3.156e-05	-3.499e-05	-3.617e-05	-3.208e-05	-3.476e-05	-3.349e-05	-3.145e-05	-3.299e-05	-3.041e-05	-3.331e-05	-5.622e-05	-5.105e-05	-4.589e-05
-0.908	-4.029e-05	-4.673e-05	-3.165e-05	-3.52e-05	-3.637e-05	-3.228e-05	-3.495e-05	-3.367e-05	-3.163e-05	-3.314e-05	-3.057e-05	-3.344e-05	-5.644e-05	-5.123e-05	-4.608e-05
-0.909	-4.041e-05	-4.687e-05	-3.173e-05	-3.541e-05	-3.657e-05	-3.25e-05	-3.514e-05	-3.385e-05	-3.181e-05	-3.33e-05	-3.072e-05	-3.358e-05	-5.666e-05	-5.142e-05	-4.627e-05
-0.91	-4.053e-05	-4.701e-05	-3.182e-05	-3.562e-05	-3.679e-05	-3.271e-05	-3.533e-05	-3.403e-05	-3.199e-05	-3.346e-05	-3.088e-05	-3.373e-05	-5.688e-05	-5.161e-05	-4.646e-05
-0.911	-4.065e-05	-4.715e-05	-3.191e-05	-3.585e-05	-3.701e-05	-3.294e-05	-3.552e-05	-3.421e-05	-3.218e-05	-3.363e-05	-3.105e-05	-3.387e-05	-5.711e-05	-5.18e-05	-4.666e-05
-0.912	-4.078e-05	-4.729e-05	-3.2e-05	-3.607e-05	-3.723e-05	-3.317e-05	-3.571e-05	-3.439e-05	-3.236e-05	-3.379e-05	-3.121e-05	-3.402e-05	-5.734e-05	-5.199e-05	-4.685e-05
-0.913	-4.09e-05	-4.743e-05	-3.209e-05	-3.631e-05	-3.746e-05	-3.34e-05	-3.591e-05	-3.457e-05	-3.255e-05	-3.396e-05	-3.139e-05	-3.417e-05	-5.757e-05	-5.219e-05	-4.706e-05
-0.914	-4.102e-05	-4.757e-05	-3.218e-05	-3.654e-05	-3.77e-05	-3.363e-05	-3.61e-05	-3.474e-05	-3.273e-05	-3.414e-05	-3.156e-05	-3.432e-05	-5.78e-05	-5.24e-05	-4.726e-05
-0.915	-4.114e-05	-4.771e-05	-3.226e-05	-3.679e-05	-3.795e-05	-3.387e-05	-3.628e-05	-3.492e-05	-3.291e-05	-3.432e-05	-3.174e-05	-3.448e-05	-5.804e-05	-5.26e-05	-4.747e-05
-0.916	-4.126e-05	-4.785e-05	-3.235e-05	-3.703e-05	-3.82e-05	-3.411e-05	-3.647e-05	-3.51e-05	-3.309e-05	-3.45e-05	-3.192e-05	-3.464e-05	-5.827e-05	-5.281e-05	-4.769e-05
-0.917	-4.138e-05	-4.799e-05	-3.244e-05	-3.728e-05	-3.845e-05	-3.436e-05	-3.666e-05	-3.527e-05	-3.327e-05	-3.468e-05	-3.211e-05	-3.48e-05	-5.852e-05	-5.303e-05	-4.791e-05
-0.918	-4.151e-05	-4.813e-05	-3.253e-05	-3.754e-05	-3.871e-05	-3.46e-05	-3.684e-05	-3.544e-05	-3.345e-05	-3.487e-05	-3.23e-05	-3.496e-05	-5.876e-05	-5.325e-05	-4.813e-05
-0.919	-4.163e-05	-4.827e-05	-3.262e-05	-3.78e-05	-3.898e-05	-3.485e-05	-3.703e-05	-3.562e-05	-3.363e-05	-3.506e-05	-3.249e-05	-3.513e-05	-5.901e-05	-5.347e-05	-4.836e-05
-0.92	-4.175e-05	-4.841e-05	-3.271e-05	-3.805e-05	-3.925e-05	-3.509e-05	-3.721e-05	-3.579e-05	-3.381e-05	-3.525e-05	-3.269e-05	-3.53e-05	-5.926e-05	-5.37e-05	-4.859e-05
-0.921	-4.187e-05	-4.855e-05	-3.28e-05	-3.831e-05	-3.953e-05	-3.534e-05	-3.739e-05	-3.596e-05	-3.399e-05	-3.545e-05	-3.289e-05	-3.547e-05	-5.951e-05	-5.393e-05	-4.882e-05
-0.922	-4.2e-05	-4.869e-05	-3.289e-05	-3.858e-05	-3.981e-05	-3.558e-05	-3.757e-05	-3.613e-05	-3.416e-05	-3.564e-05	-3.309e-05	-3.564e-05	-5.977e-05	-5.417e-05	-4.906e-05
-0.923	-4.212e-05	-4.883e-05	-3.298e-05	-3.884e-05	-4.009e-05	-3.582e-05	-3.775e-05	-3.63e-05	-3.433e-05	-3.584e-05	-3.33e-05	-3.582e-05	-6.003e-05	-5.441e-05	-4.931e-05
-0.924	-4.224e-05	-4.898e-05	-3.307e-05	-3.909e-05	-4.038e-05	-3.606e-05	-3.793e-05	-3.646e-05	-3.451e-05	-3.604e-05	-3.351e-05	-3.6e-05	-6.029e-05	-5.466e-05	-4.956e-05
-0.925	-4.237e-05	-4.912e-05	-3.316e-05	-3.935e-05	-4.066e-05	-3.629e-05	-3.811e-05	-3.663e-05	-3.468e-05	-3.625e-05	-3.372e-05	-3.618e-05	-6.056e-05	-5.491e-05	-4.982e-05
-0.926	-4.249e-05	-4.926e-05	-3.325e-05	-3.961e-05	-4.095e-05	-3.652e-05	-3.828e-05	-3.679e-05	-3.485e-05	-3.645e-05	-3.393e-05	-3.636e-05	-6.083e-05	-5.517e-05	-5.008e-05
-0.927	-4.262e-05	-4.94e-05	-3.335e-05	-3.986e-05	-4.124e-05	-3.675e-05	-3.846e-05	-3.696e-05	-3.502e-05	-3.666e-05	-3.414e-05	-3.655e-05	-6.111e-05	-5.543e-05	-5.034e-05
-0.928	-4.274e-05	-4.954e-05	-3.344e-05	-4.011e-05	-4.153e-05	-3.698e-05	-3.864e-05	-3.712e-05	-3.519e-05	-3.686e-05	-3.436e-05	-3.674e-05	-6.138e-05	-5.569e-05	-5.061e-05
-0.929	-4.287e-05	-4.969e-05	-3.353e-05	-4.036e-05	-4.182e-05	-3.721e-05	-3.881e-05	-3.729e-05	-3.536e-05	-3.707e-05	-3.457e-05	-3.693e-05	-6.167e-05	-5.597e-05	-5.088e-05
-0.93	-4.299e-05	-4.983e-05	-3.362e-05	-4.061e-05	-4.211e-05	-3.743e-05	-3.898e-05	-3.745e-05	-3.553e-05	-3.728e-05	-3.479e-05	-3.712e-05	-6.195e-05	-5.624e-05	-5.116e-05
-0.931	-4.312e-05	-4.998e-05	-3.371e-05	-4.085e-05	-4.239e-05	-3.765e-05	-3.916e-05	-3.761e-05	-3.569e-05	-3.748e-05	-3.5e-05	-3.731e-05	-6.224e-05	-5.652e-05	-5.145e-05
-0.932	-4.324e-05	-5.012e-05	-3.38e-05	-4.109e-05	-4.267e-05	-3.787e-05	-3.933e-05	-3.778e-05	-3.586e-05	-3.769e-05	-3.522e-05	-3.751e-05	-6.253e-05	-5.681e-05	-5.173e-05
-0.933	-4.337e-05	-5.026e-05	-3.39e-05	-4.133e-05	-4.295e-05	-3.809e-05	-3.95e-05	-3.794e-05	-3.603e-05	-3.79e-05	-3.543e-05	-3.77e-05	-6.283e-05	-5.71e-05	-5.202e-05
-0.934	-4.35e-05	-5.041e-05	-3.399e-05	-4.156e-05	-4.323e-05	-3.83e-05	-3.968e-05	-3.81e-05	-3.619e-05	-3.81e-05	-3.565e-05	-3.79e-05	-6.313e-05	-5.739e-05	-5.232e-05
-0.935	-4.362e-05	-5.055e-05	-3.408e-05	-4.18e-05	-4.35e-05	-3.852e-05	-3.985e-05	-3.826e-05	-3.636e-05	-3.831e-05	-3.586e-05	-3.81e-05	-6.344e-05	-5.769e-05	-5.262e-05
-0.936	-4.375e-05	-5.07e-05	-3.418e-05	-4.203e-05	-4.377e-05	-3.873e-05	-4.002e-05	-3.842e-05	-3.652e-05	-3.852e-05	-3.607e-05	-3.83e-05	-6.374e-05	-5.8e-05	-5.292e-05
-0.937	-4.388e-05	-5.084e-05	-3.427e-05	-4.226e-05	-4.404e-05	-3.894e-05	-4.019e-05	-3.858e-05	-3.669e-05	-3.872e-05	-3.628e-05	-3.85e-05	-6.406e-05	-5.831e-05	-5.323e-05
-0.938	-4.401e-05	-5.099e-05	-3.436e-05	-4.248e-05	-4.431e-05	-3.915e-05	-4.036e-05	-3.874e-05	-3.685e-05	-3.893e-05	-3.649e-05	-3.87e-05	-6.437e-05	-5.862e-05	-5.354e-05
-0.939	-4.414e-05	-5.114e-05	-3.446e-05	-4.271e-05	-4.457e-05	-3.935e-05	-4.054e-05	-3.89e-05	-3.702e-05	-3.913e-05	-3.671e-05	-3.89e-05	-6.469e-05	-5.893e-05	-5.386e-05
-0.94	-4.426e-05	-5.128e-05	-3.455e-05	-4.293e-05	-4.483e-05	-3.956e-05	-4.071e-05	-3.906e-05	-3.718e-05	-3.934e-05	-3.692e-05	-3.91e-05	-6.501e-05	-5.925e-05	-5.417e-05
-0.941	-4.439e-05	-5.143e-05	-3.465e-05	-4.315e-05	-4.508e-05	-3.976e-05	-4.088e-05	-3.922e-05	-3.735e-05	-3.954e-05	-3.712e-05	-3.93e-05	-6.534e-05	-5.957e-05	-5.449e-05
-0.942	-4.452e-05	-5.158e-05	-3.474e-05	-4.337e-05	-4.533e-05	-3.996e-05	-4.105e-05	-3.938e-05	-3.751e-05	-3.975e-05	-3.733e-05	-3.95e-05	-6.567e-05	-5.99e-05	-5.481e-05
-0.943	-4.465e-05	-5.173e-05	-3.484e-05	-4.359e-05	-4.558e-05	-4.017e-05	-4.122e-05	-3.954e-05	-3.767e-05	-3.995e-05	-3.754e-05	-3.97e-05	-6.6e-05	-6.023e-05	-5.513e-05
-0.944	-4.478e-05	-5.188e-05	-3.493e-05	-4.38e-05	-4.583e-05	-4.037e-05	-4.139e-05	-3.97e-05	-3.784e-05	-4.015e-05	-3.775e-05	-3.991e-05	-6.634e-05	-6.055e-05	-5.545e-05
-0.945	-4.491e-05	-5.202e-05	-3.503e-05	-4.402e-05	-4.608e-05	-4.057e-05	-4.156e-05	-3.986e-05	-3.8e-05	-4.035e-05	-3.795e-05	-4.011e-05	-6.668e-05	-6.088e-05	-5.578e-05
-0.946	-4.504e-05	-5.217e-05	-3.512e-05	-4.423e-05	-4.632e-05	-4.077e-05	-4.173e-05	-4.002e-05	-3.817e-05	-4.056e-05	-3.816e-05	-4.031e-05	-6.702e-05	-6.121e-05	-5.61e-05
-0.947	-4.518e-05	-5.232e-05	-3.522e-05	-4.444e-05	-4.656e-05	-4.096e-05	-4.191e-05	-4.018e-05	-3.833e-05	-4.076e-05	-3.836e-05	-4.051e-05	-6.736e-05	-6.154e-05	-5.642e-05
-0.948	-4.531e-05	-5.247e-05	-3.532e-05	-4.466e-05	-4.68e-05	-4.116e-05	-4.208e-05	-4.034e-05	-3.849e-05	-4.096e-05	-3.857e-05	-4.071e-05	-6.771e-05	-6.188e-05	-5.675e-05
-0.949	-4.544e-05	-5.262e-05	-3.541e-05	-4.487e-05	-4.704e-05	-4.136e-05	-4.225e-05	-4.05e-05	-3.866e-05	-4.116e-05	-3.877e-05	-4.091e-05	-6.806e-05	-6.221e-05	-5.707e-05
-0.95	-4.557e-05	-5.277e-05	-3.551e-05	-4.508e-05	-4.728e-05	-4.155e-05	-4.242e-05	-4.066e-05	-3.882e-05	-4.136e-05	-3.897e-05	-4.111e-05	-6.841e-05	-6.254e-05	-5.739e-05
-0.951	-4.57e-05	-5.293e-05	-3.561e-05	-4.528e-05	-4.751e-05	-4.175e-05	-4.259e-05	-4.082e-05	-3.899e-05	-4.156e-05	-3.917e-05	-4.131e-05	-6.877e-05	-6.287e-05	-5.772e-05
-0.952	-4.584e-05	-5.308e-05	-3.571e-05	-4.549e-05	-4.774e-05	-4.194e-05	-4.277e-05	-4.098e-05	-3.915e-05	-4.176e-05	-3.938e-05	-4.151e-05	-6.912e-05	-6.32e-05	-5.804e-05
-0.953	-4.597e-05	-5.323e-05	-3.581e-05	-4.57e-05	-4.797e-05	-4.214e-05	-4.294e-05	-4.114e-05	-3.931e-05	-4.197e-05	-3.958e-05	-4.171e-05	-6.948e-05	-6.352e-05	-5.835e-05
-0.954	-4.611e-05	-5.338e-05	-3.59e-05	-4.59e-05	-4.82e-05	-4.233e-05	-4.311e-05	-4.13e-05	-3.948e-05	-4.217e-05	-3.978e-05	-4.191e-05	-6.984e-05	-6.385e-05	-5.867e-05
-0.955	-4.624e-05	-5.353e-05	-3.6e-05	-4.611e-05	-4.843e-05	-4.253e-05	-4.328e-05	-4.147e-05	-3.964e-05	-4.237e-05	-3.998e-05	-4.211e-05	-7.02e-05	-6.417e-05	-5.899e-05
-0.956	-4.637e-05	-5.369e-05	-3.61e-05	-4.631e-05	-4.866e-05	-4.272e-05	-4.346e-05	-4.163e-05	-3.981e-05	-4.257e-05	-4.018e-05	-4.231e-05	-7.056e-05	-6.449e-05	-5.93e-05
-0.957	-4.651e-05	-5.384e-05	-3.62e-05	-4.652e-05	-4.888e-05	-4.291e-05	-4.363e-05	-4.179e-05	-3.997e-05	-4.277e-05	-4.038e-05	-4.251e-05	-7.092e-05	-6.481e-05	-5.961e-05
-0.958	-4.665e-05	-5.4e-05	-3.63e-05	-4.672e-05	-4.911e-05	-4.31e-05	-4.38e-05	-4.195e-05	-4.014e-05	-4.297e-05	-4.058e-05	-4.271e-05	-7.128e-05	-6.513e-05	-5.992e-05
-0.959	-4.678e-05	-5.415e-05	-3.64e-05	-4.692e-05	-4.933e-05	-4.329e-05	-4.398e-05	-4.211e-05	-4.03e-05	-4.317e-05	-4.078e-05	-4.291e-05	-7.165e-05	-6.545e-05	-6.023e-05
-0.96	-4.692e-05	-5.431e-05	-3.65e-05	-4.713e-05	-4.956e-05	-4.348e-05	-4.415e-05	-4.227e-05	-4.047e-05	-4.337e-05	-4.098e-05	-4.31e-05	-7.201e-05	-6.576e-05	-6.053e-05
-0.961	-4.705e-05	-5.446e-05	-3.66e-05	-4.733e-05	-4.978e-05	-4.368e-05	-4.432e-05	-4.243e-05	-4.063e-05	-4.357e-05	-4.118e-05	-4.33e-05	-7.237e-05	-6.607e-05	-6.084e-05
-0.962	-4.719e-05	-5.462e-05	-3.671e-05	-4.753e-05	-5e-05	-4.387e-05	-4.45e-05	-4.26e-05	-4.08e-05	-4.377e-05	-4.138e-05	-4.35e-05	-7.273e-05	-6.638e-05	-6.114e-05
-0.963	-4.733e-05	-5.477e-05	-3.681e-05	-4.773e-05	-5.022e-05	-4.406e-05	-4.467e-05	-4.276e-05	-4.097e-05	-4.397e-05	-4.158e-05	-4.37e-05	-7.31e-05	-6.669e-05	-6.144e-05
-0.964	-4.747e-05	-5.493e-05	-3.691e-05	-4.793e-05	-5.043e-05	-4.425e-05	-4.485e-05	-4.292e-05	-4.113e-05	-4.417e-05	-4.178e-05	-4.39e-05	-7.346e-05	-6.7e-05	-6.174e-05
-0.965	-4.761e-05	-5.509e-05	-3.701e-05	-4.813e-05	-5.065e-05	-4.444e-05	-4.502e-05	-4.309e-05	-4.13e-05	-4.437e-05	-4.198e-05	-4.41e-05	-7.382e-05	-6.73e-05	-6.204e-05
-0.966	-4.775e-05	-5.525e-05	-3.712e-05	-4.833e-05	-5.087e-05	-4.463e-05	-4.52e-05	-4.325e-05	-4.147e-05	-4.458e-05	-4.218e-05	-4.43e-05	-7.418e-05	-6.76e-05	-6.233e-05
-0.967	-4.789e-05	-5.541e-05	-3.722e-05	-4.853e-05	-5.109e-05	-4.482e-05	-4.537e-05	-4.341e-05	-4.164e-05	-4.478e-05	-4.238e-05	-4.449e-05	-7.454e-05	-6.79e-05	-6.263e-05
-0.968	-4.803e-05	-5.557e-05	-3.732e-05	-4.873e-05	-5.13e-05	-4.501e-05	-4.555e-05	-4.358e-05	-4.18e-05	-4.498e-05	-4.258e-05	-4.469e-05	-7.49e-05	-6.82e-05	-6.292e-05
-0.969	-4.817e-05	-5.573e-05	-3.743e-05	-4.893e-05	-5.152e-05	-4.52e-05	-4.573e-05	-4.374e-05	-4.197e-05	-4.518e-05	-4.278e-05	-4.489e-05	-7.526e-05	-6.849e-05	-6.321e-05
-0.97	-4.831e-05	-5.589e-05	-3.753e-05	-4.913e-05	-5.173e-05	-4.539e-05	-4.59e-05	-4.39e-05	-4.214e-05	-4.538e-05	-4.298e-05	-4.509e-05	-7.562e-05	-6.879e-05	-6.35e-05
-0.971	-4.845e-05	-5.605e-05	-3.764e-05	-4.932e-05	-5.195e-05	-4.557e-05	-4.608e-05	-4.407e-05	-4.231e-05	-4.558e-05	-4.318e-05	-4.529e-05	-7.598e-05	-6.908e-05	-6.378e-05
-0.972	-4.859e-05	-5.621e-05	-3.774e-05	-4.952e-05	-5.216e-05	-4.576e-05	-4.626e-05	-4.423e-05	-4.248e-05	-4.579e-05	-4.338e-05	-4.549e-05	-7.634e-05	-6.937e-05	-6.407e-05
-0.973	-4.874e-05	-5.637e-05	-3.785e-05	-4.972e-05	-5.237e-05	-4.595e-05	-4.644e-05	-4.44e-05	-4.265e-05	-4.599e-05	-4.358e-05	-4.568e-05	-7.669e-05	-6.966e-05	-6.436e-05
-0.974	-4.888e-05	-5.653e-05	-3.795e-05	-4.992e-05	-5.258e-05	-4.614e-05	-4.662e-05	-4.456e-05	-4.282e-05	-4.619e-05	-4.378e-05	-4.588e-05	-7.705e-05	-6.995e-05	-6.464e-05
-0.975	-4.902e-05	-5.67e-05	-3.806e-05	-5.012e-05	-5.28e-05	-4.633e-05	-4.68e-05	-4.473e-05	-4.299e-05	-4.639e-05	-4.398e-05	-4.608e-05	-7.74e-05	-7.023e-05	-6.492e-05
-0.976	-4.917e-05	-5.686e-05	-3.817e-05	-5.031e-05	-5.301e-05	-4.652e-05	-4.697e-05	-4.489e-05	-4.316e-05	-4.66e-05	-4.418e-05	-4.628e-05	-7.775e-05	-7.051e-05	-6.52e-05
-0.977	-4.931e-05	-5.702e-05	-3.828e-05	-5.051e-05	-5.322e-05	-4.671e-05	-4.715e-05	-4.506e-05	-4.333e-05	-4.68e-05	-4.438e-05	-4.648e-05	-7.81e-05	-7.08e-05	-6.549e-05
-0.978	-4.946e-05	-5.719e-05	-3.839e-05	-5.071e-05	-5.343e-05	-4.69e-05	-4.733e-05	-4.523e-05	-4.35e-05	-4.7e-05	-4.458e-05	-4.668e-05	-7.845e-05	-7.108e-05	-6.576e-05
-0.979	-4.961e-05	-5.736e-05	-3.849e-05	-5.091e-05	-5.364e-05	-4.709e-05	-4.751e-05	-4.539e-05	-4.367e-05	-4.721e-05	-4.478e-05	-4.688e-05	-7.88e-05	-7.136e-05	-6.604e-05
-0.98	-4.975e-05	-5.752e-05	-3.86e-05	-5.11e-05	-5.385e-05	-4.728e-05	-4.77e-05	-4.556e-05	-4.385e-05	-4.741e-05	-4.498e-05	-4.708e-05	-7.915e-05	-7.164e-05	-6.632e-05
-0.981	-4.99e-05	-5.769e-05	-3.871e-05	-5.13e-05	-5.406e-05	-4.747e-05	-4.788e-05	-4.573e-05	-4.402e-05	-4.761e-05	-4.518e-05	-4.728e-05	-7.95e-05	-7.191e-05	-6.66e-05
-0.982	-5.005e-05	-5.786e-05	-3.882e-05	-5.15e-05	-5.427e-05	-4.766e-05	-4.806e-05	-4.589e-05	-4.419e-05	-4.782e-05	-4.538e-05	-4.748e-05	-7.984e-05	-7.219e-05	-6.687e-05
-0.983	-5.02e-05	-5.802e-05	-3.893e-05	-5.17e-05	-5.448e-05	-4.785e-05	-4.824e-05	-4.606e-05	-4.436e-05	-4.802e-05	-4.558e-05	-4.768e-05	-8.019e-05	-7.246e-05	-6.715e-05
-0.984	-5.035e-05	-5.819e-05	-3.904e-05	-5.189e-05	-5.469e-05	-4.804e-05	-4.842e-05	-4.623e-05	-4.454e-05	-4.823e-05	-4.578e-05	-4.788e-05	-8.053e-05	-7.274e-05	-6.742e-05
-0.985	-5.05e-05	-5.836e-05	-3.916e-05	-5.209e-05	-5.49e-05	-4.823e-05	-4.861e-05	-4.639e-05	-4.471e-05	-4.843e-05	-4.598e-05	-4.808e-05	-8.088e-05	-7.301e-05	-6.77e-05
-0.986	-5.065e-05	-5.853e-05	-3.927e-05	-5.229e-05	-5.511e-05	-4.842e-05	-4.879e-05	-4.656e-05	-4.489e-05	-4.864e-05	-4.618e-05	-4.828e-05	-8.122e-05	-7.328e-05	-6.797e-05
-0.987	-5.08e-05	-5.87e-05	-3.938e-05	-5.249e-05	-5.532e-05	-4.861e-05	-4.897e-05	-4.673e-05	-4.506e-05	-4.884e-05	-4.638e-05	-4.848e-05	-8.156e-05	-7.355e-05	-6.824e-05
-0.988	-5.095e-05	-5.887e-05	-3.949e-05	-5.269e-05	-5.553e-05	-4.88e-05	-4.915e-05	-4.69e-05	-4.524e-05	-4.905e-05	-4.658e-05	-4.868e-05	-8.19e-05	-7.382e-05	-6.851e-05
-0.989	-5.11e-05	-5.904e-05	-3.961e-05	-5.288e-05	-5.574e-05	-4.899e-05	-4.934e-05	-4.707e-05	-4.541e-05	-4.925e-05	-4.678e-05	-4.888e-05	-8.224e-05	-7.409e-05	-6.878e-05
-0.99	-5.125e-05	-5.922e-05	-3.972e-05	-5.308e-05	-5.595e-05	-4.918e-05	-4.952e-05	-4.724e-05	-4.559e-05	-4.946e-05	-4.698e-05	-4.908e-05	-8.258e-05	-7.436e-05	-6.905e-05
-0.991	-5.141e-05	-5.939e-05	-3.984e-05	-5.328e-05	-5.616e-05	-4.937e-05	-4.971e-05	-4.741e-05	-4.576e-05	-4.966e-05	-4.718e-05	-4.928e-05	-8.291e-05	-7.463e-05	-6.932e-05
-0.992	-5.156e-05	-5.956e-05	-3.995e-05	-5.348e-05	-5.637e-05	-4.956e-05	-4.989e-05	-4.757e-05	-4.594e-05	-4.987e-05	-4.738e-05	-4.948e-05	-8.325e-05	-7.489e-05	-6.959e-05
-0.993	-5.171e-05	-5.974e-05	-4.007e-05	-5.367e-05	-5.658e-05	-4.975e-05	-5.008e-05	-4.774e-05	-4.612e-05	-5.007e-05	-4.758e-05	-4.968e-05	-8.359e-05	-7.516e-05	-6.986e-05
-0.994	-5.187e-05	-5.991e-05	-4.018e-05	-5.387e-05	-5.679e-05	-4.994e-05	-5.026e-05	-4.791e-05	-4.629e-05	-5.028e-05	-4.778e-05	-4.988e-05	-8.392e-05	-7.542e-05	-7.013e-05
-0.995	-5.203e-05	-6.009e-05	-4.03e-05	-5.407e-05	-5.7e-05	-5.014e-05	-5.045e-05	-4.808e-05	-4.647e-05	-5.048e-05	-4.798e-05	-5.008e-05	-8.425e-05	-7.569e-05	-7.04e-05
-0.996	-5.218e-05	-6.026e-05	-4.042e-05	-5.427e-05	-5.721e-05	-5.033e-05	-5.064e-05	-4.825e-05	-4.665e-05	-5.069e-05	-4.818e-05	-5.028e-05	-8.459e-05	-7.595e-05	-7.066e-05
-0.997	-5.234e-05	-6.044e-05	-4.053e-05	-5.447e-05	-5.741e-05	-5.052e-05	-5.082e-05	-4.842e-05	-4.682e-05	-5.089e-05	-4.838e-05	-5.048e-05	-8.492e-05	-7.621e-05	-7.093e-05
-0.998	-5.25e-05	-6.062e-05	-4.065e-05	-5.466e-05	-5.762e-05	-5.071e-05	-5.101e-05	-4.859e-05	-4.7e-05	-5.11e-05	-4.858e-05	-5.068e-05	-8.525e-05	-7.647e-05	-7.119e-05
-0.999	-5.266e-05	-6.08e-05	-4.077e-05	-5.486e-05	-5.783e-05	-5.09e-05	-5.119e-05	-4.876e-05	-4.718e-05	-5.131e-05	-4.878e-05	-5.088e-05	-8.558e-05	-7.674e-05	-7.146e-05
-1	-5.281e-05	-6.097e-05	-4.089e-05	-5.506e-05	-5.804e-05	-5.109e-05	-5.138e-05	-4.893e-05	-4.736e-05	-5.151e-05	-4.898e-05	-5.108e-05	-8.591e-05	-7.7e-05	-7.173e-05
-1.001	-5.297e-05	-6.115e-05	-4.101e-05	-5.526e-05	-5.825e-05	-5.128e-05	-5.157e-05	-4.91e-05	-4.753e-05	-5.172e-05	-4.918e-05	-5.127e-05	-8.624e-05	-7.726e-05	-7.199e-05
-1.002	-5.313e-05	-6.133e-05	-4.113e-05	-5.546e-05	-5.846e-05	-5.147e-05	-5.176e-05	-4.927e-05	-4.771e-05	-5.192e-05	-4.938e-05	-5.147e-05	-8.657e-05	-7.752e-05	-7.225e-05
-1.003	-5.33e-05	-6.152e-05	-4.125e-05	-5.565e-05	-5.866e-05	-5.166e-05	-5.194e-05	-4.944e-05	-4.789e-05	-5.213e-05	-4.957e-05	-5.167e-05	-8.69e-05	-7.777e-05	-7.252e-05
-1.004	-5.346e-05	-6.17e-05	-4.137e-05	-5.585e-05	-5.887e-05	-5.186e-05	-5.213e-05	-4.961e-05	-4.807e-05	-5.233e-05	-4.977e-05	-5.187e-05	-8.722e-05	-7.803e-05	-7.278e-05
-1.005	-5.362e-05	-6.188e-05	-4.149e-05	-5.605e-05	-5.908e-05	-5.205e-05	-5.232e-05	-4.978e-05	-4.825e-05	-5.254e-05	-4.997e-05	-5.207e-05	-8.755e-05	-7.829e-05	-7.304e-05
-1.006	-5.378e-05	-6.206e-05	-4.162e-05	-5.625e-05	-5.929e-05	-5.224e-05	-5.25e-05	-4.995e-05	-4.843e-05	-5.274e-05	-5.017e-05	-5.227e-05	-8.788e-05	-7.855e-05	-7.331e-05
-1.007	-5.395e-05	-6.225e-05	-4.174e-05	-5.644e-05	-5.949e-05	-5.243e-05	-5.269e-05	-5.012e-05	-4.861e-05	-5.295e-05	-5.037e-05	-5.247e-05	-8.82e-05	-7.88e-05	-7.357e-05
-1.008	-5.411e-05	-6.243e-05	-4.186e-05	-5.664e-05	-5.97e-05	-5.262e-05	-5.288e-05	-5.029e-05	-4.879e-05	-5.315e-05	-5.057e-05	-5.267e-05	-8.852e-05	-7.906e-05	-7.383e-05
-1.009	-5.427e-05	-6.262e-05	-4.199e-05	-5.684e-05	-5.991e-05	-5.281e-05	-5.307e-05	-5.045e-05	-4.896e-05	-5.336e-05	-5.077e-05	-5.286e-05	-8.885e-05	-7.931e-05	-7.409e-05
-1.01	-5.444e-05	-6.28e-05	-4.211e-05	-5.704e-05	-6.011e-05	-5.3e-05	-5.326e-05	-5.062e-05	-4.914e-05	-5.356e-05	-5.096e-05	-5.306e-05	-8.917e-05	-7.957e-05	-7.435e-05
-1.011	-5.461e-05	-6.299e-05	-4.224e-05	-5.723e-05	-6.032e-05	-5.319e-05	-5.344e-05	-5.079e-05	-4.932e-05	-5.377e-05	-5.116e-05	-5.326e-05	-8.949e-05	-7.982e-05	-7.461e-05
-1.012	-5.477e-05	-6.318e-05	-4.236e-05	-5.743e-05	-6.053e-05	-5.338e-05	-5.363e-05	-5.096e-05	-4.95e-05	-5.397e-05	-5.136e-05	-5.346e-05	-8.982e-05	-8.007e-05	-7.487e-05
-1.013	-5.494e-05	-6.336e-05	-4.249e-05	-5.763e-05	-6.073e-05	-5.357e-05	-5.382e-05	-5.113e-05	-4.968e-05	-5.418e-05	-5.155e-05	-5.365e-05	-9.014e-05	-8.033e-05	-7.513e-05
-1.014	-5.511e-05	-6.355e-05	-4.261e-05	-5.782e-05	-6.094e-05	-5.376e-05	-5.401e-05	-5.13e-05	-4.986e-05	-5.438e-05	-5.175e-05	-5.385e-05	-9.046e-05	-8.058e-05	-7.539e-05
-1.015	-5.528e-05	-6.374e-05	-4.274e-05	-5.802e-05	-6.114e-05	-5.395e-05	-5.419e-05	-5.146e-05	-5.004e-05	-5.458e-05	-5.195e-05	-5.404e-05	-9.078e-05	-8.083e-05	-7.565e-05
-1.016	-5.545e-05	-6.393e-05	-4.287e-05	-5.822e-05	-6.135e-05	-5.414e-05	-5.438e-05	-5.163e-05	-5.022e-05	-5.479e-05	-5.214e-05	-5.424e-05	-9.11e-05	-8.108e-05	-7.591e-05
-1.017	-5.562e-05	-6.412e-05	-4.3e-05	-5.841e-05	-6.155e-05	-5.433e-05	-5.457e-05	-5.18e-05	-5.04e-05	-5.499e-05	-5.234e-05	-5.443e-05	-9.142e-05	-8.133e-05	-7.617e-05
-1.018	-5.579e-05	-6.431e-05	-4.313e-05	-5.861e-05	-6.175e-05	-5.452e-05	-5.476e-05	-5.196e-05	-5.058e-05	-5.519e-05	-5.253e-05	-5.463e-05	-9.173e-05	-8.158e-05	-7.642e-05
-1.019	-5.596e-05	-6.451e-05	-4.325e-05	-5.88e-05	-6.196e-05	-5.471e-05	-5.494e-05	-5.213e-05	-5.075e-05	-5.539e-05	-5.273e-05	-5.482e-05	-9.205e-05	-8.183e-05	-7.668e-05
-1.02	-5.613e-05	-6.47e-05	-4.338e-05	-5.9e-05	-6.216e-05	-5.49e-05	-5.513e-05	-5.23e-05	-5.093e-05	-5.56e-05	-5.292e-05	-5.502e-05	-9.237e-05	-8.208e-05	-7.694e-05
-1.021	-5.63e-05	-6.489e-05	-4.351e-05	-5.919e-05	-6.236e-05	-5.508e-05	-5.532e-05	-5.246e-05	-5.111e-05	-5.58e-05	-5.312e-05	-5.521e-05	-9.268e-05	-8.233e-05	-7.719e-05
-1.022	-5.647e-05	-6.509e-05	-4.365e-05	-5.939e-05	-6.257e-05	-5.527e-05	-5.55e-05	-5.263e-05	-5.129e-05	-5.6e-05	-5.331e-05	-5.54e-05	-9.3e-05	-8.258e-05	-7.745e-05
-1.023	-5.665e-05	-6.528e-05	-4.378e-05	-5.958e-05	-6.277e-05	-5.546e-05	-5.569e-05	-5.279e-05	-5.147e-05	-5.62e-05	-5.351e-05	-5.56e-05	-9.331e-05	-8.282e-05	-7.77e-05
-1.024	-5.682e-05	-6.548e-05	-4.391e-05	-5.977e-05	-6.297e-05	-5.565e-05	-5.588e-05	-5.296e-05	-5.165e-05	-5.64e-05	-5.37e-05	-5.579e-05	-9.363e-05	-8.307e-05	-7.796e-05
-1.025	-5.7e-05	-6.567e-05	-4.404e-05	-5.997e-05	-6.317e-05	-5.583e-05	-5.606e-05	-5.312e-05	-5.182e-05	-5.66e-05	-5.389e-05	-5.598e-05	-9.394e-05	-8.332e-05	-7.821e-05
-1.026	-5.717e-05	-6.587e-05	-4.417e-05	-6.016e-05	-6.337e-05	-5.602e-05	-5.625e-05	-5.328e-05	-5.2e-05	-5.68e-05	-5.409e-05	-5.617e-05	-9.426e-05	-8.356e-05	-7.847e-05
-1.027	-5.735e-05	-6.607e-05	-4.431e-05	-6.035e-05	-6.357e-05	-5.621e-05	-5.643e-05	-5.344e-05	-5.218e-05	-5.7e-05	-5.428e-05	-5.636e-05	-9.457e-05	-8.381e-05	-7.872e-05
-1.028	-5.752e-05	-6.627e-05	-4.444e-05	-6.055e-05	-6.377e-05	-5.639e-05	-5.662e-05	-5.361e-05	-5.236e-05	-5.72e-05	-5.447e-05	-5.655e-05	-9.488e-05	-8.405e-05	-7.897e-05
-1.029	-5.77e-05	-6.646e-05	-4.457e-05	-6.074e-05	-6.397e-05	-5.658e-05	-5.68e-05	-5.377e-05	-5.254e-05	-5.74e-05	-5.466e-05	-5.674e-05	-9.519e-05	-8.429e-05	-7.923e-05
-1.03	-5.788e-05	-6.666e-05	-4.471e-05	-6.093e-05	-6.417e-05	-5.676e-05	-5.699e-05	-5.393e-05	-5.271e-05	-5.76e-05	-5.485e-05	-5.693e-05	-9.55e-05	-8.454e-05	-7.948e-05
-1.031	-5.806e-05	-6.686e-05	-4.484e-05	-6.112e-05	-6.436e-05	-5.695e-05	-5.717e-05	-5.409e-05	-5.289e-05	-5.779e-05	-5.504e-05	-5.712e-05	-9.581e-05	-8.478e-05	-7.973e-05
-1.032	-5.823e-05	-6.706e-05	-4.498e-05	-6.131e-05	-6.456e-05	-5.713e-05	-5.736e-05	-5.425e-05	-5.307e-05	-5.799e-05	-5.523e-05	-5.731e-05	-9.612e-05	-8.502e-05	-7.998e-05
-1.033	-5.841e-05	-6.727e-05	-4.512e-05	-6.15e-05	-6.476e-05	-5.731e-05	-5.754e-05	-5.441e-05	-5.324e-05	-5.819e-05	-5.542e-05	-5.75e-05	-9.643e-05	-8.526e-05	-8.023e-05
-1.034	-5.859e-05	-6.747e-05	-4.525e-05	-6.169e-05	-6.495e-05	-5.75e-05	-5.772e-05	-5.457e-05	-5.342e-05	-5.839e-05	-5.561e-05	-5.769e-05	-9.674e-05	-8.55e-05	-8.048e-05
-1.035	-5.877e-05	-6.767e-05	-4.539e-05	-6.188e-05	-6.515e-05	-5.768e-05	-5.791e-05	-5.473e-05	-5.359e-05	-5.859e-05	-5.58e-05	-5.788e-05	-9.704e-05	-8.574e-05	-8.073e-05
-1.036	-5.895e-05	-6.787e-05	-4.553e-05	-6.207e-05	-6.534e-05	-5.786e-05	-5.809e-05	-5.489e-05	-5.377e-05	-5.878e-05	-5.599e-05	-5.806e-05	-9.735e-05	-8.598e-05	-8.098e-05
-1.037	-5.913e-05	-6.808e-05	-4.566e-05	-6.226e-05	-6.554e-05	-5.804e-05	-5.827e-05	-5.505e-05	-5.394e-05	-5.898e-05	-5.618e-05	-5.825e-05	-9.766e-05	-8.622e-05	-8.123e-05
-1.038	-5.932e-05	-6.828e-05	-4.58e-05	-6.244e-05	-6.573e-05	-5.822e-05	-5.846e-05	-5.52e-05	-5.412e-05	-5.918e-05	-5.636e-05	-5.844e-05	-9.796e-05	-8.646e-05	-8.147e-05
-1.039	-5.95e-05	-6.849e-05	-4.594e-05	-6.263e-05	-6.592e-05	-5.84e-05	-5.864e-05	-5.536e-05	-5.429e-05	-5.937e-05	-5.655e-05	-5.862e-05	-9.827e-05	-8.669e-05	-8.172e-05
-1.04	-5.968e-05	-6.869e-05	-4.608e-05	-6.282e-05	-6.612e-05	-5.858e-05	-5.882e-05	-5.552e-05	-5.447e-05	-5.957e-05	-5.674e-05	-5.881e-05	-9.857e-05	-8.693e-05	-8.197e-05
-1.041	-5.986e-05	-6.89e-05	-4.622e-05	-6.3e-05	-6.631e-05	-5.876e-05	-5.9e-05	-5.567e-05	-5.464e-05	-5.976e-05	-5.692e-05	-5.899e-05	-9.887e-05	-8.717e-05	-8.221e-05
-1.042	-6.005e-05	-6.911e-05	-4.636e-05	-6.319e-05	-6.65e-05	-5.894e-05	-5.918e-05	-5.583e-05	-5.482e-05	-5.996e-05	-5.711e-05	-5.917e-05	-9.918e-05	-8.74e-05	-8.246e-05
-1.043	-6.023e-05	-6.931e-05	-4.65e-05	-6.338e-05	-6.669e-05	-5.912e-05	-5.936e-05	-5.599e-05	-5.499e-05	-6.015e-05	-5.729e-05	-5.936e-05	-9.948e-05	-8.764e-05	-8.27e-05
-1.044	-6.042e-05	-6.952e-05	-4.664e-05	-6.356e-05	-6.688e-05	-5.93e-05	-5.954e-05	-5.614e-05	-5.517e-05	-6.035e-05	-5.748e-05	-5.954e-05	-9.978e-05	-8.787e-05	-8.295e-05
-1.045	-6.06e-05	-6.973e-05	-4.678e-05	-6.375e-05	-6.707e-05	-5.947e-05	-5.972e-05	-5.63e-05	-5.534e-05	-6.054e-05	-5.766e-05	-5.972e-05	-0.0001001	-8.81e-05	-8.319e-05
-1.046	-6.079e-05	-6.994e-05	-4.692e-05	-6.393e-05	-6.726e-05	-5.965e-05	-5.99e-05	-5.645e-05	-5.551e-05	-6.073e-05	-5.785e-05	-5.991e-05	-0.0001004	-8.834e-05	-8.343e-05
-1.047	-6.097e-05	-7.015e-05	-4.706e-05	-6.411e-05	-6.745e-05	-5.983e-05	-6.008e-05	-5.66e-05	-5.569e-05	-6.093e-05	-5.803e-05	-6.009e-05	-0.0001007	-8.857e-05	-8.368e-05
-1.048	-6.116e-05	-7.036e-05	-4.72e-05	-6.43e-05	-6.763e-05	-6e-05	-6.026e-05	-5.676e-05	-5.586e-05	-6.112e-05	-5.821e-05	-6.027e-05	-0.000101	-8.88e-05	-8.392e-05
-1.049	-6.134e-05	-7.057e-05	-4.734e-05	-6.448e-05	-6.782e-05	-6.018e-05	-6.044e-05	-5.691e-05	-5.603e-05	-6.131e-05	-5.839e-05	-6.045e-05	-0.0001013	-8.903e-05	-8.416e-05
-1.05	-6.153e-05	-7.078e-05	-4.749e-05	-6.466e-05	-6.801e-05	-6.035e-05	-6.062e-05	-5.706e-05	-5.62e-05	-6.15e-05	-5.857e-05	-6.063e-05	-0.0001016	-8.926e-05	-8.44e-05
-1.051	-6.172e-05	-7.099e-05	-4.763e-05	-6.484e-05	-6.819e-05	-6.053e-05	-6.08e-05	-5.721e-05	-5.637e-05	-6.17e-05	-5.875e-05	-6.081e-05	-0.0001019	-8.949e-05	-8.464e-05
-1.052	-6.191e-05	-7.12e-05	-4.777e-05	-6.502e-05	-6.838e-05	-6.07e-05	-6.098e-05	-5.737e-05	-5.655e-05	-6.189e-05	-5.893e-05	-6.099e-05	-0.0001022	-8.972e-05	-8.488e-05
-1.053	-6.209e-05	-7.141e-05	-4.791e-05	-6.52e-05	-6.856e-05	-6.088e-05	-6.116e-05	-5.752e-05	-5.672e-05	-6.208e-05	-5.911e-05	-6.117e-05	-0.0001024	-8.995e-05	-8.512e-05
-1.054	-6.228e-05	-7.163e-05	-4.806e-05	-6.538e-05	-6.874e-05	-6.105e-05	-6.133e-05	-5.767e-05	-5.689e-05	-6.227e-05	-5.929e-05	-6.135e-05	-0.0001027	-9.017e-05	-8.536e-05
-1.055	-6.247e-05	-7.184e-05	-4.82e-05	-6.556e-05	-6.893e-05	-6.122e-05	-6.151e-05	-5.782e-05	-5.706e-05	-6.246e-05	-5.947e-05	-6.153e-05	-0.000103	-9.04e-05	-8.56e-05
-1.056	-6.266e-05	-7.205e-05	-4.834e-05	-6.574e-05	-6.911e-05	-6.139e-05	-6.169e-05	-5.797e-05	-5.723e-05	-6.265e-05	-5.965e-05	-6.17e-05	-0.0001033	-9.063e-05	-8.584e-05
-1.057	-6.285e-05	-7.226e-05	-4.849e-05	-6.592e-05	-6.929e-05	-6.157e-05	-6.187e-05	-5.812e-05	-5.74e-05	-6.284e-05	-5.983e-05	-6.188e-05	-0.0001036	-9.085e-05	-8.607e-05
-1.058	-6.304e-05	-7.248e-05	-4.863e-05	-6.61e-05	-6.947e-05	-6.174e-05	-6.204e-05	-5.827e-05	-5.757e-05	-6.303e-05	-6e-05	-6.206e-05	-0.0001039	-9.108e-05	-8.631e-05
-1.059	-6.323e-05	-7.269e-05	-4.877e-05	-6.628e-05	-6.966e-05	-6.191e-05	-6.222e-05	-5.842e-05	-5.774e-05	-6.322e-05	-6.018e-05	-6.223e-05	-0.0001042	-9.13e-05	-8.655e-05
-1.06	-6.342e-05	-7.29e-05	-4.892e-05	-6.645e-05	-6.984e-05	-6.208e-05	-6.24e-05	-5.856e-05	-5.791e-05	-6.34e-05	-6.036e-05	-6.241e-05	-0.0001045	-9.152e-05	-8.678e-05
-1.061	-6.361e-05	-7.312e-05	-4.906e-05	-6.663e-05	-7.002e-05	-6.225e-05	-6.257e-05	-5.871e-05	-5.808e-05	-6.359e-05	-6.053e-05	-6.258e-05	-0.0001047	-9.175e-05	-8.702e-05
-1.062	-6.38e-05	-7.333e-05	-4.921e-05	-6.681e-05	-7.02e-05	-6.242e-05	-6.275e-05	-5.886e-05	-5.825e-05	-6.378e-05	-6.071e-05	-6.276e-05	-0.000105	-9.197e-05	-8.725e-05
-1.063	-6.399e-05	-7.355e-05	-4.935e-05	-6.698e-05	-7.037e-05	-6.259e-05	-6.292e-05	-5.901e-05	-5.842e-05	-6.397e-05	-6.088e-05	-6.293e-05	-0.0001053	-9.219e-05	-8.748e-05
-1.064	-6.418e-05	-7.376e-05	-4.95e-05	-6.716e-05	-7.055e-05	-6.276e-05	-6.31e-05	-5.916e-05	-5.859e-05	-6.415e-05	-6.105e-05	-6.311e-05	-0.0001056	-9.241e-05	-8.772e-05
-1.065	-6.437e-05	-7.398e-05	-4.964e-05	-6.733e-05	-7.073e-05	-6.292e-05	-6.327e-05	-5.93e-05	-5.876e-05	-6.434e-05	-6.123e-05	-6.328e-05	-0.0001059	-9.263e-05	-8.795e-05
-1.066	-6.456e-05	-7.42e-05	-4.978e-05	-6.751e-05	-7.091e-05	-6.309e-05	-6.345e-05	-5.945e-05	-5.893e-05	-6.453e-05	-6.14e-05	-6.345e-05	-0.0001061	-9.285e-05	-8.818e-05
-1.067	-6.475e-05	-7.441e-05	-4.993e-05	-6.768e-05	-7.109e-05	-6.326e-05	-6.362e-05	-5.96e-05	-5.91e-05	-6.471e-05	-6.157e-05	-6.363e-05	-0.0001064	-9.307e-05	-8.842e-05
-1.068	-6.494e-05	-7.463e-05	-5.007e-05	-6.786e-05	-7.126e-05	-6.343e-05	-6.38e-05	-5.974e-05	-5.927e-05	-6.49e-05	-6.174e-05	-6.38e-05	-0.0001067	-9.329e-05	-8.865e-05
-1.069	-6.513e-05	-7.485e-05	-5.022e-05	-6.803e-05	-7.144e-05	-6.359e-05	-6.397e-05	-5.989e-05	-5.944e-05	-6.508e-05	-6.192e-05	-6.397e-05	-0.0001069	-9.351e-05	-8.888e-05
-1.07	-6.533e-05	-7.506e-05	-5.036e-05	-6.82e-05	-7.161e-05	-6.376e-05	-6.415e-05	-6.003e-05	-5.96e-05	-6.527e-05	-6.209e-05	-6.414e-05	-0.0001072	-9.372e-05	-8.911e-05
-1.071	-6.552e-05	-7.528e-05	-5.051e-05	-6.837e-05	-7.179e-05	-6.392e-05	-6.432e-05	-6.018e-05	-5.977e-05	-6.545e-05	-6.226e-05	-6.431e-05	-0.0001075	-9.394e-05	-8.934e-05
-1.072	-6.571e-05	-7.55e-05	-5.065e-05	-6.855e-05	-7.196e-05	-6.409e-05	-6.45e-05	-6.032e-05	-5.994e-05	-6.564e-05	-6.243e-05	-6.448e-05	-0.0001077	-9.416e-05	-8.957e-05
-1.073	-6.59e-05	-7.572e-05	-5.08e-05	-6.872e-05	-7.214e-05	-6.426e-05	-6.467e-05	-6.047e-05	-6.011e-05	-6.582e-05	-6.26e-05	-6.465e-05	-0.000108	-9.437e-05	-8.98e-05
-1.074	-6.609e-05	-7.594e-05	-5.094e-05	-6.889e-05	-7.231e-05	-6.442e-05	-6.484e-05	-6.061e-05	-6.028e-05	-6.601e-05	-6.277e-05	-6.482e-05	-0.0001083	-9.459e-05	-9.003e-05
-1.075	-6.628e-05	-7.615e-05	-5.109e-05	-6.906e-05	-7.249e-05	-6.459e-05	-6.502e-05	-6.076e-05	-6.045e-05	-6.619e-05	-6.294e-05	-6.499e-05	-0.0001085	-9.48e-05	-9.026e-05
-1.076	-6.647e-05	-7.637e-05	-5.123e-05	-6.923e-05	-7.266e-05	-6.475e-05	-6.519e-05	-6.09e-05	-6.061e-05	-6.637e-05	-6.31e-05	-6.516e-05	-0.0001088	-9.502e-05	-9.048e-05
-1.077	-6.667e-05	-7.659e-05	-5.137e-05	-6.94e-05	-7.283e-05	-6.491e-05	-6.536e-05	-6.104e-05	-6.078e-05	-6.656e-05	-6.327e-05	-6.533e-05	-0.000109	-9.523e-05	-9.071e-05
-1.078	-6.686e-05	-7.681e-05	-5.152e-05	-6.958e-05	-7.301e-05	-6.508e-05	-6.553e-05	-6.119e-05	-6.095e-05	-6.674e-05	-6.344e-05	-6.55e-05	-0.0001093	-9.544e-05	-9.094e-05
-1.079	-6.705e-05	-7.703e-05	-5.166e-05	-6.975e-05	-7.318e-05	-6.524e-05	-6.571e-05	-6.133e-05	-6.112e-05	-6.692e-05	-6.361e-05	-6.567e-05	-0.0001095	-9.566e-05	-9.117e-05
-1.08	-6.724e-05	-7.724e-05	-5.181e-05	-6.992e-05	-7.335e-05	-6.54e-05	-6.588e-05	-6.147e-05	-6.129e-05	-6.71e-05	-6.377e-05	-6.584e-05	-0.0001098	-9.587e-05	-9.139e-05
-1.081	-6.743e-05	-7.746e-05	-5.195e-05	-7.009e-05	-7.352e-05	-6.557e-05	-6.605e-05	-6.162e-05	-6.145e-05	-6.728e-05	-6.394e-05	-6.6e-05	-0.00011	-9.608e-05	-9.162e-05
-1.082	-6.762e-05	-7.768e-05	-5.209e-05	-7.025e-05	-7.369e-05	-6.573e-05	-6.623e-05	-6.176e-05	-6.162e-05	-6.747e-05	-6.411e-05	-6.617e-05	-0.0001103	-9.629e-05	-9.184e-05
-1.083	-6.782e-05	-7.79e-05	-5.224e-05	-7.042e-05	-7.386e-05	-6.589e-05	-6.64e-05	-6.19e-05	-6.179e-05	-6.765e-05	-6.427e-05	-6.634e-05	-0.0001105	-9.65e-05	-9.207e-05
-1.084	-6.801e-05	-7.812e-05	-5.238e-05	-7.059e-05	-7.403e-05	-6.605e-05	-6.657e-05	-6.204e-05	-6.196e-05	-6.783e-05	-6.444e-05	-6.65e-05	-0.0001108	-9.671e-05	-9.229e-05
-1.085	-6.82e-05	-7.834e-05	-5.252e-05	-7.076e-05	-7.42e-05	-6.622e-05	-6.674e-05	-6.219e-05	-6.212e-05	-6.801e-05	-6.46e-05	-6.667e-05	-0.000111	-9.692e-05	-9.252e-05
-1.086	-6.839e-05	-7.855e-05	-5.267e-05	-7.093e-05	-7.437e-05	-6.638e-05	-6.691e-05	-6.233e-05	-6.229e-05	-6.819e-05	-6.477e-05	-6.683e-05	-0.0001113	-9.713e-05	-9.274e-05
-1.087	-6.858e-05	-7.877e-05	-5.281e-05	-7.11e-05	-7.454e-05	-6.654e-05	-6.709e-05	-6.247e-05	-6.246e-05	-6.837e-05	-6.493e-05	-6.7e-05	-0.0001115	-9.734e-05	-9.297e-05
-1.088	-6.877e-05	-7.899e-05	-5.295e-05	-7.127e-05	-7.471e-05	-6.67e-05	-6.726e-05	-6.261e-05	-6.263e-05	-6.855e-05	-6.51e-05	-6.717e-05	-0.0001118	-9.755e-05	-9.319e-05
-1.089	-6.896e-05	-7.921e-05	-5.31e-05	-7.143e-05	-7.488e-05	-6.686e-05	-6.743e-05	-6.275e-05	-6.279e-05	-6.873e-05	-6.526e-05	-6.733e-05	-0.000112	-9.776e-05	-9.341e-05
-1.09	-6.915e-05	-7.943e-05	-5.324e-05	-7.16e-05	-7.505e-05	-6.702e-05	-6.76e-05	-6.289e-05	-6.296e-05	-6.891e-05	-6.542e-05	-6.75e-05	-0.0001123	-9.796e-05	-9.364e-05
-1.091	-6.934e-05	-7.965e-05	-5.338e-05	-7.177e-05	-7.522e-05	-6.718e-05	-6.777e-05	-6.304e-05	-6.313e-05	-6.909e-05	-6.559e-05	-6.766e-05	-0.0001125	-9.817e-05	-9.386e-05
-1.092	-6.953e-05	-7.986e-05	-5.352e-05	-7.194e-05	-7.539e-05	-6.734e-05	-6.794e-05	-6.318e-05	-6.33e-05	-6.927e-05	-6.575e-05	-6.782e-05	-0.0001128	-9.838e-05	-9.408e-05
-1.093	-6.972e-05	-8.008e-05	-5.366e-05	-7.21e-05	-7.556e-05	-6.751e-05	-6.812e-05	-6.332e-05	-6.346e-05	-6.945e-05	-6.591e-05	-6.799e-05	-0.000113	-9.858e-05	-9.431e-05
-1.094	-6.991e-05	-8.03e-05	-5.38e-05	-7.227e-05	-7.573e-05	-6.767e-05	-6.829e-05	-6.346e-05	-6.363e-05	-6.963e-05	-6.608e-05	-6.815e-05	-0.0001133	-9.879e-05	-9.453e-05
-1.095	-7.01e-05	-8.052e-05	-5.395e-05	-7.244e-05	-7.59e-05	-6.783e-05	-6.846e-05	-6.36e-05	-6.38e-05	-6.981e-05	-6.624e-05	-6.832e-05	-0.0001135	-9.9e-05	-9.475e-05
-1.096	-7.029e-05	-8.073e-05	-5.409e-05	-7.26e-05	-7.606e-05	-6.799e-05	-6.863e-05	-6.374e-05	-6.397e-05	-6.999e-05	-6.64e-05	-6.848e-05	-0.0001137	-9.92e-05	-9.497e-05
-1.097	-7.048e-05	-8.095e-05	-5.423e-05	-7.277e-05	-7.623e-05	-6.815e-05	-6.88e-05	-6.388e-05	-6.413e-05	-7.017e-05	-6.656e-05	-6.864e-05	-0.000114	-9.941e-05	-9.519e-05
-1.098	-7.067e-05	-8.117e-05	-5.437e-05	-7.294e-05	-7.64e-05	-6.831e-05	-6.897e-05	-6.402e-05	-6.43e-05	-7.035e-05	-6.672e-05	-6.881e-05	-0.0001142	-9.961e-05	-9.542e-05
-1.099	-7.086e-05	-8.139e-05	-5.451e-05	-7.31e-05	-7.657e-05	-6.846e-05	-6.914e-05	-6.416e-05	-6.447e-05	-7.053e-05	-6.689e-05	-6.897e-05	-0.0001145	-9.982e-05	-9.564e-05
-1.1	-7.105e-05	-8.16e-05	-5.465e-05	-7.327e-05	-7.673e-05	-6.862e-05	-6.931e-05	-6.43e-05	-6.464e-05	-7.071e-05	-6.705e-05	-6.913e-05	-0.0001147	-0.0001	-9.586e-05
-1.101	-7.124e-05	-8.182e-05	-5.479e-05	-7.344e-05	-7.69e-05	-6.878e-05	-6.948e-05	-6.443e-05	-6.48e-05	-7.088e-05	-6.721e-05	-6.93e-05	-0.000115	-0.0001002	-9.608e-05
-1.102	-7.142e-05	-8.204e-05	-5.493e-05	-7.36e-05	-7.707e-05	-6.894e-05	-6.965e-05	-6.457e-05	-6.497e-05	-7.106e-05	-6.737e-05	-6.946e-05	-0.0001152	-0.0001004	-9.63e-05
-1.103	-7.161e-05	-8.225e-05	-5.507e-05	-7.377e-05	-7.723e-05	-6.91e-05	-6.982e-05	-6.471e-05	-6.514e-05	-7.124e-05	-6.753e-05	-6.962e-05	-0.0001154	-0.0001006	-9.652e-05
-1.104	-7.18e-05	-8.247e-05	-5.52e-05	-7.393e-05	-7.74e-05	-6.926e-05	-6.999e-05	-6.485e-05	-6.531e-05	-7.142e-05	-6.769e-05	-6.978e-05	-0.0001157	-0.0001008	-9.674e-05
-1.105	-7.199e-05	-8.269e-05	-5.534e-05	-7.41e-05	-7.757e-05	-6.942e-05	-7.016e-05	-6.499e-05	-6.547e-05	-7.16e-05	-6.785e-05	-6.994e-05	-0.0001159	-0.000101	-9.696e-05
-1.106	-7.217e-05	-8.29e-05	-5.548e-05	-7.426e-05	-7.773e-05	-6.958e-05	-7.033e-05	-6.513e-05	-6.564e-05	-7.178e-05	-6.801e-05	-7.011e-05	-0.0001162	-0.0001012	-9.718e-05
-1.107	-7.236e-05	-8.312e-05	-5.562e-05	-7.443e-05	-7.79e-05	-6.974e-05	-7.05e-05	-6.527e-05	-6.581e-05	-7.196e-05	-6.817e-05	-7.027e-05	-0.0001164	-0.0001014	-9.74e-05
-1.108	-7.255e-05	-8.334e-05	-5.576e-05	-7.459e-05	-7.807e-05	-6.989e-05	-7.067e-05	-6.54e-05	-6.598e-05	-7.214e-05	-6.833e-05	-7.043e-05	-0.0001166	-0.0001016	-9.762e-05
-1.109	-7.273e-05	-8.355e-05	-5.589e-05	-7.476e-05	-7.823e-05	-7.005e-05	-7.084e-05	-6.554e-05	-6.614e-05	-7.231e-05	-6.849e-05	-7.059e-05	-0.0001169	-0.0001018	-9.784e-05
-1.11	-7.292e-05	-8.377e-05	-5.603e-05	-7.492e-05	-7.84e-05	-7.021e-05	-7.101e-05	-6.568e-05	-6.631e-05	-7.249e-05	-6.865e-05	-7.075e-05	-0.0001171	-0.000102	-9.806e-05
-1.111	-7.311e-05	-8.398e-05	-5.617e-05	-7.509e-05	-7.856e-05	-7.037e-05	-7.118e-05	-6.582e-05	-6.648e-05	-7.267e-05	-6.881e-05	-7.091e-05	-0.0001173	-0.0001022	-9.828e-05
-1.112	-7.329e-05	-8.42e-05	-5.631e-05	-7.525e-05	-7.873e-05	-7.053e-05	-7.135e-05	-6.595e-05	-6.665e-05	-7.285e-05	-6.897e-05	-7.108e-05	-0.0001176	-0.0001024	-9.85e-05
-1.113	-7.348e-05	-8.441e-05	-5.644e-05	-7.542e-05	-7.89e-05	-7.068e-05	-7.152e-05	-6.609e-05	-6.681e-05	-7.303e-05	-6.913e-05	-7.124e-05	-0.0001178	-0.0001026	-9.872e-05
-1.114	-7.366e-05	-8.463e-05	-5.658e-05	-7.558e-05	-7.906e-05	-7.084e-05	-7.169e-05	-6.623e-05	-6.698e-05	-7.321e-05	-6.928e-05	-7.14e-05	-0.0001181	-0.0001028	-9.894e-05
-1.115	-7.385e-05	-8.484e-05	-5.671e-05	-7.574e-05	-7.923e-05	-7.1e-05	-7.186e-05	-6.636e-05	-6.715e-05	-7.339e-05	-6.944e-05	-7.156e-05	-0.0001183	-0.000103	-9.916e-05
-1.116	-7.403e-05	-8.506e-05	-5.685e-05	-7.591e-05	-7.939e-05	-7.116e-05	-7.203e-05	-6.65e-05	-6.732e-05	-7.356e-05	-6.96e-05	-7.172e-05	-0.0001185	-0.0001032	-9.938e-05
-1.117	-7.422e-05	-8.527e-05	-5.699e-05	-7.607e-05	-7.956e-05	-7.131e-05	-7.22e-05	-6.664e-05	-6.748e-05	-7.374e-05	-6.976e-05	-7.188e-05	-0.0001188	-0.0001034	-9.96e-05
-1.118	-7.44e-05	-8.549e-05	-5.712e-05	-7.624e-05	-7.972e-05	-7.147e-05	-7.237e-05	-6.677e-05	-6.765e-05	-7.392e-05	-6.992e-05	-7.204e-05	-0.000119	-0.0001036	-9.982e-05
-1.119	-7.459e-05	-8.57e-05	-5.726e-05	-7.64e-05	-7.989e-05	-7.163e-05	-7.254e-05	-6.691e-05	-6.782e-05	-7.41e-05	-7.008e-05	-7.22e-05	-0.0001192	-0.0001038	-0.0001
-1.12	-7.477e-05	-8.591e-05	-5.739e-05	-7.656e-05	-8.005e-05	-7.178e-05	-7.271e-05	-6.704e-05	-6.799e-05	-7.428e-05	-7.023e-05	-7.236e-05	-0.0001195	-0.000104	-0.0001003
-1.121	-7.495e-05	-8.613e-05	-5.753e-05	-7.673e-05	-8.022e-05	-7.194e-05	-7.287e-05	-6.718e-05	-6.815e-05	-7.446e-05	-7.039e-05	-7.253e-05	-0.0001197	-0.0001042	-0.0001005
-1.122	-7.514e-05	-8.634e-05	-5.766e-05	-7.689e-05	-8.038e-05	-7.21e-05	-7.304e-05	-6.732e-05	-6.832e-05	-7.464e-05	-7.055e-05	-7.269e-05	-0.00012	-0.0001044	-0.0001007
-1.123	-7.532e-05	-8.655e-05	-5.779e-05	-7.705e-05	-8.054e-05	-7.225e-05	-7.321e-05	-6.745e-05	-6.849e-05	-7.482e-05	-7.071e-05	-7.285e-05	-0.0001202	-0.0001046	-0.0001009
-1.124	-7.55e-05	-8.677e-05	-5.793e-05	-7.722e-05	-8.071e-05	-7.241e-05	-7.338e-05	-6.759e-05	-6.865e-05	-7.499e-05	-7.087e-05	-7.301e-05	-0.0001204	-0.0001048	-0.0001011
-1.125	-7.568e-05	-8.698e-05	-5.806e-05	-7.738e-05	-8.087e-05	-7.257e-05	-7.355e-05	-6.772e-05	-6.882e-05	-7.517e-05	-7.102e-05	-7.317e-05	-0.0001207	-0.000105	-0.0001014
-1.126	-7.586e-05	-8.719e-05	-5.819e-05	-7.754e-05	-8.104e-05	-7.272e-05	-7.371e-05	-6.786e-05	-6.899e-05	-7.535e-05	-7.118e-05	-7.333e-05	-0.0001209	-0.0001052	-0.0001016
-1.127	-7.605e-05	-8.741e-05	-5.833e-05	-7.771e-05	-8.12e-05	-7.288e-05	-7.388e-05	-6.799e-05	-6.916e-05	-7.553e-05	-7.134e-05	-7.349e-05	-0.0001211	-0.0001054	-0.0001018
-1.128	-7.623e-05	-8.762e-05	-5.846e-05	-7.787e-05	-8.137e-05	-7.304e-05	-7.405e-05	-6.812e-05	-6.932e-05	-7.571e-05	-7.15e-05	-7.365e-05	-0.0001214	-0.0001056	-0.000102
-1.129	-7.641e-05	-8.783e-05	-5.859e-05	-7.803e-05	-8.153e-05	-7.319e-05	-7.422e-05	-6.826e-05	-6.949e-05	-7.589e-05	-7.165e-05	-7.381e-05	-0.0001216	-0.0001058	-0.0001022
-1.13	-7.659e-05	-8.804e-05	-5.872e-05	-7.819e-05	-8.169e-05	-7.335e-05	-7.438e-05	-6.839e-05	-6.966e-05	-7.607e-05	-7.181e-05	-7.397e-05	-0.0001218	-0.000106	-0.0001024
-1.131	-7.677e-05	-8.826e-05	-5.886e-05	-7.836e-05	-8.186e-05	-7.35e-05	-7.455e-05	-6.852e-05	-6.983e-05	-7.625e-05	-7.197e-05	-7.413e-05	-0.0001221	-0.0001062	-0.0001027
-1.132	-7.695e-05	-8.847e-05	-5.899e-05	-7.852e-05	-8.202e-05	-7.366e-05	-7.472e-05	-6.866e-05	-6.999e-05	-7.643e-05	-7.212e-05	-7.43e-05	-0.0001223	-0.0001064	-0.0001029
-1.133	-7.713e-05	-8.868e-05	-5.912e-05	-7.868e-05	-8.218e-05	-7.381e-05	-7.489e-05	-6.879e-05	-7.016e-05	-7.66e-05	-7.228e-05	-7.446e-05	-0.0001226	-0.0001066	-0.0001031
-1.134	-7.731e-05	-8.889e-05	-5.925e-05	-7.884e-05	-8.235e-05	-7.397e-05	-7.505e-05	-6.892e-05	-7.033e-05	-7.678e-05	-7.244e-05	-7.462e-05	-0.0001228	-0.0001068	-0.0001033
-1.135	-7.749e-05	-8.91e-05	-5.938e-05	-7.9e-05	-8.251e-05	-7.412e-05	-7.522e-05	-6.906e-05	-7.05e-05	-7.696e-05	-7.259e-05	-7.478e-05	-0.000123	-0.000107	-0.0001035
-1.136	-7.767e-05	-8.931e-05	-5.951e-05	-7.917e-05	-8.267e-05	-7.428e-05	-7.539e-05	-6.919e-05	-7.066e-05	-7.714e-05	-7.275e-05	-7.494e-05	-0.0001233	-0.0001072	-0.0001038
-1.137	-7.785e-05	-8.952e-05	-5.965e-05	-7.933e-05	-8.284e-05	-7.443e-05	-7.555e-05	-6.932e-05	-7.083e-05	-7.732e-05	-7.291e-05	-7.51e-05	-0.0001235	-0.0001074	-0.000104
-1.138	-7.803e-05	-8.974e-05	-5.978e-05	-7.949e-05	-8.3e-05	-7.459e-05	-7.572e-05	-6.945e-05	-7.1e-05	-7.75e-05	-7.306e-05	-7.526e-05	-0.0001237	-0.0001076	-0.0001042
-1.139	-7.821e-05	-8.995e-05	-5.991e-05	-7.965e-05	-8.316e-05	-7.474e-05	-7.588e-05	-6.959e-05	-7.117e-05	-7.768e-05	-7.322e-05	-7.542e-05	-0.000124	-0.0001078	-0.0001044
-1.14	-7.839e-05	-9.016e-05	-6.004e-05	-7.981e-05	-8.333e-05	-7.49e-05	-7.605e-05	-6.972e-05	-7.133e-05	-7.786e-05	-7.338e-05	-7.559e-05	-0.0001242	-0.000108	-0.0001046
-1.141	-7.856e-05	-9.037e-05	-6.017e-05	-7.997e-05	-8.349e-05	-7.505e-05	-7.622e-05	-6.985e-05	-7.15e-05	-7.804e-05	-7.353e-05	-7.575e-05	-0.0001244	-0.0001082	-0.0001049
-1.142	-7.874e-05	-9.058e-05	-6.03e-05	-8.014e-05	-8.365e-05	-7.521e-05	-7.638e-05	-6.998e-05	-7.167e-05	-7.822e-05	-7.369e-05	-7.591e-05	-0.0001247	-0.0001084	-0.0001051
-1.143	-7.892e-05	-9.079e-05	-6.043e-05	-8.03e-05	-8.382e-05	-7.536e-05	-7.655e-05	-7.011e-05	-7.183e-05	-7.84e-05	-7.385e-05	-7.607e-05	-0.0001249	-0.0001086	-0.0001053
-1.144	-7.91e-05	-9.1e-05	-6.056e-05	-8.046e-05	-8.398e-05	-7.552e-05	-7.671e-05	-7.024e-05	-7.2e-05	-7.858e-05	-7.4e-05	-7.623e-05	-0.0001252	-0.0001088	-0.0001055
-1.145	-7.927e-05	-9.121e-05	-6.069e-05	-8.062e-05	-8.414e-05	-7.567e-05	-7.688e-05	-7.037e-05	-7.217e-05	-7.876e-05	-7.416e-05	-7.639e-05	-0.0001254	-0.000109	-0.0001057
-1.146	-7.945e-05	-9.142e-05	-6.082e-05	-8.078e-05	-8.43e-05	-7.582e-05	-7.704e-05	-7.05e-05	-7.234e-05	-7.894e-05	-7.432e-05	-7.656e-05	-0.0001256	-0.0001092	-0.000106
-1.147	-7.963e-05	-9.163e-05	-6.095e-05	-8.094e-05	-8.447e-05	-7.598e-05	-7.721e-05	-7.063e-05	-7.25e-05	-7.912e-05	-7.447e-05	-7.672e-05	-0.0001259	-0.0001094	-0.0001062
-1.148	-7.98e-05	-9.184e-05	-6.107e-05	-8.11e-05	-8.463e-05	-7.613e-05	-7.737e-05	-7.076e-05	-7.267e-05	-7.93e-05	-7.463e-05	-7.688e-05	-0.0001261	-0.0001096	-0.0001064
-1.149	-7.998e-05	-9.205e-05	-6.12e-05	-8.126e-05	-8.479e-05	-7.629e-05	-7.754e-05	-7.089e-05	-7.284e-05	-7.948e-05	-7.478e-05	-7.704e-05	-0.0001263	-0.0001098	-0.0001066
-1.15	-8.016e-05	-9.226e-05	-6.133e-05	-8.142e-05	-8.495e-05	-7.644e-05	-7.77e-05	-7.102e-05	-7.301e-05	-7.967e-05	-7.494e-05	-7.72e-05	-0.0001266	-0.00011	-0.0001068
-1.151	-8.033e-05	-9.247e-05	-6.146e-05	-8.158e-05	-8.512e-05	-7.659e-05	-7.787e-05	-7.115e-05	-7.317e-05	-7.985e-05	-7.51e-05	-7.737e-05	-0.0001268	-0.0001102	-0.0001071
-1.152	-8.051e-05	-9.268e-05	-6.159e-05	-8.174e-05	-8.528e-05	-7.675e-05	-7.803e-05	-7.128e-05	-7.334e-05	-8.003e-05	-7.525e-05	-7.753e-05	-0.0001271	-0.0001104	-0.0001073
-1.153	-8.068e-05	-9.289e-05	-6.172e-05	-8.19e-05	-8.544e-05	-7.69e-05	-7.82e-05	-7.141e-05	-7.351e-05	-8.021e-05	-7.541e-05	-7.769e-05	-0.0001273	-0.0001106	-0.0001075
-1.154	-8.086e-05	-9.31e-05	-6.185e-05	-8.206e-05	-8.56e-05	-7.705e-05	-7.836e-05	-7.154e-05	-7.367e-05	-8.039e-05	-7.556e-05	-7.785e-05	-0.0001275	-0.0001108	-0.0001077
-1.155	-8.103e-05	-9.331e-05	-6.197e-05	-8.222e-05	-8.576e-05	-7.721e-05	-7.852e-05	-7.167e-05	-7.384e-05	-8.057e-05	-7.572e-05	-7.802e-05	-0.0001278	-0.0001109	-0.000108
-1.156	-8.121e-05	-9.352e-05	-6.21e-05	-8.238e-05	-8.593e-05	-7.736e-05	-7.869e-05	-7.18e-05	-7.401e-05	-8.075e-05	-7.588e-05	-7.818e-05	-0.000128	-0.0001111	-0.0001082
-1.157	-8.138e-05	-9.373e-05	-6.223e-05	-8.254e-05	-8.609e-05	-7.751e-05	-7.885e-05	-7.193e-05	-7.418e-05	-8.094e-05	-7.603e-05	-7.834e-05	-0.0001283	-0.0001113	-0.0001084
-1.158	-8.156e-05	-9.394e-05	-6.236e-05	-8.27e-05	-8.625e-05	-7.766e-05	-7.902e-05	-7.206e-05	-7.434e-05	-8.112e-05	-7.619e-05	-7.851e-05	-0.0001285	-0.0001115	-0.0001086
-1.159	-8.173e-05	-9.415e-05	-6.249e-05	-8.286e-05	-8.641e-05	-7.782e-05	-7.918e-05	-7.219e-05	-7.451e-05	-8.13e-05	-7.634e-05	-7.867e-05	-0.0001287	-0.0001117	-0.0001088
-1.16	-8.191e-05	-9.436e-05	-6.261e-05	-8.302e-05	-8.657e-05	-7.797e-05	-7.934e-05	-7.231e-05	-7.468e-05	-8.148e-05	-7.65e-05	-7.883e-05	-0.000129	-0.0001119	-0.0001091
-1.161	-8.208e-05	-9.457e-05	-6.274e-05	-8.318e-05	-8.673e-05	-7.812e-05	-7.951e-05	-7.244e-05	-7.485e-05	-8.167e-05	-7.665e-05	-7.899e-05	-0.0001292	-0.0001121	-0.0001093
-1.162	-8.225e-05	-9.478e-05	-6.287e-05	-8.334e-05	-8.69e-05	-7.827e-05	-7.967e-05	-7.257e-05	-7.502e-05	-8.185e-05	-7.681e-05	-7.916e-05	-0.0001295	-0.0001123	-0.0001095
-1.163	-8.243e-05	-9.499e-05	-6.3e-05	-8.349e-05	-8.706e-05	-7.842e-05	-7.983e-05	-7.27e-05	-7.518e-05	-8.203e-05	-7.697e-05	-7.932e-05	-0.0001297	-0.0001125	-0.0001097
-1.164	-8.26e-05	-9.52e-05	-6.312e-05	-8.365e-05	-8.722e-05	-7.858e-05	-8e-05	-7.283e-05	-7.535e-05	-8.221e-05	-7.712e-05	-7.949e-05	-0.0001299	-0.0001127	-0.00011
-1.165	-8.277e-05	-9.541e-05	-6.325e-05	-8.381e-05	-8.738e-05	-7.873e-05	-8.016e-05	-7.295e-05	-7.552e-05	-8.24e-05	-7.728e-05	-7.965e-05	-0.0001302	-0.0001129	-0.0001102
-1.166	-8.295e-05	-9.562e-05	-6.338e-05	-8.397e-05	-8.754e-05	-7.888e-05	-8.032e-05	-7.308e-05	-7.569e-05	-8.258e-05	-7.743e-05	-7.981e-05	-0.0001304	-0.0001131	-0.0001104
-1.167	-8.312e-05	-9.583e-05	-6.35e-05	-8.413e-05	-8.77e-05	-7.903e-05	-8.049e-05	-7.321e-05	-7.586e-05	-8.276e-05	-7.759e-05	-7.998e-05	-0.0001307	-0.0001133	-0.0001106
-1.168	-8.329e-05	-9.604e-05	-6.363e-05	-8.429e-05	-8.786e-05	-7.918e-05	-8.065e-05	-7.334e-05	-7.603e-05	-8.295e-05	-7.774e-05	-8.014e-05	-0.0001309	-0.0001135	-0.0001109
-1.169	-8.347e-05	-9.625e-05	-6.376e-05	-8.445e-05	-8.802e-05	-7.933e-05	-8.081e-05	-7.346e-05	-7.62e-05	-8.313e-05	-7.79e-05	-8.031e-05	-0.0001312	-0.0001137	-0.0001111
-1.17	-8.364e-05	-9.646e-05	-6.388e-05	-8.46e-05	-8.818e-05	-7.949e-05	-8.098e-05	-7.359e-05	-7.636e-05	-8.331e-05	-7.805e-05	-8.047e-05	-0.0001314	-0.0001139	-0.0001113
-1.171	-8.381e-05	-9.667e-05	-6.401e-05	-8.476e-05	-8.834e-05	-7.964e-05	-8.114e-05	-7.372e-05	-7.653e-05	-8.35e-05	-7.821e-05	-8.064e-05	-0.0001316	-0.0001141	-0.0001116
-1.172	-8.399e-05	-9.688e-05	-6.414e-05	-8.492e-05	-8.85e-05	-7.979e-05	-8.131e-05	-7.385e-05	-7.67e-05	-8.368e-05	-7.837e-05	-8.08e-05	-0.0001319	-0.0001143	-0.0001118
-1.173	-8.416e-05	-9.709e-05	-6.427e-05	-8.508e-05	-8.866e-05	-7.994e-05	-8.147e-05	-7.397e-05	-7.687e-05	-8.386e-05	-7.852e-05	-8.097e-05	-0.0001321	-0.0001145	-0.000112
-1.174	-8.433e-05	-9.73e-05	-6.439e-05	-8.524e-05	-8.882e-05	-8.009e-05	-8.163e-05	-7.41e-05	-7.704e-05	-8.405e-05	-7.868e-05	-8.113e-05	-0.0001324	-0.0001147	-0.0001122
-1.175	-8.45e-05	-9.751e-05	-6.452e-05	-8.539e-05	-8.898e-05	-8.024e-05	-8.18e-05	-7.423e-05	-7.721e-05	-8.423e-05	-7.883e-05	-8.13e-05	-0.0001326	-0.0001149	-0.0001125
-1.176	-8.468e-05	-9.772e-05	-6.465e-05	-8.555e-05	-8.914e-05	-8.039e-05	-8.196e-05	-7.436e-05	-7.738e-05	-8.442e-05	-7.899e-05	-8.146e-05	-0.0001329	-0.0001151	-0.0001127
-1.177	-8.485e-05	-9.793e-05	-6.477e-05	-8.571e-05	-8.93e-05	-8.054e-05	-8.213e-05	-7.449e-05	-7.755e-05	-8.46e-05	-7.914e-05	-8.163e-05	-0.0001331	-0.0001153	-0.0001129
-1.178	-8.502e-05	-9.815e-05	-6.49e-05	-8.587e-05	-8.946e-05	-8.07e-05	-8.229e-05	-7.461e-05	-7.772e-05	-8.478e-05	-7.93e-05	-8.179e-05	-0.0001334	-0.0001155	-0.0001132
-1.179	-8.519e-05	-9.836e-05	-6.503e-05	-8.602e-05	-8.962e-05	-8.085e-05	-8.245e-05	-7.474e-05	-7.789e-05	-8.497e-05	-7.946e-05	-8.196e-05	-0.0001336	-0.0001157	-0.0001134
-1.18	-8.536e-05	-9.857e-05	-6.515e-05	-8.618e-05	-8.978e-05	-8.1e-05	-8.262e-05	-7.487e-05	-7.806e-05	-8.515e-05	-7.961e-05	-8.213e-05	-0.0001339	-0.0001159	-0.0001136
-1.181	-8.554e-05	-9.878e-05	-6.528e-05	-8.634e-05	-8.994e-05	-8.115e-05	-8.278e-05	-7.5e-05	-7.824e-05	-8.533e-05	-7.977e-05	-8.229e-05	-0.0001341	-0.0001161	-0.0001138
-1.182	-8.571e-05	-9.899e-05	-6.541e-05	-8.65e-05	-9.01e-05	-8.13e-05	-8.295e-05	-7.512e-05	-7.841e-05	-8.552e-05	-7.992e-05	-8.246e-05	-0.0001344	-0.0001163	-0.0001141
-1.183	-8.588e-05	-9.92e-05	-6.553e-05	-8.665e-05	-9.026e-05	-8.145e-05	-8.311e-05	-7.525e-05	-7.858e-05	-8.57e-05	-8.008e-05	-8.262e-05	-0.0001346	-0.0001165	-0.0001143
-1.184	-8.605e-05	-9.942e-05	-6.566e-05	-8.681e-05	-9.042e-05	-8.16e-05	-8.328e-05	-7.538e-05	-7.875e-05	-8.588e-05	-8.024e-05	-8.279e-05	-0.0001349	-0.0001167	-0.0001145
-1.185	-8.622e-05	-9.963e-05	-6.579e-05	-8.697e-05	-9.058e-05	-8.175e-05	-8.344e-05	-7.551e-05	-7.892e-05	-8.607e-05	-8.039e-05	-8.296e-05	-0.0001351	-0.0001169	-0.0001148
-1.186	-8.639e-05	-9.984e-05	-6.591e-05	-8.713e-05	-9.074e-05	-8.19e-05	-8.36e-05	-7.564e-05	-7.91e-05	-8.625e-05	-8.055e-05	-8.313e-05	-0.0001354	-0.0001171	-0.000115
-1.187	-8.657e-05	-0.0001001	-6.604e-05	-8.729e-05	-9.09e-05	-8.206e-05	-8.377e-05	-7.576e-05	-7.927e-05	-8.644e-05	-8.071e-05	-8.329e-05	-0.0001356	-0.0001173	-0.0001153
-1.188	-8.674e-05	-0.0001003	-6.617e-05	-8.744e-05	-9.106e-05	-8.221e-05	-8.393e-05	-7.589e-05	-7.944e-05	-8.662e-05	-8.086e-05	-8.346e-05	-0.0001359	-0.0001175	-0.0001155
-1.189	-8.691e-05	-0.0001005	-6.63e-05	-8.76e-05	-9.122e-05	-8.236e-05	-8.41e-05	-7.602e-05	-7.961e-05	-8.681e-05	-8.102e-05	-8.363e-05	-0.0001362	-0.0001177	-0.0001157
-1.19	-8.708e-05	-0.0001007	-6.642e-05	-8.776e-05	-9.138e-05	-8.251e-05	-8.426e-05	-7.615e-05	-7.979e-05	-8.699e-05	-8.117e-05	-8.38e-05	-0.0001364	-0.0001179	-0.000116
-1.191	-8.725e-05	-0.0001009	-6.655e-05	-8.792e-05	-9.154e-05	-8.266e-05	-8.443e-05	-7.628e-05	-7.996e-05	-8.717e-05	-8.133e-05	-8.397e-05	-0.0001367	-0.0001182	-0.0001162
-1.192	-8.743e-05	-0.0001011	-6.668e-05	-8.808e-05	-9.17e-05	-8.281e-05	-8.459e-05	-7.641e-05	-8.014e-05	-8.736e-05	-8.149e-05	-8.413e-05	-0.0001369	-0.0001184	-0.0001164
-1.193	-8.76e-05	-0.0001013	-6.68e-05	-8.823e-05	-9.186e-05	-8.297e-05	-8.476e-05	-7.653e-05	-8.031e-05	-8.754e-05	-8.164e-05	-8.43e-05	-0.0001372	-0.0001186	-0.0001167
-1.194	-8.777e-05	-0.0001015	-6.693e-05	-8.839e-05	-9.202e-05	-8.312e-05	-8.492e-05	-7.666e-05	-8.048e-05	-8.773e-05	-8.18e-05	-8.447e-05	-0.0001375	-0.0001188	-0.0001169
-1.195	-8.794e-05	-0.0001018	-6.706e-05	-8.855e-05	-9.218e-05	-8.327e-05	-8.509e-05	-7.679e-05	-8.066e-05	-8.792e-05	-8.196e-05	-8.464e-05	-0.0001377	-0.000119	-0.0001172
-1.196	-8.811e-05	-0.000102	-6.719e-05	-8.871e-05	-9.234e-05	-8.342e-05	-8.525e-05	-7.692e-05	-8.083e-05	-8.81e-05	-8.212e-05	-8.481e-05	-0.000138	-0.0001192	-0.0001174
-1.197	-8.829e-05	-0.0001022	-6.732e-05	-8.887e-05	-9.25e-05	-8.357e-05	-8.542e-05	-7.705e-05	-8.101e-05	-8.829e-05	-8.227e-05	-8.498e-05	-0.0001382	-0.0001194	-0.0001176
-1.198	-8.846e-05	-0.0001024	-6.744e-05	-8.903e-05	-9.266e-05	-8.373e-05	-8.558e-05	-7.718e-05	-8.119e-05	-8.847e-05	-8.243e-05	-8.515e-05	-0.0001385	-0.0001196	-0.0001179
-1.199	-8.863e-05	-0.0001026	-6.757e-05	-8.919e-05	-9.282e-05	-8.388e-05	-8.575e-05	-7.731e-05	-8.136e-05	-8.866e-05	-8.259e-05	-8.532e-05	-0.0001388	-0.0001198	-0.0001181

## Sheet: Surface Coverage Calc.
	Reductive Desorption Peak Potential (V)		Ip (µA)	Resistance	Power	Q (C )	n	F (C/mol)	A (cm2)	Γ (mol/cm2)		SAM	Reductive Desorption Peak Potential (V)	Γ (mol/cm2)		with nad				without nad
SAM	Peak 1	Peak 2				Peak 2							-1	Mean	Std. Dv.	Resistance (mean)	std.dv	Power (mean)	std.dv.	Resistance (mean)	std.dv	Power (mean)	std.dv.
PQQ I		-1.077	-9.585	112363	1.0323e-05	6.667e-05	1	96485.3	0.031	2.22899e-08	PQQ	Cys-PQQ-3APB-NAD+	-1.07633	2.17159e-08	4.71527e-09	119769	25040.2	9.96137e-06	2.08047e-06	139201	13699.6	8.22827e-06	7.55009e-07
PQQ II		-1.084	-10.92	99267.4	1.18373e-05	7.812e-05	1	96485.3	0.031	2.6118e-08	FeS	FeS-NAD+	-0.922667	1.27793e-08	1.07317e-09	70001.2	5531.89	1.22191e-05	1.09385e-06	73164.1	1690.4	1.14888e-05	2.58606e-07
PQQ III		-1.068	-7.232	147677	7.72378e-06	5.007e-05	1	96485.3	0.031	1.674e-08	FeS2	FeS2-NAD+	-0.910333	1.1316e-08	5.29241e-10	98299.8	3108.32	8.43604e-06	2.67305e-07	83356.3	3526.47	9.80119e-06	4.1814e-07
FeS I		-0.922	-13.02	70814.1	1.20044e-05	3.858e-05	1	96485.3	0.031	1.28985e-08	Fe2S3	Fe2S3-NAD+	-0.934333	1.24561e-08	7.90001e-10	89978.1	3604.81	9.70949e-06	2.7093e-07	75977.2	3941.07	1.11471e-05	6.65816e-07
FeS II		-0.927	-14.46	64107.9	1.34044e-05	4.124e-05	1	96485.3	0.031	1.37878e-08	Fe3S4	Fe3S4-NAD+	-0.952	2.1249e-08	2.71013e-09	56207.2	2911.71	1.6164e-05	1.12945e-06	65153.5	4664.18	1.41167e-05	6.01784e-07
FeS III		-0.919	-12.24	75081.7	1.12486e-05	3.485e-05	1	96485.3	0.031	1.16514e-08
FeS2 I		-0.91	-9.586	94930.1	8.72326e-06	3.533e-05	1	96485.3	0.031	1.18119e-08
FeS2 II		-0.91	-9.005	101055	8.19455e-06	3.403e-05	1	96485.3	0.031	1.13773e-08
FeS2 III		-0.911	-9.21	98914.2	8.39031e-06	3.218e-05	1	96485.3	0.031	1.07588e-08
Fe2S3 I		-0.931	-10.36	89864.9	9.64516e-06	3.748e-05	1	96485.3	0.031	1.25307e-08
Fe2S3 II		-0.93	-10.76	86431.2	1.00068e-05	3.479e-05	1	96485.3	0.031	1.16314e-08
Fe2S3 III		-0.942	-10.06	93638.2	9.47652e-06	3.95e-05	1	96485.3	0.031	1.32061e-08
Fe3S4 I		-0.961	-18.16	52918.5	1.74518e-05	7.237e-05	1	96485.3	0.031	2.41956e-08
Fe3S4 II		-0.948	-16.56	57246.4	1.56989e-05	6.188e-05	1	96485.3	0.031	2.06884e-08
Fe3S4 III		-0.947	-16.2	58456.8	1.53414e-05	5.642e-05	1	96485.3	0.031	1.8863e-08
SAM	Reductive Desorption Peak Potential (V)	Γ (mol/cm2)
	-1	Mean				Std. Dv.
Cys-PQQ-3APB-NAD+	-1.07633	-2.17159e-08				4.71527e-09
FeS-NAD+	-0.922667	-1.27793e-08				1.07317e-09
FeS2-NAD+	-0.910333	-1.1316e-08				5.29241e-10
Fe2S3-NAD+	-0.934333	-1.24561e-08				7.90001e-10
Fe3S4-NAD+	-0.952	-2.1249e-08				2.71013e-09
